# Supplementary material for: Transcriptomics of Environmental Enrichment Reveals a Role for Retinoic Acid Signaling in Addiction
Source: Front Mol Neurosci. 2016 Nov 16;9:119. doi: 10.3389/fnmol.2016.00119 (PMC5110542; doi:10.3389/fnmol.2016.00119)
Supplement: Supplementary file 1 [file Data_Sheet_1.XLSX]

## Sheet: analysis_using_EdgeR
Gene Name	Chromosomal location		S02	S06	S10	S13	S15	S17	S19		S23	S25	S27	S29	S32	S34	S38		S01	S03	S07	S12	S14	S16	S18	S20		S22	S24	S28	S30	S31	S33	S35	S39		Tagwise Raw Cocaine P-Value	Raw Enrichment P-Value	Raw Interaction P-Value
2410002F23Rik	1		2562.15	3076.7	2837.64	2647.36	2755.02	2558.2	3091.61		2465.74	2274.73	2329.2	2428.26	2638.93	2503.02	2331.51		2643.31	2525.06	2954.81	2516.72	2843.14	2604.98	2888.16	2696.64		2550.83	2235.94	2394.61	2189.75	2534.09	2133.89	2759.64	2098.43		0.574006	0.00341787	0.954298
A2bp1	10		13848.1	10894.4	13240.2	14234	15020.4	13723.6	12164.1		12801.6	12873.2	15945.9	13720	11385.7	11859.3	12788.4		11149.5	12010.7	11071.3	13924.1	11869.2	13873.8	10270.2	12004.2		14489.9	12407.4	14404.2	14094	15046.4	12945.8	12282.9	12656		0.492287	0.730527	0.0677583
A2ld1	15		942.808	843.388	895.19	713.265	728.413	669.234	822.121		699.239	633.601	583.407	728.228	919.522	794.72	962.618		736.529	939.064	891.947	848.672	863.052	702.228	916.946	882.461		852.4	796.89	840.71	716.416	703.066	651.718	840.613	509.783		0.695576	0.487581	0.441178
A2m	4		204.694	105.022	179.038	188.937	255.754	230.994	216.348		200.571	360.709	203.617	123.045	164.762	113.334	167.511		188.808	277.979	183.528	183.129	350.023	161.485	201.123	123.134		221.296	307.43	166.489	160.061	138.136	146.7	181.81	93.1779		0.631462	0.825062	0.547789
A3galt2	5		132.704	135.028	169.331	101.735	65.827	107.941	134.135		126.047	121.81	100.923	115.512	140.834	140.976	132.644		113.997	118.267	117.458	95.2271	118.78	108.887	128.675	120.398		84.6936	125.399	116.896	107.029	97.1717	114.662	121.668	131.681		0.310613	0.757533	0.709269
Aaas	7		1256.79	1282.76	1233.85	1315.85	1330.57	1193.83	1371.64		1141.78	1177.5	1106.61	1326.71	1171.79	1115.37	1256.71		1117.71	1255.45	1193.85	1234.81	1440.53	1091.64	1220.79	1364.05		1336.88	1154.88	1210.29	1230.35	1234.65	1209.01	1404.02	1214.39		0.287041	0.119711	0.205845
Aacs	12		1260.26	1499.24	1224.15	1328.15	1514.02	1476.63	1404.1		1336.83	1284.2	1221.7	1367.73	1314.68	1364.15	1294.61		1399.14	1328.23	1344.34	1277.72	1406.41	1244.82	1388.39	1210.82		1351.46	1190.28	1479.51	1271.81	1375.65	1314.4	1351.48	1374.57		0.674131	0.269398	0.339585
Aadat	16		666.124	630.13	695.66	651.777	786.686	654.122	664.187		670.718	725.195	604.654	577.56	682.976	476.141	560.138		655.484	680.291	639.596	730.423	927.497	720.683	588.229	751.118		772.26	763.518	590.386	618.066	664.007	820.338	671.246	782.387		0.0358895	0.16542	0.312009
Aak1	4		559.44	485.457	497.208	551.16	352.876	615.263	384.017		837.247	1037.75	1126.09	578.397	814.239	639.231	644.272		705.358	499.352	748.795	739.841	277.996	742.83	666.083	394.029		493.591	600.702	608.098	1027.86	537.303	723.382	440.354	649.935		0.0381242	4.79887e-05	0.00880262
Aamp	9		6599.65	7060.02	7334.09	7055.51	7112.55	6875.84	7671.68		6672.21	6354.9	6319.21	6934.91	6778.48	6780	6947.53		6695.55	7144.57	7425.55	6889.84	7718.19	6756.52	7320.43	7757.45		6805.54	6869.64	6837.85	6636.73	6670.55	6131.04	7566.9	6115.09		0.942359	0.156054	0.831028
Aard	7		27.7552	42.866	32.3563	46.9548	46.4026	66.9234	50.8417		27.6015	57.6001	21.247	26.7854	41.7032	55.9759	32.5926		43.6395	43.4658	72.4937	43.951	60.6537	32.2969	54.0652	23.2587		43.7128	58.6544	23.6154	28.9266	27.6273	21.0776	33.1821	10.0109		0.279066	0.410785	0.330127
Aars	19		6073.17	6499.55	6764.61	6650.81	6936.65	6258.41	6600.76		6128.46	7013.05	6015.56	6400.04	6624.66	6858.09	6509.42		6687.54	6443.05	7030.97	6537.18	7238.01	6523.06	7056.59	6350.98		6613.39	6408.5	6654.83	6396.64	6046.56	5627.71	6286.62	5199.48		0.188412	0.905936	0.158829
Aars2	9		437.144	489.744	416.317	403.588	420.861	403.699	413.224		461.866	474.021	445.302	449.493	427.287	467.848	447.201		442.63	402.312	380.821	389.28	496.602	370.031	421.709	370.77		404.344	373.163	409.728	413.651	440.131	408.061	450.723	475.9		0.308836	0.407266	0.776336
Aarsd1	10		3233.48	3498.93	3229.15	3249.94	3591.35	3486.49	3724.42		2863.2	2726.09	2752.37	3270.33	3120.91	3256.28	3256.23		2896.24	3088.1	3266.8	3096.45	3732.73	2869.81	3181.2	3997.75		3352.23	3127.9	3116.06	3110.58	3329.56	2825.23	3732.29	2890.06		0.33603	0.018584	0.168604
Aasdh	14		902.91	923.761	854.205	865.31	786.686	867.845	931.376		808.725	762.966	986.215	837.881	849.789	1026.23	797.382		954.726	942.096	796.513	821.464	756.908	807.424	1018.59	1043.9		840.561	1059.82	800.564	895.761	912.652	987.273	838.539	867.864		0.540079	0.872664	0.825858
Aasdhppt	8		921.124	872.322	936.174	959.219	1074.81	1016.8	971.4		795.845	836.618	826.862	892.289	927.726	823.053	760.241		815.792	871.338	989.217	894.716	1038.7	940.303	961.279	997.386		1016.32	893.973	870.229	886.119	834.534	831.299	909.051	757.744		0.432417	0.0143387	0.368424
Aass	4		380.766	318.28	364.547	310.796	344.243	310.87	267.189		348.7	384.316	347.92	349.047	423.185	288.863	366.098		366.038	374.008	320.257	377.769	472.594	369.108	316.822	361.193		458.074	387.321	361.316	446.434	373.444	478.882	368.46	464.349		0.0565917	0.302875	0.753345
Aatf	10		464.031	447.949	472.401	448.306	476.976	487.893	493.272		425.984	425.863	391.299	489.671	438.909	449.881	394.143		447.083	447.799	497.362	467.764	457.43	469.69	497.4	506.218		467.181	457.1	430.982	403.044	392.498	390.356	472.154	385.033		0.832383	0.21699	0.814409
Aatk	10		7605.78	8100.59	7261.82	8162.31	8294.2	7890.48	7811.23		7890.36	8480.44	7772.86	8069.11	6896.07	9054.97	9813.4		7444.55	7149.62	7221.84	7430.85	8530.7	7330.48	8094.64	8531.83		7310.06	8278.36	7884.02	7894.08	8312.95	8083.66	8283.08	9466.41		0.811013	0.301525	0.891041
Abat	10		3846.69	3718.62	3957.17	3418.76	2710.78	2985.65	3630.31		5203.81	5235.95	5237.39	3890.58	4762.37	4299.78	3958.86		4952.64	3859.36	4303.74	4035.12	3036.48	4368.39	4198.7	2788.3		3648.2	3197.67	3392.36	4541.48	3991.66	4139.63	3569.15	4407.85		0.0056747	2.70936e-05	0.00099959
Abca1	5		344.337	382.579	351.605	364.459	220.143	429.605	257.454		403.903	510.847	603.769	333.144	525.051	449.881	471.456		515.659	307.293	412.021	465.671	231.242	423.551	526.595	374.875		377.023	425.75	387.293	535.143	241.977	505.861	212.918	405.824		0.092921	0.00566722	0.0191681
Abca12	9		39.0307	30.0062	16.1781	31.3032	43.1652	41.0175	37.8608		38.6422	33.9935	26.5588	23.4372	32.132	32.4799	10.6115		40.0771	23.2492	30.2822	36.6258	27.7996	24.9148	37.8456	16.4179		50.0876	42.4739	31.8808	25.0697	34.2959	28.6655	44.2428	67.7658		0.0335157	0.315139	0.0464535
Abca17	10		23.4184	23.5763	35.5919	33.5391	26.9783	12.9529	23.7982		15.6409	34.9378	28.3293	19.252	31.4483	30.4067	20.4651		23.1557	19.2058	18.3528	37.6723	31.5905	24.9148	25.9513	23.2587		21.8564	29.3272	11.8077	15.4275	23.8166	22.7638	21.4301	23.102		0.243501	0.9401	0.492135
Abca2	3		13984.3	15314.9	13927.2	15402.3	14630.9	14872.1	14716		14261.7	15585.1	14441.8	14680.1	12725.6	16275.9	17541.6		13518.5	12951.8	14176.6	14522.7	15637.3	13729.9	15936.3	16145.6		13793.2	15281.5	14679.4	15652.2	15347.4	14255.2	14757	15818.7		0.855776	0.588919	0.995003
Abca3	10		2968.93	3173.15	3322.99	3077.77	3102.5	3046.09	3082.95		3197.18	3392.74	3096.75	3087.86	3238.5	3230.02	3138.74		3089.5	2939.5	3127.32	3196.91	3411.77	3191.86	3060.09	3137.18		3220.18	3117.78	3058.2	3045.97	3059.96	2989.64	3233.18	3200.39		0.50036	0.489671	0.504086
Abca4	2		130.102	88.9469	144.525	105.089	91.7261	101.464	88.7025		113.166	120.866	92.9556	100.445	117.589	87.0737	122.791		89.9509	79.8558	66.9878	109.877	123.835	76.5899	59.4717	82.0894		71.0334	102.139	66.1232	97.3863	95.2664	90.2119	82.2639	102.419		0.0891658	0.980888	0.869809
Abca5	10		118.827	123.24	88.4404	125.213	83.0931	140.323	73.5582		103.046	145.417	169.091	104.631	149.721	120.245	93.23		115.778	92.9966	153.246	107.784	59.3901	134.724	151.383	76.6168		100.175	132.478	119.258	170.667	63.8285	116.348	78.1162	98.5684		0.306832	0.250249	0.346815
Abca7	7		738.114	866.964	832.634	889.905	855.751	876.48	662.023		749.842	875.333	692.298	753.34	735.618	851.387	848.923		727.623	722.746	696.49	757.631	940.133	650.553	738.531	712.81		873.346	835.319	800.564	720.273	730.693	705.676	715.489	649.165		0.491789	0.570859	0.567846
Abca8	10		364.286	357.931	341.898	332.037	376.617	371.317	326.685		331.219	313.496	370.937	349.047	330.891	341.384	327.442		366.038	304.261	328.516	302.424	276.733	304.514	364.399	340.671		340.596	243.719	268.035	368.332	285.799	349.044	266.148	364.241		0.297897	0.59928	0.973728
Abca8a	10		1388.62	1507.81	1340.63	1409.76	1710.42	1755.12	1405.18		1325.79	1764.83	1413.81	1314.16	1441.15	1817.49	1782.74		1489.98	1406.07	1463.64	1492.24	1592.16	1552.1	1629.52	1548.75		1339.62	1676.71	1479.51	1554.32	1422.33	1751.12	1307.24	1798.1		0.905858	0.5753	0.799843
Abca9	10		36.4286	41.7943	52.8486	25.7133	23.7409	38.8587	12.9809		64.4036	60.4329	45.1499	25.9484	46.4889	30.4067	40.9302		35.6241	40.4333	25.694	46.0439	25.2724	40.6019	29.1952	27.3631		30.0526	46.519	36.6039	47.2468	28.5799	38.7827	17.9736	41.5835		0.191909	0.0947928	0.316901
Abcb10	19		638.368	659.064	699.974	633.89	556.832	533.228	644.716		855.648	830.953	768.433	642.85	768.433	747.728	679.139		833.604	777.331	731.36	634.15	595.165	645.939	768.807	529.477		626.551	596.656	637.617	568.89	611.61	663.521	574.465	602.961		0.00113685	0.005516	0.000824858
Abcb1a	4		1505.72	1174.53	1501.33	1475.72	1283.09	1316.88	1088.23		1476.68	1770.5	1454.53	1273.98	1266.14	1346.19	1412.85		1401.81	1319.14	1103.92	1489.1	1235.82	1440.44	1266.21	1275.12		1370.58	1354.11	1243.35	1526.36	1388.98	1726.67	954.677	1872.8		0.987026	0.347063	0.876151
Abcb4	4		330.46	351.501	350.526	385.7	310.79	414.493	293.151		364.34	407.922	415.202	355.744	332.942	404.271	391.111		368.71	280.001	310.163	386.141	319.696	300.823	314.659	320.149		328.757	308.441	366.039	380.867	365.823	401.317	317.304	424.306		0.492212	0.241449	0.918799
Abcb6	9		3379.19	4904.94	3376.91	3131.44	3143.51	3784.41	4135.48		4228.56	3308.7	3689.01	3343.15	3634.33	3366.16	4030.11		4003.26	3897.77	2800.64	2800.3	3960.18	3451.16	4032.18	3971.76		3211.98	4027.94	3748.95	3936.91	3656.33	4032.56	3818.71	4301.59		0.427253	0.877941	0.419331
Abcb7	X		106.684	105.022	75.4979	127.449	79.8557	142.482	69.2312		108.566	180.354	185.026	83.7044	168.864	123.7	136.434		142.496	84.91	133.976	117.203	61.9174	133.802	158.952	69.776		82.8723	116.297	109.812	199.594	65.7338	139.112	57.3774	131.681		0.150856	0.037013	0.121326
Abcb8	4		2075.56	2129.37	2299.45	2216.94	1821.57	1830.68	2155.9		2307.49	2154.81	2166.31	1961.19	2035.94	2051.07	2262.53		2048.39	2005.49	1850.88	1915.01	2240.4	1977.5	1864.17	1883.95		1923.36	1976.05	1940.01	2018.11	2136.83	1937.45	2253.62	2269.38		0.431157	0.57803	0.815575
Abcb9	12		2718.27	2100.43	2723.32	2836.29	3078.76	2396.29	2068.28		2298.29	2955.55	2315.92	2158.74	1987.4	2002	2831.77		1780.32	1715.38	1676.53	2714.49	3039	2056.85	1726.84	2071.39		2674.68	2345.16	2421.76	2088.5	2462.64	1639.83	2220.44	1691.83		0.347148	0.333737	0.271415
Abcc1	10		384.235	296.847	278.264	342.099	214.747	405.858	208.775		470.146	547.673	592.26	364.951	388.319	357.969	368.372		436.395	276.968	340.445	326.493	131.416	373.722	334.123	221.641		265.92	326.644	303.458	377.01	303.9	438.413	249.557	499.002		0.0492396	0.00393783	0.156071
Abcc10	9		782.348	848.746	733.409	821.709	745.679	768.539	800.486		817.006	760.133	826.862	724.88	724.679	795.411	932.3		692.889	691.41	616.655	726.237	849.152	598.878	775.295	834.576		762.243	696.773	723.813	693.275	762.131	723.382	824.022	874.024		0.408724	0.822722	0.692404
Abcc3	10		118.827	121.096	159.624	112.915	99.28	101.464	85.4573		119.607	142.584	117.744	104.631	125.793	121.627	115.211		138.043	119.278	98.1876	119.295	90.9806	89.5087	94.0734	88.9302		100.175	86.9703	93.281	90.6368	139.089	122.25	118.211	132.451		0.415282	0.626163	0.982204
Abcc4	15		421.531	331.14	374.254	355.515	298.919	349.729	244.473		434.264	405.089	416.972	396.759	434.807	409.799	367.614		454.208	415.452	300.986	390.326	300.741	427.242	311.416	299.626		326.936	367.095	360.135	386.653	427.746	501.646	320.76	477.441		0.71324	0.0432605	0.430138
Abcc5	11		5616.08	5670.09	4875.01	6184.62	5268.32	5660.42	5279.96		6193.79	5923.37	6590.11	6106.24	5932.8	6152.51	6445.75		5817.42	5816.33	4886.44	5673.86	5213.69	5628.9	5650.89	5788.67		5949.5	5942.29	6396.24	6221.15	6049.42	7231.29	6249.29	7454.23		0.379919	0.010516	0.638973
Abcc6	1		170	166.106	273.95	147.572	145.683	148.958	150.362		172.97	201.128	131.908	148.157	190.057	182.44	194.04		159.418	130.397	135.811	196.733	255.251	160.562	151.383	149.129		165.745	158.771	133.427	128.241	158.142	141.641	152.776	197.137		0.277764	0.909863	0.570286
Abcc8	1		823.981	668.709	767.922	917.854	869.78	800.921	667.432		753.522	888.553	827.748	729.065	670.67	823.053	889.854		725.841	688.377	677.219	816.232	971.723	690.232	749.344	781.218		876.078	786.778	786.394	725.094	820.244	619.68	732.771	814.729		0.597893	0.863338	0.99186
Abcd1	X		653.113	787.662	723.702	655.131	667.982	688.663	760.462		680.838	635.49	640.951	612.716	664.517	711.102	734.47		665.28	685.345	671.713	641.475	873.161	633.943	643.376	767.536		666.621	758.462	598.651	678.812	678.297	643.287	760.423	732.332		0.608259	0.402388	0.616592
Abcd2	7		1338.32	991.275	1327.69	1325.91	1396.4	1096.68	821.039		1173.99	1505.16	1461.62	1104.06	1119.83	1140.94	1370.4		1123.05	913.793	932.324	1398.06	1243.4	1224.52	956.954	1008.33		1305.01	1250.96	1238.63	1261.2	1239.42	1128.91	1003.07	1093.49		0.372034	0.367311	0.907035
Abcd3	2		3789.45	3801.14	3778.13	3840.23	4296.02	4043.47	3702.79		3493.44	3702.46	3727.08	3837.85	3468.89	3657.09	3861.09		3823.36	3724.92	3715.53	3769.32	3808.55	3676.32	3842.95	3908.82		3780.25	3921.75	3891.82	3748.89	3605.83	3729.04	3566.38	3563.09		0.741899	0.157088	0.45331
Abcd4	6		719.899	695.5	638.497	620.474	676.615	567.769	613.345		616.435	525.955	566.587	608.531	600.937	649.597	670.801		575.33	552.926	459.738	600.663	626.755	483.531	512.538	570.521		611.069	561.262	499.467	469.576	541.113	589.328	594.513	528.265		0.132509	0.307185	0.428024
Abce1	19		2776.38	2724.13	2723.32	2991.69	3161.85	2834.53	2537.76		2612.03	2739.31	3005.57	2711.19	2547.32	2508.55	2601.34		2929.19	2852.57	2810.74	2823.33	2576.52	2809.83	2789.76	2640.54		2899.62	2612.14	2801.97	2734.53	2822.74	2672.63	2433.35	2489.62		0.94394	0.226071	0.768873
Abcf1	20		4125.11	3928.66	4387.51	4203.57	4208.61	4047.78	3714.69		4255.24	4329.45	3761.6	4244.65	4252.36	4118.72	4353.76		3989.01	4304.13	4096.35	4368.93	4407.5	3856.26	3820.25	4115.42		3988.8	4109.85	4393.65	3973.55	4154.57	4368.11	4702.87	4172.98		0.79187	0.569161	0.95551
Abcf2	4		2314.09	2510.87	2418.09	2510.96	2418.33	2212.79	2563.72		2439.98	2198.25	2267.23	2380.55	2210.27	2261.15	2556.62		2340.5	2557.41	2308.79	2406.84	2678.87	2457.34	2251.27	2484.57		2496.19	2441.24	2476.08	2371.02	2437.87	2252.77	2580.6	2247.82		0.405134	0.368335	0.615389
Abcf3	11		3003.63	3202.09	3276.61	3227.58	3075.52	2838.85	3248.46		2997.53	3111.35	2910.84	2999.13	3311.65	3382.74	3143.29		3124.24	3182.1	3244.78	3185.4	3198.22	2949.17	3318.52	3138.55		3109.08	2897.32	2983.81	3103.83	3050.43	2842.1	3287.1	2710.63		0.31848	0.978533	0.354115
Abcg1	20		3418.22	3373.55	3740.38	3408.69	3427.32	3100.06	3384.76		3434.55	3448.45	3749.21	3159	3291.82	3510.59	3468.46		3085.05	3124.49	3455.84	3534.91	3121.14	3574.81	3034.14	3150.87		3020.74	3107.67	3169.19	3364.17	3407.68	3233.3	3220.05	3429.1		0.166561	0.85191	0.82429
Abcg2	4		349.541	294.703	394.746	330.919	364.746	278.488	311.54		284.296	369.207	306.311	300.499	224.24	291.628	286.512		301.914	260.795	258.775	367.304	344.968	310.051	268.163	310.572		377.934	244.73	258.589	281.553	292.468	376.867	203.932	291.855		0.901652	0.205921	0.529645
Abcg3l1	14		123.163	125.383	166.095	111.797	152.157	99.3056	120.073		116.847	122.754	107.12	114.675	118.957	109.188	129.612		115.778	131.408	111.035	120.342	163.007	97.8136	158.952	101.244		125.674	86.9703	122.8	113.778	101.935	113.819	110.607	107.809		0.575536	0.367754	0.867111
Abcg3l2	14		220.307	205.757	251.3	178.875	151.078	146.8	133.054		127.887	158.636	149.614	193.357	199.629	225.286	187.218		212.854	173.863	199.128	186.268	205.97	153.18	233.562	168.283		164.834	156.749	187.743	161.025	168.622	177.895	162.454	184.816		0.683131	0.717954	0.589631
Abcg4	8		1834.44	2095.07	1931.67	2035.83	1962.94	1755.12	2158.07		2040.67	1961.24	1883.9	1874.98	1950.48	2031.03	2023.01		1958.44	2122.75	2125.26	1879.43	2082.44	1943.35	2284.8	1987.93		2074.54	1953.8	2071.07	1778.02	1855.79	1753.65	1977.79	1572.47		0.325765	0.977389	0.197935
Abhd1	6		1493.57	1559.25	1451.72	1570.75	1439.56	1396.76	1670.2		1333.15	1359.74	1246.49	1471.52	1348.86	1476.8	1507.6		1304.73	1423.25	1181	1478.64	1868.89	1220.82	1417.59	1675.99		1427.04	1387.48	1342.54	1396.19	1532.84	1418.1	1545.73	1428.47		0.575153	0.139464	0.319378
Abhd10	11		478.776	417.943	430.338	424.829	478.055	477.099	467.311		450.825	527.844	477.172	467.071	491.551	456.791	388.837		444.411	441.734	491.856	479.275	439.74	463.231	530.92	376.243		485.395	435.863	441.609	389.545	438.226	434.198	450.032	376.562		0.275635	0.711795	0.374113
Abhd12	3		8892.06	9514.1	9744.63	8946	10060.7	8151.7	9294.29		8553.72	8859.09	8076.52	9025.01	8476.7	9061.88	9375.3		7831.96	8811.43	9285.61	9482.94	10606.8	9132.65	8678.55	10218.8		9219.77	9057.04	8803.84	8964.36	9545.7	8015.37	9843.33	8277.43		0.638678	0.283764	0.769805
Abhd13	16		519.542	510.105	545.742	583.581	520.141	505.163	524.643		555.711	583.555	700.266	542.405	510.694	489.962	485.099		520.112	477.113	522.138	581.827	473.857	584.113	539.571	489.8		546.41	514.743	515.997	537.071	527.776	534.527	485.979	529.805		0.427063	0.554729	0.666682
Abhd14a	8		669.593	960.197	760.372	810.529	664.745	733.998	919.477		648.636	623.214	615.278	796.866	719.894	726.305	770.095		698.233	784.407	779.995	666.59	889.588	674.545	992.637	1023.38		687.567	788.8	781.671	703.881	625.9	618.837	804.666	646.855		0.894219	0.113169	0.843144
Abhd14b	8		1183.06	1527.1	1507.8	1136.98	1169.78	1031.92	1504.7		1134.42	1054.74	982.674	1227.94	1386.46	1281.23	1258.23		1234.38	1376.75	1425.1	1215.98	1436.74	1131.32	1501.93	1540.54		1131.98	1315.68	1187.86	1231.31	1096.52	1257.91	1382.59	1168.19		0.671284	0.182207	0.824784
Abhd15	10		41.6327	21.433	39.9061	35.7751	23.7409	25.9058	30.2887		46.9226	62.3214	45.1499	41.8522	39.6523	46.9921	50.7838		42.7489	30.325	33.0351	41.8581	32.8541	40.6019	43.2522	39.6765		43.7128	41.4626	41.327	50.1395	47.6332	49.743	37.3299	53.1345		0.742388	0.00370905	0.232788
Abhd2	1		554.236	439.376	473.48	553.396	330.214	541.863	333.175		807.805	974.481	873.783	556.634	687.078	612.971	578.329		716.045	526.644	526.726	637.289	338.65	693	589.311	452.86		555.517	636.096	495.924	829.23	611.61	748.675	427.911	827.05		0.228608	2.52813e-05	0.0293163
Abhd3	18		5073.12	5514.71	5142.49	5097.95	5448.53	5112.08	4834.29		5305.94	5514.5	4882.38	4690.8	5476.8	5252.06	5231.49		5497.69	5487.81	4864.42	5207.14	5894.78	5181.35	5702.8	5394.64		5862.07	5444.74	4981.68	5076.62	4778.56	6264.25	4788.59	5728.52		0.461955	0.937776	0.867437
Abhd4	15		4406.13	5058.18	5490.86	4298.6	4793.5	4151.41	4827.8		5020.72	4902.62	3847.48	4280.64	5070.02	4521.61	4994.25		4563.45	4970.27	4924.06	4717.4	5346.37	4935.9	4553.37	5383.7		4265.64	5052.37	4281.48	4156.76	4425.13	5052.71	5208.9	5051.63		0.913271	0.81059	0.596781
Abhd5	8		126.633	105.022	128.346	148.69	90.647	131.688	96.2746		173.89	213.404	189.452	147.32	157.925	165.164	142.498		161.199	114.224	112.87	129.76	103.617	151.334	133	99.8754		132.049	132.478	152.32	175.488	140.994	184.639	91.2508	184.046		0.23518	0.0016604	0.211961
Abhd6	15		2303.68	2211.88	2454.76	2475.19	2598.55	2227.9	2264.08		2396.73	2453.2	2576.2	2603.21	2266.33	2250.09	2311.04		2256.79	2396.69	2307.87	2539.74	2366.76	2483.17	2112.87	2335.44		2427.88	2352.24	2716.96	2549.4	2580.77	2599.28	2424.37	2650.57		0.214773	0.673399	0.333129
Abhd8	16		10333.6	11840.6	10859.8	11678.3	12119.7	10276	11718.5		10659.7	10877.9	9711.65	11490.9	11216.8	11441.9	13133.3		9671.95	11301.1	10649.2	11299.6	13688.8	10079.4	11592.7	14230.2		11844.4	13092.1	12045.1	12232.1	11156.7	10971.3	12871.9	11050.4		0.252902	0.943744	0.651579
Abi1	17		577.654	471.526	464.852	622.71	439.206	604.469	412.142		650.476	777.13	858.733	521.478	565.386	541.101	449.475		678.639	530.687	513.879	525.319	286.842	652.398	605.53	307.835		539.125	456.088	499.467	657.599	549.687	551.389	394.729	692.289		0.19226	0.0768749	0.353328
Abi2	9		4171.95	3564.3	3715.58	4863.17	4119.04	4829.28	3185.72		5050.16	5891.27	7271.79	4529.25	4454.73	4364.74	4059.67		5061.3	3805.79	4075.25	4538.46	2738.26	5087.23	4311.16	3356.09		4471.46	4133.11	4529.44	5853.79	4540.4	5399.23	3556.01	5336.55		0.357391	0.00655843	0.436239
Abi3	10		355.613	393.295	344.055	298.498	329.135	345.411	345.074		292.576	313.496	238.143	339.84	327.473	393.905	384.289		334.867	307.293	316.586	389.28	453.639	259.298	339.529	452.86		304.168	357.994	308.182	342.298	357.249	333.025	385.051	391.963		0.491491	0.577414	0.822341
Abl1	3		3269.04	3517.15	3682.14	3346.09	3237.39	3121.65	3529.71		3776.81	3238.83	3765.15	3444.44	3421.72	3598.35	3532.13		3271.18	3433.8	3229.18	3404.11	3342.27	3386.57	3107.67	3339.67		3024.38	3350.38	3189.27	3325.6	3595.35	3443.23	3750.27	3710.95		0.430815	0.312684	0.8525
Abl2	13		163.062	98.5917	124.032	155.398	110.071	157.594	106.01		201.491	243.62	327.558	216.794	194.843	196.952	184.944		209.292	156.679	141.317	163.246	98.5623	191.013	167.602	117.661		132.049	188.098	192.466	241.055	167.669	248.715	123.05	257.972		0.239909	2.67113e-05	0.0642003
Ablim1	1		600.205	605.482	567.313	566.811	363.667	563.452	425.123		963.294	1042.47	882.636	611.042	809.453	685.532	682.171		719.607	577.186	532.232	627.871	312.114	738.216	520.107	392.661		481.752	607.781	460.501	660.491	572.551	810.221	400.95	777.766		0.00363091	9.07744e-05	0.0181156
Ablim2	14		7615.32	7694.44	6916.69	7343.95	6963.63	7100.35	7611.11		7858.16	6492.76	7386.87	8526.97	7324.05	8531.14	8152.7		6126.46	7929.99	7476.02	7559.57	7394.7	8569.76	6235.88	10127.1		6893.88	7882.94	8625.54	9472.51	9875.32	9952.82	11306.1	11662.6		0.00177079	0.381783	0.0915702
Ablim3	18		725.103	756.584	797.042	681.962	525.537	589.357	816.712		966.054	791.293	935.753	775.103	867.564	789.191	748.872		897.728	807.656	768.066	714.726	606.537	824.956	641.213	480.223		660.246	697.785	741.525	793.554	793.569	702.304	761.806	746.193		0.0778691	0.0177378	0.135497
Abo2	3		125.766	133.956	120.797	112.915	130.575	84.1939	126.563		115.006	135.03	141.647	138.949	122.375	129.919	131.128		160.309	160.722	124.799	134.992	144.053	116.269	115.7	124.502		142.977	146.636	141.693	132.098	113.367	119.72	120.285	109.349		0.836329	0.418274	0.320143
Abr	10		16160.4	16931	17613.7	16519.1	16851.7	15616.9	17132.6		19414.9	18484.9	18739.9	17130.1	18577.1	17345.6	17582.6		17714.1	18006	18075.7	17344.9	16894.6	17910	16219.6	15167.4		17501.5	16999.7	17444.7	16480.5	17870.1	16256.7	16886.2	15322.8		0.0639518	0.0448323	0.073366
Abt1	17		937.604	979.487	1030.01	929.034	1083.45	1027.6	1073.08		810.565	872.5	894.145	988.549	969.429	858.989	854.987		845.182	928.956	1032.35	905.18	980.569	901.546	896.401	1120.52		1031.81	924.312	939.895	914.081	1039.36	828.769	1080.49	833.981		0.276259	0.0369714	0.132146
Abtb1	4		1320.97	1394.22	1348.18	1284.55	1311.14	1206.78	1490.63		1171.23	1143.5	1159.73	1202.83	1337.24	1427.73	1428.77		1192.52	1216.03	1181.92	1155.28	1449.37	1021.51	1301.89	1400.99		1172.96	1347.03	1197.3	1185.03	1203.21	1133.13	1354.94	1162.8		0.469375	0.33619	0.617346
Abtb2	3		306.174	296.847	299.835	315.268	345.322	289.282	259.617		304.537	375.817	277.096	323.099	298.076	324.799	364.582		337.539	306.282	307.41	301.378	343.705	276.831	314.659	316.044		332.4	357.994	330.616	301.801	280.083	334.712	304.86	308.026		0.830852	0.383674	0.639387
Acaa1	8		1162.25	1277.41	1129.23	1283.43	1324.09	1239.16	1267.8		1102.22	1228.49	990.641	1207.02	1184.1	1269.48	1399.97		1042.9	1169.53	1091.08	1088.31	1419.04	1058.42	1218.63	1598.01		1176.6	1245.9	1171.33	1270.84	1396.61	1189.62	1362.54	1269.84		0.381577	0.565221	0.354935
Acaa2	18		997.451	1178.81	1118.45	1145.92	1117.98	885.115	1233.18		1081.06	1243.6	737.448	1146.75	1299.64	1141.63	909.561		1116.82	927.945	1132.37	1274.58	1564.36	1029.81	1106.17	1292.91		844.204	1285.34	897.387	810.91	1154.63	1230.93	1258.15	880.955		0.68013	0.842094	0.348788
Acaca	10		689.542	639.774	610.455	621.592	486.688	682.187	496.518		890.61	1063.24	1093.34	706.465	945.501	926.712	776.916		907.524	715.67	865.336	785.885	459.957	940.303	747.181	498.009		642.943	680.593	713.186	866.835	713.545	930.785	544.739	941.02		0.0325495	9.96982e-06	0.00192976
Acacb	12		152.653	174.679	154.231	128.567	82.014	97.1468	141.708		162.849	187.909	208.929	145.646	182.537	219.066	166.753		181.683	147.582	150.493	130.806	96.0351	142.107	197.879	132.711		101.997	154.726	148.777	141.74	157.19	182.953	123.742	213.308		0.136502	0.0114416	0.102603
Acad11	8		589.797	610.84	583.491	526.564	500.717	509.481	616.59		538.23	544.841	530.29	529.012	598.886	541.101	532.093		610.954	537.763	541.408	544.155	520.611	580.422	601.205	595.148		520.911	559.239	513.636	530.322	482.048	602.818	559.257	589.87		0.99841	0.608029	0.953187
Acad9	2		2032.2	2079	2166.79	2140.91	2227.33	2078.94	2127.78		2060	2074.55	2037.06	2056.62	1962.79	1829.93	1888.85		1998.51	2046.94	2220.69	2168.25	2181.01	2227.57	1931.21	2071.39		2166.52	1929.53	2160.81	2128.04	2123.49	1853.98	2018.58	1940.56		0.530567	0.130183	0.56812
Acadl	9		1467.55	1658.91	1627.52	1265.54	1419.06	1243.48	1590.15		1384.68	1493.83	1273.05	1435.53	1575.84	1358.63	1368.13		1464.15	1452.57	1582.01	1472.36	1764.01	1433.98	1571.13	1811.44		1445.26	1563.44	1409.84	1370.16	1374.69	1595.99	1493.19	1594.04		0.359566	0.460739	0.812425
Acadm	2		1320.97	1425.29	1460.35	1226.41	1374.81	1288.81	1282.94		1318.43	1332.36	1078.29	1222.08	1525.24	1344.11	1217.3		1354.61	1283.76	1210.37	1361.43	1492.33	1216.21	1386.23	1339.43		1331.42	1336.92	1122.91	1169.6	1252.75	1443.39	1220.13	1269.84		0.729893	0.487889	0.892575
Acads	12		684.338	765.157	772.236	769.164	680.932	688.663	897.842		690.039	689.313	624.131	713.999	766.382	749.801	839.828		633.219	695.453	668.961	660.311	964.142	609.028	822.872	845.521		676.638	825.206	634.075	697.132	684.013	674.482	864.808	709.23		0.935821	0.614902	0.876345
Acadsb	1		245.46	200.398	142.368	232.538	151.078	323.823	142.789		244.734	287.056	365.625	215.957	299.443	299.92	304.703		336.648	145.56	250.516	214.523	82.1353	231.615	388.188	143.656		242.242	239.674	208.997	413.651	152.426	312.791	114.755	265.673		0.289973	0.0385303	0.249168
Acadvl	10		2700.92	2745.56	2891.57	2574.69	2641.71	2592.74	2776.82		2579.82	2778.97	2491.21	2683.56	2659.44	2859.61	2838.59		2778.68	2692.86	2568.48	2522.99	3253.82	2546.85	2798.41	2881.34		2773.03	2501.91	2500.88	2630.39	2706.52	2944.96	2808.03	3025.59		0.746674	0.965769	0.946779
Acan	1		120.561	98.5917	90.5975	86.0838	86.3305	62.6057	87.6207		65.3237	143.528	88.5292	117.186	85.4574	152.033	113.695		75.7013	60.65	108.282	111.97	94.7715	71.9761	102.724	67.0397		74.6761	94.0492	118.077	103.172	72.4025	110.446	64.2903	76.2365		0.108642	0.176277	0.395266
Acap2	11		390.307	266.841	316.013	345.453	280.574	457.669	209.857		445.305	613.772	609.966	370.811	452.583	393.214	391.869		455.989	262.817	353.292	409.163	212.288	424.474	418.465	287.313		382.487	464.179	368.401	538.035	312.474	565.721	221.214	485.911		0.338715	0.00306141	0.229958
Acap3	5		4783.43	4912.44	4947.27	5511.6	5101.05	5023.57	5022.51		5546.07	5018.76	5178.07	5437.44	4408.92	5047.51	5414.16		4909.89	5254.31	4523.97	5616.3	6054	5224.72	4669.07	5744.89		5587.05	5301.14	5376.06	5489.31	5961.77	5684.19	5944.43	6862.05		0.0143651	0.665906	0.258901
Acat1	8		3595.16	3446.42	3871.97	3466.83	3774.8	3644.08	3707.11		3415.23	3329.48	3367.65	3523.96	3294.56	3236.93	3209.23		3144.72	3169.97	3487.95	3551.66	3819.92	3523.14	3581.28	3685.81		3922.32	3189.58	3231.77	2909.05	3481.99	3117.79	3416.37	3307.43		0.906299	0.0517968	0.550117
Acat2	1		846.532	843.388	991.18	768.046	1141.72	1044.87	753.971		851.048	959.373	748.071	827	818.341	850.005	750.388		838.057	865.273	857.995	908.32	1051.33	891.396	903.97	900.247		967.147	951.617	913.918	759.806	818.339	800.947	837.157	736.953		0.722034	0.147995	0.711148
Acbd3	13		1479.7	1476.73	1489.47	1542.8	1620.85	1487.43	1522		1443.56	1507.99	1525.36	1474.87	1594.98	1534.85	1443.17		1565.68	1551.63	1515.94	1497.47	1518.87	1574.25	1574.38	1370.89		1469.84	1402.65	1455.89	1474.29	1487.11	1547.09	1419.23	1443.1		0.500441	0.835902	0.599734
Acbd4	10		2369.6	2620.18	2486.04	2806.11	2908.26	2601.38	2665.4		2390.29	2634.5	2227.39	2388.09	2414	2725.54	2778.71		2070.65	2357.26	2382.2	2561.71	3061.75	2353.06	2544.31	3497.01		2633.7	2919.57	2813.78	2617.86	2642.69	2557.97	3307.84	3017.89		0.0415169	0.393857	0.107778
Acbd5	17		157.857	123.24	126.189	139.746	110.071	151.117	71.3947		137.088	184.132	208.929	123.883	167.497	157.562	157.657		207.51	127.365	140.399	136.039	56.8629	130.111	165.439	80.7213		122.942	121.354	120.439	174.524	109.556	177.895	91.2508	165.564		0.178722	0.0665406	0.240727
Acbd6	13		1639.29	1689.99	1769.89	1733.97	1809.7	1720.58	1802.17		1549.37	1458.89	1465.16	1749.42	1710.52	1574.93	1564.44		1595.96	1692.13	1741.68	1586.42	1836.04	1514.27	1697.65	1814.18		1847.78	1628.16	1628.28	1668.1	1617.62	1428.21	1760.03	1342.22		0.670388	0.0586996	0.444747
Accn1	10		1273.27	1576.4	1475.45	1372.87	1564.74	1429.14	1394.36		1364.44	1278.53	1320.86	1268.96	1526.61	1447.77	1326.44		1348.37	1437.4	1456.3	1168.89	1558.04	1217.13	1590.6	1343.53		1502.63	1302.53	1294.13	1073.18	1236.56	1007.51	1189.72	809.339		0.018735	0.386401	0.211182
Accn2	7		7822.62	8337.43	8099.85	7541.83	7556.07	6877.99	8113.03		7656.67	6970.56	7624.13	7781.16	7125.78	7390.89	8026.12		6898.61	7487.24	7240.19	7734.32	8271.65	7671.91	7047.94	8020.14		7421.16	6839.3	7429.42	7654.95	8552.07	7065.2	8943.27	8085.69		0.483404	0.468679	0.341452
Accn3	4		50.3062	53.5824	46.3773	41.3649	48.5609	34.5411	36.7791		23.9213	33.9935	30.9852	41.0152	46.4889	49.7564	51.5418		47.202	40.4333	30.2822	49.1832	42.9631	36.9108	37.8456	50.6218		43.7128	39.44	37.7847	40.4973	56.2072	37.9396	42.8602	36.1931		0.737886	0.407071	0.540955
Accn4	9		5070.52	4702.4	4791.96	5134.84	5025.51	5338.76	5082		5063.04	4196.31	4785	5245.76	4082.81	4469.09	5491.47		3536.58	3958.42	3805.46	4943.44	5303.41	5127.83	3626.69	6039.04		4895.84	4674.15	4752.61	5316.71	5713.13	4143	6899.11	5911.02		0.116315	0.443889	0.0299085
Accs	3		142.245	195.04	190.902	160.988	175.898	166.229	131.972		184.93	173.745	172.632	167.409	153.14	136.83	175.09		166.543	126.354	176.187	143.364	198.388	189.168	148.139	213.432		115.657	139.557	157.043	137.884	166.716	139.112	184.575	182.506		0.418565	0.999381	0.469071
Acd	19		3377.45	3384.27	3044.72	3284.6	3242.79	2974.85	3473.46		2892.64	2899.84	2860.38	3359.06	2861.12	3310.87	3416.92		2859.73	2932.43	2557.47	2899.72	3764.32	2659.42	3128.21	3249.37		3396.85	2718.33	3065.28	3134.68	3242.87	3425.52	3614.77	3600.83		0.241279	0.309039	0.0523032
Ace	10		634.899	722.291	597.512	640.597	570.86	576.404	528.97		578.712	572.224	558.619	581.746	555.815	777.443	725.375		508.534	534.731	640.514	645.661	467.539	631.175	613.099	883.829		542.768	539.013	650.605	620.958	644.001	664.364	904.212	1049.6		0.166121	0.84378	0.359872
Ace2	X		112.755	80.3737	90.5975	84.9658	58.2731	73.3998	69.2312		125.127	96.315	83.2174	82.8674	112.12	100.204	100.81		120.231	75.8125	86.2583	104.645	88.4534	108.887	78.9352	69.776		96.5325	99.1057	62.5809	101.243	105.746	144.17	68.4381	127.831		0.949516	0.12014	0.538523
Acer2	5		2870.92	1519.6	2054.62	1906.14	2328.76	1774.55	1537.15		1370.88	1222.82	1117.24	1616.33	1227.85	1649.56	1980.57		1286.92	1519.28	1464.56	1647.11	1463.27	1703.43	1481.39	2039.92		1645.61	1879.97	1396.85	1290.13	1495.68	1976.23	1321.06	1979.07		0.189059	0.000216372	0.00308177
Acin1	15		7826.95	7532.62	7067.69	7047.69	7025.14	7342.14	7540.79		7593.19	6439.88	6885.8	7260.52	7953.7	7377.76	8261.84		7503.33	8838.72	6733.65	6617.76	8112.44	6948.46	6780.86	7598.74		7420.25	7759.57	7908.81	7166.09	7261.21	8017.06	8614.9	7680.63		0.342706	0.873812	0.571481
Acly	10		7461.8	8635.35	6668.62	7341.72	7052.12	6949.24	7013.99		6847.94	7006.44	7117.75	6970.9	7918.83	8678.34	7268.91		7307.4	6879.73	7333.79	7072.97	6448.25	6648.56	8916.43	7119.89		7428.45	6277.03	7295.99	7099.56	6603.87	6603.18	6472.58	6091.22		0.05207	0.791743	0.231982
Acn9	4		346.072	345.071	373.176	377.874	423.019	392.905	409.979		299.017	323.883	322.246	381.692	373.278	386.303	372.162		341.992	379.062	360.633	393.466	357.604	401.405	386.025	406.343		373.38	383.276	373.124	344.227	362.965	301.831	377.446	243.341		0.796173	0.3209	0.906094
Aco1	5		1349.59	1476.73	1376.22	1480.19	1441.72	1448.57	1527.41		1582.49	1451.33	1463.39	1407.91	1482.86	1461.59	1524.27		1392.01	1337.33	1395.73	1439.92	1592.16	1433.06	1557.08	1585.69		1317.76	1600.86	1459.43	1442.47	1369.93	1472.06	1407.47	1543.21		0.643567	0.563042	0.566689
Aco2	7		23892	24128.2	25814.9	24769.8	25793.4	22712.9	24139		24287.5	25210.9	23003.4	23379.5	23481.7	22656.4	24337.6		22388	22889.3	23276	24876.2	26338.9	24220.9	22744.1	24543.4		24969.1	23455.7	24039.3	24205.8	24806.4	22676.1	25712	23724.9		0.656432	0.48906	0.474682
Acot1	6		53.7756	95.3768	64.7125	48.0728	60.4313	47.494	67.0677		57.0432	41.5476	61.0851	51.0597	81.3555	72.5614	53.0577		58.7798	57.6175	76.1642	49.1832	51.8084	65.5167	88.6669	83.4576		36.4274	62.6995	54.3155	63.6386	76.2131	63.2327	75.351	61.6052		0.815244	0.73569	0.903939
Acot2	6		317.45	345.071	360.233	286.201	336.689	293.599	346.156		291.656	293.666	308.967	297.988	302.861	294.392	294.849		335.757	351.77	329.433	291.96	360.132	268.526	296.277	291.417		299.615	284.17	251.504	277.696	273.415	295.086	340.808	282.614		0.684069	0.242934	0.970188
Acot3	6		749.389	703.002	775.472	617.12	682.011	595.834	627.408		642.196	626.992	620.589	625.272	624.181	612.971	678.381		601.157	689.388	685.478	591.245	676.036	573.04	578.498	627.984		579.195	626.995	704.921	607.459	635.427	616.308	701.663	592.18		0.99911	0.24707	0.346659
Acot4	6		300.97	307.563	369.94	323.094	369.063	362.681	326.685		287.976	223.791	283.293	313.892	286.453	275.733	266.047		290.337	330.542	349.621	272.077	289.369	281.445	297.359	339.303		286.866	249.787	288.108	244.912	326.764	266.42	309.008	239.49		0.98535	0.0203289	0.419145
Acot6	6		65.0511	75.0154	79.8121	95.0275	96.0427	71.241	91.9477		73.6041	78.3739	71.7086	91.2378	66.9986	62.8865	71.2489		82.8261	79.8558	91.7641	106.738	78.3444	107.041	62.7156	94.4028		83.7829	63.7108	77.931	76.1735	90.5031	81.7809	101.62	79.3167		0.321114	0.339018	0.796572
Acot7	5		8533.84	10168.9	8496.75	8873.34	10007.9	8913.76	10595.6		7393.53	8318.02	7497.54	8943.82	9167.87	9987.21	9174.44		8686.05	8929.7	10192.2	8801.7	10498.2	8340.92	11332.1	10284.4		9536.68	9194.58	9278.51	9074.28	8800.71	7146.13	9973.98	6286.04		0.968935	0.184983	0.762638
Acot8	3		555.103	584.049	571.627	588.053	517.983	548.34	597.119		554.791	478.742	499.305	585.094	525.734	602.605	498.742		535.252	535.742	510.209	564.037	636.864	492.759	579.579	675.869		618.355	587.555	486.478	459.933	513.486	498.273	673.32	505.163		0.827921	0.432974	0.866824
Acot9	X		1431.12	1379.21	1462.5	1334.86	1768.7	1517.65	1571.76		1281.63	1278.53	1328.82	1322.53	1255.2	1152.69	1174.09		1367.08	1426.29	1437.94	1388.64	1597.22	1595.47	1333.25	1342.16		1603.71	1307.59	1389.77	1275.66	1437.57	1214.07	1303.78	1156.64		0.237584	0.00125092	0.168679
Acox1	10		1148.37	1138.09	1168.06	1280.08	903.233	1202.46	981.136		1654.25	1684.57	1712.15	1189.44	1480.81	1335.13	1171.82		1509.57	1265.56	1218.63	1355.15	812.507	1503.19	1268.37	882.461		1150.19	1091.17	1223.28	1447.3	1159.39	1544.56	961.589	1594.04		0.0826509	0.00123711	0.039716
Acox2	15		36.4286	30.0062	26.9635	27.9493	33.4531	23.747	25.9617		16.5609	33.0493	21.247	18.415	32.132	29.0246	25.7709		20.4839	18.195	33.9527	32.44	25.2724	18.4554	20.5448	34.2039		23.6778	28.3159	27.1578	30.8551	30.4853	43.8413	29.0343	36.9631		0.156964	0.339676	0.0945002
Acox3	14		649.644	558.329	615.847	629.418	453.235	585.04	541.951		816.086	821.51	851.651	632.805	717.843	670.329	604.1		725.841	698.486	548.75	660.311	509.239	664.394	594.717	400.87		587.391	589.578	651.786	665.312	657.338	669.423	570.317	792.397		0.115886	0.00279854	0.134833
Acp1	6		240.256	238.978	243.75	257.133	293.524	293.599	254.208		238.293	230.4	258.505	218.469	272.097	259.839	234.97		316.164	266.86	238.587	269.984	257.778	249.148	294.115	231.219		264.098	256.866	206.635	239.127	214.349	244.5	218.449	229.48		0.59031	0.497762	0.560132
Acp2	3		1878.68	1985.77	1914.41	1846.89	1889.56	1774.55	1853.02		1873.23	1801.66	1792.72	1850.7	1772.73	1810.58	1872.18		1889.86	2085.35	1827.02	1835.48	2031.9	1860.3	1822	1808.7		1816.81	1778.85	1830.2	1799.24	1770.05	1846.39	1881.01	1854.32		0.974633	0.490003	0.864646
Acp6	2		835.257	799.45	829.399	822.827	819.06	861.368	986.545		741.562	782.795	780.827	839.555	770.484	790.573	836.796		740.091	812.71	790.089	731.47	924.969	726.22	846.661	950.869		852.4	822.172	747.429	781.983	739.267	807.692	915.964	744.653		0.825513	0.227923	0.489089
Acpl2	8		1036.48	891.612	1036.48	1017.35	991.721	816.033	1074.17		1094.86	1011.31	1197.8	890.615	1028.22	887.322	866.357		1021.52	1069.46	1059.88	1039.13	985.623	1027.97	820.71	849.625		957.129	909.143	1019.01	974.827	1101.28	881.885	1078.42	884.805		0.727388	0.821972	0.783339
Acr	7		56.3777	80.3737	55.0056	57.0165	52.8774	47.494	59.4956		63.4836	52.8788	39.8381	55.2449	68.366	74.6346	72.7649		72.1388	75.8125	59.6467	42.9045	72.0263	45.2157	70.2848	47.8855		57.3731	54.6092	46.0501	46.2826	68.5918	49.743	70.512	62.3753		0.588293	0.752419	0.572529
Acrbp	4		144.847	161.819	158.546	162.106	149.999	157.594	177.405		175.73	134.086	167.32	205.913	172.282	158.944	164.479		159.418	196.102	155.081	165.339	232.506	164.253	160.033	209.328		206.725	209.335	180.658	212.129	161.953	198.972	206.006	173.265		0.128845	0.544607	0.901132
Acsbg1	8		9766.34	10108.9	11006.5	9825.85	10411.5	8436.66	9281.31		9935.64	11165.9	8596.18	8701.07	10965.9	9616.8	10757.1		9606.93	9923.35	8857.07	10741.8	12852.3	9478.69	10021.5	10352.8		11326.2	10843	8895.94	9374.16	9143.67	10196.5	9736.87	9738.25		0.914562	0.81264	0.545832
Acsf2	10		2723.47	2955.61	3495.55	2375.69	2572.65	2443.78	2638.36		2808.92	2915.89	2408.88	2445.01	3042.29	2675.79	2913.63		2705.65	2764.63	2565.73	2913.32	3385.24	2487.79	2814.63	2655.59		2846.8	2860.92	2519.77	2376.8	2591.25	2767.9	2883.39	2631.31		0.676236	0.996385	0.622495
Acsf3	19		1126.69	1183.1	1131.39	1154.86	1232.37	1161.44	1317.56		1120.62	1103.84	1041.1	1086.48	1155.38	1099.48	1177.12		1017.96	1078.56	1037.85	1070.52	1276.26	1058.42	1135.37	1299.75		1086.45	1196.35	1021.37	1012.43	1108.9	996.547	1245.71	917.148		0.500175	0.235044	0.769644
Acsl1	16		2542.2	2403.71	2615.46	2498.67	2574.81	2284.03	2308.43		2485.06	2605.23	2649.68	2482.67	2276.59	2565.22	2395.18		2554.25	2633.22	2666.67	2761.59	2362.97	2718.48	2275.06	2269.77		2392.37	2379.55	2665	2533.97	2607.44	2505.7	2333.81	2576.64		0.96254	0.77768	0.674837
Acsl3	9		8698.64	8009.5	8562.54	9221.02	9272.97	9330.41	9040.08		8720.25	9429.42	9844.44	9122.11	8472.59	8100.61	7852.54		9420.8	9244.07	8661.62	9126.1	9756.41	9757.37	9700.38	9568.89		10790.7	8849.73	8657.42	9690.42	9167.49	10387.9	7706.54	9849.91		0.157508	0.842281	0.905721
Acsl4	X		2720	2761.64	2714.69	2983.86	3535.23	3708.85	2744.37		2752.79	2796.91	3209.18	2999.97	2870.69	2650.91	2487.65		2959.47	2728.24	3170.45	2903.9	2637.17	3234.31	2945.47	2845.77		3288.48	2740.57	3084.18	3239.78	3130.45	2975.31	2675.31	2635.16		0.323884	0.205553	0.262936
Acsl5	1		1656.64	1631.05	1831.36	1685.9	1846.39	1703.31	1646.4		1600.89	1634.52	1537.75	1690.83	1666.08	1689.64	1564.44		1664.54	1694.16	1815.09	1873.15	1575.73	1755.11	1547.35	1677.36		1728.48	1555.35	1771.16	1620.86	1689.07	1542.88	1585.14	1448.49		0.893636	0.251833	0.974288
Acsl6	10		4498.94	4238.37	4550.37	4260.59	4484.87	4285.25	3823.94		4733.67	5098.08	4676.11	4172.66	4686.49	4266.61	4479.59		4432.53	3995.82	3885.29	4517.53	4814.39	4176.46	4493.9	4150.99		4801.13	4292.89	4013.44	4498.09	3908.78	4843.62	4059.28	4727.43		0.340914	0.177934	0.498301
Acsm3	1		39.0307	45.0093	18.3352	44.7188	38.8487	45.3352	35.6973		73.6041	50.046	40.7234	41.8522	57.4274	45.61	46.994		58.7798	33.3575	46.7997	40.8116	37.9086	38.7563	52.9839	23.2587		43.7128	40.4513	33.0616	39.5331	26.6746	47.2137	34.5647	51.5944		0.0873774	0.0551009	0.09847
Acsm5	1		34.6939	9.64484	38.8275	49.1907	63.6687	10.7941	19.4713		21.1612	83.0953	31.8705	15.9038	19.8261	9.67485	38.6563		32.0617	33.3575	11.0117	52.3226	89.717	16.6099	9.73174	4.10447		46.4449	34.3836	24.7962	16.3918	23.8166	12.6465	8.29552	8.47072		0.237465	0.90117	0.470702
Acss1	3		2523.12	2687.7	2578.79	2345.5	2546.75	2305.62	2720.57		2569.7	2659.05	2340.71	2282.62	2865.9	2661.97	2558.9		2326.26	2184.41	1988.53	1776.87	2227.76	2000.57	2275.06	1919.52		2010.79	2137.85	1702.67	1748.13	1682.4	2004.05	2015.12	2032.2		2.85114e-09	0.804604	0.159726
Acss2	3		1618.47	1572.11	1654.48	1706.02	1826.97	1642.86	1423.57		1785.82	1904.58	1580.25	1619.68	1547.81	1632.29	1575.06		1719.75	1632.5	1485.66	1751.76	1820.88	1613.92	1506.26	1496.76		1824.1	1687.83	1714.48	1587.11	1701.46	1676.93	1540.2	1637.93		0.920116	0.726007	0.897523
Acta1	19		561.174	654.777	586.727	620.474	630.212	634.693	737.745		551.111	514.624	519.666	590.116	570.856	593.621	563.928		493.394	531.698	644.184	551.48	633.073	523.211	586.067	697.76		582.838	610.814	480.574	516.822	631.616	467.922	674.703	505.933		0.972472	0.0799177	0.383262
Actb	12		56618.8	52608.3	59022.1	55882.9	53131	54622.4	55262.7		56936.5	50958.2	53049.3	51689.1	49652.8	48034.3	46307.3		51918.6	55608	56679	51895.6	54124.6	55167.8	46884.3	46238.2		52943.5	51349.9	49754.2	50289.9	56579.7	47473.4	55049.8	52299		0.657604	0.0758447	0.233497
Actg1	10		3143.27	3196.73	3154.74	3420.99	4167.6	3674.31	3264.68		3176.02	3022.59	3180.85	2789.03	2922.64	3100.79	3439.66		2926.52	3193.22	3210.83	2869.37	3461.05	3434.55	2820.04	3533.95		3599.02	4126.03	3462.02	3182.89	2959.93	2989.64	3399.78	3022.51		0.130709	0.0514859	0.035942
Actg2	4		82.3981	54.6541	252.379	43.6009	38.8487	66.9234	43.2695		108.566	41.5476	32.7558	24.2743	41.0196	39.3905	55.3316		28.4993	41.4442	24.7763	32.44	93.5078	25.8376	49.74	46.5173		40.9808	286.193	62.5809	43.3899	53.3492	52.2723	105.077	47.7441		0.0309899	0.0498259	0.000902287
Actl6a	2		481.378	496.173	440.045	486.317	433.811	436.081	505.171		534.55	522.178	470.975	455.352	487.449	441.588	433.557		490.722	528.666	424.868	451.021	459.957	450.312	450.904	443.283		477.198	407.547	473.49	436.792	478.237	484.784	457.636	556.757		0.854847	0.794106	0.987231
Actl6b	12		4921.34	4933.87	4616.16	4805.04	5244.58	5181.16	5286.45		4552.42	3970.63	4316.68	4626.34	4430.8	4657.75	4833.56		3951.61	4517.41	4335.86	4506.02	5571.3	4465.28	4678.8	5880.34		5046.1	4607.4	4697.11	4714.08	4815.72	4125.3	5545.56	4909.17		0.157542	0.033482	0.0768519
Actn1	6		5506.8	4236.23	4337.9	5090.12	4011.13	4712.7	4440.53		5355.62	5370.98	6300.62	5069.14	4689.9	5504.99	5389.15		4570.57	4434.52	3598.99	4570.9	4132.04	4910.98	4286.29	3912.93		5187.26	4370.76	5033.63	6397.61	5494.97	5920.26	5404.53	7630.58		0.362193	0.0125	0.135758
Actn2	17		3194.44	2812.01	3156.89	3293.54	3108.98	3419.57	3116.49		3275.38	2822.41	3164.03	3040.14	2314.19	2330.95	2848.44		2444.71	2479.57	2384.95	2818.09	2953.08	3287.83	2051.23	3306.84		2927.85	2743.61	2705.15	3190.61	3511.52	2532.68	3606.48	3482.24		0.160841	0.0903924	0.00732712
Actn3	1		77.194	70.7288	40.9846	71.5501	58.2731	60.4469	50.8417		80.9645	71.7641	64.6263	45.2004	59.4784	74.6346	67.4591		68.5764	49.5308	51.3879	65.9264	65.7082	47.984	60.553	62.9352		61.0158	70.7898	44.8693	47.2468	59.0652	85.9964	62.2164	77.0065		0.76134	0.577023	0.97255
Actn4	1		6517.26	6124.47	6741.97	6314.3	5794.93	6161.27	6018.79		6968.47	6884.63	6245.73	6149.76	6145.42	6673.57	6933.88		5444.26	5917.42	5263.59	6322.66	6887.99	6464	5291.9	6519.27		6040.57	6666.37	6458.82	6521.03	6874.42	6593.9	7040.83	7922.43		0.529265	0.278603	0.312955
Actr10	6		2620.26	2526.95	2638.11	2590.34	2847.83	2579.79	2784.39		2451.94	2428.65	2539.02	2489.37	2548.68	2402.82	2320.14		2540.89	2484.63	2752.92	2686.24	2672.56	2796.92	2604.86	2399.75		2598.18	2333.03	2492.61	2398.02	2588.39	2325.28	2595.12	2290.94		0.986759	0.0588952	0.810107
Actr1a	1		10924.3	11407.7	12212.3	11194.2	12698.1	11029.4	11992.1		10946.8	11001.6	10197.7	11666.7	11428.7	11312.7	11894.8		10857.3	11701.4	12096.3	12031.1	12614.7	12235	10835.7	12556.9		11299.8	11796.6	12127.7	11462.7	11988.3	10677	12685.2	10338.9		0.487593	0.396135	0.863358
Actr1b	9		11874.9	12028.2	12699.8	12141.2	13106	11813.1	12673.6		12054.5	11916.6	11217.5	12579.1	12255.3	12256	12880.1		11325.8	12508	12867.2	12371.1	14037.5	12874.5	11016.3	13093.3		12507.3	12375.1	12999.1	12494.4	13263	11425.7	14233.7	12241.7		0.327188	0.758004	0.64502
Actr2	14		2269.85	1722.14	1764.49	2715.55	1714.74	2506.39	1383.54		2958.89	3649.58	3969.65	2285.97	2573.29	2389	2080.62		2862.4	1965.06	2184.9	2525.09	1104.4	2510.86	2132.33	1350.37		2262.14	1896.15	2136.02	3261.96	2508.36	2941.58	1480.06	3235.82		0.197724	0.0025655	0.259941
Actr3	13		7595.37	6757.82	7482.92	7895.11	8417.22	7797.65	7421.8		7889.44	7445.52	8342.1	7627.98	7356.18	7272.72	6778.5		7583.48	7568.11	7692.59	7756.3	6565.77	8239.41	6761.39	6940.66		7837.35	6925.26	7908.81	7745.59	8103.36	8001.04	7250.29	7801.53		0.617971	0.785501	0.39341
Actr3b	4		3031.38	2559.1	3235.63	3363.97	3048.54	3084.95	2896.89		3207.3	2780.86	3195.9	3210.9	2648.5	2704.12	2915.14		2447.38	2830.33	2708.88	3054.59	3050.38	3368.11	2164.77	3024.99		3079.02	2891.26	3087.72	3214.71	3484.85	2857.27	3566.38	3218.87		0.16983	0.628469	0.0608201
Actr5	3		507.399	492.959	483.187	461.722	476.976	522.434	543.032		484.867	430.585	478.943	503.901	488.133	517.604	511.628		473.801	476.102	493.691	482.414	544.62	501.987	582.823	549.999		530.018	522.833	507.732	493.681	497.291	524.409	512.249	489.762		0.493536	0.76563	0.877384
Actr6	7		1025.21	1000.92	957.745	1027.42	1120.14	984.421	1026.57		826.206	986.756	1011	1008.64	970.797	947.444	914.109		1102.57	953.216	1052.53	1054.82	986.887	970.754	1113.74	954.973		1094.64	958.696	1009.56	977.72	953.617	990.645	895.917	893.276		0.696337	0.187914	0.817531
Actr8	16		1159.64	1219.54	1082.86	1129.15	1261.5	1185.19	1232.1		1108.66	993.366	1093.34	1198.65	1109.58	1149.93	1206.68		1118.6	1187.73	1179.17	1113.42	1221.92	1230.05	1168.89	1377.73		1330.51	1178.14	1265.79	1243.85	1238.46	1106.15	1324.52	1191.29		0.0526864	0.321183	0.249719
Acvr1	3		357.348	302.205	327.877	347.689	329.135	341.093	326.685		436.104	461.745	448.843	318.914	379.431	340.693	313.798		382.069	382.095	315.669	312.889	300.741	374.645	333.042	197.015		376.113	365.073	345.966	366.404	338.196	385.298	316.612	512.094		0.782758	0.118408	0.989731
Acvr1b	7		1258.52	1153.09	1305.04	1124.68	870.859	1044.87	973.564		1689.21	1499.49	1792.72	1222.92	1374.16	1382.12	1143.77		1493.54	1533.43	1337	1172.03	811.244	1350.01	1005.61	664.924		1010.86	1029.49	1197.3	1274.7	1414.71	1164.32	1290.65	1342.99		0.0440416	0.00252071	0.056402
Acvr1c	3		26.0205	25.7196	36.6704	45.8368	28.0574	49.6528	14.0626		28.5216	75.5411	79.6763	37.667	49.2235	26.9514	47.7519		28.4993	20.2167	36.7057	50.2297	13.8998	61.8256	32.4391	35.5721		33.6953	54.6092	34.2424	97.3863	22.8639	39.6258	25.5779	42.3536		0.557915	0.0436172	0.463192
Acvr2a	3		487.45	420.086	368.861	535.508	373.379	403.699	366.709		489.467	513.68	774.63	491.345	547.611	517.604	546.494		626.985	430.615	419.362	547.294	296.951	500.141	509.294	362.562		492.68	507.664	532.528	591.067	462.042	661.835	334.586	422.766		0.284891	0.00661806	0.158709
Acvr2b	8		59.847	49.2959	61.4769	59.2525	49.64	69.0822	50.8417		71.764	58.5444	100.923	58.5931	74.5189	71.8703	71.2489		55.2174	46.4983	59.6467	44.9974	39.1722	71.0533	48.6587	62.9352		46.4449	62.6995	53.1347	69.4239	60.9705	79.2516	60.1425	81.6269		0.326703	0.0557942	0.717996
Acvrl1	7		826.583	720.148	990.101	666.311	706.831	667.075	633.898		888.77	938.599	663.969	806.911	818.341	760.167	917.898		720.498	633.792	679.972	926.11	961.614	699.46	556.872	819.526		712.155	931.391	728.536	677.847	904.078	884.414	875.178	1048.06		0.78358	0.195491	0.883468
Acy1	8		1338.32	1593.54	1597.32	1370.63	1574.45	1325.51	1762.15		1486.8	1356.91	1223.47	1528.44	1575.84	1359.32	1503.05		1408.93	1371.7	1427.85	1413.76	2121.62	1297.41	1721.44	1866.17		1576.39	1498.72	1420.47	1472.37	1405.18	1381	1679.15	1292.94		0.716505	0.414986	0.808224
Acy3	1		340.868	376.149	393.668	362.223	388.487	278.488	388.344		394.702	351.266	300.999	308.032	378.747	290.246	362.308		348.226	352.781	339.527	354.747	465.012	339.579	357.912	396.765		398.88	420.693	311.724	349.048	347.722	408.904	395.42	404.284		0.166767	0.452422	0.413623
Acyp1	6		796.226	801.593	825.085	872.017	1026.25	999.533	905.414		669.798	743.136	757.81	891.452	741.771	821.671	806.477		655.484	649.966	774.489	912.506	898.433	789.891	779.62	1039.8		863.329	790.823	915.098	845.622	846.918	714.107	866.882	612.972		0.575974	0.0575304	0.18532
Acyp2	14		835.257	916.26	1117.37	1028.53	1329.49	1180.87	1017.92		696.479	958.428	870.242	1088.16	840.218	834.11	811.025		833.604	826.861	1013.99	1197.14	1028.59	931.998	963.442	1100		1043.64	909.143	956.425	1172.49	1018.4	912.236	778.397	626.833		0.41617	0.0125216	0.214554
Ada	3		97.143	84.6603	200.609	72.6681	59.3522	110.1	94.1112		98.4455	77.4297	100.038	68.6376	75.8862	83.6184	79.5866		61.4516	74.8017	52.3056	103.599	101.09	78.4354	50.8213	138.184		65.5693	125.399	67.304	110.885	51.4439	82.624	71.2032	78.5467		0.889315	0.191822	0.358137
Adam10	8		374.695	263.626	261.007	382.346	230.934	410.175	199.04		450.825	550.506	550.651	331.469	488.817	441.588	375.952		457.77	304.261	330.351	344.283	144.053	411.555	434.684	236.691		326.025	372.152	305.82	489.824	277.225	521.88	203.932	439.707		0.0963055	0.00251893	0.0899407
Adam11	10		2203.93	1847.52	1983.44	2349.97	1721.21	2154.5	1837.87		2479.54	2968.77	2962.19	2080.05	2132.33	2677.86	2702.91		2541.78	1985.28	1901.35	2039.53	2039.48	2235.87	2424.28	1392.78		2394.19	2104.48	2456.01	2297.74	2503.6	2092.58	1945.99	2864.64		0.141232	0.000387519	0.181931
Adam12	1		25.1531	24.6479	25.885	34.6571	16.187	21.5882	23.7982		37.7221	40.6034	57.544	29.2965	36.234	19.3497	27.2868		36.5147	19.2058	21.1058	28.2542	12.6362	24.9148	17.3009	16.4179		17.303	28.3159	17.7116	47.2468	22.8639	31.1948	18.6649	34.6529		0.143099	0.0557368	0.54427
Adam15	2		2862.25	2984.54	3349.95	2959.27	2806.82	2776.24	3033.19		2878.84	2800.69	2711.65	2866.88	2608.16	3006.11	3256.23		2422.44	2913.22	2655.65	2991.8	3536.87	2807.99	2772.46	3525.74		3018.01	3032.84	2897.61	2888.81	3068.53	2642.28	3382.5	3046.38		0.406302	0.539646	0.504408
Adam17	6		975.767	998.777	1031.09	942.45	996.038	958.515	828.611		1027.7	999.976	933.983	945.86	1025.49	995.819	1046.75		975.21	865.273	910.3	1009.83	889.588	886.782	799.084	937.187		866.061	1030.5	909.195	1038.47	921.226	1136.5	910.434	1139.7		0.966731	0.528717	0.487346
Adam19	10		416.327	400.797	457.302	465.076	434.89	429.605	398.079		510.629	575.057	503.731	399.27	403.359	429.149	463.876		445.301	393.214	447.809	438.463	408.149	423.551	327.635	361.193		445.325	420.693	466.405	421.365	435.368	413.963	369.842	405.054		0.151904	0.244737	0.62678
Adam1a	12		571.583	586.192	506.915	574.637	541.724	507.322	583.057		624.715	552.395	557.734	600.161	606.406	562.523	610.922		659.046	645.922	534.985	584.966	567.365	490.914	538.489	632.088		604.694	584.521	604.555	527.429	582.078	694.716	636.681	615.282		0.614459	0.357805	0.84411
Adam22	4		76.3267	75.0154	85.2048	76.022	60.4313	88.5115	40.0243		95.6854	154.859	177.058	82.0303	134.681	100.204	84.8923		72.1388	50.5417	121.129	113.017	64.4446	143.029	109.212	60.1989		102.907	103.151	102.727	154.275	70.4972	108.76	50.4644	71.6161		0.162741	0.00206718	0.0351759
Adam23	9		603.675	574.404	450.831	619.356	411.149	654.122	445.676		824.366	1110.45	1172.13	636.154	715.108	722.85	573.023		816.683	540.796	846.983	643.568	315.905	809.269	767.726	400.87		570.088	643.175	589.205	998.933	607.8	639.071	467.314	713.851		0.0468178	0.000382459	0.0121289
Adam32	16		47.7042	58.9407	21.5708	24.5954	59.3522	23.747	103.847		44.1625	23.6066	42.494	53.5708	60.8457	49.0653	46.236		44.5301	44.4767	25.694	15.6968	56.8629	18.4554	49.74	43.781		15.4816	43.4851	24.7962	15.4275	54.3019	23.6069	55.9948	44.6638		0.199022	0.761922	0.99755
Adam4	6		29.4898	27.8629	24.8065	34.6571	31.2948	15.1117	20.553		23.0013	25.4951	23.0176	25.9484	24.6117	26.2603	25.0129		21.3745	32.3467	27.5292	15.6968	41.6994	27.6831	24.87	31.4676		22.7671	31.3497	24.7962	22.1771	31.4379	23.6069	25.5779	30.8026		0.64144	0.623617	0.852762
Adam8	1		142.245	189.682	98.1473	143.1	127.337	146.8	176.323		159.169	150.138	137.22	154.016	145.619	187.277	162.205		177.23	160.722	126.635	97.32	154.162	117.192	158.952	142.288		124.764	155.737	140.512	110.885	140.042	195.6	126.507	170.955		0.503389	0.541303	0.789145
Adam9	16		1305.36	1126.3	1148.65	1311.38	1134.17	1221.89	1137.99		1528.21	1485.33	1580.25	1171.86	1352.28	1259.8	1180.91		1530.95	1241.3	1115.85	1113.42	1008.37	1300.18	1325.68	838.68		1222.14	1052.74	1184.31	1270.84	1171.78	1313.55	1048.69	1339.14		0.0447917	0.0494719	0.19409
Adamts1	11		283.623	138.243	152.074	127.449	141.366	172.705	109.255		149.048	160.525	143.417	151.505	133.997	156.871	193.282		174.558	209.242	133.058	210.337	112.462	169.79	84.3417	139.552		125.674	173.941	151.139	161.025	125.752	177.895	130.654	176.345		0.887156	0.793264	0.895814
Adamts15	8		97.143	86.8036	149.917	84.9658	102.517	110.1	83.2938		121.447	141.64	105.35	102.119	122.375	85.6915	83.3764		93.5133	92.9966	86.2583	86.8555	77.0808	113.501	65.9595	64.3034		99.2646	105.173	93.281	100.279	92.4084	98.6429	91.9421	100.879		0.342924	0.582857	0.664109
Adamts16	17		19.0817	30.0062	18.3352	17.8875	25.8991	21.5882	21.6348		28.5216	22.6623	20.3617	29.2965	32.132	21.4229	23.497		43.6395	31.3358	33.0351	28.2542	31.5905	26.7603	29.1952	34.2039		23.6778	22.2482	14.1693	26.034	20.9586	24.45	17.2823	24.6421		0.297133	0.372492	0.0131763
Adamts19	18		168.266	171.464	154.231	212.414	144.604	151.117	99.5199		191.371	155.804	177.058	215.957	141.518	106.423	159.931		170.105	125.343	71.576	139.178	85.9261	146.72	99.48	116.293		146.62	128.433	142.873	141.74	142.9	142.484	119.594	155.553		0.18215	0.749071	0.482006
Adamts2	10		72.8573	18.218	186.588	29.0672	24.82	56.1293	14.0626		40.4823	72.7084	24.7882	20.0891	36.9176	24.8782	39.4143		31.1711	30.325	26.6116	66.9729	96.0351	31.3742	21.6261	25.995		36.4274	27.3046	36.6039	28.9266	15.2426	23.6069	15.2085	30.0326		0.209098	0.100482	0.9898
Adamts20	7		114.49	102.878	78.7336	144.218	114.388	209.405	107.092		149.048	171.856	192.108	143.972	147.67	163.781	165.995		195.042	146.571	133.976	145.457	112.462	127.342	201.123	102.612		168.477	142.591	161.766	185.13	127.657	190.541	123.05	186.356		0.943421	0.0234018	0.275746
Adamts3	14		381.633	220.76	309.542	317.504	253.596	343.252	259.617		465.546	534.454	637.41	369.136	389.002	304.758	364.582		412.349	318.412	282.634	396.605	198.388	403.25	303.846	197.015		368.827	306.418	312.905	494.645	475.379	442.629	302.095	488.221		0.421259	0.00129935	0.365982
Adamts4	13		725.971	760.871	657.911	589.171	609.709	686.504	638.225		787.564	830.953	699.38	685.539	622.13	816.143	941.395		748.107	690.399	754.301	808.907	750.59	676.39	544.977	712.81		621.997	822.172	760.417	954.579	856.445	961.136	730.006	892.506		0.314403	0.0505541	0.948132
Adamts5	11		24.2858	23.5763	17.2567	19.0055	6.47479	15.1117	20.553		24.8414	39.6591	24.7882	11.7186	32.8157	31.0977	27.2868		34.7335	24.26	41.2939	21.9755	13.8998	13.8415	20.5448	24.6268		20.0351	17.1918	16.5308	19.2844	17.148	30.3517	11.0607	28.4924		0.0981429	0.0435383	0.0270864
Adamts6	2		711.226	545.469	531.721	652.895	527.695	602.31	551.686		582.393	612.828	602.884	589.279	477.878	443.661	504.048		504.972	476.102	322.092	400.791	422.049	422.629	437.928	368.034		509.072	475.303	464.043	534.178	521.107	707.363	394.729	558.297		0.579862	0.341248	0.0098866
Adamts7	8		74.592	70.7288	79.8121	48.0728	42.0861	90.6704	61.659		75.4442	51.9345	65.5116	51.8967	63.5803	57.358	62.1533		59.6704	67.7258	52.3056	32.44	85.9261	53.5207	81.0978	41.0447		48.2663	65.7333	43.6886	47.2468	47.6332	59.8602	56.6861	55.4447		0.302735	0.566424	0.892343
Adamts9	4		110.153	94.3051	131.582	135.274	105.755	120.894	118.991		105.806	101.036	92.9556	90.4008	106.651	102.277	101.568		124.684	131.408	122.964	116.156	136.471	114.423	124.35	113.557		101.997	123.376	103.908	135.955	80.0238	148.386	116.137	145.542		0.0805801	0.156572	0.393485
Adamtsl1	5		30.3572	19.2897	23.7279	36.893	22.6617	34.5411	11.8991		26.6815	71.7641	43.3793	22.6002	37.6013	30.4067	21.9811		49.8738	34.3683	19.2705	25.1148	40.4358	23.0692	28.1139	8.20894		35.5167	19.2144	15.35	16.3918	18.1006	15.1758	6.91294	16.1714		0.000684265	0.100496	0.00536487
Adamtsl2	3		281.888	291.489	308.463	347.689	331.293	332.458	308.295		366.181	398.48	277.096	290.454	306.963	340.693	362.308		325.07	361.878	269.787	362.072	449.849	309.128	325.472	311.94		344.239	420.693	317.628	242.984	341.054	258.832	322.143	285.694		0.528982	0.493012	0.293417
Adamtsl5	7		116.225	80.3737	148.839	115.151	85.2513	49.6528	88.7025		98.4455	98.2035	121.285	99.6083	88.8757	67.0329	127.338		66.7952	73.7908	49.5526	65.9264	131.416	73.8216	73.5287	88.9302		103.818	81.9139	79.1117	74.245	92.4084	108.76	104.385	121.67		0.761763	0.929263	0.288529
Adap1	12		5657.71	5761.18	5975.12	6248.34	6972.26	6459.18	6012.3		5754	6545.64	5491.46	5930.46	5407.75	6381.95	6787.6		4983.81	5662.69	5522.37	6173.02	7653.74	6180.71	5428.15	6881.83		6276.44	7011.22	6866.19	6697.48	6603.87	6236.43	7193.6	6524.76		0.0494768	0.72754	0.108322
Adap2	10		201.225	141.458	191.98	195.645	151.078	157.594	149.28		240.133	212.459	159.353	204.239	171.599	204.554	197.071		180.792	154.657	122.964	144.41	176.907	128.265	154.626	154.602		180.315	143.602	123.981	149.454	124.799	223.422	120.285	224.089		0.055618	0.168961	0.54551
Adar	2		2341.84	2231.17	2144.14	2159.92	1758.98	2078.94	2085.59		2886.2	2991.43	3327.81	2450.03	2874.79	2856.85	2533.13		2858.84	2463.4	2726.31	2378.58	1704.62	2762.77	2494.57	1829.23		2165.61	2241	2300.14	2982.34	2457.87	2754.41	2208.68	2863.1		0.0390317	6.5007e-06	0.00400426
Adarb1	20		9908.59	7652.64	9500.88	10067.3	9639.88	7657.33	7178.41		10539.2	13088.4	11982.4	9106.2	9306.66	9071.55	10304.6		9101.96	7923.92	6818.08	10354.6	9187.78	9119.74	7728.08	7546.75		10157.8	9627.41	9862.99	9615.21	9678.12	8913.27	7352.6	8882.7		0.0466971	0.00679112	0.33081
Adarb2	17		74.592	96.4484	56.0842	72.6681	53.9565	105.782	50.8417		109.486	134.086	129.253	72.8228	130.579	95.3664	77.3127		99.7475	66.715	166.093	72.2051	56.8629	86.7404	109.212	45.1492		75.5868	88.9928	90.9195	127.277	68.5918	84.3102	55.9948	85.4773		0.114974	0.0129416	0.0423002
Adat1	19		255	231.476	202.766	222.476	215.826	211.564	228.247		243.814	206.794	250.538	245.254	233.128	214.92	211.473		244.916	265.849	202.799	197.779	242.615	245.457	222.749	238.059		235.867	204.279	225.527	248.769	239.119	225.951	248.174	225.629		0.897398	0.797641	0.831411
Adat3	7		165.664	132.884	126.189	164.342	120.863	112.259	164.424		137.088	163.358	157.582	164.061	116.222	149.269	169.027		154.074	162.744	109.199	133.946	156.689	165.176	178.415	166.915		149.352	157.76	160.585	195.737	150.521	179.581	166.602	182.506		0.268116	0.544972	0.82872
Adck1	6		431.072	426.516	498.286	476.256	508.271	431.764	484.618		506.028	508.014	542.684	510.597	487.449	468.539	466.15		444.411	501.373	478.091	467.764	509.239	557.353	421.709	415.92		476.288	478.336	519.54	432.935	485.859	444.315	465.932	475.13		0.413347	0.326402	0.436574
Adck2	4		845.665	826.241	899.504	826.181	797.478	807.398	862.145		797.685	806.402	810.927	766.732	783.474	821.671	789.044		730.294	751.049	805.689	809.953	798.608	811.115	740.693	752.486		714.887	715.988	756.875	754.985	849.776	696.402	808.814	776.226		0.358926	0.344437	0.678338
Adck4	1		2470.21	2747.71	2391.13	2449.47	2544.59	2538.77	2802.78		2470.34	2309.67	2329.2	2585.63	2450.24	2594.93	2677.9		2350.3	2540.22	2450.1	2289.64	2954.34	2274.63	2429.69	3083.83		2474.33	2407.86	2511.5	2470.33	2601.73	2447.53	3130.87	2784.56		0.352818	0.558774	0.446533
Adck5	7		1154.44	1354.56	1203.65	1202.94	1136.32	1152.81	1339.19		1122.46	1067.02	980.903	1150.1	1192.99	1219.72	1264.29		1143.53	1008.81	1068.13	1145.86	1475.91	956.912	1253.23	1331.22		1163.85	1071.96	1048.53	1019.18	1214.65	1074.11	1345.95	1123.53		0.886041	0.278726	0.693613
Adcy1	14		217.704	180.037	179.038	251.543	158.632	461.987	108.174		471.986	716.697	551.537	300.499	397.89	395.287	432.041		281.431	230.47	236.751	361.026	155.425	409.71	315.741	306.467		286.866	410.581	303.458	705.81	249.598	439.256	217.757	549.827		0.290255	5.62956e-06	0.0546806
Adcy10	13		58.1123	24.6479	40.9846	46.9548	43.1652	21.5882	23.7982		42.3224	55.7116	51.3469	35.9929	32.8157	38.6994	59.8794		40.0771	30.325	30.2822	43.951	31.5905	29.5286	25.9513	31.4676		43.7128	39.44	41.327	45.3184	33.3432	42.1551	19.3562	31.5727		0.183642	0.266145	0.758521
Adcy2	17		4348.02	4986.38	4446.83	4372.38	4616.52	4410.47	4462.17		4751.15	5023.49	4481.35	4345.93	5177.35	5172.59	4868.42		4830.63	4881.31	4866.25	4355.33	5001.41	4643.38	5364.35	4610.69		4822.07	4900.67	4765.6	4440.24	4189.82	4303.19	4335.1	3846.48		0.0608837	0.144118	0.0189764
Adcy3	6		3258.63	3119.57	3212.98	3322.61	3468.33	3490.81	3277.66		3394.99	3289.82	3611.1	3421	2882.31	3015.79	3190.28		2999.55	3179.07	3098.87	3309.93	3237.39	3577.58	2927.09	3390.29		3371.35	3085.42	3277.82	3699.72	3745.88	2958.45	3863.64	3678.6		0.187024	0.75395	0.173405
Adcy4	15		215.102	178.965	270.714	181.111	188.848	170.547	182.814		171.13	211.515	162.894	220.98	193.476	216.302	236.486		170.105	183.972	156.917	223.941	259.042	160.562	155.708	209.328		201.261	198.211	218.443	225.628	210.539	199.815	230.201	257.972		0.429508	0.879558	0.363145
Adcy5	11		24741.1	20183.4	23621.1	24403.1	21035.5	22633	20627.7		28986.2	25123.1	30184.9	25706.5	23889.8	25230.6	27143.6		20279.9	23422	18913.5	25966.6	21158	27389.7	17113.8	23972.8		22503	24531.7	25456.3	30590.9	30812	30746.2	30906.4	39071.6		0.131504	0.0110076	0.246478
Adcy6	7		1369.54	1526.03	1442.01	1282.31	1212.94	1381.64	1473.33		1573.29	1440.95	1470.47	1321.69	1592.93	1680.66	1483.34		1563.01	1578.92	1444.37	1182.49	1455.69	1267.89	1589.52	1443.41		1234.89	1503.78	1390.95	1385.59	1174.63	1435.8	1401.94	1556.3		0.105795	0.114307	0.0949101
Adcy7	19		105.817	128.598	83.0477	74.9041	71.2226	60.4469	98.4381		92.0052	123.699	123.941	87.0526	144.936	208.009	104.599		181.683	100.072	246.846	102.552	59.3901	87.6631	196.797	79.3531		71.944	77.8687	103.908	108.957	99.0771	96.9567	83.6465	80.8569		0.0324349	0.0351379	0.00121301
Adcy8	7		184.745	315.065	176.881	194.527	242.804	246.105	248.8		180.33	251.174	159.353	183.313	272.097	307.522	199.345		319.726	302.239	321.174	199.872	188.279	215.928	365.481	220.273		204.904	160.794	242.058	212.129	180.054	177.895	211.536	127.831		0.175919	0.787929	0.0632268
Adcyap1r1	4		1429.39	1481.02	1214.44	1171.63	762.946	1351.42	1345.68		2729.79	2482.47	2409.76	1654.84	2320.34	1974.36	1788.8		2465.19	1880.15	1958.25	1627.23	784.708	1943.35	1863.09	1175.25		1321.4	1531.08	1471.24	2083.68	1624.29	2249.4	1224.28	2626.69		0.0458856	6.93703e-07	0.000572748
Add1	14		17665.3	17318.9	19302.7	18328	18469.3	17775.7	18035.8		19976.2	19175.2	19028.5	18525.5	18467	18666.2	19846.6		16637.4	18705.5	18537.3	19400.2	18820.3	20773.4	15717.8	19566		17772.9	19683.6	19930.3	20288.2	21033.9	19686.4	20880.5	21418.6		0.243727	0.244487	0.634156
Add2	4		1221.23	1028.78	1170.22	1173.87	807.19	1334.15	993.035		1919.23	1935.74	2100.8	1324.2	1523.19	1384.19	1370.4		1547.87	1256.47	1148.89	1399.11	865.579	1520.72	1144.02	907.088		1056.39	1225.67	1128.82	1829.13	1325.16	1431.59	1148.24	1689.52		0.0208661	6.13126e-06	0.0129798
Add3	1		4903.12	4868.5	5073.46	4735.72	5024.43	4926.42	4884.05		5106.29	5339.81	5196.66	4694.14	5264.86	4338.48	4879.79		4957.1	4767.09	4516.63	4811.58	4887.68	5047.55	4892.9	4539.54		4782.91	4889.55	4725.45	5118.08	4601.37	5242.41	4283.26	4757.46		0.379827	0.782839	0.831572
Adfp	5		470.97	550.828	473.48	374.52	360.43	412.334	496.518		407.583	397.535	403.693	407.64	538.04	450.572	398.691		491.613	500.362	553.338	369.397	449.849	362.649	469.286	429.601		362.452	459.122	397.92	382.796	341.054	467.079	467.314	386.573		0.537267	0.600691	0.60393
Adh5	2		2654.09	2779.86	3065.22	2582.51	2968.69	2933.83	3214.92		2705.87	2449.42	2417.73	2707	2719.6	2445.66	2419.43		2504.38	2663.55	3018.12	2889.25	2969.51	2720.33	2536.74	3070.14		2682.88	2541.35	2481.98	2634.25	2817.98	2496.43	3079.71	2354.86		0.483205	0.0108599	0.330864
Adhfe1	5		2269.85	2382.28	2434.27	2163.27	2309.34	1975.32	2007.71		2280.81	2311.56	1870.62	2000.54	2390.76	2113.95	2272.39		2117.85	2082.32	1954.58	2305.33	2563.88	2122.37	1867.41	2243.78		2355.94	2451.35	1965.99	2024.86	2189.22	2455.11	2018.58	2137.7		0.838951	0.698852	0.574805
Adi1	6		1312.3	1387.79	1275.92	1295.73	1324.09	1370.85	1546.88		1268.75	1170.89	1180.09	1366.89	1347.49	1196.23	1233.21		1196.08	1471.77	1373.71	1251.56	1472.12	1394.31	1339.74	1522.76		1370.58	1396.58	1245.71	1299.77	1287.05	1393.65	1361.16	1294.48		0.200289	0.100252	0.478597
Adipor1	13		4204.04	4007.97	4387.51	4184.57	4457.89	4030.51	4153.87		4234.08	4203.86	4012.14	4116.58	3995.99	3981.2	4196.86		3810.89	4279.87	4206.47	4310.33	4537.66	4342.56	3823.49	4365.79		4350.34	4404.13	4443.25	4103.72	4277.46	4257.67	4415.29	4404		0.166266	0.551821	0.337398
Adipor2	4		461.429	380.435	412.003	421.475	269.783	481.416	303.968		674.398	784.684	642.722	515.619	535.989	576.345	491.921		610.063	488.232	421.197	433.231	270.415	553.662	380.619	239.427		422.557	425.75	412.089	447.399	426.794	591.015	280.665	592.95		0.00809809	0.00015251	0.0155606
Adk	15		2414.7	2358.7	2820.39	2545.62	2860.78	2521.5	2590.76		2498.86	2674.16	2478.82	2549.64	2341.53	2288.1	2283.76		2332.49	2319.86	2391.37	2799.26	2758.48	2671.42	2158.28	2897.76		2683.79	2603.04	2415.86	2285.2	2556	2548.7	2499.03	2478.07		0.576784	0.238199	0.499593
Adm	1		132.704	71.8005	163.938	58.1345	63.6687	73.3998	61.659		68.0838	74.5969	51.3469	56.082	49.9071	58.0491	78.0706		62.3422	64.6933	54.1408	77.4374	121.307	64.5939	47.5774	67.0397		56.4624	67.7559	48.4117	57.8533	54.3019	60.7033	50.4644	54.6746		0.500485	0.0156554	0.45793
Adnp	3		5647.31	5660.45	5452.03	5877.17	6074.43	6066.28	5883.57		5850.61	5580.6	6503.35	5828.34	5694.2	5511.21	5322.45		6105.97	5741.53	5879.33	5860.13	5086.07	5908.5	5959.07	5780.46		5812.9	5502.39	5840.1	5955.99	5797.91	5919.42	5505.46	5699.25		0.995016	0.826938	0.963223
Adnp2	18		749.389	791.949	746.351	743.451	800.715	740.475	796.159		906.251	832.841	959.656	860.481	858.676	792.647	748.114		908.415	747.006	857.995	838.208	703.836	902.469	773.132	700.496		753.136	712.954	754.513	796.446	844.06	756.263	792.914	823.2		0.119011	0.0778453	0.0906699
Ado	20		159.592	137.171	184.431	215.768	162.949	230.994	184.977		230.013	243.62	279.752	210.098	168.18	186.586	209.957		183.464	165.777	167.011	194.64	174.379	191.013	175.171	194.278		194.886	202.256	193.647	250.697	216.255	179.581	234.349	197.137		0.641986	0.0587905	0.759648
Adora1	13		1420.72	1246.33	1536.92	1397.46	1096.4	1478.79	1210.46		1841.02	1846.98	1821.04	1409.58	1428.16	1639.2	1682.69		1482.85	1734.59	1450.79	1662.81	1435.47	1708.97	1126.72	1134.2		1314.12	1540.18	1662.53	1662.32	1903.42	1603.58	1716.48	1916.69		0.989821	0.00116285	0.316361
Adora2a	20		13700.6	12299.3	14795.4	13846.1	13846.3	13222.8	13235.1		13688.5	9878.89	13561.8	14773.8	11720	13023	14677.3		9385.17	10899.8	11005.3	13565.1	12676.6	14099	8144.38	16545.1		12848.8	12190	13588.3	14001.5	16058.1	13221.5	18237	16666.5		0.113973	0.596758	0.0213005
Adora2b	10		152.653	160.747	171.488	172.168	236.33	185.658	220.674		182.17	181.299	127.482	210.098	178.435	159.635	177.364		158.527	198.123	168.846	206.151	274.205	191.013	161.114	236.691		230.403	229.561	175.935	174.524	165.764	177.895	153.467	186.356		0.486165	0.538774	0.986323
Adora3	2		139.643	153.246	165.017	122.977	120.863	118.735	143.871		155.489	146.361	125.711	148.994	139.467	150.651	150.835		128.247	143.538	130.305	133.946	163.007	140.261	118.943	171.02		151.174	152.704	149.958	152.347	149.568	171.993	145.863	177.885		0.41464	0.604338	0.662769
Adpgk	8		1652.3	2071.5	1790.38	2240.41	1712.58	1901.92	1791.36		2126.24	2035.83	1948.53	2268.39	1972.36	2313.67	2112.45		2252.33	1704.26	2465.7	1974.65	1794.34	1940.59	2180.99	1857.96		1622.84	2104.48	1949.45	1879.27	2098.72	2020.07	1795.29	2064.55		0.121779	0.038436	0.0411464
Adprh	11		2457.2	2651.26	2426.72	2409.23	2626.6	2452.42	3009.39		2136.36	2146.31	2137.98	2403.99	2446.13	2439.44	2508.87		2319.13	2431.05	2555.63	2411.02	2945.5	2269.09	2770.3	2916.91		2536.26	2327.97	2367.45	2317.02	2438.82	2117.87	2780.38	2106.13		0.628622	0.040035	0.729108
Adprhl1	16		40.7654	30.0062	37.749	46.9548	49.64	38.8587	36.7791		44.1625	71.7641	34.5264	28.4595	25.2954	27.6424	43.2041		21.3745	22.2383	15.5999	43.951	53.072	31.3742	33.5204	35.5721		42.8022	45.5077	48.4117	36.6404	39.0592	21.9207	22.8127	25.4122		0.528596	0.879369	0.617221
Adprhl2	5		2080.77	2146.51	2138.75	2101.79	2273.73	1971	2284.63		1946.83	1795.99	1792.72	2093.45	1999.02	2024.81	2250.4		1814.16	1933.72	2087.63	2068.83	2356.65	1913.82	1985.27	2569.4		2093.66	2067.06	1951.82	2025.83	2130.16	1780.63	2496.95	2019.11		0.416609	0.152849	0.35565
Adra1b	10		120.561	157.532	120.797	102.853	134.891	148.958	150.362		92.9252	179.41	79.6763	81.1933	123.059	216.302	134.918		143.387	159.712	172.517	99.4129	204.706	106.119	251.944	132.711		155.727	126.41	114.535	102.207	127.657	94.4274	141.715	84.7072		0.508663	0.848444	0.180255
Adra1d	3		35.5613	27.8629	43.1417	51.4267	85.2513	49.6528	24.88		38.6422	110.479	32.7558	33.4818	32.8157	35.2441	37.8984		18.7027	51.5525	30.2822	41.8581	122.571	41.5246	29.1952	25.995		92.8898	82.9251	62.5809	27.9624	32.3906	15.1758	24.8866	13.8612		0.865251	0.96889	0.919312
Adra2b	3		74.592	73.9438	95.9902	103.971	51.7983	53.9705	46.5147		80.0445	116.145	108.891	81.1933	71.1006	57.358	65.1852		79.2637	58.6283	58.729	59.6477	66.9718	81.2038	52.9839	32.8358		71.0334	63.7108	73.2079	44.3542	85.7398	69.9775	59.4513	43.1237		0.0663245	0.349562	0.606281
Adra2c	14		3715.72	3124.93	3819.12	3891.66	3848.18	2862.59	3237.64		3191.66	2895.11	3438.47	3605.15	3143.47	3321.93	4279.48		2490.13	3140.66	2577.65	3850.94	3685.98	3168.79	2428.61	4012.8		3589.92	3823.66	3570.65	3632.22	3622.98	3396.86	4052.36	3850.33		0.21563	0.691299	0.0477441
Adrb1	1		215.102	175.75	193.059	222.476	144.604	159.753	175.241		230.933	234.178	219.552	179.127	151.772	197.643	160.689		173.668	213.286	152.328	151.735	166.798	212.237	134.082	166.915		209.457	143.602	166.489	181.274	216.255	181.267	190.106	232.56		0.775702	0.559123	0.765264
Adrb2	18		184.745	143.601	186.588	173.285	143.524	144.641	128.727		136.168	148.249	158.467	155.69	149.038	155.489	184.186		170.996	157.69	127.552	165.339	190.807	161.485	143.813	136.816		175.762	129.444	157.043	143.669	175.29	152.601	136.876	170.955		0.987829	0.851328	0.950433
Adrbk1	1		6133.02	6463.11	6532.73	6288.59	6089.54	6012.31	6112.9		6924.31	7005.5	6247.5	6154.79	6733.36	6786.91	6599.62		5978.62	7003.05	6458.36	6626.13	7815.49	6537.83	5897.43	6013.05		6802.81	7187.18	6637.12	6608.77	6797.26	6592.21	6756.7	6802.76		0.62603	0.150142	0.642477
Adrm1	3		4857.15	5124.63	4945.11	4963.79	5184.14	4926.42	5940.9		4340.8	4322.84	4369.8	5264.17	4522.41	4881.65	4969.23		4277.57	4742.83	4927.73	4873.32	5825.29	4430.22	5129.71	6034.94		5326.59	4875.39	4790.39	5114.23	5203.45	4321.74	5625.06	4245.37		0.267936	0.0691455	0.282367
Adsl	7		3254.29	3079.92	3055.51	3331.55	3414.37	3246.86	3362.04		3130.02	2859.23	2851.52	3244.38	3028.61	3011.64	3019.74		3048.53	3383.26	2770.36	3029.48	3496.44	3167.87	2804.9	3458.7		3463.33	2996.43	3420.7	3017.05	3313.37	3277.98	3488.96	3489.17		0.0359202	0.104819	0.0436812
Adss	13		2602.91	2461.58	2501.14	2787.1	2786.32	2709.32	2728.14		2401.33	2515.52	2571.77	2563.03	2495.36	2474.69	2237.52		2564.94	2480.58	2707.96	2559.62	2403.4	2738.78	2807.06	2494.15		2660.11	2338.08	2498.51	2511.8	2475.97	2450.05	2286.11	2253.98		0.754659	0.087113	0.876285
Aebp1	14		1950.67	842.316	4353	815.001	849.276	839.78	1094.72		1344.2	2018.84	840.142	717.347	1441.15	914.273	1522		833.604	1201.88	820.371	1862.68	3141.36	906.16	977.499	861.939		854.222	1157.92	950.522	743.414	801.191	768.909	1107.45	830.131		0.0763969	0.30136	0.486179
Aebp2	4		198.623	159.676	145.603	207.943	166.186	164.07	137.381		218.052	269.115	300.114	195.868	229.026	233.579	164.479		240.463	152.636	192.705	168.479	106.144	233.461	224.911	138.184		173.941	170.907	196.008	239.127	178.148	244.5	128.581	258.742		0.210119	0.0109968	0.175141
Aen	1		546.43	572.261	589.962	512.031	556.832	485.734	623.081		540.99	484.408	508.157	556.634	535.989	569.434	479.793		553.064	554.947	575.361	590.199	526.929	555.508	547.14	536.317		524.554	496.54	530.167	487.896	525.871	494.058	512.94	482.831		0.560038	0.367397	0.700681
Aes	7		38076.6	41275.6	37168.7	40129.6	45810.2	41511.9	39606.7		33735.5	32858.5	29656.4	37795.9	35413.6	38061.6	44591.2		31568.3	37020.8	36546.9	39409.4	45897.2	31281	39429.7	51136.2		38425.4	45625	40104.9	38048.2	38330.4	35630.3	45439.4	34388.8		0.134227	0.064459	0.13715
Afap1	14		198.623	127.526	160.703	150.926	84.1722	226.676	113.582		269.575	304.997	313.393	169.92	255.689	219.066	203.135		234.229	146.571	152.328	137.085	89.717	180.863	178.415	105.348		143.888	169.895	139.331	256.483	166.716	220.05	100.929	249.501		0.0223874	0.000615141	0.0929015
Afap1l1	18		299.235	311.85	496.129	381.228	333.451	306.552	302.887		458.186	492.906	345.264	349.047	427.971	366.953	375.194		361.585	387.149	323.01	489.739	428.367	394.023	258.432	316.044		402.522	435.863	399.101	403.044	460.137	519.351	435.515	488.221		0.278005	0.121435	0.780188
Afap1l2	1		396.378	407.227	458.38	397.998	292.444	384.27	314.786		458.186	497.627	385.102	346.536	443.011	408.417	439.621		448.864	400.29	366.139	414.395	363.922	399.559	321.147	244.9		326.936	423.727	374.305	360.619	402.024	461.177	343.573	478.981		0.418128	0.199251	0.695274
Aff1	14		106.684	81.4453	76.5765	82.7299	55.0357	125.211	83.2938		125.127	175.633	171.747	107.979	128.528	108.497	119.759		108.654	83.8991	75.2466	91.0413	50.5448	108.887	95.1547	67.0397		77.4082	113.264	94.4618	134.027	75.2605	128.152	73.9684	153.243		0.0800745	0.00173888	0.254169
Aff2	X		24.2858	33.2211	24.8065	27.9493	21.5826	34.5411	15.1443		37.7221	42.4919	54.8881	25.9484	56.7437	31.7888	34.1085		37.4053	28.3033	78.9172	35.5793	12.6362	39.6791	37.8456	25.995		24.5885	32.361	16.5308	71.3523	20.9586	30.3517	21.4301	25.4122		0.1363	0.0274158	0.0181226
Aff3	9		340.868	341.856	286.892	315.268	235.251	373.476	240.146		485.787	520.29	552.422	327.284	372.594	452.645	354.729		439.067	354.802	424.868	393.466	251.46	398.637	336.286	243.532		287.776	388.332	354.232	477.289	396.308	427.453	321.452	547.517		0.380806	0.000677027	0.0906558
Aff4	10		4379.24	4214.8	4167.49	4594.86	4384.51	4697.59	4170.1		4795.31	4861.07	5850.89	4875.78	4722.72	4508.48	4041.48		5411.3	4513.37	5231.47	4838.79	3784.54	5126.91	4957.78	4212.55		4681.83	4301.99	4681.76	5510.52	4706.16	5347.8	4114.58	4828.31		0.885808	0.079423	0.210463
Afg3l1	19		1046.02	1141.31	1196.1	978.225	991.721	936.927	1079.57		1104.06	1109.51	1034.02	1024.54	1011.82	1105.7	1023.26		1008.16	950.183	1028.68	1032.85	1133.47	1038.12	946.141	1165.67		1035.45	1043.64	963.51	930.473	1121.29	951.019	1099.85	967.972		0.405721	0.937648	0.719582
Afg3l2	18		2567.35	2483.01	2660.76	2763.62	2816.53	2607.85	2562.64		2548.54	2491.91	2743.52	2648.41	2506.3	2655.75	2470.97		2716.34	2630.19	2596.01	2624.5	2577.78	2592.06	2750.84	2488.68		2742.98	2366.4	2585.89	2483.83	2527.42	2356.47	2520.46	2368.72		0.385325	0.595404	0.610241
Afp	14		27.7552	41.7943	22.6494	22.3594	24.82	19.4294	33.5339		18.401	16.9968	25.6735	23.4372	34.183	18.6586	20.4651		41.8583	22.2383	32.1174	30.3471	44.2267	23.992	28.1139	45.1492		36.4274	33.3723	33.0616	34.712	17.148	47.2137	33.1821	44.6638		0.00724278	0.239626	0.269259
Aftph	14		2857.05	2810.94	2792.35	2986.1	3070.13	2918.72	2683.79		3096.89	2893.23	3512.84	2994.94	2833.77	2637.78	2643.03		3008.46	2850.55	2902.5	2935.3	2884.84	3145.72	2762.73	2769.15		3092.68	2940.81	2989.72	3043.08	2951.35	2981.21	2729.23	2816.9		0.992655	0.588586	0.840785
Aga	16		1088.52	1072.72	1001.97	921.208	1062.94	923.974	969.237		803.205	999.032	825.977	837.044	848.422	915.655	942.911		956.508	890.544	917.641	939.713	1146.1	864.635	1029.4	964.551		903.399	909.143	851.337	805.124	860.256	983.057	857.204	969.512		0.822683	0.0195059	0.463148
AGAP1	9		2611.59	2477.65	2477.41	2476.31	1989.92	2724.43	2366.84		3712.41	3908.31	3800.56	2834.23	3049.81	3051.03	3155.42		3156.3	2834.38	2766.69	2955.18	2125.41	3126.34	2570.26	2303.98		2365.05	2915.53	2848.02	3470.23	3137.12	3285.57	2657.33	3466.06		0.0795089	5.31603e-07	0.0119431
Agap2	7		61770.8	60432.4	60814.7	63624.8	59969.5	60740.5	60151.1		66976.1	60433.9	58759.5	63786.1	57415.8	61112.6	70357.6		50634.3	59717	50947.4	61386.9	70472.1	58416.9	48820.9	69778.7		61875.5	64412.6	63218.5	65506.3	74200.2	71453.7	75558.4	89639.5		0.0309052	0.649969	0.0439409
Agap3	4		13438.7	14410.5	13371.8	14898.1	14502.4	13814.3	15005.9		13425.4	12228.2	12174.5	13671.4	13421.6	14336.7	15558.8		11815.6	13692.7	13341.6	13432.3	16644.4	12262.7	13723.9	17234.7		14601	15186.4	14353.5	14232.9	14817.7	13341.2	16906.3	14630.5		0.0907238	0.363203	0.166245
Agbl2	3		171.735	278.629	159.624	146.454	135.97	192.135	303.968		152.729	141.64	198.305	203.402	218.087	228.741	159.931		211.073	202.167	228.493	107.784	88.4534	207.623	306.009	284.577		151.174	132.478	245.601	191.88	147.663	275.694	210.845	233.33		0.651995	0.670494	0.867141
Agbl3	4		360.817	364.361	271.793	269.431	297.84	397.223	412.142		282.456	278.558	323.131	344.025	365.074	406.344	296.365		383.85	343.683	311.998	268.938	246.406	286.059	389.269	328.358		295.972	291.249	335.339	308.551	289.61	362.534	280.665	371.172		0.693298	0.746609	0.873357
Ager	20		490.052	524.036	483.187	490.789	560.069	440.399	494.354		431.504	374.873	389.528	434.426	479.929	470.612	488.889		450.645	443.756	389.08	466.717	631.81	346.039	455.229	522.636		488.127	427.772	351.87	417.508	473.474	430.825	508.792	450.488		0.880145	0.11822	0.435705
Agfg1	9		1719.08	1622.48	1762.34	1897.2	1880.93	1765.91	1529.58		1768.34	1840.37	2002.53	1816.39	1685.9	1587.37	1588.7		1785.66	1792.21	1738.01	1862.68	1700.83	1933.2	1658.72	1600.74		1945.22	1748.51	1820.75	2034.51	1739.56	1807.61	1560.94	1854.32		0.494189	0.856816	0.75679
Agfg2	12		3130.26	3300.68	3629.29	3347.21	3026.96	2730.9	3207.35		3517.36	3085.86	3265.84	3504.7	3463.42	2930.79	3360.83		3351.34	3198.28	3429.23	4220.34	3740.31	3666.17	2706.5	3538.05		3345.85	3090.48	3386.45	3329.45	4156.47	3114.42	3735.06	3287.41		0.47501	0.550411	0.528164
Aggf1	2		853.471	746.939	752.822	861.956	762.946	880.798	682.576		924.652	924.435	1059.69	747.48	817.657	794.72	735.986		875.463	889.533	815.783	768.095	633.073	905.237	722.311	563.681		825.08	698.796	889.121	840.801	827.865	851.533	652.581	820.12		0.320923	0.26226	0.642264
Agk	4		1793.68	1876.46	1938.14	1969.86	1902.51	1826.36	2045.57		1909.11	1679.85	1911.34	1810.53	1837.68	1675.13	1648.58		1702.83	1747.73	1727	1755.95	1659.13	1882.45	1589.52	1671.89		1806.8	1610.97	1643.63	1612.18	1839.59	1463.63	1800.13	1420		0.0960255	0.152258	0.66782
Agl	2		1742.5	1844.31	1725.67	1689.25	1806.47	1863.06	1634.51		1701.18	1973.51	1815.73	1618.01	2013.38	1869.32	1757.73		1996.73	1788.16	2054.6	1846.99	1655.34	1948.89	2041.5	1714.3		1824.1	1720.19	1794.77	1798.27	1679.55	1853.98	1551.95	1659.49		0.298335	0.458658	0.0778901
Agmat	5		153.521	129.67	138.053	143.1	117.625	179.182	107.092		161.929	131.253	127.482	152.342	132.63	154.107	160.689		108.654	110.181	122.046	114.063	132.68	129.188	78.9352	175.124		108.371	144.613	134.608	120.528	142.9	150.915	160.38	188.666		0.914737	0.597171	0.442618
Agpat1	20		8436.7	8727.51	8806.29	9433.44	9782.32	8605.05	9787.56		8378.91	8526.71	7737.45	8655.87	8613.43	9215.99	10139.3		7524.7	8771	8773.57	9032.97	10828	7905.37	8880.75	10622.4		9395.53	10302.9	9159.25	9082	9249.42	8504.37	10937.6	8502.29		0.169631	0.484487	0.300093
Agpat2	3		45.9695	32.1495	74.4194	27.9493	34.5322	15.1117	22.7165		28.5216	33.0493	32.7558	27.6225	29.3974	33.862	30.3187		34.7335	44.4767	30.2822	26.1613	50.5448	31.3742	48.6587	64.3034		23.6778	30.3385	40.1463	47.2468	31.4379	28.6655	33.8734	37.7332		0.5441	0.301104	0.989794
Agpat3	20		11478.5	11383.1	11756.1	11473.7	11985.9	10746.6	11368		12509.9	13497.3	11833.7	11372.1	11992.1	11611.2	12178.3		11898.5	11992.5	11329.2	12045.7	12493.4	11423.9	10697.3	11181.9		11970	11989.8	11454.7	11170.5	11931.2	11992.3	11431.9	11284.5		0.305072	0.161551	0.321326
Agpat4	1		1846.58	2216.17	1884.21	1989.99	2377.33	2074.62	2119.12		1764.66	2140.65	1544.83	1925.2	1822.64	2295.01	2168.54		2153.48	2129.83	2393.21	1941.17	2462.79	1877.84	2442.67	2167.16		1801.33	2118.64	1957.72	1749.1	1788.15	1766.3	1881.7	1604.82		0.254034	0.295422	0.122683
Agpat5	16		1435.46	1353.49	1336.31	1443.3	1549.63	1487.43	1398.69		1335.91	1462.67	1362.46	1334.25	1338.61	1394.56	1406.03		1429.42	1404.05	1290.2	1438.87	1432.94	1381.39	1602.49	1313.43		1630.12	1333.88	1370.88	1404.87	1444.24	1355.71	1208.38	1224.4		0.9355	0.455623	0.906757
Agpat6	16		2676.64	2652.33	2784.8	2706.61	2676.24	2743.86	2687.04		3000.29	2853.57	2870.12	2717.88	2850.18	2964.65	2708.22		2913.16	2833.37	2836.43	2930.06	2853.25	2993.47	2769.22	2881.34		2797.62	2766.87	2901.16	2912.91	2942.78	2731.65	2973.25	2718.33		0.93212	0.168805	0.220205
Agpat9	14		159.592	165.034	117.561	188.937	159.711	172.705	129.809		194.131	188.853	239.914	165.735	167.497	174.838	172.059		177.23	184.982	165.175	185.222	128.889	186.4	157.87	169.651		190.333	138.546	200.731	176.452	249.598	247.029	201.858	304.946		0.175528	0.106022	0.708175
Agrn	5		6278.74	6548.85	5678.52	6268.46	5751.77	6066.28	6136.7		6528.69	6036.68	7112.43	6376.6	6086.62	6868.45	6661.02		6648.35	5829.47	5314.98	6230.57	5214.96	5706.41	6372.12	6162.18		5743.68	5903.87	5932.2	6222.12	6034.18	6946.32	6066.79	7595.16		0.461326	0.163534	0.92862
Agt	19		4935.21	9184.03	4900.89	4144.32	3501.78	3054.73	7456.42		3957.14	3683.58	3677.5	4999.66	7372.58	10362.5	6512.45		6739.19	6048.83	7350.31	4687.06	5494.22	3534.21	10991.5	6916.03		4906.77	3820.62	4642.8	5813.29	3823.99	6232.21	5427.35	2836.15		0.130013	0.547683	0.0392828
Agtpbp1	17		5629.96	5288.59	5254.66	6108.59	6677.66	6649.16	5194.5		5953.65	6435.16	6564.44	5712.83	5378.35	5338.44	5257.26		5931.42	5612.15	5490.25	5986.75	5738.1	6165.03	5563.31	5177.11		6297.38	5547.89	5903.86	6096.77	5959.87	5716.23	5287.01	5868.67		0.913454	0.939245	0.700017
Agtrap	5		636.634	642.989	903.818	623.828	546.04	528.91	712.865		720.4	729.916	689.642	646.198	783.474	738.053	723.859		689.327	764.19	757.054	687.519	681.091	736.37	603.368	562.312		538.214	707.898	637.617	596.853	719.261	682.07	752.819	721.551		0.307545	0.218151	0.255416
Ahctf1	13		925.461	800.522	820.77	1058.72	861.146	982.262	785.342		990.896	1051.91	1263.31	1065.56	994.041	951.591	862.567		1039.33	950.183	890.112	1035.99	763.226	1049.19	1016.43	853.73		1006.31	982.966	1052.07	1194.67	1031.74	1283.2	783.236	1138.16		0.625855	0.0384406	0.717141
Ahcy	3		2372.2	2593.39	2692.04	2493.08	2545.67	2437.31	2941.24		2429.86	2299.28	2394.71	2476.81	2488.52	2458.1	2404.27		2414.42	2517.99	2792.38	2313.7	2624.54	2559.76	2613.51	2858.08		2296.75	2379.55	2473.72	2371.98	2487.41	2207.24	2946.98	2364.87		0.856704	0.167418	0.914291
Ahcyl1	2		13248.7	12067.8	12824.9	12434.1	13501	11687.8	10867.1		12100.5	13460.5	13077.5	11954.7	13051.7	12084.6	12596.7		13093.6	12113.8	12095.4	13074.4	12233.1	11964.6	12000.3	11130		13437.1	11636.8	12404	12311.2	11497.7	12981.2	10323.1	11449.3		0.263464	0.676227	0.562658
Ahcyl2	4		1010.46	855.176	1001.97	931.27	605.392	945.562	789.668		1460.12	1466.44	1852.92	1070.58	1306.47	1106.39	1030.08		1524.71	1237.26	1097.5	1090.4	572.42	1253.12	928.84	617.039		889.738	980.944	899.748	1263.13	1040.31	1244.42	745.906	1188.98		0.0131938	8.98713e-05	0.00336382
Ahdc1	5		2629.8	2637.33	2660.76	2787.1	2459.34	2780.56	2859.03		3158.54	2572.18	3005.57	2870.22	2554.15	2682.01	2656.68		2774.23	3284.2	2915.35	2550.2	2958.13	2820.91	2712.99	2702.11		2835.87	2816.42	3093.62	3009.33	3330.51	3001.44	3431.58	3393.68		0.014295	0.448475	0.382998
Ahi1	1		2352.25	2590.18	1934.9	2232.59	1682.37	2048.72	2328.98		2514.5	2261.51	3224.23	2289.32	3026.56	2664.04	2138.98		3794.86	2822.25	3380.59	1986.16	1347.02	2521.93	3696.98	1718.4		2250.3	1902.22	2512.68	3387.31	2133.02	3062.99	2022.03	2741.43		0.732927	0.0870423	0.0925506
Ahnak	1		2761.64	2208.67	3922.66	2477.42	2360.06	2551.72	2131.02		3058.25	3836.55	2798.41	2794.05	2721.65	2601.15	2703.67		2930.08	2563.47	2432.67	3205.28	3015	3065.44	2520.52	2944.27		2777.59	3333.19	2866.91	3097.08	2817.98	3691.94	2435.43	4070.57		0.339138	0.143826	0.949034
Ahr	6		36.4286	21.433	17.2567	48.0728	23.7409	38.8587	10.8174		38.6422	57.6001	76.1351	33.4818	40.3359	35.9352	31.0767		42.7489	23.2492	18.3528	26.1613	16.4271	33.2197	38.9269	31.4676		50.9983	39.44	41.327	54.9606	18.1006	48.0568	29.0343	33.1128		0.487639	0.0158138	0.535815
Ahsa2	14		1072.91	1039.5	916.761	1048.66	1070.5	980.103	1169.36		986.295	918.769	1001.26	1179.4	1093.86	1055.25	1075.56		1235.27	1476.83	1064.46	957.503	1230.77	1112.86	1193.76	1151.99		1201.19	1301.52	1235.09	1317.13	996.487	1305.97	1129.57	1145.86		0.013582	0.982022	0.801957
Aif1	20		1001.79	1148.81	1136.78	951.393	1302.51	1018.96	1096.88		902.571	860.225	694.954	1020.36	1015.92	1028.99	1035.38		952.945	843.035	978.206	1139.59	1108.19	806.501	956.954	1379.1		974.432	1110.39	854.879	897.69	916.463	976.312	1017.58	967.202		0.672882	0.0273299	0.299438
Aif1l	3		430.205	563.687	538.192	444.952	510.429	569.928	470.556		642.196	540.119	426.711	579.235	544.877	552.158	538.157		485.379	512.492	597.385	498.111	504.184	554.585	435.765	448.755		363.363	596.656	492.382	456.077	487.764	573.309	506.718	663.796		0.494634	0.312134	0.607518
Aifm1	X		1418.11	1395.29	1339.55	1455.6	1519.42	1439.93	1439.79		1348.8	1288.92	1360.69	1323.37	1400.82	1415.29	1336.3		1422.29	1430.33	1308.56	1365.62	1378.61	1318.64	1391.64	1373.63		1436.15	1253.99	1356.71	1222.63	1345.16	1274.77	1428.21	1357.63		0.745919	0.230106	0.678334
Aifm2	20		599.338	714.79	630.947	572.401	533.091	425.287	700.966		628.395	533.509	568.357	708.139	795.096	708.337	621.533		613.625	748.017	768.066	565.084	583.792	657.935	706.091	655.347		557.339	585.532	639.978	596.853	623.042	634.856	689.911	569.078		0.369847	0.24583	0.103248
Aifm3	11		3148.47	2689.84	3465.36	2616.05	2613.66	2607.85	2953.14		2568.78	2727.04	2357.53	2948.91	2701.82	2784.28	3112.21		2814.31	3014.3	2406.06	2787.75	3612.69	2527.47	2970.34	2951.11		3054.43	2918.56	2648.47	3183.86	2738.91	3304.96	2673.92	3041.76		0.186495	0.410345	0.380131
Aig1	1		2755.57	3034.91	2881.86	2597.05	3168.33	2713.63	3184.64		2525.54	2531.57	2519.54	2789.87	2821.46	2545.18	2734.75		2511.5	2773.73	3024.55	2667.4	3174.21	2795.99	2817.88	3215.17		2799.44	2651.58	2823.23	2677.64	2739.86	2381.76	2946.29	2240.89		0.881107	0.0474359	0.774753
Aim1	20		116.225	142.529	81.9692	72.6681	60.4313	94.988	148.198		97.5255	85.9281	117.744	118.86	153.823	189.351	95.5039		112.216	128.376	130.305	91.0413	56.8629	131.956	145.976	154.602		75.5868	95.0605	103.908	143.669	119.083	164.405	153.467	194.827		0.646829	0.24347	0.705067
Aim1l	5		148.317	157.532	120.797	148.69	147.841	159.753	197.958		135.248	96.315	117.744	131.416	135.365	146.505	140.982		125.575	122.311	150.493	123.481	157.952	123.651	162.196	209.328		127.496	136.523	140.512	131.134	133.373	134.896	160.38	163.254		0.387148	0.094213	0.32848
Aim2	13		49.4389	39.651	48.5344	34.6571	38.8487	51.8116	24.88		31.2818	40.6034	50.4616	35.1559	56.0601	30.4067	38.6563		32.0617	42.455	44.0468	30.3471	39.1722	34.1425	46.4961	42.4129		43.7128	36.4062	29.5193	29.8908	28.5799	47.2137	35.9473	35.423		0.404609	0.947924	0.743658
Aimp1	2		1610.67	1497.09	1580.06	1546.15	1760.06	1720.58	1864.92		1461.04	1270.98	1411.15	1581.18	1668.13	1502.37	1544.74		1440.11	1664.84	1705.9	1572.82	1803.19	1568.71	1631.69	2011.19		1630.12	1646.37	1644.82	1552.4	1528.07	1427.37	1868.57	1436.94		0.212462	0.0563877	0.473262
Aimp2	12		1451.07	1444.58	1380.53	1584.16	1680.21	1571.62	1712.39		1389.28	1287.98	1326.17	1541.84	1395.35	1447.77	1464.39		1288.7	1382.82	1693.97	1536.19	1733.69	1420.14	1564.65	1793.65		1625.57	1584.68	1492.5	1506.11	1616.67	1288.26	1771.79	1371.49		0.113072	0.0911616	0.280777
Aip	1		2536.13	2713.42	2598.21	2603.75	2779.84	2622.96	3153.27		2380.17	2222.8	2083.09	2563.87	2612.95	2635.01	2774.16		2272.82	2343.11	2697.87	2565.9	3083.23	2249.71	2768.14	3223.38		2502.56	2695.07	2313.13	2409.59	2699.85	2133.05	3045.84	2133.85		0.865772	0.104823	0.669233
Ak1	2		4724.45	5418.26	5122	4925.78	6425.15	5256.72	5334.05		4288.36	4199.14	4397.24	4956.14	4365.17	4603.85	5139.02		4684.57	5050.12	5410.41	5144.36	5420.93	4676.6	5283.25	6040.41		4428.66	5418.45	5072.6	4916.56	5049.12	3804.92	5390.02	3513.04		0.601569	0.00792561	0.537629
Ak2	5		562.909	532.61	620.162	508.677	542.803	567.769	580.893		506.028	505.181	465.663	554.123	540.091	521.751	564.686		511.206	543.828	560.679	533.69	629.283	495.527	520.107	574.626		548.232	588.566	498.286	519.715	533.492	515.978	600.043	496.692		0.653509	0.305501	0.555093
AK3	5		184.745	142.529	181.195	168.814	104.676	222.358	150.362		392.862	411.699	351.461	199.217	279.617	239.107	252.403		284.102	259.784	225.74	240.684	163.007	250.071	216.261	140.92		203.083	223.493	183.02	257.447	230.545	299.301	127.198	365.011		0.0491415	4.93085e-06	0.00230784
Ak3	1		1375.61	1516.38	1547.71	1388.52	1580.93	1528.44	1577.17		1553.05	1620.36	1427.09	1512.54	1563.53	1555.58	1567.48		1388.45	1534.44	1454.46	1586.42	1923.23	1512.42	1719.27	1816.91		1633.77	1644.34	1467.7	1603.5	1503.3	1651.64	1503.56	1617.14		0.635104	0.585735	0.460853
Ak7	6		367.756	706.217	273.95	192.291	94.9635	405.858	803.731		334.899	168.079	358.543	415.174	630.334	571.507	268.32		578.892	587.294	746.96	50.2297	147.843	509.369	978.58	625.248		177.583	234.617	492.382	281.553	210.539	469.608	499.805	445.098		0.649066	0.890237	0.279156
Akap1	10		1765.05	1471.37	1573.59	1732.85	1396.4	1709.78	1466.84		2005.71	1875.31	2070.7	1677.44	1566.26	1767.04	1672.08		1699.27	1576.9	1508.6	1612.58	1307.85	1880.61	1471.65	1255.97		1478.95	1432.99	1670.79	1916.87	2018.7	1827	1748.97	2284.01		0.952808	0.0458574	0.763453
Akap10	10		418.929	434.018	446.516	442.717	415.465	425.287	440.267		482.107	499.516	610.851	467.908	476.511	440.897	423.704		521.003	413.431	449.644	445.788	391.722	504.755	453.066	396.765		489.037	457.1	475.851	557.32	410.598	496.587	382.977	459.729		0.567264	0.122335	0.456259
Akap11	15		9275.42	8147.75	8453.61	9339.53	10037	9813.99	8427.82		9164.63	8976.18	10502.2	8910.33	8679.06	7747.48	8424.81		8710.99	8512.23	8395.5	9153.31	8114.96	9582.97	8518.51	8489.41		9866.35	8235.88	8681.04	10269	9257.04	8847.51	8168.33	8680.95		0.837329	0.722087	0.425386
Akap12	1		1429.39	1297.77	1690.08	1168.28	1173.02	831.145	974.646		1070.94	1406.95	1345.64	1119.97	1757.01	1648.87	1194.56		1611.99	1339.35	1448.96	1619.91	1235.82	1097.17	1509.5	993.282		1150.19	963.752	1141.81	1105	1035.55	1017.62	911.816	707.69		0.000263483	0.218652	0.000604084
Akap13	1		685.205	740.509	791.65	679.726	596.759	692.981	670.677		813.326	893.274	767.548	724.88	841.585	738.744	745.84		850.526	731.843	722.184	728.33	636.864	726.22	728.799	700.496		679.37	818.127	724.994	769.448	704.019	805.162	694.059	937.17		0.636883	0.0429802	0.371322
Akap14	X		50.3062	120.025	44.2202	35.7751	45.3235	56.1293	117.909		55.2031	33.9935	62.8557	51.8967	82.0391	83.6184	37.1404		110.435	89.9641	106.446	30.3471	54.3356	69.2077	122.187	121.766		39.1594	51.5754	69.6656	47.2468	40.9646	73.3499	81.5726	71.6161		0.908875	0.454684	0.340772
Akap17b	X		445.817	404.012	391.511	466.194	363.667	431.764	301.805		492.228	487.24	691.413	444.47	478.562	457.482	420.672		521.003	372.997	396.421	424.859	253.988	476.149	399.001	368.034		369.738	443.953	435.705	568.89	422.03	480.568	380.903	492.842		0.274218	0.0230283	0.422646
Akap2	5		811.838	714.79	816.456	657.367	473.738	565.61	579.811		1056.22	1208.66	1175.67	772.592	985.153	937.078	833.006		1049.13	856.176	910.3	831.929	477.648	899.701	791.514	448.755		712.155	781.721	740.344	834.051	769.753	915.609	626.312	916.378		0.0121187	2.67346e-05	0.00229214
Akap5	6		1709.54	1310.63	1760.18	1768.63	1384.52	1778.87	1158.54		2011.23	1857.37	2528.39	1681.62	1870.49	1535.54	1431.8		1743.8	1604.19	1590.27	2082.44	966.669	2066.08	1157	1261.44		1371.49	1446.13	1597.58	2693.07	1932	1905.41	1636.98	2036.05		0.918683	0.0739654	0.91389
Akap6	6		1418.98	1220.61	1353.57	1496.96	1285.24	1750.8	1121.76		1800.54	2288.9	2368.16	1496.63	1735.13	1532.08	1381.02		1936.17	1462.68	1895.85	1676.42	1071.55	1880.61	1568.97	978.232		1459.83	1601.87	1563.34	2064.4	1549.98	1547.94	1131.65	1272.15		0.0558732	0.00309309	0.018518
Akap7	1		196.888	192.897	163.938	174.403	125.179	179.182	157.934		239.213	217.181	202.732	172.431	212.618	205.936	176.606		218.198	217.329	189.952	162.2	125.098	207.623	154.626	99.8754		152.995	160.794	134.608	158.132	175.29	180.424	120.285	207.148		0.0299811	0.106951	0.105781
Akap8	7		3462.46	3439.99	3210.82	3314.78	3340.99	3333.22	3172.74		3374.75	3285.1	3581.89	3311.35	3373.18	3420.75	3269.11		3648.8	3477.27	3140.17	3210.51	3140.09	3033.14	3395.29	3257.58		3340.39	3126.88	3280.18	3020.9	3223.82	3744.22	3041.69	3563.86		0.561943	0.737441	0.826063
Akap8l	7		8572.87	9158.31	7507.73	8141.06	7764.35	8156.01	8540.32		7502.1	6619.29	7117.75	8073.29	7652.2	8625.13	8590.8		7529.16	7542.84	6396.88	6497.42	8005.03	6512.91	7927.04	8538.67		7587.82	7116.39	7272.38	7783.19	7750.88	8045.72	8033.52	9564.98		0.696664	0.212429	0.0608115
Akap9	4		2226.48	2122.94	2012.56	2168.86	2030.92	2264.6	2202.42		2065.52	2015.06	2680.66	2229.89	2104.99	2071.11	1957.07		2327.15	2076.25	2177.56	1936.98	1777.91	2368.75	2306.42	1915.42		2187.46	1799.07	2193.87	2398.02	2117.77	2175.2	1982.63	2076.87		0.68325	0.900781	0.94898
AKIP1	1		409.388	494.03	447.595	380.11	411.149	431.764	547.359		371.701	326.715	292.146	402.618	427.971	402.197	408.544		415.912	379.062	512.044	389.28	428.367	396.791	482.262	558.208		356.077	424.739	426.259	388.581	355.344	392.042	454.871	372.712		0.519771	0.0414639	0.6327
Akirin1	5		2605.51	2328.69	2667.23	2870.95	2982.72	2789.19	2691.36		2647.91	2618.44	2994.06	2580.61	2581.5	2432.53	2443.69		2751.96	2924.34	2866.71	2868.32	2687.72	2992.54	2654.6	2566.66		3063.54	2623.27	3079.45	2741.28	2926.58	2850.53	2660.1	2708.32		0.0692714	0.454478	0.434607
Akirin2	5		3468.53	3402.49	3360.74	3390.81	4042.42	3596.59	3761.2		3071.13	2944.22	3172.89	3435.23	3027.24	2952.9	2971.99		3191.92	3556.11	3506.31	3418.76	3438.31	3524.98	3199.58	3618.77		3517.97	3207.79	3379.37	3332.35	3578.21	3277.14	3390.8	3017.12		0.0580583	0.000645936	0.0428614
Akna	5		715.562	1014.85	656.832	649.541	537.407	792.286	1059.02		801.365	710.087	771.974	811.933	903.114	848.623	662.463		871.9	1015.89	980.041	560.898	755.644	807.424	1047.78	986.441		620.176	934.425	798.202	719.309	670.676	946.804	976.798	1021.11		0.496257	0.864155	0.60803
Akr1a1	5		21212.7	23194.8	24014.8	21845.2	25434	22764.7	25715.1		19443.5	19222.4	19421.5	22628.7	22664.7	21937	22117.5		19932.6	21957.3	25287.4	23959.6	25371	22242.4	23115	27665.5		22707.9	23204.9	22984.9	22667.9	23321.2	19621.5	25179	17659.1		0.32159	0.0435157	0.572624
Akr1b1	4		1845.72	2196.88	2105.31	1896.08	2157.18	1990.43	2494.49		1811.58	1625.08	1752.88	1945.29	1958	1941.88	1965.41		1901.44	1928.67	2156.46	1765.36	2235.34	1952.58	2191.8	2479.1		1880.56	1993.24	1930.56	1926.51	1851.98	1784	2326.2	1795.02		0.428754	0.0247166	0.478456
Akr1b10	4		250.664	255.052	238.358	220.24	228.776	187.817	215.266		210.692	217.181	241.685	246.928	232.444	277.806	200.103		240.463	237.546	177.105	206.151	223.661	226.079	244.375	168.283		223.118	191.132	208.997	231.413	222.923	222.579	208.771	227.939		0.429816	0.862822	0.943337
Akr1c14	17		156.123	60.0123	317.091	36.893	72.3018	53.9705	43.2695		70.844	78.3739	40.7234	46.8745	78.6209	54.5938	74.2808		34.7335	46.4983	29.3645	96.2735	150.371	57.2117	40.0082	42.4129		50.0876	43.4851	31.8808	41.4615	25.7219	67.4482	31.1082	61.6052		0.122154	0.0329868	0.594438
Akr1c19	17		241.99	311.85	319.248	286.201	295.682	252.582	322.358		307.297	267.227	240.799	246.091	309.698	292.319	284.996		237.791	311.337	293.645	267.892	314.641	270.372	330.879	344.776		299.615	264.956	194.827	203.451	261.03	335.555	348.412	291.855		0.911845	0.659395	0.822511
Akr1cl1	17		493.521	451.164	581.334	421.475	408.991	414.493	341.829		358.82	440.027	300.114	394.248	415.665	421.547	525.271		375.834	397.257	333.104	519.04	505.448	452.157	313.578	526.74		416.183	444.964	402.643	396.295	361.06	428.296	364.312	405.054		0.869843	0.347607	0.834969
Akr1cl2	17		614.95	593.694	556.528	600.35	657.191	578.563	643.634		501.428	544.841	517.01	577.56	620.763	628.865	601.068		584.236	555.958	590.043	521.133	720.263	547.203	604.449	573.258		610.158	589.578	592.748	527.429	520.155	514.292	508.101	465.12		0.397973	0.359181	0.821618
Akr7a2	5		1145.77	1308.48	1437.7	1257.72	1256.11	1107.47	1443.04		1040.58	1102.9	1017.2	1204.51	1160.85	1203.83	1304.46		1075.85	1174.59	1292.04	1248.42	1545.41	1096.25	1440.3	1581.59		1202.1	1337.93	1229.18	1244.81	1228.94	1027.74	1489.74	1048.06		0.291051	0.0901964	0.597742
Akr7a3	5		259.337	322.566	238.358	211.297	312.948	263.376	295.314		222.652	275.725	203.617	262.832	209.2	272.969	305.461		239.572	207.221	319.339	264.752	302.005	239.92	347.099	320.149		178.494	262.933	247.962	247.805	225.781	237.755	273.752	228.709		0.593318	0.404765	0.562499
Akt1	6		5459.96	5983.02	6123.96	5802.27	4799.97	5153.1	5655.32		6333.64	5855.38	5443.66	5676	6256.85	6065.44	6023.57		5398.84	5868.9	5563.66	5669.67	6038.84	5532.93	4896.14	5352.23		5116.22	6114.21	5464.61	5486.42	6277.1	6080.45	6526.5	6447.76		0.967995	0.157906	0.956522
Akt1s1	1		3011.43	3301.75	3118.06	3074.42	3481.28	3015.87	3368.53		3066.53	2642.05	2712.53	2986.57	2943.84	2945.3	3510.15		2556.92	2961.74	2768.52	2917.51	3495.17	2693.57	2996.29	3985.44		3120	3583.98	3126.68	2948.59	3220.96	3119.48	3594.04	3244.29		0.0971054	0.18395	0.0683824
Akt2	1		1764.19	1618.19	1961.87	1605.41	1347.83	1439.93	1332.7		2109.68	2038.67	1882.13	1546.02	1938.17	1562.49	1729.68		1826.63	1917.55	1439.78	1475.5	1550.46	1720.04	1237.01	1260.07		1405.19	1823.34	1496.04	1528.29	1811.01	1707.28	1801.51	1868.18		0.192875	0.0319231	0.47046
Akt3	13		571.583	517.606	600.748	630.536	509.35	662.757	417.551		824.366	901.772	912.736	642.013	682.292	615.044	614.711		769.481	577.186	647.855	668.682	424.576	809.269	534.164	470.646		618.355	602.724	614.002	824.409	667.818	799.261	483.214	705.38		0.215235	0.00204702	0.103404
Alad	5		941.073	1083.44	1094.72	1059.84	1183.81	1059.98	1258.06		999.176	930.1	831.289	958.416	1000.88	1002.04	1120.28		898.618	975.454	995.641	999.361	1238.35	912.619	1101.85	1310.69		978.985	1099.26	977.679	956.507	952.664	871.768	1077.73	866.324		0.92875	0.0645493	0.671361
Alb	14		437.144	340.784	526.328	428.183	467.264	431.764	484.618		395.622	349.378	324.902	482.974	443.695	217.684	394.143		416.802	609.532	427.621	492.879	682.355	311.896	365.481	456.964		491.769	440.919	362.497	325.907	351.533	370.965	388.507	355.77		0.728742	0.0917859	0.897388
Alcam	11		3025.31	2289.04	2719	3140.38	2385.96	3164.83	1869.24		3180.62	3374.8	4601.75	2720.39	2803	2581.11	2427.01		2957.69	2060.08	2377.61	2858.91	1551.72	3123.58	2507.54	1701.99		2586.34	2305.72	2719.32	4052.62	2661.74	3249.32	1791.83	2739.89		0.232474	0.120258	0.938807
Aldh16a1	1		873.42	1138.09	1238.17	960.337	970.139	826.827	1012.51		1242.99	889.497	1098.65	910.704	901.063	925.33	991.421		837.167	876.392	788.254	880.066	1133.47	1152.54	931.003	1165.67		903.399	1135.67	858.421	831.158	885.025	883.571	947.072	963.352		0.301857	0.886586	0.711849
Aldh1a1	1		769.338	425.445	983.63	485.199	537.407	438.24	280.17		429.664	658.152	482.484	525.664	530.52	805.086	802.687		591.36	383.106	410.186	1042.27	930.024	479.84	439.009	441.915		623.819	540.025	577.398	585.282	535.397	499.96	317.304	358.851		0.196787	0.600123	0.24496
Aldh1a2	8		1151.84	185.395	2780.48	159.87	265.466	129.529	151.443		306.377	707.254	174.402	163.224	391.737	237.034	576.813		248.478	212.275	135.811	1183.54	1554.25	225.156	140.57	171.02		203.993	218.437	171.212	185.13	156.237	206.56	134.111	184.046		0.0376951	0.0665488	0.470977
Aldh1a7	1		19.949	43.9376	16.1781	12.2977	2.15826	15.1117	213.102		12.8807	10.3869	11.5088	49.3856	28.7137	28.3335	11.3695		24.9369	24.26	125.717	13.6039	2.52724	23.0692	43.2522	46.5173		8.19616	12.1354	23.6154	13.4991	7.62131	72.5068	29.0343	19.2516		0.867549	0.0605963	0.63258
Aldh1b1	5		935.869	1043.79	1086.09	984.932	946.398	902.386	1099.05		964.214	720.474	909.195	929.119	961.909	917.729	883.032		987.679	916.826	953.429	839.254	887.061	967.063	937.49	837.312		938.005	745.315	866.687	853.336	776.421	675.325	1001.68	688.439		0.124715	0.0860821	0.951994
Aldh1l2	7		95.4083	128.598	122.954	68.1962	91.7261	99.3056	116.828		120.527	74.5969	107.12	105.468	135.365	85.0005	90.9561		105.091	102.094	99.1053	89.9948	87.1897	115.346	100.561	103.98		96.5325	85.959	101.546	89.6725	104.793	102.015	126.507	70.076		0.620867	0.961906	0.863517
Aldh2	12		6948.33	7337.58	7422.53	6356.78	6370.11	6437.6	8018.92		6943.63	5986.64	5698.62	6847.86	7245.42	6290.03	6959.66		5835.23	6731.14	6713.46	6229.53	8252.7	6483.38	7136.61	8925.86		6970.38	7074.93	6295.88	6782.33	7006.85	6873.81	8423.41	7317.16		0.155404	0.270947	0.362818
Aldh3a1	10		104.082	69.6572	90.5975	64.8423	99.28	77.7174	118.991		96.6054	88.7608	71.7086	71.9858	56.0601	51.8296	75.0388		47.202	79.8558	77.9995	73.2516	114.989	80.281	71.3661	135.448		69.212	80.9026	55.4963	83.8872	52.3965	87.6826	79.4988	115.51		0.601626	0.150422	0.502931
Aldh3a2	10		2316.69	2431.57	2425.64	2349.97	2534.88	2031.45	2701.1		2416.98	2446.59	2477.93	2353.77	2684.05	2464.32	2470.97		2534.66	2535.17	2633.63	2487.42	2421.09	2398.28	2682.71	2423.01		2617.31	2324.94	2291.88	2157.93	2274.01	2337.92	2415.38	2183.91		0.148258	0.50536	0.07587
Aldh3b1	1		779.746	689.07	709.681	882.079	942.081	1139.86	796.159		737.881	644.933	576.325	678.843	703.486	957.81	803.445		532.581	836.97	822.207	755.538	980.569	788.046	659.595	1271.02		846.026	982.966	851.337	825.373	825.96	816.123	1041.78	1071.16		0.0120819	0.0988119	0.0527463
Aldh3b2	1		18.2143	38.5794	35.5919	35.7751	46.4026	56.1293	35.6973		40.4823	43.4362	27.444	19.252	29.3974	20.7318	25.7709		58.7798	65.7042	53.2232	17.7897	46.7539	23.992	36.7643	12.3134		35.5167	51.5754	28.3385	16.3918	20.9586	21.0776	38.0211	33.8829		0.816248	0.234316	0.972592
Aldh5a1	17		998.318	907.687	957.745	921.208	737.046	872.162	897.842		1355.24	1534.43	1370.43	1044.63	1368.69	1116.75	1098.29		1398.25	1074.52	1236.98	1096.68	856.734	1131.32	1230.52	842.785		944.379	974.876	911.556	1207.2	1017.45	1111.21	897.299	1156.64		0.00202634	1.36565e-06	1.54261e-05
Aldh6a1	6		2883.07	3087.42	3084.63	2949.21	3188.83	2812.94	2837.4		3072.05	3329.48	3017.07	2836.74	3204.31	2958.43	2856.78		3093.06	2824.27	2984.17	3127.84	2937.92	3154.03	3354.2	3104.35		3145.5	2973.17	2907.06	2932.2	2741.77	3432.27	2478.98	3071.79		0.552599	0.661825	0.361674
Aldh7a1	18		2218.68	2257.96	2516.24	1982.16	2157.18	1884.65	2264.08		2107.84	2203.91	1757.3	2134.46	2836.5	2563.84	2211.75		2088.46	2192.5	2120.67	2281.26	2728.15	2074.39	2539.98	2557.09		2191.11	2474.61	2066.35	2067.29	1986.3	2344.67	2385.65	2168.5		0.695792	0.561546	0.301221
Aldh9a1	13		2788.53	3347.83	3598.02	2900.02	2957.9	2674.78	3357.71		3048.13	2699.65	2668.27	3016.71	3427.19	3095.95	2683.2		2976.4	2988.02	3170.45	3069.24	3153.99	3132.8	3100.1	3558.58		2760.28	3144.08	2614.23	2803.95	3006.61	2901.96	3260.14	2691.38		0.722196	0.350996	0.623328
Aldoa	1		48913.3	50740.4	52090.3	52892.3	59990	53730.8	56096.7		43351.9	45111.3	43053.5	50044.4	44487.8	45424.1	48203.7		45370	50101.9	53916	52206.4	62860	51004.3	51886.4	59264.4		52704	49694.4	52373.1	49368.1	50691.3	39006.1	57806.7	40590.2		0.180932	0.00390305	0.322786
Aldoal1	6		88.4695	94.3051	85.2048	120.741	205.035	185.658	147.116		98.4455	73.6526	94.7262	84.5415	115.538	122.318	132.644		81.9355	87.9425	112.87	77.4374	204.706	117.192	155.708	165.547		163.012	132.478	118.077	106.064	70.4972	80.0947	139.641	95.4881		0.541963	0.119215	0.500514
Aldoc	10		57425.4	63530.6	63773.1	57240.1	64259	55244.2	62079.8		58048.8	57451.9	47458.7	56890.5	64895.7	59673.8	64290		54050.7	58745.6	55957.8	62445.9	79508.2	58585.7	63188.2	78388.5		64160.4	72479.6	57148.2	60983.1	57179.9	63295.9	66598.5	61344.2		0.181467	0.534754	0.793845
Alg1	10		443.215	441.519	477.794	485.199	423.019	420.97	485.7		442.545	471.188	440.875	413.5	461.47	499.637	422.188		427.489	416.463	412.021	367.304	433.421	404.173	494.156	348.88		442.592	366.084	360.135	375.082	414.409	427.453	407.172	435.087		0.121878	0.901551	0.890635
Alg10b	7		103.214	82.517	92.7546	111.797	71.2226	142.482	63.8225		133.407	186.02	194.764	109.653	159.293	104.35	129.612		152.293	80.8667	110.117	139.178	46.7539	147.643	123.269	86.1939		104.729	124.388	102.727	221.771	82.8818	161.032	66.3642	132.451		0.313675	0.00792189	0.151488
Alg11	16		740.716	753.369	737.723	738.979	740.284	710.251	726.928		757.202	828.12	895.03	809.422	799.198	751.874	753.419		847.854	758.125	835.971	785.885	677.3	801.887	839.092	747.014		785.01	799.924	759.236	855.264	695.445	800.947	752.127	842.452		0.771263	0.147742	0.282686
Alg12	7		654.848	768.372	745.272	686.434	729.493	589.357	771.279		627.475	662.874	593.145	650.383	661.099	670.329	709.457		650.14	704.551	727.69	632.057	718.999	628.406	656.351	721.019		670.264	625.984	708.463	635.422	687.824	581.74	705.12	604.501		0.968244	0.188052	0.640688
Alg13	X		350.409	332.211	400.139	359.987	479.134	438.24	386.18		347.78	328.604	367.396	341.514	327.473	342.075	281.964		355.351	352.781	345.951	346.375	406.885	385.718	393.595	370.77		372.47	328.667	362.497	332.656	411.551	387.827	327.673	314.187		0.423382	0.0421169	0.271032
Alg14	2		555.97	527.251	632.026	590.289	609.709	541.863	618.754		553.871	525.011	561.275	621.924	611.875	574.963	575.297		565.533	650.977	600.137	592.292	615.383	611.796	555.79	697.76		703.048	591.6	622.267	530.322	605.894	583.427	648.433	616.822		0.294379	0.833395	0.845527
Alg2	5		5373.22	6146.98	5802.56	5394.21	6167.23	5539.53	5961.46		5154.13	5486.18	5378.15	5532.86	5901.35	6507.72	5499.05		5685.61	5974.02	6759.35	5796.29	5746.94	5844.82	6560.27	5519.14		5930.38	5328.45	5991.24	5579.95	5876.03	4853.74	5882.91	4598.83		0.606699	0.629827	0.355757
Alg3	11		1275	1236.68	1286.7	1229.77	1334.88	1139.86	1280.78		1116.02	1120.84	1030.48	1137.54	1035.06	1116.75	1265.81		1066.05	1187.73	1156.23	1236.91	1451.9	1063.95	1159.16	1477.61		1238.53	1248.93	1190.22	1190.81	1165.11	1023.53	1347.33	1051.14		0.307715	0.040161	0.290173
Alg5	2		595.868	678.354	675.167	648.423	710.068	673.551	744.235		561.231	592.998	638.295	638.665	605.722	648.215	639.724		691.108	627.727	703.831	702.169	720.263	622.87	666.083	652.611		678.46	600.702	618.725	584.318	595.415	634.013	654.655	571.389		0.983795	0.137595	0.988451
Alg6	5		346.072	361.146	344.055	338.745	384.171	334.617	346.156		329.378	329.548	333.755	329.795	313.116	297.156	316.83		332.195	268.882	297.316	300.332	304.532	366.34	342.773	317.412		325.114	330.689	335.339	315.3	314.379	294.243	285.504	316.497		0.767924	0.243281	0.429536
Alg8	1		379.031	497.245	399.061	423.711	510.429	436.081	478.128		403.903	397.535	416.972	416.848	400.625	431.913	403.239		411.459	434.658	395.503	387.187	475.121	423.551	419.546	415.92		426.2	385.299	409.728	372.189	387.734	422.394	412.702	407.365		0.798854	0.240383	0.664405
Alg9	8		975.767	1093.08	1028.93	1033.01	1158.99	1031.92	1123.93		985.375	974.481	940.18	1025.38	917.471	946.062	977.778		1025.97	1049.24	1054.37	966.921	1022.27	1040.88	981.824	1127.36		1043.64	975.887	1019.01	993.148	1021.26	972.94	1037.63	987.994		0.392592	0.051395	0.301398
Alk	6		587.195	651.563	406.61	575.755	546.04	541.863	517.071		576.872	641.155	625.901	646.198	661.782	844.476	634.419		558.408	582.24	623.078	555.666	420.785	599.8	688.791	625.248		513.626	571.374	690.752	731.844	668.77	772.281	708.576	980.293		0.426223	0.0212934	0.993463
ALKBH1	6		503.929	402.94	400.139	439.363	397.12	503.005	377.526		528.11	531.621	625.016	524.827	482.664	474.068	425.22		547.721	485.2	394.586	412.302	394.249	452.157	391.432	335.198		442.592	441.93	453.416	485.967	499.196	539.585	391.963	518.254		0.282306	0.0330279	0.502486
Alkbh2	12		270.613	278.629	254.536	234.774	294.603	293.599	305.05		252.094	221.902	195.649	251.113	263.209	338.62	321.378		223.541	243.611	288.139	253.241	271.678	244.534	347.099	357.089		243.153	292.261	285.747	298.908	249.598	230.167	330.438	256.432		0.705006	0.651758	0.840459
Alkbh3	3		1235.97	1299.91	1391.32	1286.78	1328.41	1338.47	1315.39		1384.68	1197.33	1115.47	1295.74	1259.3	1279.84	1303.7		1277.12	1240.29	1198.44	1448.29	1654.08	1259.58	1261.88	1585.69		1288.62	1373.32	1281.14	1346.05	1265.14	1229.24	1575.46	1158.18		0.445322	0.475582	0.970152
Alkbh4	12		270.613	302.205	304.149	326.448	346.401	308.711	362.382		304.537	321.05	309.852	339.003	285.086	302.685	342.601		276.978	331.553	330.351	297.192	348.759	309.128	287.627	359.825		331.489	332.712	331.797	308.551	314.379	268.106	359.473	310.336		0.846682	0.927038	0.893244
Alkbh5	10		309.643	275.414	345.133	313.032	278.416	289.282	300.723		406.663	456.08	448.843	369.974	371.911	418.092	316.83		439.958	386.138	385.409	375.676	293.16	340.502	396.839	270.895		328.757	365.073	374.305	395.331	359.154	429.982	293.108	394.274		0.325711	0.00127227	0.0256191
Alkbh6	1		765.869	889.469	762.529	766.928	882.729	867.845	925.967		715.8	643.044	632.098	697.258	728.781	841.021	908.803		625.203	711.627	736.866	773.328	943.924	657.935	826.116	1108.21		838.74	885.883	746.248	745.343	800.238	715.794	973.341	872.484		0.134255	0.0938016	0.123054
Alkbh8	7		58.9797	50.3675	56.0842	50.3087	64.7479	49.6528	42.1878		62.5635	87.8166	97.3821	48.5486	82.7228	67.724	62.9113		83.7167	45.4875	101.858	58.6013	36.645	63.6711	88.6669	53.3581		58.2838	59.6656	59.0386	87.7441	44.7752	79.2516	47.6993	58.525		0.24185	0.0355548	0.053038
Allc	6		135.306	98.5917	103.54	103.971	132.733	142.482	123.318		136.168	90.6494	116.859	121.371	103.916	85.6915	92.472		91.7321	114.224	121.129	128.714	89.717	111.655	80.0165	151.865		121.121	84.9477	98.0041	123.42	120.988	123.936	145.172	137.842		0.294049	0.324444	0.228937
Alms1	4		853.471	904.472	862.834	842.95	847.118	852.733	828.611		885.09	826.231	953.459	972.645	942.767	920.493	911.835		1011.73	967.367	975.453	808.907	788.499	846.18	969.93	896.143		853.311	908.131	944.618	933.366	849.776	1041.23	885.547	967.202		0.891949	0.221526	0.491345
Alox12	10		88.4695	123.24	93.8331	51.4267	102.517	75.5586	106.01		69.9239	98.2035	66.3969	73.6599	98.447	80.163	85.6503		87.2791	85.9208	79.8348	96.2735	85.9261	67.3622	83.2604	103.98		70.1227	80.9026	67.304	62.6744	76.2131	85.9964	93.3246	83.9371		0.659827	0.328276	0.916258
Alox15	10		248.929	64.2989	142.368	67.0783	83.0931	99.3056	62.7408		127.887	60.4329	36.297	87.8896	73.8352	103.659	75.0388		71.2482	61.6608	90.8465	82.6697	147.843	66.4394	63.7969	80.7213		86.515	76.8574	73.2079	107.993	81.9291	74.193	85.7204	145.542		0.469198	0.0852415	0.0974973
Alox5	4		142.245	163.962	170.41	166.578	141.366	118.735	161.179		117.767	123.699	125.711	135.601	164.762	152.724	152.351		170.996	212.275	141.317	154.875	163.007	126.419	179.496	190.174		166.655	138.546	207.816	218.878	148.616	168.62	199.093	197.907		0.00939797	0.379665	0.231362
Alox5ap	12		189.949	192.897	215.708	192.291	191.006	168.388	179.568		169.289	161.469	141.647	180.802	179.802	199.025	191.766		184.355	226.427	179.858	230.219	245.142	137.493	201.123	259.95		232.224	204.279	178.297	194.773	208.633	209.089	199.784	194.827		0.11281	0.385792	0.638542
Aloxe3	10		176.072	278.629	191.98	200.117	217.984	140.323	230.41		172.97	179.41	192.108	226.002	216.036	239.107	192.524		269.853	286.066	275.292	165.339	213.552	182.708	315.741	285.945		196.708	191.132	218.443	200.558	191.486	182.953	239.188	177.115		0.880578	0.881767	0.158306
Alpk1	2		58.9797	58.9407	72.2623	68.1962	71.2226	88.5115	36.7791		80.9645	95.3707	101.809	82.8674	73.1516	74.6346	78.0706		63.2328	51.5525	48.635	96.2735	50.5448	95.0453	62.7156	79.3531		63.7479	87.9815	64.9425	130.17	80.9765	105.388	62.9077	117.05		0.633527	0.064773	0.992351
Alpk2	18		62.4491	38.5794	45.2988	20.1235	21.5826	45.3352	43.2695		54.283	34.9378	75.2498	30.9706	53.3254	29.0246	57.6055		33.8429	38.4117	33.9527	37.6723	48.0175	47.984	23.7887	45.1492		40.0701	56.6318	47.2309	26.034	36.2012	52.2723	80.1901	44.6638		0.976176	0.285956	0.896887
Alpk3	1		85.8675	72.8721	125.111	82.7299	61.5105	142.482	116.828		152.729	136.918	126.597	109.653	126.477	78.7809	110.663		107.763	128.376	107.364	93.1342	94.7715	109.81	74.61	54.7263		94.7111	128.433	90.9195	98.3505	116.225	138.269	126.507	123.981		0.725624	0.109499	0.826941
Alpl	5		855.206	880.895	1014.91	698.732	710.068	628.216	855.654		779.284	695.923	676.363	688.887	812.188	718.703	793.592		651.031	684.334	647.855	766.002	975.514	687.464	705.01	711.442		678.46	876.782	621.086	753.057	678.297	730.126	854.439	687.668		0.958396	0.21254	0.311716
Als2	9		487.45	432.946	450.831	503.087	375.538	509.481	415.387		649.556	665.706	724.169	508.086	644.691	617.808	505.564		633.219	510.471	515.714	500.204	307.06	559.199	636.888	357.089		483.573	442.942	409.728	565.998	430.604	555.604	383.668	599.111		0.00711442	0.00100527	0.00671331
Als2cl	8		333.929	416.871	381.804	355.515	258.991	412.334	388.344		464.626	441.916	462.122	380.018	382.166	448.498	382.015		442.63	445.777	352.374	325.446	323.487	376.49	384.944	303.731		297.794	426.761	392.016	378.939	366.776	473.823	442.428	475.9		0.652065	0.0837981	0.640279
Als2cr12	9		46.8368	54.6541	47.4558	26.8313	23.7409	53.9705	53.0051		33.1219	36.8263	61.9704	63.6154	55.3764	44.2279	41.6882		59.6704	51.5525	55.9761	26.1613	32.8541	32.2969	87.5856	50.6218		34.606	30.3385	46.0501	43.3899	27.6273	49.743	26.2692	73.9263		0.391158	0.577965	0.259631
Als2cr4	9		1006.99	974.129	965.295	1009.53	1060.79	1006.01	954.093		959.614	994.31	1001.26	977.668	960.542	935.696	942.911		1001.93	1027.01	969.029	912.506	996.996	1015.97	1000.21	953.605		1020.88	1046.68	1036.72	1030.75	965.049	1028.58	942.233	890.196		0.558311	0.545994	0.558129
Alx3	2		93.6736	36.4361	198.452	39.129	38.8487	32.3823	27.0434		38.6422	31.1607	35.4117	27.6225	58.1111	41.4636	67.4591		30.2805	46.4983	25.694	72.2051	107.408	26.7603	35.683	43.781		45.5342	46.519	34.2424	39.5331	28.5799	37.0965	47.008	30.8026		0.642986	0.0544066	0.481742
Amacr	2		1077.25	1184.17	1195.02	1115.74	1123.38	1124.74	1329.46		1080.14	993.366	1048.19	1193.62	1083.6	1052.49	1059.64		1001.93	1064.41	1198.44	1179.35	1137.26	1115.63	1076.98	1074		1121.96	1112.41	1131.18	1038.47	1135.58	1034.49	1214.6	956.421		0.712953	0.115706	0.325423
Amd1	20		5824.25	5415.04	5799.32	6184.62	6059.32	5770.52	5711.57		6503.84	6591.91	6939.8	6208.36	6315.65	5988.73	5974.3		6284.09	6080.16	6384.03	6209.64	5743.15	6359.73	5604.4	5534.19		6493.18	6344.78	6545.02	6360.97	6218.04	6299.66	5980.38	6162.06		0.811323	0.0316914	0.436753
Amdhd2	10		709.491	788.734	786.257	793.759	842.801	718.886	861.063		708.44	696.867	564.816	673.821	689.129	762.24	794.35		682.202	631.771	676.302	710.541	879.479	606.26	755.831	840.048		727.637	750.371	602.194	560.212	744.031	610.406	792.223	669.187		0.722085	0.0869651	0.511436
Amfr	19		8059.4	7655.86	8062.1	8019.21	7411.47	7758.79	7261.7		9432.37	8990.34	9334.52	8122.68	8367.99	8564.32	7943.5		8371.67	8480.89	7861.43	8145.58	6858.93	8693.42	7233.92	6762.8		7463.97	7601.81	8254.78	8008.82	8932.18	9316.28	8062.56	10064.8		0.601772	0.022512	0.636073
Amh	7		56.3777	43.9376	36.6704	52.5446	38.8487	51.8116	38.9426		23.9213	22.6623	46.0352	50.2226	41.0196	38.0083	53.8157		31.1711	50.5417	29.3645	46.0439	61.9174	38.7563	43.2522	65.6715		58.2838	54.6092	46.0501	47.2468	45.7279	48.8999	50.4644	38.5033		0.150604	0.361165	0.310916
Amhr2	7		46.8368	57.869	52.8486	52.5446	42.0861	49.6528	37.8608		40.4823	36.8263	41.6087	46.0374	42.3869	58.7402	52.2997		35.6241	39.4225	46.7997	56.5084	45.4903	42.4474	36.7643	51.99		34.606	56.6318	47.2309	44.3542	41.9172	34.5672	51.847	30.8026		0.597335	0.661466	0.90339
Amigo1	2		409.388	469.382	400.139	405.823	253.596	395.064	382.935		658.757	723.306	745.416	445.307	581.111	673.093	428.252		583.345	443.756	614.82	471.95	275.469	555.508	470.367	253.109		373.38	366.084	442.79	481.146	492.527	426.61	359.473	486.681		0.000943755	4.75674e-05	0.000577914
Amigo2	7		873.42	1049.14	847.734	883.197	798.557	677.869	814.548		777.444	750.69	844.568	834.533	956.44	984.071	915.624		899.509	776.32	830.465	732.516	789.762	693.923	1007.78	835.944		847.847	728.123	805.287	727.023	805.954	707.363	736.919	761.595		0.0463692	0.780218	0.321094
Amigo3	8		170.868	148.959	136.975	166.578	134.891	142.482	149.28		163.769	157.692	200.076	173.268	149.038	170.001	194.04		173.668	190.037	144.987	155.921	188.279	144.875	138.407	176.492		179.405	205.29	206.635	191.88	196.249	219.207	213.61	275.683		0.0272755	0.156178	0.378936
Ammecr1l	18		1426.79	1373.85	1341.71	1404.17	1352.15	1290.97	1316.47		1471.16	1540.1	1527.13	1391.17	1442.52	1383.5	1291.58		1497.1	1429.32	1292.96	1332.13	1282.57	1359.24	1359.2	1239.55		1364.2	1322.76	1411.02	1273.74	1332.78	1619.6	1300.32	1581.71		0.619289	0.275693	0.803389
Amn	6		23.4184	32.1495	21.5708	25.7133	30.2157	28.0646	23.7982		14.7208	26.4394	21.247	11.7186	26.6627	37.3173	35.6245		18.7027	31.3358	22.941	28.2542	29.0632	17.5326	54.0652	36.9402		24.5885	33.3723	20.0731	17.356	15.2426	15.1758	29.7256	11.551		0.337539	0.787718	0.265815
Amn1	4		765.001	830.528	816.456	757.984	986.326	809.557	904.333		751.682	724.251	724.169	812.77	767.066	688.988	688.992		780.168	808.667	878.183	830.882	851.68	848.026	847.742	939.924		834.187	756.439	787.575	731.844	784.043	733.499	761.806	673.807		0.615055	0.0243139	0.825119
Amot	X		95.4083	81.4453	102.461	103.971	74.46	133.847	84.3755		176.65	236.066	220.438	110.49	191.425	154.107	180.396		170.996	82.8883	121.129	136.039	63.181	155.025	187.066	103.98		132.049	160.794	122.8	224.663	94.3138	191.384	60.8338	161.714		0.11119	4.45214e-05	0.0137626
Amotl1	8		212.5	230.405	176.881	159.87	90.647	187.817	177.405		333.979	281.391	320.476	215.957	295.341	261.912	243.307		358.022	280.001	251.434	224.987	122.571	230.692	257.35	161.443		170.298	201.245	183.02	277.696	197.201	251.244	194.945	277.224		0.047883	0.000336425	0.00217602
Amotl2	8		1163.11	1111.3	1219.83	1020.71	1033.81	1068.61	1064.43		1133.5	1272.87	1211.96	1083.14	1044.63	1262.57	1157.42		1140.86	1136.18	1033.26	1074.71	1048.8	1078.72	1118.07	1116.42		1050.02	1152.86	1101.66	1137.78	1183.21	1316.93	1014.13	1262.14		0.811848	0.250569	0.913733
Ampd2	2		3967.25	4555.58	3824.51	4237.11	3948.54	3577.16	4865.66		4150.35	3642.97	4145.82	4461.45	4332.35	4514.7	4381.81		4171.58	4262.68	4388.16	3885.47	3888.16	4202.29	4712.32	4566.91		3844	3904.56	4188.2	4259.93	4177.43	4336.07	4735.36	4477.16		0.969004	0.650636	0.691654
Ampd3	1		1864.8	2045.78	1859.41	1955.33	1829.13	1897.6	2102.9		2083	1878.14	1975.97	1948.64	2081.06	2116.03	1898.71		2150.81	2180.37	1969.26	1890.94	1899.22	1974.73	2277.23	2194.52		1921.54	1801.09	1832.56	1929.41	1874.84	2219.04	1922.49	2367.95		0.888427	0.522892	0.280207
Amph	17		1593.32	1541.03	1636.15	1835.71	1413.66	1394.6	1487.39		1946.83	2254.9	2091.94	1494.12	1782.98	1696.55	1394.66		2202.46	1904.41	1831.61	1667	1325.54	1885.22	1671.7	909.824		1673.84	1264.1	1656.62	1597.71	1562.37	1472.06	1294.1	1449.26		0.0141781	0.063052	0.0166512
Amz1	12		394.644	409.37	390.432	400.234	260.071	356.205	380.772		520.749	416.421	472.746	410.989	427.971	543.865	432.799		447.973	352.781	427.621	429.045	291.896	441.084	431.44	325.621		280.491	393.389	399.101	430.043	407.74	476.353	461.093	558.297		0.377541	0.0181549	0.268445
Amz2	10		4333.27	4388.4	4470.56	4335.49	4535.59	4650.09	4685.01		4545.05	4298.29	4568.11	4601.23	4565.48	4438.68	4277.97		4544.75	4787.31	4685.48	4293.59	4241.97	4772.57	4190.05	4224.87		4302.98	4124.01	4603.83	4306.21	4422.27	4336.92	4651.02	4334.7		0.62228	0.939897	0.776335
Anapc1	3		1831.84	1847.52	1889.61	2000.05	1880.93	1945.1	1972.01		1931.19	2016	2164.54	2049.92	2061.92	1913.55	1842.62		2029.68	1821.52	2105.07	2028.02	1645.23	1926.74	2085.84	1888.06		1870.55	1740.42	1915.21	2022.94	1961.54	2064.76	1749.66	1953.66		0.316655	0.33089	0.329111
Anapc10	19		243.725	253.981	267.478	259.369	263.308	224.517	221.756		279.696	287.056	324.902	252.787	250.903	266.058	212.989		313.492	255.741	261.528	249.055	247.669	289.75	269.245	209.328		258.634	224.505	247.962	233.341	233.403	251.244	226.744	239.49		0.180962	0.386982	0.15853
Anapc11	10		2435.51	2621.25	2446.13	2605.99	3030.2	2692.05	3068.89		2094.04	2193.53	1991.02	2520.34	2390.07	2461.56	2828.73		2063.53	2416.9	2460.2	2522.99	2968.24	2380.75	2700.02	3484.7		2638.25	2894.29	2524.49	2509.87	2484.55	2205.55	3102.53	2260.91		0.137369	0.0298176	0.165966
Anapc2	3		3707.05	4287.67	3942.07	3931.9	3907.53	3797.36	4397.26		3559.68	3630.7	3355.26	3838.68	3920.1	4017.14	3843.65		3741.42	3878.57	3981.65	3587.24	4477	3863.64	4260.34	4077.11		3803.93	3559.71	3705.26	3654.4	3636.32	3342.9	4339.25	3519.2		0.79511	0.146761	0.898653
Anapc4	14		2158.83	2227.96	2092.37	2096.2	2367.61	2368.22	2120.21		1934.87	1971.62	2119.39	2060.8	2139.17	1995.78	1940.4		2238.98	2110.62	2104.15	2119.06	2162.05	2051.32	2369.14	2079.6		2272.16	2049.87	2120.67	2114.54	1932	2192.91	2071.81	1892.05		0.507921	0.0516239	0.401947
Anapc5	12		10632.8	11401.3	11728.1	10730.3	10851.7	10617.1	11584.3		11066.4	10200.9	10527.9	11323.5	10888	11063.9	11049.6		10420.1	11376.9	11002.5	10967.9	11660.7	11206.1	10370.8	11757.9		10647.7	10717.6	11037.9	10861.9	11630.1	11217.5	12078.3	11316.9		0.472648	0.650167	0.629686
Anapc7	12		1469.29	1575.32	1621.05	1479.08	1547.47	1627.75	1571.76		1512.56	1416.4	1358.04	1468.18	1511.57	1480.25	1423.46		1607.54	1581.95	1601.28	1537.24	1566.89	1458.9	1491.12	1473.5		1432.51	1360.17	1449.99	1322.91	1442.33	1266.34	1560.25	1319.12		0.342885	0.134464	0.607555
Ang1	15		34.6939	47.1526	44.2202	32.4212	32.3739	32.3823	54.0869		37.7221	34.9378	29.2146	33.4818	59.4784	39.3905	29.5607		31.1711	39.4225	54.1408	30.3471	42.9631	42.4474	65.9595	75.2486		39.1594	45.5077	37.7847	31.8193	34.2959	44.6844	50.4644	30.0326		0.805486	0.74951	0.5306
Angel1	6		525.613	566.902	639.575	534.39	557.911	503.005	482.455		607.234	594.887	522.322	452.841	540.775	531.426	542.705		516.55	494.297	413.856	525.319	542.093	454.003	451.985	519.9		482.663	470.246	469.947	443.542	447.752	446.844	508.101	485.911		0.0332098	0.930824	0.712507
Angel2	13		1283.68	1117.73	1170.22	1266.66	1196.76	1219.73	1095.8		1392.04	1538.21	1591.75	1350.15	1331.77	1237	1213.51		1410.72	1285.78	1166.32	1330.04	988.15	1353.7	1173.21	998.754		1260.39	1267.14	1262.25	1371.12	1338.49	1601.05	1101.92	1430.78		0.530192	0.0168003	0.509445
Angpt1	7		34.6939	21.433	29.1206	17.8875	18.3452	19.4294	20.553		26.6815	50.046	25.6735	11.7186	40.3359	21.4229	19.7071		37.4053	21.2275	19.2705	33.4864	26.536	34.1425	32.4391	8.20894		10.9282	27.3046	10.6269	27.9624	16.1953	28.6655	10.3694	23.102		0.0738531	0.394376	0.083547
Angpt2	16		201.225	97.5201	298.756	80.4939	151.078	116.576	90.866		122.367	104.813	88.5292	93.7489	110.753	97.4396	111.421		94.4039	135.452	76.1642	143.364	198.388	123.651	77.8539	153.234		109.282	135.512	129.885	156.204	109.556	177.895	125.815	160.174		0.0590354	0.0214943	0.031021
Angpt4	3		33.8266	52.5108	28.0421	45.8368	46.4026	32.3823	41.106		36.8021	45.3247	35.4117	35.9929	43.7542	54.5938	34.8665		38.2959	46.4983	55.0585	51.2761	53.072	28.6059	54.0652	51.99		42.8022	40.4513	41.327	44.3542	50.4912	35.4103	43.5515	39.2733		0.842545	0.883765	0.492072
Angptl2	3		104.949	21.433	385.039	39.129	28.0574	49.6528	23.7982		66.2437	93.4822	32.7558	15.0668	54.0091	30.4067	53.0577		25.8275	17.1842	22.0234	82.6697	199.652	27.6831	20.5448	21.8905		23.6778	38.4287	20.0731	20.2486	21.9113	17.7051	24.1953	26.9523		0.0304616	0.0575535	0.783419
Angptl4	7		552.501	681.569	644.968	585.817	544.961	509.481	576.566		491.308	553.339	394.84	552.449	475.143	536.954	605.616		510.316	608.522	601.973	512.761	697.518	537.052	536.327	703.233		515.447	660.367	487.659	540.928	449.658	461.177	483.214	569.078		0.895861	0.0996968	0.949311
Angptl6	8		130.102	136.099	144.525	149.808	161.87	151.117	154.688		132.487	138.807	120.4	134.764	128.528	140.285	157.657		136.262	129.387	122.964	147.55	173.116	107.041	157.87	142.288		144.799	135.512	116.896	123.42	130.515	139.955	161.071	123.981		0.912568	0.448812	0.752064
Ank1	16		1478.83	1427.44	1417.2	1457.83	1374.81	1142.01	1184.5		1385.6	1905.53	1733.4	1371.92	1583.36	1817.49	1631.9		1594.18	1423.25	1480.16	1649.21	1446.84	1381.39	1423	1139.67		1539.06	1522.99	1609.39	1401.98	1440.43	1305.12	1200.78	1077.32		0.00691216	0.00325044	0.00890002
Ank2	2		4736.59	4055.12	3880.59	5146.02	3221.21	5463.97	3044.01		6693.38	8373.74	8890.98	5010.55	6470.15	5676.37	5417.95		6722.27	4516.4	5756.36	5553.52	2508.28	5923.26	5589.26	3074.25		4659.06	5138.32	4869.5	7064.85	4638.52	6514.65	3381.81	5810.14		0.0258447	3.18339e-05	0.00803932
Ank3	20		11043.1	8052.37	9913.96	10187	8993.48	10446.5	9874.1		8440.55	9093.27	9010.5	10565.2	8253.14	8233.99	11731.1		8128.53	7788.47	9332.41	8471.02	7788.95	10188.3	7214.46	8010.56		6391.18	5790.6	10499.4	9020.29	8908.36	11046.3	8277.55	8540.8		0.209845	0.50511	0.471158
Ankar	9		45.1021	46.0809	51.77	48.0728	60.4313	73.3998	62.7408		58.8833	57.6001	44.2646	54.4079	43.0706	64.9597	61.3953		48.9832	58.6283	44.9644	44.9974	65.7082	39.6791	67.0408	57.4626		56.4624	45.5077	56.6771	40.4973	54.3019	51.4292	50.4644	62.3753		0.683871	0.96393	0.899402
Ankfy1	10		2684.44	2899.88	2591.74	2591.46	2590.99	2741.7	2655.67		3144.74	3033.92	3139.24	2757.22	2825.57	2791.89	2680.17		3060.11	2699.94	2774.95	2781.47	2434.99	2855.97	2741.11	2600.87		2651.91	2813.39	2562.28	2661.25	2677.94	3079.01	2588.2	3020.97		0.212474	0.0649911	0.202743
Ankh	2		3125.92	3084.21	3169.83	3451.18	3020.49	3242.54	3001.82		4052.83	3925.31	4262.68	3486.29	3349.93	3156.77	3348.7		3608.72	3784.56	3083.27	3113.19	2860.83	3726.15	2956.28	2666.54		3400.49	3014.63	3674.56	3686.22	3763.98	3884.17	3338.95	4261.54		0.897545	0.00933567	0.706822
Ankhd1-Eif4ebp3	18		1430.26	1372.78	1311.51	1337.09	1277.69	1612.64	1255.9		1530.05	1498.55	1694.45	1451.43	1511.57	1377.28	1399.21		1446.34	1385.85	1327.83	1370.85	1333.12	1398	1424.08	1478.98		1488.06	1471.42	1370.88	1617.96	1291.81	1650.79	1327.98	1633.31		0.864172	0.0846902	0.689323
Ankib1	4		1647.09	1644.98	1461.42	1787.64	1794.59	1996.91	1610.71		1621.13	1828.1	2022.01	1718.45	1671.55	1734.56	1633.42		1750.03	1567.8	1689.38	1720.37	1525.19	1883.37	1806.86	1624		1744.87	1754.57	1794.77	1959.3	1697.65	1911.31	1478.68	1780.39		0.837073	0.626685	0.839957
Ankk1	8		235.919	180.037	197.373	210.179	191.006	243.946	159.015		303.617	281.391	372.708	263.669	244.75	186.586	265.289		232.447	202.167	172.517	218.708	173.116	265.758	191.391	225.746		281.401	216.414	227.889	370.261	287.705	298.458	207.388	376.562		0.738361	0.0057622	0.969146
Ankle2	12		284.49	247.551	186.588	297.38	158.632	358.364	153.607		300.857	381.483	502.846	311.38	359.605	310.977	300.913		426.599	214.297	240.422	310.796	103.617	310.051	360.074	187.437		275.027	299.34	272.758	420.4	252.456	426.61	181.81	347.3		0.354838	0.00904094	0.219301
Ankmy2	6		3790.31	4058.33	3979.82	3644.59	4144.94	3890.19	4135.48		3484.24	3593.87	3577.46	3595.94	3843.53	3807.74	3532.89		3812.67	3907.88	4210.14	3758.85	3821.19	3830.42	3853.77	3829.47		3851.28	3443.42	3615.52	3440.34	3934.5	3371.57	3710.86	3179.6		0.651719	0.0477655	0.99742
Ankra2	2		294.898	287.202	337.584	316.386	363.667	272.011	341.829		298.097	282.335	309.852	359.092	295.341	331.018	268.32		328.633	290.109	300.986	320.214	309.587	297.132	324.391	348.88		316.007	269.001	315.266	330.728	320.095	309.418	282.739	251.811		0.762299	0.677199	0.879789
Ankrd1	1		39.898	33.2211	40.9846	31.3032	26.9783	38.8587	28.1252		31.2818	29.2722	27.444	36.8299	25.2954	31.0977	25.0129		27.6087	29.3142	26.6116	29.3006	27.7996	22.1465	33.5204	38.3084		34.606	30.3385	23.6154	30.8551	26.6746	45.5275	31.7995	46.974		0.299165	0.326581	0.13918
Ankrd10	16		2424.24	2424.07	2163.56	2531.09	2601.78	2331.52	2375.5		2346.13	2326.67	2387.63	2418.22	2312.82	2383.47	2514.18		2431.35	2498.78	1900.44	2247.78	2500.7	2175.89	2268.58	2312.19		2578.15	2284.49	2365.09	2184.92	2242.57	2723.22	2152	2515.8		0.975798	0.834029	0.456364
Ankrd11	19		4533.63	4566.3	4289.36	4781.56	4389.9	4520.56	4455.68		4747.47	4588.18	5157.71	4643.92	4385.68	4867.14	4630.42		4814.6	4841.89	4497.36	4455.79	4335.48	4372.08	4452.81	4313.8		4462.35	4319.19	4772.68	4558.84	4861.45	5039.22	4619.22	4979.24		0.935847	0.268037	0.936231
Ankrd12	9		1762.45	1603.19	1644.78	1842.42	1917.62	1999.07	1435.47		1760.98	1817.71	2130.9	1827.27	1683.85	1666.84	1562.17		1871.16	1675.96	1762.79	1929.66	1460.74	1979.34	1618.71	1675.99		1812.26	1689.85	1850.27	2016.19	1737.66	1957.68	1564.4	1757.29		0.836939	0.710665	0.920927
Ankrd13a	12		3187.51	3090.64	3224.84	3030.82	2793.87	2860.43	3041.85		3394.07	3325.7	3283.55	3296.28	3422.4	3312.95	3453.3		3194.59	3231.63	3167.7	3448.06	3199.48	3324.74	3021.16	3222.01		3120.91	3367.57	3355.75	3388.27	3723.96	3692.79	3476.52	3747.14		0.346654	0.0157182	0.679444
Ankrd13c	2		1318.37	1272.05	1393.48	1379.58	1705.03	1308.24	1366.23		1183.19	1329.52	1410.27	1390.33	1233.32	1170.66	1224.88		1352.83	1307.01	1314.06	1334.23	1266.15	1457.05	1225.12	1494.03		1468.93	1343.99	1400.4	1512.86	1459.48	1476.27	1248.48	1214.39		0.0986839	0.103988	0.0980924
Ankrd13d	1		4340.21	4829.92	4097.38	4428.28	4326.24	4153.57	4786.69		4210.16	3698.68	3988.24	4483.21	4299.54	4757.26	4775.95		4197.41	4284.92	4250.51	4069.65	4593.26	3865.48	4522.01	4944.52		4211.91	4133.11	4318.08	4264.75	4281.27	4261.04	4845.97	4315.45		0.948706	0.597108	0.727006
Ankrd16	17		317.45	338.641	303.07	320.858	343.164	315.187	338.584		302.697	261.561	317.82	327.284	280.984	329.636	332.748		297.461	297.185	282.634	264.752	344.968	266.681	337.367	318.781		323.293	344.847	282.205	323.014	329.622	290.027	327.673	347.3		0.57362	0.48072	0.264638
Ankrd17	14		4380.11	4033.69	4135.13	4462.94	4569.04	4496.82	4231.76		4656.38	4526.8	5247.12	4382.76	4482.07	4410.35	4185.5		4966.89	4666.01	4871.76	4542.65	3908.38	4874.99	4675.56	4250.86		4682.74	4366.72	4679.4	5199.08	4630.9	4873.97	4181.64	4720.5		0.585335	0.265411	0.568204
Ankrd23	9		30.3572	41.7943	15.0996	43.6009	24.82	17.2705	29.2069		23.0013	27.3837	30.0999	23.4372	25.9791	30.4067	28.8028		33.8429	19.2058	23.8587	30.3471	30.3269	20.3009	33.5204	20.5224		30.0526	34.3836	24.7962	24.1055	21.9113	28.6655	29.0343	30.0326		0.834954	0.613835	0.547322
Ankrd24	7		214.235	231.476	232.965	234.774	297.84	272.011	261.781		223.573	212.459	183.255	226.839	207.833	225.286	241.792		200.386	244.622	201.881	217.662	274.205	256.53	209.773	352.984		214.921	242.708	226.708	245.876	216.255	221.736	273.752	240.26		0.378771	0.153421	0.44132
Ankrd26	4		406.786	355.787	297.678	425.947	336.689	334.617	285.579		356.06	418.309	546.225	401.781	431.389	386.303	379.742		478.254	310.326	354.21	386.141	247.669	346.039	428.196	272.263		405.254	367.095	335.339	407.865	314.379	458.648	282.739	380.412		0.187819	0.0675021	0.310356
Ankrd27	1		89.3369	56.7974	83.0477	90.5556	52.8774	101.464	53.0051		128.807	153.915	153.155	86.2155	105.967	93.2932	81.8605		99.7475	88.9533	68.8231	97.32	37.9086	99.6592	89.7482	50.6218		77.4082	67.7559	83.8348	136.919	77.1658	86.8395	55.3035	110.119		0.0554149	0.00517127	0.104938
Ankrd28	16		4194.5	4403.41	4047.77	4604.92	4765.44	4185.95	3886.68		4434.65	4654.28	5116.1	4334.21	4032.91	3875.47	4586.46		4099.45	3723.91	3527.41	3884.43	4067.59	4345.32	4083	4155.09		4312.09	4403.12	4195.28	4134.58	3738.25	4503.85	3431.58	4175.29		0.109392	0.528498	0.995604
Ankrd29	18		45.1021	50.3675	18.3352	72.6681	43.1652	45.3352	36.7791		53.363	101.036	87.6439	56.919	43.7542	84.3094	38.6563		77.4825	55.5958	62.3996	57.5548	27.7996	59.98	58.3904	23.2587		52.8197	35.3949	44.8693	34.712	40.9646	36.2534	29.0343	42.3536		0.00211706	0.0236371	0.00398222
Ankrd32	2		366.021	376.149	328.955	401.352	399.278	395.064	346.156		316.498	352.211	366.511	335.655	365.758	340.002	318.346		401.662	350.759	355.127	316.028	348.759	339.579	390.351	337.935		375.202	318.554	343.605	366.404	307.711	374.337	297.256	348.84		0.975397	0.258378	0.657078
Ankrd33b	2		314.847	162.891	277.185	308.56	235.251	287.123	212.021		355.14	431.529	412.546	264.506	266.627	198.334	258.467		216.417	233.502	147.74	223.941	275.469	245.457	180.578	210.696		283.223	290.238	212.539	274.803	286.752	238.598	222.597	237.95		0.0724732	0.0896765	0.855072
Ankrd34a	2		4061.79	4006.9	4211.71	4201.33	4370.48	4052.1	4385.36		3849.5	3712.85	3866.95	3893.93	3667.15	3831.24	4086.2		3199.05	3814.88	3434.73	3520.26	4296.31	3803.66	3222.29	3685.81		3954.19	3752.87	3823.34	3571.47	3955.46	3034.32	4226.57	3151.88		0.370166	0.0844216	0.130394
Ankrd34b	2		665.256	746.939	518.779	791.523	583.81	494.369	611.182		729.601	683.647	985.33	792.681	653.579	755.329	619.259		798.871	633.792	823.124	587.059	381.613	629.329	873.694	459.701		723.994	576.431	721.452	720.273	644.954	623.052	514.322	451.258		0.0537478	0.0890477	0.116929
Ankrd35	2		415.46	515.463	417.396	450.542	365.825	425.287	498.681		460.026	333.325	420.514	449.493	489.5	487.889	450.233		515.659	476.102	434.962	443.695	443.53	421.706	524.432	537.686		451.699	431.817	410.909	415.579	444.894	440.942	544.048	444.328		0.844616	0.9864	0.586953
Ankrd37	16		532.552	472.597	472.401	487.435	624.817	567.769	566.831		424.144	332.381	434.678	572.538	483.347	496.182	538.157		412.349	434.658	495.526	478.228	501.657	527.824	468.205	701.864		545.5	478.336	526.624	518.751	566.835	508.391	662.259	526.725		0.0719593	0.132835	0.0756947
Ankrd39	9		88.4695	117.881	95.9902	83.8478	77.6974	79.8763	100.602		88.325	81.2067	67.2822	82.8674	90.2431	102.277	87.1662		83.7167	89.9641	81.6701	78.4839	63.181	79.3582	105.968	120.398		90.1577	67.7559	77.931	67.4955	102.888	67.4482	92.6333	79.3167		0.590634	0.52129	0.967106
Ankrd40	10		5493.79	5499.7	6121.8	6045.99	6033.42	5528.73	4952.19		6294.07	6911.07	5939.42	5921.25	5684.63	5876.78	6631.46		5701.64	5775.9	5297.54	6505.79	5969.34	6006.31	4766.39	5535.56		5572.48	6653.23	6174.26	5894.28	6387.61	6831.66	5389.33	6654.91		0.959017	0.0790678	0.973411
Ankrd41	16		28.6225	26.7912	11.864	20.1235	16.187	45.3352	51.9234		40.4823	28.3279	29.2146	23.4372	24.6117	17.2765	14.4014		24.0463	41.4442	19.2705	10.4645	29.0632	19.3782	27.0326	17.786		18.2137	40.4513	14.1693	20.2486	16.1953	37.0965	29.7256	40.0434		0.714699	0.601001	0.383266
Ankrd42	1		617.552	631.201	482.108	495.261	612.946	619.581	728.009		496.828	439.083	582.522	567.516	645.375	602.605	504.048		573.548	583.251	638.678	466.717	487.757	634.866	654.189	562.312		576.463	536.991	595.109	536.107	521.107	564.878	581.378	537.506		0.850461	0.245627	0.610599
Ankrd43	10		2360.92	1926.82	1830.29	2510.96	2046.03	1981.79	1893.04		2316.69	2040.56	2647.02	2298.52	1893.05	2261.84	2312.56		1919.25	2271.34	1832.53	2116.97	1719.79	2165.74	1753.87	1855.22		2158.32	2142.91	2258.82	2623.65	2523.61	2637.22	2233.57	3094.89		0.131259	0.184628	0.070098
Ankrd44	9		53.7756	60.0123	37.749	53.6626	29.1365	66.9234	31.3704		70.844	87.8166	70.8233	51.0597	84.0901	72.5614	51.5418		73.92	45.4875	65.1525	65.9264	34.1177	63.6711	70.2848	36.9402		49.1769	54.6092	44.8693	73.2808	35.2486	81.7809	38.0211	67.7658		0.12927	0.0128147	0.0499283
Ankrd45	13		260.205	227.19	217.865	264.959	221.222	233.152	192.549		358.82	361.653	521.437	263.669	333.626	290.937	238.76		256.494	245.632	267.951	278.356	168.061	297.132	285.464	166.915		240.421	250.798	237.335	361.583	241.977	270.636	190.106	283.384		0.0140136	0.000741692	0.0330528
Ankrd46	7		7684.71	7771.6	8557.15	7995.73	8538.08	7845.14	8224.45		7824.12	7241.56	8080.94	8196.34	7640.58	7339.07	7312.87		7619.11	7989.63	8768.98	8137.21	7232.96	8571.61	7171.21	7478.35		7696.19	7398.54	7888.74	7405.22	8387.26	7147.82	7749.4	6971.4		0.79962	0.215696	0.784659
Ankrd49	8		761.532	668.709	781.943	733.389	856.83	777.174	702.048		705.68	621.326	716.201	742.458	635.803	606.751	672.317		617.188	698.486	743.29	764.956	725.318	791.737	601.205	721.019		707.602	676.548	739.163	678.812	751.652	682.07	656.729	673.807		0.547321	0.056555	0.237323
Ankrd50	2		341.735	341.856	354.84	375.638	282.732	386.428	321.276		471.986	573.168	644.492	414.337	455.317	459.555	419.156		486.269	398.268	412.939	411.255	233.77	440.161	423.871	283.208		369.738	403.502	394.378	531.286	385.829	466.235	304.86	478.211		0.0809955	0.000265556	0.0338126
Ankrd52	7		362.552	332.211	317.091	340.981	186.69	351.887	311.54		552.031	625.103	713.545	401.781	424.553	523.824	423.704		480.926	403.322	410.186	406.023	202.179	420.783	443.335	251.741		368.827	392.377	386.112	550.57	408.693	433.354	313.156	567.538		0.0671354	1.05737e-05	0.0142306
Ankrd54	7		608.011	701.93	683.796	681.962	646.399	634.693	784.26		667.037	607.162	586.063	688.887	695.282	666.874	605.616		651.031	744.984	736.866	633.103	665.927	650.553	709.335	797.635		631.104	765.541	649.425	694.239	684.966	685.442	793.605	661.486		0.206743	0.433205	0.592361
Ankrd55	2		353.011	450.093	353.762	325.33	321.581	278.488	420.796		318.338	294.61	319.59	333.981	364.391	457.482	369.888		437.286	364.911	385.409	298.239	341.177	261.144	466.042	322.885		319.65	232.595	279.843	335.549	337.243	310.262	347.029	273.373		0.119694	0.836158	0.262258
Ankrd56	14		23.4184	15.0031	20.4923	31.3032	25.8991	45.3352	12.9809		46.9226	74.5969	33.6411	27.6225	25.9791	29.0246	21.2231		25.8275	27.2925	18.3528	29.3006	31.5905	35.0653	11.8943	12.3134		61.0158	28.3159	38.9655	26.9982	22.8639	21.9207	12.4433	17.7115		0.220835	0.0594886	0.420514
Ankrd6	5		1645.36	2219.38	1666.35	1893.84	1602.51	2044.4	2258.67		2186.96	1618.47	2354.88	2433.29	2477.58	2272.21	1935.85		2555.14	2384.56	2508.83	1976.75	1691.99	2343.84	2649.19	2186.31		1676.57	2245.05	2094.69	1980.51	2133.97	2213.14	2013.74	2129.23		0.366075	0.0382387	0.00759691
Ankrd9	6		279.286	322.566	257.772	305.206	294.603	218.041	331.012		271.415	280.447	270.899	275.388	312.432	340.002	366.098		276.978	318.412	323.927	290.913	405.622	288.827	390.351	354.353		327.846	355.971	338.882	313.372	284.847	263.048	317.995	234.1		0.955611	0.587716	0.28814
Anks1a	20		1367.81	1407.08	1375.14	1321.44	1202.15	1185.19	1388.95		1383.76	1499.49	1273.05	1371.08	1508.84	1590.82	1549.29		1382.22	1451.56	1300.3	1318.53	1539.09	1216.21	1393.8	1355.84		1315.94	1502.77	1249.26	1183.1	1300.39	1271.4	1392.27	1383.04		0.0594275	0.0648508	0.0697279
Anks3	10		2292.4	2523.73	2360.93	2367.86	2287.76	2309.94	2484.75		2301.97	2040.56	2154.8	2409.01	2404.43	2323.35	2445.2		2188.21	2372.43	2159.21	2116.97	2802.71	2199.88	2188.56	2454.47		2244.84	2358.31	2336.75	2332.45	2458.83	2365.74	2506.63	2468.06		0.400992	0.464643	0.294706
Anks6	5		595.001	760.871	685.953	646.187	629.133	541.863	669.596		668.878	638.323	599.342	631.131	685.027	692.443	735.228		680.421	732.854	634.09	603.802	710.154	610.874	698.522	644.402		608.337	754.417	696.656	656.634	640.19	622.209	720.328	696.909		0.80689	0.692091	0.911572
Ankzf1	9		2531.79	2672.69	2436.43	2532.2	2421.57	2387.65	2583.19		2374.65	2214.3	2261.03	2515.32	2355.89	2532.05	2605.13		2486.56	2507.88	2208.76	2401.61	2418.57	2255.25	2551.88	2629.6		2370.51	2324.94	2463.09	2423.09	2370.23	2821.02	2525.99	2672.13		0.398487	0.34942	0.261949
Anln	17		188.215	177.894	165.017	253.779	168.344	284.964	115.746		290.736	404.145	360.314	300.499	233.128	284.717	272.868		321.508	203.177	271.622	271.031	121.307	313.742	182.74	154.602		222.207	236.64	224.347	351.941	292.468	391.199	156.232	425.076		0.64189	0.00114933	0.210003
Ano10	8		1349.59	1457.44	1536.92	1255.48	1400.71	1195.99	1392.2		1259.55	1319.14	1164.16	1113.27	1378.94	1490.62	1322.65		1257.53	1160.44	1335.17	1264.11	1389.98	1180.22	1497.61	1317.54		1194.82	1221.63	1126.46	1090.53	1165.11	1149.99	1285.11	1105.81		0.0493792	0.274041	0.512324
Ano3	3		547.297	383.65	475.637	668.547	486.688	790.127	268.271		775.604	924.435	1299.61	604.346	797.147	572.198	626.081		644.797	365.922	361.551	861.23	178.17	856.331	565.522	415.92		599.23	628.006	593.928	1504.18	560.167	864.18	430.676	895.586		0.748487	0.00913166	0.724519
Ano4	7		1133.62	1086.65	1100.11	1280.08	1398.55	1351.42	967.073		1001.02	1364.46	1217.28	1070.58	876.452	1163.75	1207.44		1139.97	881.446	1021.33	1074.71	1201.7	1099.94	1047.78	939.924		1156.57	1039.6	1167.78	1024	996.487	1099.41	773.558	1077.32		0.218683	0.455082	0.656424
Ano6	7		1100.67	886.254	1234.93	958.101	876.254	779.333	835.101		1159.27	1025.47	1040.22	936.652	1123.25	1007.57	1005.82		1055.36	1041.16	852.489	1100.87	1008.37	1039.04	907.214	848.257		1052.75	915.21	1112.29	954.579	1161.3	1214.91	1075.65	1177.43		0.536344	0.173336	0.904915
Anp32a	8		8130.52	7545.48	8179.66	7210.91	8021.18	8168.97	7911.83		7291.41	6275.58	6905.28	7655.61	7516.15	6771.01	6589.77		7225.46	8570.85	8075.24	7482.13	7388.38	8157.29	6292.11	7630.21		7186.21	7443.04	7456.58	7688.7	7730.87	7001.12	8135.83	6333.02		0.260516	0.0125357	0.177694
Anp32b	5		5309.91	5505.06	5678.52	4864.29	5715.08	5377.62	5337.29		4723.55	4189.7	4640.7	4915.96	4927.13	4501.57	4943.46		4829.74	5655.61	4999.31	4817.86	5308.47	4588.01	4340.35	5361.81		4719.17	5191.92	4832.9	4589.69	4887.17	4431.34	5062.34	3883.44		0.973053	0.00288315	0.209749
Anp32e	2		1623.68	1299.91	1340.63	1387.4	1284.17	1601.84	1229.94		1726.94	1647.74	1729.86	1250.54	1620.96	1398.71	1221.09		1852.45	1678.99	1337	1285.04	1119.57	1612.08	1291.08	1151.99		1299.55	1316.69	1353.16	1403.91	1349.93	1588.4	1157.92	1567.85		0.172715	0.244324	0.258684
Anpep	1		208.164	181.109	289.049	184.465	207.193	185.658	177.405		173.89	180.354	144.303	193.357	188.006	192.115	236.486		152.293	144.549	167.011	235.452	194.597	149.489	129.756	155.97		173.941	189.11	138.15	171.631	126.704	198.972	158.998	223.319		0.452386	0.400975	0.378931
Antxr1	4		163.062	197.183	272.871	169.932	134.891	224.517	165.506		259.455	324.827	264.702	190.846	193.476	176.912	199.345		265.4	226.427	244.093	219.755	193.334	249.148	205.448	205.224		120.21	223.493	170.031	175.488	229.592	237.755	168.676	241.801		0.155943	0.0958749	0.0334825
Anubl1	4		104.082	97.5201	77.655	114.033	100.359	120.894	82.2121		106.726	118.033	132.794	99.6083	112.12	111.952	84.8923		121.122	86.9316	89.9289	80.5768	65.7082	116.269	126.513	75.2486		107.461	88.9928	103.908	107.993	95.2664	124.779	87.7943	134.761		0.810941	0.399668	0.967237
Anxa1	1		194.286	193.968	289.049	87.2017	113.309	148.958	232.574		145.368	147.305	108.891	154.853	172.282	167.237	128.854		120.231	179.928	210.14	133.946	267.887	154.103	171.927	172.388		114.746	150.681	138.15	148.49	106.698	181.267	174.897	165.564		0.948978	0.128017	0.861188
Anxa11	16		2093.78	2007.2	2469.86	2433.82	3029.12	2877.7	2195.93		2336.93	2945.16	2029.09	2075.03	1881.43	2007.53	2220.84		1797.24	2196.54	2002.29	2199.64	3081.97	2560.69	1974.46	2447.63		2706.55	2599	2798.43	2156	2224.47	1824.47	2236.33	2086.88		0.475911	0.180728	0.238544
Anxa2	8		725.103	457.594	1261.89	275.021	314.027	360.523	465.147		396.542	476.853	270.899	408.478	516.847	389.067	534.367		350.007	440.723	395.503	589.152	750.59	358.035	420.627	518.531		302.347	426.761	358.955	432.935	327.716	392.886	482.523	452.028		0.602892	0.0824423	0.723272
Anxa3	14		3210.92	3336.04	3602.33	2854.18	3219.05	2981.33	2790.88		2934.96	2940.44	2434.55	2799.91	2982.81	3209.98	2960.62		3003.11	2767.66	2703.37	3423.99	3472.43	2702.79	2708.67	3365.67		2977.03	3240.15	2714.6	2693.07	3157.13	3164.16	2919.33	3183.45		0.454969	0.115824	0.271893
Anxa4	4		510.868	430.803	675.167	447.188	598.918	580.722	462.984		502.348	547.673	429.366	431.078	426.604	420.856	421.43		373.163	458.918	429.456	514.854	614.119	474.304	384.944	515.795		441.682	470.246	421.536	407.865	447.752	444.315	405.098	472.05		0.670268	0.0620072	0.452652
Anxa5	2		3070.41	3765.77	4667.93	2868.71	3225.52	2860.43	3645.46		3187.98	3041.48	2573.54	3200.86	3451.8	3080.75	3050.06		3064.56	3207.37	3242.03	3229.35	3893.21	3237.08	3240.67	4023.75		3069.92	3358.47	2929.5	2825.17	2769.39	3306.65	3420.52	3446.04		0.753494	0.0672974	0.679516
Anxa6	10		5639.5	5103.19	4851.28	5632.34	7236.65	5427.27	5397.87		5107.21	5601.38	3720	4165.97	4260.57	4458.72	6895.99		4442.33	5596.98	4618.49	6683.69	6397.71	5221.96	4723.14	4623		4594.4	5499.35	4378.3	5251.15	5523.55	4236.59	5925.77	4380.13		0.80541	0.0607682	0.445034
Anxa7	15		2051.28	2002.91	2408.38	2191.22	1984.52	2059.51	2280.3		2307.49	1878.14	2258.38	2203.94	2025.68	2033.79	1922.2		2234.52	2216.76	2342.74	2243.59	2130.46	2374.29	2133.41	2195.89		2241.19	1869.86	2141.92	2257.24	2307.35	1952.62	2239.1	2196.23		0.524609	0.611533	0.826015
Anxa8	16		100.612	222.903	118.64	41.3649	19.4244	58.2881	190.386		74.5242	35.882	86.7586	87.8896	116.906	76.7077	68.975		97.0757	97.04	173.434	25.1148	40.4358	98.7364	171.927	191.542		55.5517	53.598	121.62	70.3881	47.6332	84.3102	102.311	102.419		0.938792	0.189035	0.952407
Anxa9	2		18.2143	21.433	20.4923	15.6516	41.007	23.747	24.88		19.3211	20.7738	22.1323	23.4372	23.9281	26.2603	28.0448		30.2805	27.2925	22.0234	21.9755	42.9631	25.8376	23.7887	34.2039		26.4098	25.2821	30.7001	17.356	22.8639	21.9207	24.1953	35.423		0.60398	0.988926	0.66122
Aoc3	10		109.286	82.517	261.007	55.8985	84.1722	116.576	84.3755		135.248	88.7608	56.6587	72.8228	64.264	79.472	82.6184		81.9355	80.8667	61.482	99.4129	135.207	66.4394	42.1709	60.1989		60.1052	148.658	68.4848	64.6028	71.4498	75.8792	92.6333	97.7983		0.875882	0.0773208	0.105708
Aof1	17		673.062	654.777	582.413	699.85	795.319	759.904	593.874		653.237	690.257	714.43	621.087	572.223	534.881	577.571		623.422	580.218	485.432	601.71	576.21	629.329	642.295	634.825		645.675	613.848	661.232	724.13	653.528	688.814	574.465	653.786		0.480496	0.197673	0.0564035
Aox1	9		670.46	719.076	750.665	582.463	568.702	762.063	729.091		647.716	646.821	612.622	611.042	674.772	722.85	720.069		662.609	695.453	668.043	604.849	721.527	625.638	707.173	809.949		566.446	710.931	684.848	745.343	583.03	853.219	814.344	883.265		0.152193	0.679675	0.343391
Ap1b1	14		5428.73	5680.81	5814.42	5858.17	5722.63	5278.31	5866.26		5599.43	5884.66	5425.95	5526.17	5433.73	5612.8	6027.36		5370.34	5343.26	5709.56	5877.92	6196.79	5574.45	5909.33	5902.23		5968.62	5473.06	5823.57	5604.05	5649.3	4965.87	5852.49	5006.2		0.65319	0.928091	0.597535
Ap1g1	19		1065.1	930.191	953.431	1066.54	888.125	1044.87	955.174		1342.36	1393.73	1602.38	1119.13	1223.07	1113.99	1029.32		1357.28	1170.54	1301.22	1118.66	782.18	1308.49	1151.59	881.093		984.45	1088.14	1081.59	1396.19	1133.67	1232.62	942.233	1165.88		0.116158	0.000823345	0.0120248
Ap1m1	16		3980.26	4447.34	4006.78	4069.41	3915.09	3810.31	4582.24		3863.3	3624.09	3614.65	3938.29	3791.58	3872.7	3972.51		3616.74	3950.34	3982.56	3673.04	4403.71	3814.73	4062.46	4420.51		3957.83	3821.64	3725.34	3752.75	4073.59	3557.89	4342.71	3821.83		0.666599	0.0813732	0.40903
Ap1s1	12		11684.9	11330.5	11704.3	12241.8	14041.7	12136.9	13342.2		10423.3	10129.1	10042.7	12206.6	10838.7	9588.47	11853.1		10175.1	10835.1	11955.9	13179	14567	11329.8	10313.5	14758.3		12405.3	11400.2	10976.5	11169.5	13418.3	10095.3	14164.6	10623.8		0.101965	0.0170972	0.16892
Ap1s2	X		5397.51	5989.45	5577.14	5314.83	5730.19	4794.73	6219.99		5195.53	4015.96	5682.69	5578.9	5785.13	4997.75	4489.44		5870.85	5609.11	6396.88	5311.79	4506.07	5947.25	5923.38	4815.91		5196.36	4309.07	5149.35	5051.55	5310.15	4423.76	4758.87	3288.95		0.150768	0.155785	0.338964
Ap2a1	1		7523.38	7639.79	7833.45	8014.73	8312.55	7659.49	8375.89		7587.67	7863.83	7691.41	7598.69	6924.79	7438.58	7518.28		7106.12	7281.03	7566.87	7675.72	8665.9	8012.41	7721.59	8074.86		8031.32	7297.41	7937.15	7758.12	7872.82	6577.88	8518.12	7621.34		0.564701	0.24382	0.470977
Ap2a2	1		5409.65	5011.03	5598.71	5760.9	4849.61	5694.96	4726.11		7362.25	7066.87	7326.67	5891.95	6288.98	6136.62	5723.41		5840.57	6211.57	6273	6383.35	4330.42	7612.85	5357.86	4445.14		5204.56	5541.83	6085.7	7035.92	6710.57	6405.89	5617.45	7623.65		0.515451	0.00120655	0.134113
Ap2b1	10		6560.62	7083.6	7309.28	6289.7	7546.36	6670.75	6534.78		7990.65	7406.81	6967.25	6744.06	6557.66	6627.96	6908.87		6639.45	7524.64	6908.92	6732.87	6778.05	7348.94	5457.34	6769.64		6690.8	7503.71	7274.74	6664.7	7502.23	7203.46	7490.86	8073.37		0.407417	0.602754	0.435004
Ap2m1	11		32359.9	33626.2	35571.4	34912	37025	34621	37587.1		31756.5	32224.9	31524.4	33363.7	31367.7	32609.1	34129.7		29834.3	32527.6	34783.2	34232.6	39984.7	33970.9	32753.8	37791.2		35829	34061	34431.3	33775.7	35647.7	28222	38322.6	29397.2		0.414782	0.107355	0.401008
Ap2s1	1		4705.37	5131.06	5070.23	5307.01	6071.19	5714.39	5787.3		4569.9	4302.07	4327.31	5357.92	4538.82	4587.95	5138.26		4652.51	4854.02	5346.18	5369.34	5897.31	4564.02	5322.18	6805.21		5435.87	5337.55	5237.91	5341.78	5158.68	4164.08	5666.53	4015.89		0.190793	0.0148092	0.299974
Ap3b1	2		1008.73	936.621	1089.33	925.68	915.103	904.545	895.679		1012.06	1018.86	1147.34	960.927	1014.55	1012.4	1001.27		1017.07	1061.37	957.1	1018.2	945.187	998.437	940.734	902.984		985.36	930.38	958.787	1050.04	986.96	1015.94	929.79	1059.61		0.497629	0.178407	0.393026
Ap3b2	1		3402.61	4022.97	3386.62	3545.09	4137.39	3803.84	4138.73		3286.42	3134.96	3080.82	3516.42	3570.75	3531.32	3709.49		3354.01	3716.83	3483.37	3355.97	4346.85	3284.14	4114.36	4228.97		4054.37	3697.25	3734.78	3301.49	3322.89	3023.36	4050.29	2856.94		0.592815	0.0646823	0.600109
Ap3d1	7		9435.88	9488.38	9695.01	9815.79	9373.33	9291.55	9692.37		10398.4	9698.54	9961.3	9186.56	10082.6	9685.22	9832.35		9516.09	9976.92	9678.36	9512.24	9616.14	10045.3	9576.03	9453.96		9500.26	9512.12	9801.59	9796.48	10026.8	9189.81	10766.9	9370.16		0.812769	0.447558	0.677871
Ap3m1	15		1636.69	1490.66	1610.26	1602.05	1752.51	1653.65	1567.44		1633.09	1653.41	1618.31	1618.01	1633.26	1512.04	1594.76		1560.34	1502.1	1552.65	1625.14	1590.9	1668.37	1655.48	1592.53		1619.2	1609.96	1614.12	1587.11	1547.13	1615.38	1511.17	1641.01		0.810312	0.918834	0.94425
Ap3m2	16		1039.95	1114.51	1144.33	1122.44	849.276	1092.36	1183.42		1479.44	1456.06	1469.58	1122.48	1324.93	1257.04	1055.09		1419.62	1286.79	1338.84	1053.78	864.316	1402.61	1166.73	842.785		1050.93	911.165	1230.36	1162.85	1214.65	1160.11	1060.44	1235.96		0.0349816	0.00796084	0.0197209
Ap3s1	18		1486.64	1456.37	1426.91	1552.86	2037.4	1655.81	1475.49		1291.75	1338.02	1422.66	1497.47	1498.58	1402.85	1376.47		1534.51	1628.45	1527.87	1548.75	1837.3	1611.16	1565.73	1600.74		1718.46	1680.75	1517.29	1559.15	1602.38	1477.11	1511.17	1353.01		0.0485869	0.0222248	0.232537
Ap4b1	2		902.91	944.123	925.389	944.685	980.93	969.309	954.093		935.692	894.218	935.753	1022.03	955.072	903.216	854.229		977.882	918.847	969.029	852.858	859.261	946.762	941.816	954.973		907.041	888.917	926.906	946.865	964.096	879.355	940.851	907.907		0.853802	0.724328	0.89102
Ap4e1	3		119.694	114.666	87.3619	145.336	110.071	153.276	69.2312		136.168	154.859	183.255	133.09	127.161	138.903	147.046		150.512	92.9966	120.211	137.085	75.8172	132.879	149.22	97.1391		126.585	99.1057	115.716	182.238	96.2191	186.326	80.1901	147.853		0.349563	0.0627147	0.343549
Ap4m1	12		563.777	546.541	538.192	504.205	399.278	544.022	527.888		749.842	630.769	784.368	602.672	607.09	635.776	557.864		705.358	604.478	554.255	577.641	432.158	605.337	480.099	424.129		432.575	487.438	551.421	560.212	660.196	721.695	552.344	828.59		0.317205	0.00829348	0.233807
Ap4s1	6		850.002	838.029	873.619	818.355	1043.52	919.656	997.362		775.604	753.523	758.695	810.259	789.627	768.46	818.605		822.027	819.786	862.583	970.06	1022.27	837.875	868.287	970.023		917.059	902.064	844.252	861.049	874.546	854.062	900.064	733.872		0.0870741	0.011678	0.179548
Apaf1	7		342.603	272.199	350.526	372.284	335.61	364.84	302.887		330.299	363.542	466.549	344.025	352.085	333.782	320.62		333.086	297.185	300.986	319.168	237.56	363.571	322.229	264.054		346.06	341.813	370.762	360.619	333.432	374.337	304.86	378.102		0.795135	0.396438	0.55036
Apba1	1		1403.37	1280.62	1360.04	1367.28	912.945	1392.44	1214.79		2394.89	2603.34	2197.29	1550.21	1796.66	1835.46	1590.22		1949.53	1744.7	1622.39	1533.05	969.196	1830.78	1368.93	896.143		1274.96	1372.31	1522.02	1730.78	1757.67	1790.75	1286.5	2086.11		0.0147146	1.71457e-06	0.00330613
Apba2	1		2125	2055.42	2163.56	2296.31	1752.51	2109.17	1946.05		2612.03	2594.84	2477.05	2193.89	2255.39	2127.08	1989.66		2769.78	2501.81	2462.03	2058.37	1929.55	2259.86	2121.52	1514.55		2185.64	1899.19	2141.92	2126.11	2168.26	1993.94	1872.02	1856.63		0.0245225	0.0571768	0.0181711
Apba3	7		812.706	894.827	857.441	946.921	811.506	962.833	996.28		787.564	789.405	794.107	926.608	838.167	967.485	990.663		806.886	877.403	757.054	796.35	1243.4	805.578	979.661	1005.6		921.612	968.808	883.218	928.545	844.06	879.355	1034.18	1005.71		0.279817	0.663399	0.530673
Apbb1	1		11737.8	12864.1	12589.8	13159.6	13747	13637.3	13634.2		12588.1	12683.4	11780.6	12336.4	11912.1	12717.6	13235.6		11800.5	12814.3	13181	12230.9	14912	12597.7	12834	13309.4		12886.2	13061.7	12910.6	12636.1	12672.3	11012.6	13832.8	11690.4		0.821213	0.30525	0.782961
Apbb1ip	17		499.593	506.89	511.229	430.419	519.062	429.605	462.984		427.824	484.408	401.922	414.337	482.664	496.182	451.748		512.097	436.68	397.339	501.25	485.23	392.177	454.148	452.86		476.288	422.716	406.186	418.472	452.515	498.273	389.198	473.59		0.76918	0.388976	0.709688
Apbb2	14		1722.55	1624.62	1630.76	1682.55	1889.56	1554.35	1541.48		1689.21	2048.11	1781.21	1555.23	1601.13	1688.26	1639.48		1754.49	1506.14	1705.9	1772.69	1566.89	1772.64	1645.74	1520.02		1600.98	1601.87	1675.52	1605.43	1791.96	1558.05	1452.41	1577.86		0.177603	0.556575	0.382906
Apbb3	18		1938.52	1951.47	1799.01	1967.63	1869.05	1742.17	1935.23		1873.23	1875.31	1890.1	1831.45	1618.22	1924.6	1965.41		1915.69	1619.35	1769.21	1762.22	1957.35	1767.1	1817.67	1752.61		2026.27	1687.83	1912.85	1806.95	1782.43	1713.18	1716.48	1934.4		0.701905	0.696307	0.601185
Apc	18		2393.88	2101.5	2080.51	2739.03	2098.91	3177.78	1527.41		3273.54	4575.9	4468.95	2686.07	3046.39	2858.23	2686.24		3158.08	2211.7	2425.33	2887.16	1460.74	3297.06	2653.52	1892.16		2488.9	3051.04	2707.51	3613.9	2372.13	3649.79	1858.89	3480.7		0.136283	0.000247727	0.102999
Apc2	7		4969.04	5181.42	5074.54	5177.32	4779.47	4898.36	5242.1		6276.59	6039.51	6200.58	5383.03	5356.47	5674.3	5514.21		4853.79	5499.94	4781.83	4693.33	4843.45	5553.23	5313.53	4937.68		4741.02	5660.15	5644.09	5680.23	5692.17	5131.96	5627.13	5716.2		0.221226	0.00199365	0.364799
Apcdd1	18		317.45	265.769	419.553	241.482	188.848	192.135	166.588		320.178	326.715	261.161	225.165	356.187	308.904	293.333		320.617	321.445	251.434	384.048	227.452	318.356	184.903	172.388		202.172	279.114	262.131	282.517	261.03	291.713	267.531	370.401		0.527373	0.220142	0.419707
Apeh	8		2280.26	2613.75	2397.6	2498.67	2341.71	2333.68	2616.72		2273.45	2289.84	2220.31	2296.85	2325.13	2517.53	2520.24		2295.97	2257.19	2195.92	2219.52	2809.03	2259.86	2437.26	2540.67		2544.45	2189.43	2173.8	2358.48	2347.36	2335.39	2558.48	2486.54		0.806339	0.405965	0.54539
Apex1	15		2832.76	2921.31	3216.21	2938.03	3274.08	3143.24	3625.98		2645.15	2642.05	2678.89	3138.08	2904.87	2672.33	2846.17		2779.57	2962.75	3334.71	3201.09	3456	2915.03	2908.71	3432.71		3143.68	2887.21	2928.31	2925.45	3058.05	2600.97	3514.54	2607.44		0.228579	0.0205275	0.363084
Aph1a	2		3373.12	3445.35	3770.58	3428.82	3473.72	3149.72	3589.21		3133.7	3191.61	3041.86	3251.08	3281.57	3404.17	3481.34		2972.83	3250.84	3264.05	3504.57	4144.67	3266.61	3266.62	3955.34		3519.79	3460.61	3199.89	3134.68	3476.27	3165.01	3782.07	3255.07		0.436169	0.195852	0.547169
Aph1b	8		284.49	315.065	391.511	321.976	391.725	306.552	348.32		337.659	321.05	325.787	332.307	327.473	380.774	361.55		253.822	305.272	300.986	326.493	377.822	333.12	327.635	406.343		318.739	369.118	324.712	349.048	300.089	358.318	387.816	329.588		0.962407	0.89583	0.780971
Api5	3		3411.28	3212.8	3094.34	3390.81	3918.32	3350.49	3049.42		3284.58	3375.74	3493.36	3236.01	3239.86	2940.46	3131.16		3545.49	3259.94	3373.25	3407.25	3229.81	3529.6	3247.16	3275.37		3344.03	3150.14	3497.45	3478.91	3129.5	3307.49	2942.15	2993.24		0.92558	0.478715	0.900174
Apip	3		321.786	313.993	341.898	316.386	405.753	347.57	366.709		293.496	304.997	300.999	347.373	326.106	293.701	328.958		326.851	330.542	367.974	340.097	387.931	387.563	314.659	430.969		379.755	393.389	355.412	374.118	318.19	328.81	371.916	337.289		0.0845945	0.230446	0.424563
Aplf	4		287.96	382.579	347.29	378.992	405.753	356.205	384.017		328.458	322.938	332.87	374.159	288.504	308.213	310.767		398.1	394.225	322.092	336.957	384.14	330.352	342.773	376.243		277.759	331.701	270.397	283.481	319.143	379.396	310.391	307.256		0.58855	0.152999	0.752947
Apln	X		2057.35	1795.01	2325.34	2110.73	2187.4	2057.35	1630.18		2230.21	2439.98	1922.85	2223.19	2131.65	2083.55	2299.67		1978.92	2274.37	1604.95	2114.88	2251.77	2156.51	1530.05	1875.74		2002.59	2424.04	2006.13	1956.4	2093.96	2316.84	1661.18	2169.27		0.378379	0.197613	0.745846
Aplnr	3		67.6532	93.2335	169.331	82.7299	96.0427	71.241	70.3129		112.246	181.299	98.2674	81.1933	127.844	71.8703	90.9561		113.997	130.397	87.1759	132.899	187.016	93.1998	59.4717	105.348		85.6043	127.422	79.1117	66.5312	98.1244	102.858	144.48	110.119		0.66381	0.322783	0.222834
Aplp1	1		72418.4	76349.6	74903.7	76720.8	80244.2	76907.9	83601		71304.9	72986	69461.8	74056.6	63898.2	74670.5	86832		61208.5	67199.2	70967.6	70892.9	92380.7	73791.1	69601.4	87661.9		77700.5	77002.1	78495.4	75479.2	80977.4	69157.1	83118.4	75842.2		0.321662	0.326915	0.210166
APLP2	8		662.654	650.491	658.989	667.429	438.127	615.263	538.705		836.327	926.323	796.763	531.523	711.006	701.427	597.278		789.074	617.619	653.361	579.734	562.311	807.424	708.254	407.711		642.032	478.336	530.167	753.057	509.675	655.09	553.726	864.013		0.0888334	0.0493291	0.0980658
Apoa1bp	2		3073.88	3397.13	3088.94	3223.11	3516.89	3268.45	3860.72		2854.92	2638.27	2624	3226.81	3074.42	2855.46	3135.71		2621.04	2909.18	3221.84	3135.17	3407.98	2926.1	3145.51	3796.64		3150.97	3141.04	3028.68	2996.8	3458.17	2996.38	3743.36	2801.5		0.107633	0.00883303	0.0448785
Apob48r	1		135.306	123.24	168.253	130.803	144.604	118.735	164.424		132.487	139.751	126.597	133.09	147.67	128.537	151.593		117.56	124.332	165.175	129.76	130.153	119.96	145.976	172.388		115.657	125.399	129.885	117.635	145.758	125.622	154.158	141.692		0.697278	0.764996	0.927682
Apobec1	4		109.286	66.4422	111.09	76.022	79.8557	60.4469	84.3755		80.0445	86.8723	77.0204	66.1265	88.1921	57.358	69.733		67.6858	63.6825	83.5054	80.5768	87.1897	75.6671	69.2034	88.9302		76.4975	95.0605	50.7732	46.2826	74.3078	75.0361	100.929	72.3862		0.938001	0.336048	0.615506
Apobec2	9		67.6532	57.869	48.5344	61.4884	62.5896	56.1293	51.9234		63.4836	68.9313	66.3969	56.919	60.8457	58.7402	65.9432		61.4516	46.4983	54.1408	59.6477	61.9174	47.984	61.6343	47.8855		54.641	62.6995	73.2079	51.1037	61.9232	40.4689	67.0555	50.0543		0.42297	0.513555	0.820093
Apoc1	1		387.705	376.149	297.678	249.308	335.61	246.105	543.032		243.814	211.515	212.47	325.61	323.371	355.205	492.679		315.273	306.282	326.68	303.471	352.55	244.534	370.887	693.656		411.629	468.224	422.716	326.871	288.657	358.318	347.721	405.054		0.111532	0.362006	0.370988
Apoc4	1		52.0409	53.5824	37.749	32.4212	50.7192	38.8587	53.0051		48.7627	33.0493	21.247	41.0152	40.3359	28.3335	41.6882		50.7644	47.5092	53.2232	48.1368	37.9086	37.8336	61.6343	51.99		39.1594	30.3385	41.327	44.3542	41.9172	44.6844	69.1294	54.6746		0.0963908	0.122598	0.38438
Apoe	1		165543	188221	176715	162022	166038	157956	191068		146433	142424	126504	155326	174209	171359	185378		147850	159871	151573	167585	220123	129965	186728	229544		166158	180207	142000	160874	158462	168685	189334	160710		0.426918	0.175589	0.645537
Apol11a	7		86.7348	66.4422	129.425	58.1345	43.1652	58.2881	36.7791		60.7234	42.4919	32.7558	41.8522	45.8052	82.9273	64.4272		31.1711	46.4983	30.2822	56.5084	58.1265	42.4474	36.7643	56.0944		49.1769	41.4626	48.4117	34.712	28.5799	27.8224	31.7995	43.1237		0.0439393	0.12928	0.671141
Apol3	7		133.572	125.383	199.53	105.089	102.517	112.259	77.8851		138.928	150.138	105.35	118.86	110.753	123.7	174.332		96.1851	99.0616	114.705	159.061	189.543	122.728	100.561	151.865		122.032	141.58	126.343	103.172	120.036	117.191	139.641	143.232		0.75199	0.571225	0.614275
Apol9a	7		106.684	101.807	211.394	51.4267	60.4313	66.9234	41.106		83.7247	92.5379	59.3145	53.5708	48.5398	114.025	81.1025		73.92	66.715	55.9761	94.1806	102.353	72.8988	46.4961	93.0347		61.0158	116.297	66.1232	44.3542	63.8285	53.1154	64.2903	70.076		0.48201	0.299294	0.770099
Apold1	4		510.868	341.856	422.788	541.098	521.22	477.099	446.758		426.904	355.043	403.693	446.145	393.788	442.279	360.034		288.555	378.052	334.939	302.424	374.031	433.702	277.895	477.487		446.235	531.934	310.543	296.016	359.154	361.691	231.583	462.809		0.449975	0.164787	0.180578
Apom	20		84.1328	126.455	97.0688	98.3814	111.15	118.735	130.89		97.5255	80.2625	77.0204	118.023	112.804	97.4396	115.211		86.3885	108.159	89.9289	96.2735	109.935	86.7404	102.724	129.975		76.4975	95.0605	82.654	93.5294	84.7871	102.858	97.4724	95.4881		0.38697	0.427167	0.93434
APOO	X		1353.93	1403.86	1420.44	1368.4	1757.9	1301.77	1609.63		1138.1	1200.16	1273.93	1427.16	1327.67	1166.51	1187.73		1271.78	1215.02	1590.27	1551.89	1430.42	1421.07	1439.22	1577.48		1583.68	1396.58	1375.6	1420.3	1429	1144.09	1380.51	998.005		0.217571	0.0096031	0.286486
Apool	X		305.307	333.283	374.254	290.672	331.293	323.823	358.055		304.537	271.004	317.82	324.773	326.789	300.611	286.512		336.648	334.586	321.174	339.05	320.959	345.116	289.789	342.039		328.757	308.441	321.17	317.229	303.9	336.398	309.008	282.614		0.704489	0.281419	0.739289
APOPT1	6		2721.74	2732.7	2672.63	2639.53	3183.44	2923.04	3097.01		2342.45	2270.01	2161.88	2724.58	2649.86	2516.84	2922.72		2324.47	2456.32	2716.22	2820.19	3042.8	2570.84	2639.46	3647.51		2758.46	2917.55	2746.48	2733.57	2787.5	2663.36	3117.73	2507.33		0.0612308	0.0226771	0.0924169
App	11		20910	19196.4	20904.3	22716.1	17651.3	20521.7	18455.5		22944.2	23723.7	24375.6	18893.8	19147.3	21073.2	18502.7		21955.1	19763.8	20232.2	19194	16917.3	22032.1	19666.8	14248		20205.3	16430.3	20015.3	21725.8	20756.6	18769.1	18734.7	22303.4		0.241563	0.328563	0.746545
Appbp2	10		2160.57	2120.79	2007.17	2301.9	2407.54	2413.56	2067.2		2214.56	2532.52	2706.34	2343.72	2318.97	2303.31	2101.09		2533.77	2271.34	2385.87	2281.26	2012.95	2519.16	2396.17	1851.12		2283.09	2097.4	2056.91	2275.56	2235.9	2239.28	1835.38	2075.33		0.0457838	0.201999	0.0614956
Appl2	7		1940.26	1951.47	2008.25	2117.44	2109.7	2078.94	1821.65		1997.43	2171.81	1971.54	1987.98	2016.8	2073.18	2089.72		1988.72	1886.21	1735.26	2127.44	2052.12	1966.42	2013.39	1901.74		1978.92	2113.58	1858.54	1994.97	1744.33	2256.98	1814.65	2324.06		0.725568	0.672667	0.924039
Aprt	19		2196.13	2411.21	2312.39	2232.59	2588.84	2350.95	2625.38		2120.72	1875.31	1902.49	2320.29	2282.74	2052.45	2404.27		2087.57	2105.57	2376.69	2224.76	2508.28	2004.26	2441.58	3134.45		2220.25	2440.22	2112.4	2211.92	2241.62	2022.6	2625.53	2022.19		0.406976	0.0518314	0.456281
Aptx	5		276.684	228.261	224.337	248.19	242.804	252.582	232.574		314.658	316.329	320.476	250.276	280.984	261.912	231.18		299.243	255.741	277.128	233.359	199.652	273.14	266.001	233.955		237.689	261.922	240.878	290.231	237.213	280.753	219.831	293.395		0.294883	0.102989	0.26551
Aqp1	4		251.531	35.3644	543.585	49.1907	66.9061	34.5411	20.553		112.246	189.797	71.7086	63.6154	61.5294	54.5938	211.473		65.9046	62.6717	39.4586	218.708	583.792	51.6751	31.3578	23.2587		80.1402	71.801	48.4117	43.3899	62.8758	39.6258	35.9473	46.2039		0.0448875	0.456415	0.196113
Aqp11	1		398.98	459.737	376.411	430.419	512.587	315.187	451.085		354.22	393.758	345.264	399.27	456.001	541.101	477.519		457.77	368.954	479.926	401.837	476.385	301.746	619.587	417.288		413.451	345.859	455.778	383.76	351.533	390.356	443.119	241.801		0.22835	0.949918	0.243503
Aqp4	18		14738.9	14735.2	13404.1	14459.8	14793.8	15765.8	13311.9		15072.3	17230.9	15657.3	15121.2	16557.6	15855	15176		16771.8	15935.8	14671.3	15748	14628.9	14532.7	15341.5	15207.1		15813.1	14926.5	13715.8	15670.5	15006.4	19999.2	12490.3	20918.8		0.763902	0.108626	0.564005
Aqp9	8		258.47	336.498	298.756	240.364	242.804	222.358	234.737		306.377	279.502	247.882	300.499	347.983	279.88	361.55		285.884	322.456	258.775	295.099	328.541	259.298	290.871	372.139		265.009	355.971	360.135	316.264	285.799	327.967	326.982	293.395		0.636928	0.109918	0.439878
Aqr	3		1647.96	1640.69	1704.1	1722.79	1676.97	1776.71	1732.94		1677.25	1604.31	1865.31	1639.77	1668.13	1536.92	1547.01		1739.35	1720.44	1712.32	1610.49	1507.5	1732.04	1734.41	1555.59		1667.46	1465.35	1666.07	1835.88	1615.72	1587.56	1632.84	1554.76		0.782061	0.503921	0.896113
Araf	X		6503.38	6911.06	6304.08	6533.42	7231.26	6590.87	7255.21		5994.14	5892.21	6317.44	6492.11	6133.11	6252.03	5965.2		6954.72	6777.64	7008.03	6247.31	6642.85	6477.85	7009.01	6188.17		6799.17	5712.73	6417.5	6092.91	6446.68	6048.41	6172.56	5429.73		0.968271	0.0258611	0.824208
Arap2	14		1778.06	1790.73	1588.69	2012.35	2379.48	2607.85	1650.73		1766.5	2157.64	2070.7	1832.29	1722.14	1898.34	1993.45		1929.05	1756.83	1723.33	1879.43	1809.5	2046.7	1942.02	1986.56		1882.38	2195.49	2047.46	2118.39	1861.51	2560.5	1542.28	2287.86		0.259232	0.698789	0.19735
Arbp	12		15529.9	18374.5	17224.3	17045.7	19643.4	18190.2	19076.4		15606.8	15495.4	13133.3	16580.2	16543.9	16184	18755.1		13921	16142	16738.7	17643.2	21561.1	14881.5	16442.3	23847		16204.7	19939.5	16406.8	17599.9	16999.3	17472.4	19304.4	17327.2		0.108033	0.0799897	0.198123
Arc	7		1780.67	1403.86	1514.27	1757.45	1761.14	1953.73	1775.13		2405.01	2855.46	3328.7	2357.12	1799.39	1286.06	1788.04		1221.91	1646.65	1120.44	2216.38	2706.67	1904.6	1364.61	2505.1		3555.31	4500.21	3878.84	3032.47	3533.43	2494.74	2797.67	3352.09		0.000119459	0.00980221	0.0247686
Arcn1	8		4849.35	4910.3	5483.31	5058.82	5110.76	4818.48	5064.7		5102.61	5359.64	5728.72	5283.42	5181.46	4996.37	4724.41		5341.84	5371.57	5685.71	5213.42	4672.86	5700.87	4968.59	4628.47		5016.05	4931.01	5233.18	5013.95	5372.07	4872.29	4801.73	4702.02		0.33862	0.490132	0.23405
Arf1	10		9512.21	8948.27	10842.6	9442.38	8971.89	9010.91	9651.26		10069	9585.23	9904.64	9825.22	9508.34	8878.75	8510.46		9597.14	10246.8	10382.2	9821.99	9469.56	10149.5	7266.36	8188.42		9105.02	8946.81	9661.08	9254.59	10538.4	8864.38	10374.2	9354.76		0.92369	0.974436	0.833739
Arf2	10		1208.22	1295.62	1379.46	1289.02	1414.74	1271.54	1460.35		1333.15	1347.47	1371.32	1203.67	1269.56	1236.31	1152.87		1318.09	1340.36	1403.99	1310.16	1256.04	1375.85	1245.66	1287.44		1214.85	1323.77	1328.37	1207.2	1330.87	1258.75	1268.52	1203.61		0.913043	0.346205	0.93269
Arf3	7		99300.1	98122.3	102299	98133.3	98967.1	101747	95326		114869	92301.8	96978.4	98780.4	97480.3	91548.3	100838		88590.1	107252	95905.5	96916.1	92018	105686	73593.5	99403.4		91218.7	100696	104063	96918.7	112697	107773	111045	123410		0.182903	0.976198	0.123599
Arf4	16		4760.01	4592.02	4979.63	4722.31	5642.78	4779.62	5192.34		4323.32	4168.93	4533.58	4875.78	4459.51	4099.37	4017.98		4634.7	4995.54	5172.74	4962.27	5208.64	5291.16	4738.27	5130.59		5239.17	4360.65	4694.75	4897.28	4914.79	4825.07	4771.31	4392.45		0.0341511	0.00317905	0.198613
Arf4l	10		1554.29	1357.78	1514.27	1439.95	1438.48	1683.88	1398.69		1305.55	1229.43	1460.73	1592.06	1162.9	1166.51	1390.11		989.46	1110.91	1092.91	1349.92	1513.82	1350.94	1000.21	1697.88		1509	1532.09	1559.8	1582.29	1645.25	1234.3	1672.24	1461.58		0.0363461	0.106804	0.00129729
Arf5	4		9972.77	10138.9	9893.47	10633	12667.9	10718.5	11305.2		9218	8168.83	8742.26	10102.3	8411.75	8903.63	10910.9		7807.03	9327.97	9632.48	9565.61	11578.5	8968.4	9260.29	13680.2		10134.1	10946.1	10233.8	9989.33	10214.5	8674.68	11755.4	9292.38		0.100975	0.0114107	0.0394348
Arf6	6		1113.68	1109.16	1207.97	1173.87	1320.86	1150.65	1144.48		1103.14	1089.68	1119.01	1165.17	1169.74	1158.22	1208.96		1084.75	1096.75	1160.82	1192.95	1230.77	1086.1	1234.85	1298.38		1171.14	1230.73	1279.96	1241.92	1185.11	1157.58	1209.07	1070.39		0.396367	0.611682	0.53171
Arfgap1	3		1889.95	1864.67	1987.75	1867.01	1864.74	1884.65	1946.05		1970.75	1997.12	1810.42	1928.55	1914.93	1929.44	1931.3		1980.7	1911.49	1842.62	1838.62	1990.2	1967.35	1735.49	1766.29		1834.12	1735.36	1740.46	1668.1	1820.54	1860.73	2149.92	2036.82		0.404174	0.771746	0.685863
Arfgap2	3		3432.1	3788.28	3798.62	3349.44	3642.07	3445.47	3699.54		3539.44	3481.5	3273.81	3313.02	3334.89	3388.27	3557.9		3403.88	3289.25	3333.79	3316.2	3725.15	3342.27	3224.45	3579.1		3219.27	3306.89	3274.28	2978.48	3472.46	3267.02	3596.11	3500.72		0.532533	0.214792	0.599308
Arfgef1	5		2285.46	2294.4	2278.96	2479.66	2639.55	2432.99	2261.91		2283.57	2531.57	2753.26	2551.31	2454.34	2372.41	2263.29		2634.4	2237.98	2411.56	2497.88	2155.73	2598.52	2681.63	2279.35		2624.59	2435.17	2590.61	2687.28	2310.21	2616.15	2152.69	2229.34		0.976637	0.507668	0.704727
Arfgef2	3		681.736	612.983	639.575	689.788	521.22	641.169	547.359		701.079	892.33	902.998	649.546	691.863	693.825	635.177		714.264	554.947	720.348	685.426	516.82	747.444	767.726	562.312		640.211	632.051	660.052	809.946	602.084	696.402	573.082	660.716		0.117219	0.0191294	0.0859617
Arfip1	2		326.99	263.626	319.248	351.043	303.236	313.029	244.473		331.219	372.984	401.037	326.447	331.575	338.62	294.849		354.46	314.369	319.339	327.539	218.606	362.649	327.635	224.378		310.543	275.069	284.566	370.261	307.711	347.358	235.04	368.861		0.312178	0.194951	0.419167
Arfip2	1		3900.47	4097.99	3940.99	4029.17	4013.29	3916.1	4449.19		3878.94	3552.32	3637.66	3943.31	3799.78	3827.79	4148.35		3661.27	3942.25	3890.8	3905.36	4416.35	3832.26	3874.31	4467.03		3984.24	3875.23	4066.58	3805.78	4154.57	3670.02	4423.59	3904.23		0.331007	0.190297	0.363536
Arfrp1	3		962.757	991.275	1014.91	949.157	1024.1	982.262	949.766		1000.1	954.651	1057.04	1006.96	990.623	974.396	868.63		1035.77	1067.44	1028.68	958.55	1014.69	1015.05	937.49	852.362		1025.43	817.116	890.302	910.225	1052.69	972.097	969.885	1053.45		0.739462	0.951353	0.736669
Arg1	1		65.0511	122.168	73.3409	106.207	128.417	172.705	90.866		90.1651	105.758	92.0703	82.0303	115.538	95.3664	100.052		110.435	92.9966	117.458	79.5303	128.889	92.277	105.968	79.3531		127.496	102.139	100.366	82.923	120.036	64.9189	88.4856	71.6161		0.81625	0.478782	0.877414
Arg2	6		585.46	550.828	616.926	608.176	657.191	585.04	583.057		570.432	562.782	613.507	619.413	574.274	571.507	528.303		610.954	588.305	680.89	621.592	657.082	657.012	686.628	653.979		702.137	568.341	599.832	637.35	608.752	573.309	629.768	576.009		0.314444	0.553505	0.850867
Argbp2	16		3787.71	3507.51	3950.7	3952.03	4496.74	4185.95	3347.98		3931.38	3886.59	4333.5	3680.48	3416.93	3327.46	3327.48		3370.04	3464.13	3315.44	3959.77	3473.69	4092.48	3189.85	3642.03		4180.04	3793.32	4117.35	4044.91	4161.24	4022.44	3613.39	4183.77		0.0941237	0.32378	0.0144427
ARGLU1	16		6423.58	6250.93	5521.06	5964.38	6765.07	6340.45	5803.52		5224.97	4755.32	5527.76	5574.71	5459.02	5342.59	5643.07		5611.69	5621.24	4713.01	5355.74	5709.03	5149.98	5196.75	5482.2		6184.46	5054.39	5219.01	5115.19	5425.42	5905.09	5168.11	5451.29		0.735171	0.00214956	0.0123739
Arhgap1	3		2577.76	2759.5	2846.27	2666.36	2664.37	2523.66	2734.63		2890.8	2678.88	2740.86	2710.35	2646.45	2515.46	2817.36		2773.34	2840.44	2641.89	2609.85	2806.5	2666.81	2480.51	2786.94		2674.68	2701.13	2813.78	2540.72	2689.37	2759.47	2832.23	3124.93		0.628923	0.78501	0.820237
Arhgap10	19		312.245	257.196	376.411	335.391	299.998	224.517	240.146		338.579	381.483	329.329	277.899	299.443	253.619	338.811		288.555	289.098	236.751	356.84	332.332	299.9	177.334	220.273		339.685	283.159	323.532	284.445	339.148	313.634	271.678	304.176		0.751406	0.438039	0.808707
Arhgap11a	3		153.521	148.959	136.975	172.168	171.582	209.405	168.751		182.17	168.079	177.058	159.038	178.435	149.269	147.804		172.777	148.592	141.317	153.828	179.434	179.017	164.358	147.761		153.906	201.245	187.743	148.49	138.136	214.991	165.219	207.918		0.481917	0.948933	0.504202
Arhgap12	17		1144.03	1193.82	1038.64	1169.4	1261.5	1278.02	1147.72		1122.46	1234.15	1315.54	1097.36	1277.08	1232.16	1076.31		1364.4	1208.96	1315.9	1124.94	1134.73	1171.92	1364.61	1141.04		1203.92	1105.33	1117.01	1222.63	1087.94	1312.71	1033.48	1135.08		0.496901	0.769388	0.277243
Arhgap17	1		540.358	566.902	564.077	538.862	552.515	544.022	579.811		592.513	512.736	588.719	608.531	592.049	523.824	533.609		532.581	594.37	462.491	586.013	563.574	512.137	525.514	585.571		559.16	589.578	560.867	587.211	634.474	628.111	604.882	682.278		0.243168	0.797312	0.299243
Arhgap20	8		1196.07	996.634	1171.3	1182.81	1108.27	1144.17	989.79		1262.31	1520.27	1736.94	1172.7	1171.79	1138.18	1174.09		1121.27	975.454	982.794	1174.12	761.963	1151.62	861.799	972.76		1061.86	1087.13	1061.51	1373.05	1174.63	1219.97	979.563	1171.27		0.0355899	0.0167523	0.728055
Arhgap21	17		4219.65	3576.09	3193.56	4316.49	3371.21	4194.58	3223.58		4869.83	5199.12	6003.16	4577.79	4191.52	4871.98	4267.36		4893.86	4089.83	3649.46	4250.69	2974.56	4285.34	4036.51	3109.82		4044.35	4202.89	4346.42	4926.2	4745.22	5736.47	3779.3	6008.82		0.690633	0.000186341	0.433496
Arhgap22	16		300.97	258.267	313.856	336.509	374.458	347.57	281.252		242.894	326.715	242.57	274.55	334.993	412.563	374.436		285.884	306.282	319.339	331.725	368.977	230.692	344.936	350.248		334.221	311.475	327.074	291.195	299.137	279.91	311.082	291.855		0.709552	0.989402	0.771611
Arhgap23	10		1944.6	2015.77	1871.27	1929.62	1503.23	1966.68	1722.13		2452.86	2695.87	2461.11	2139.48	1998.34	2766.32	2583.15		2147.24	2111.63	1939.89	1905.59	1981.36	2153.75	1919.31	1570.64		1843.22	2151	2062.81	2219.64	2552.19	2522.56	2149.23	3019.43		0.374598	8.40464e-06	0.178642
Arhgap24	14		248.929	306.492	227.572	232.538	227.697	170.547	212.021		170.21	229.456	204.502	206.75	258.423	326.181	248.613		242.244	209.242	256.022	232.312	211.024	207.623	271.407	203.855		186.69	204.279	206.635	179.345	182.912	205.717	161.763	196.367		0.0268906	0.932932	0.152923
Arhgap25	4		449.287	505.818	501.522	463.958	609.709	781.492	500.845		553.871	448.526	456.811	543.242	533.938	458.864	466.908		496.956	574.153	482.679	539.969	569.892	512.137	335.204	571.89		479.02	523.844	469.947	555.391	676.392	569.937	674.011	686.128		0.0578938	0.292384	0.0647883
Arhgap26	18		172.602	169.321	161.781	162.106	99.28	213.723	151.443		321.098	342.768	365.625	200.891	272.097	190.042	226.632		255.603	145.56	221.152	275.217	109.935	261.144	233.562	146.393		172.119	189.11	200.731	456.077	223.876	288.341	148.628	241.801		0.343603	0.000292632	0.0560181
Arhgap27	10		600.205	566.902	633.104	590.289	440.285	401.54	510.58		593.433	605.273	532.946	529.012	584.529	630.247	592.73		462.223	428.593	456.985	564.037	516.82	526.902	471.449	452.86		458.985	476.314	430.982	492.717	588.746	516.822	595.204	633.764		0.168492	0.298714	0.992444
Arhgap28	9		46.8368	23.5763	49.6129	21.2414	10.7913	17.2705	18.3895		51.5229	31.1607	24.7882	28.4595	33.4993	40.7726	34.1085		24.9369	29.3142	29.3645	38.7187	34.1177	27.6831	18.3822	28.7313		18.2137	31.3497	23.6154	25.0697	23.8166	26.1362	14.5172	33.8829		0.0462519	0.187586	0.111889
Arhgap29	2		409.388	259.339	428.181	288.437	263.308	330.299	186.059		414.943	509.903	378.02	246.928	361.656	306.14	327.442		396.318	293.142	271.622	388.233	281.787	317.433	236.806	169.651		277.759	323.61	262.131	364.476	311.521	387.827	213.61	405.824		0.265836	0.191749	0.618127
Arhgap30	13		120.561	93.2335	124.032	88.3197	64.7479	60.4469	59.4956		96.6054	118.977	81.4468	82.8674	97.0797	101.586	90.1981		113.997	97.04	100.941	106.738	82.1353	80.281	56.2278	80.7213		89.247	71.801	73.2079	81.9588	82.8818	107.917	75.351	107.039		0.412884	0.532474	0.490469
ARHGAP31	11		300.97	272.199	286.892	281.729	201.797	289.282	183.895		433.344	508.958	365.625	313.055	403.359	344.839	372.92		419.474	356.824	323.01	383.001	219.87	367.262	269.245	236.691		265.92	396.423	298.735	374.118	341.054	455.275	234.349	482.061		0.375351	0.000246021	0.0407765
ARHGAP32	8		3991.54	3205.3	3654.1	3760.85	2955.74	4103.91	3345.81		5634.4	5967.75	6830.03	4741.85	4466.35	4502.26	4231.73		4242.83	3774.45	3483.37	4270.57	2960.66	4689.52	3459.09	3367.03		3453.31	4134.12	4227.16	5928.99	4991.96	5214.59	4265.97	5696.94		0.200501	5.13104e-07	0.144107
ARHGAP39	7		1637.55	1747.86	1480.84	1735.09	1509.7	1528.44	1737.27		1780.3	1758.22	1869.74	1733.52	1719.4	1853.42	1799.41		1763.39	1756.83	1747.19	1585.37	1565.62	1556.71	1911.75	1643.16		1650.16	1565.46	1718.02	1635.32	1689.07	1761.24	1775.24	1777.31		0.239314	0.0401274	0.147021
Arhgap4	X		693.011	733.008	649.282	666.311	619.421	544.022	672.841		627.475	621.326	639.181	737.436	651.528	700.045	735.228		674.186	648.955	528.561	601.71	665.927	572.117	609.855	679.974		672.085	645.198	648.244	742.45	623.995	787.457	755.584	800.868		0.388806	0.678277	0.229316
Arhgap5	6		353.878	294.703	285.814	354.397	264.387	630.375	231.492		356.98	552.395	640.066	318.914	682.292	418.092	435.073		463.114	223.394	422.115	411.255	174.379	466.922	481.18	268.159		333.31	461.145	395.559	668.205	226.734	582.584	189.414	387.343		0.236065	0.0299094	0.271631
Arhgap9	7		289.694	244.336	272.871	261.605	328.056	276.329	252.045		249.334	263.45	212.47	273.713	221.506	234.27	252.403		203.057	203.177	230.328	283.588	350.023	256.53	201.123	251.741		274.116	334.734	266.855	271.91	306.758	251.244	306.934	325.738		0.0433659	0.198125	0.0239275
Arhgdia	10		20444.3	23170.1	22115.5	21822.8	23630.8	21769.5	24417		20822.6	19056.2	17900.6	20773.8	21173.6	21400.8	23760		18033.8	21688.4	21970.2	21500.4	26326.2	19827.6	21392.5	28490.5		21376.5	25039.3	21769.9	21880.1	22767.7	20832.2	26915.5	22178.7		0.069736	0.141118	0.183528
Arhgdib	4		823.981	1004.14	1155.12	764.692	1048.92	882.957	845.919		726.841	750.69	598.457	739.947	940.716	993.745	992.937		676.858	909.75	846.983	857.044	1221.92	673.622	860.718	1193.03		866.971	1121.51	879.675	891.904	850.729	984.743	1154.46	1049.6		0.0377687	0.137704	0.0828553
Arhgdig	10		930.665	1202.39	876.855	923.444	1189.2	1355.74	1348.93		847.368	908.382	668.395	949.208	1056.25	1207.28	1042.96		945.82	1071.48	1072.72	854.951	1312.9	877.554	1564.65	1327.11		1243.08	1231.74	1079.23	858.157	822.149	778.183	1142.02	709.23		0.749663	0.0944974	0.879911
Arhgef1	1		2828.42	3358.55	3024.23	2923.49	2792.79	2558.2	2967.21		2787.76	2891.34	2666.5	2973.18	2893.25	3112.54	3169.06		2850.82	3004.2	2414.31	2561.71	3219.7	2463.8	3052.52	2822.51		2626.41	2748.66	2683.9	2708.5	2786.54	2794.88	3054.83	2906.23		0.297066	0.976951	0.947178
Arhgef11	2		1789.34	1858.24	1712.72	1823.41	1440.64	1588.89	1657.22		2251.37	2138.76	2269.89	1900.09	1955.27	2182.37	1952.52		2091.14	2006.5	1822.44	1714.09	1700.83	1959.96	1996.09	1343.53		1741.23	1759.63	1713.3	2030.65	1900.57	1918.9	1804.28	2015.26		0.0279176	0.000159261	0.0108788
Arhgef12	8		1059.03	814.453	842.341	917.854	614.025	1096.68	673.923		1394.8	1498.55	1844.06	1164.33	1378.26	1284.68	1292.33		1219.24	908.739	935.077	1035.99	533.247	1151.62	1194.84	812.685		884.274	1173.09	923.364	1621.82	954.57	1460.25	772.175	1383.81		0.037777	1.6384e-06	0.0182798
Arhgef15	10		264.541	346.143	360.233	290.672	302.157	235.311	288.824		362.5	309.719	271.785	368.299	395.839	402.197	338.811		300.133	372.997	334.021	341.143	307.06	317.433	301.684	461.069		299.615	336.757	309.362	279.624	339.148	415.649	431.367	529.035		0.591552	0.107812	0.538304
Arhgef17	1		8555.53	8652.49	7881.98	8629.62	8119.38	8063.19	8753.42		9044.11	7771.3	8590.87	8640.81	7835.42	8809.64	8818.19		8295.97	9072.23	8914.89	8338.12	8228.69	9157.57	8242.78	9570.26		7876.51	8350.16	8907.74	9405.01	9507.59	8383.81	10217.3	10060.1		0.130877	0.753499	0.674738
Arhgef18	12		1656.64	1672.84	1681.45	1644.54	1596.03	1608.32	1653.98		1820.78	1769.55	1706.84	1715.1	1781.62	1800.9	1840.34		1715.3	1672.93	1744.44	1745.48	1782.97	1660.06	1666.29	1781.34		1673.84	1831.43	1766.44	1747.17	1757.67	1782.32	1850.59	1709.55		0.867974	0.0624656	0.362548
Arhgef19	5		711.226	817.668	749.587	734.507	737.046	556.975	797.241		825.286	830.953	705.577	713.999	792.361	696.589	890.612		683.983	699.497	657.031	715.773	1021	645.016	693.116	793.531		754.957	890.94	700.198	707.738	681.155	758.792	819.874	730.022		0.647527	0.361973	0.679556
Arhgef2	2		5185.88	4659.53	5102.58	5290.24	5613.64	5263.2	4447.02		5452.23	5661.81	5523.33	5036.49	4644.78	4798.03	5490.71		4371.97	4307.16	3882.54	4857.63	5212.43	4787.33	3893.78	4512.18		5005.12	5059.44	5082.04	4925.24	5216.79	4790.51	5009.11	5560.64		0.536566	0.546193	0.137747
ARHGEF26	2		153.521	159.676	112.168	145.336	104.676	144.641	108.174		168.369	242.676	231.061	146.483	216.036	186.586	172.817		177.23	150.614	124.799	145.457	60.6537	142.107	166.521	116.293		130.228	140.568	116.896	153.311	121.941	170.307	83.6465	160.944		0.00220519	0.00225064	0.0226205
Arhgef3	16		2596.84	1873.24	2747.05	2862.01	2811.14	2381.18	2264.08		2741.75	3224.66	3362.34	2736.3	2401.7	2178.91	2351.97		2312.9	2405.78	1969.26	2738.56	2616.96	2647.43	1857.68	1989.3		3255.7	2788.1	2884.63	2805.88	3112.35	2367.43	2328.97	2317.13		0.91944	0.256864	0.377307
ARHGEF37	18		116.225	97.5201	107.854	107.325	76.6183	118.735	83.2938		162.849	201.128	199.191	112.164	148.354	130.61	130.37		127.356	119.278	98.1876	133.946	85.9261	141.184	83.2604	73.8805		88.3364	129.444	109.812	136.919	151.474	162.719	103.003	174.805		0.191176	0.000780631	0.187161
Arhgef4	9		12653.7	14066.5	13012.6	13049	12398.1	12026.8	13811.6		13241.4	12460.5	12190.5	12838.6	12963.6	13768	13357.7		12570.9	13079.2	13521.4	13168.5	13466.4	12333.7	12598.3	13740.4		12974.5	12626.9	13269.5	12523.3	14562.4	12998.9	14289.7	13484.6		0.495011	0.95693	0.682271
Arhgef5	4		56.3777	80.3737	84.1263	73.7861	26.9783	58.2881	55.1686		96.6054	100.092	65.5116	55.2449	83.4065	79.472	58.3635		84.6073	92.9966	81.6701	94.1806	79.608	71.9761	49.74	58.8307		66.4799	94.0492	83.8348	67.4955	75.2605	88.5257	66.3642	101.649		0.73295	0.135676	0.387926
Arhgef6	X		136.174	100.735	116.483	108.443	73.3809	97.1468	82.2121		149.048	166.191	174.402	101.282	138.783	125.082	112.937		144.278	100.072	123.882	110.924	73.2899	123.651	121.106	75.2486		121.121	119.331	102.727	111.85	91.4558	134.053	69.1294	154.013		0.102608	0.0205318	0.128546
Arhgef7	16		2996.69	2876.31	3195.72	2938.03	2919.05	2933.83	2736.8		3694.01	3579.71	3495.13	3077.81	3204.31	2907.29	3206.96		3028.94	3231.63	2890.57	3326.67	3039	3217.7	2725.97	3076.98		3063.54	3441.39	3212.88	3408.52	3482.94	3530.91	3410.84	3825.69		0.441374	0.0104315	0.903725
Arhgef9	X		6477.36	4887.79	5888.84	6309.83	5456.09	6504.52	4860.25		8004.45	7649.49	9902.87	6678.78	6491.35	6544.35	5868.94		7202.31	6295.47	6176.64	6460.79	4075.17	7754.96	5365.43	4253.6		5884.84	5723.86	6455.28	7724.37	7290.74	7146.13	5558.69	7692.95		0.239886	0.00253896	0.263438
Arid1a	5		4996.79	4540.58	4175.04	4995.09	4682.35	4906.99	4540.05		5538.71	5111.3	5960.67	4942.75	4951.75	5048.89	4806.27		5372.12	5190.63	4596.47	4763.45	4172.47	4913.75	4868.03	4607.95		4837.55	4854.15	5025.37	5099.76	5115.81	5372.25	4736.74	5804.75		0.702415	0.0272627	0.500659
Arid1b	1		2707.86	2279.4	2272.49	2745.74	2816.53	2832.37	2070.45		2614.79	2805.41	3122.42	2577.26	2534.33	2607.37	2803.72		2427.78	2362.32	2111.49	2329.4	2096.34	2269.09	2255.6	2160.32		2493.45	2475.62	2600.06	2763.46	2404.52	2839.57	2418.84	2773.01		0.322061	0.142238	0.316596
Arid2	7		310.511	223.975	240.515	366.694	186.69	358.364	218.511		357.9	481.575	533.831	326.447	379.431	395.287	329.716		415.912	244.622	347.786	339.05	135.207	346.962	428.196	220.273		327.846	361.028	309.362	484.039	243.882	446.001	221.214	418.916		0.308274	0.00365683	0.147886
Arid3a	7		96.2757	91.0902	69.0267	83.8478	57.1939	84.1939	65.986		113.166	93.4822	144.303	104.631	99.8143	107.114	91.714		109.544	87.9425	78.9172	76.391	54.3356	74.7444	85.423	42.4129		77.4082	69.7785	62.5809	112.814	83.8344	90.2119	71.8945	130.141		0.100488	0.0161155	0.302563
Arid3b	8		489.185	430.803	461.616	478.492	498.558	438.24	454.33		535.47	519.345	586.063	589.279	477.878	496.873	522.239		491.613	536.752	423.95	460.439	492.812	469.69	392.513	463.805		468.092	473.28	523.082	468.611	569.693	532.84	539.9	602.961		0.786555	0.054235	0.824617
Arid4a	6		1184.8	1111.3	1096.88	1275.6	1153.59	1183.03	1089.31		1137.18	1109.51	1530.67	1169.35	1070.61	1110.53	962.618		1275.34	1138.2	1205.78	1229.58	926.233	1239.28	1091.04	1064.43		1148.37	1021.39	1140.63	1403.91	1300.39	1231.77	1036.94	1170.5		0.708252	0.991431	0.72262
Arid4b	17		1369.54	1292.41	1219.83	1398.58	1509.7	1517.65	1131.5		1128.9	1304.03	1420.01	1273.14	1121.89	1324.07	1133.92		1387.56	1139.21	1251.66	1256.79	933.815	1252.2	1258.64	1082.21		1308.65	1118.48	1154.8	1286.27	1202.26	1400.39	939.468	1178.2		0.537182	0.198117	0.33741
Arid5a	9		355.613	359.002	389.354	314.15	303.236	278.488	340.747		373.541	320.106	297.458	355.744	380.115	364.189	402.481		303.696	387.149	287.222	366.258	433.421	306.36	291.952	403.606		346.971	485.415	396.739	395.331	366.776	386.141	438.28	417.375		0.122081	0.472412	0.425738
Arid5b	20		199.49	156.461	136.975	192.291	98.2009	161.911	133.054		278.776	305.942	350.576	216.794	269.362	235.652	194.04		265.4	191.047	275.292	203.012	98.5623	251.916	236.806	153.234		148.442	204.279	200.731	289.266	189.58	336.398	161.763	277.224		0.227344	7.73541e-05	0.012054
Arih1	8		2391.28	2096.15	2167.87	2508.73	2420.49	2480.48	2217.56		2467.58	2616.56	3002.02	2534.57	2371.62	2388.31	2135.19		2697.64	2566.51	2598.76	2589.97	2283.36	2811.68	2377.79	2335.44		2771.21	2395.73	2720.5	2903.27	2599.82	2695.4	2335.88	2721.41		0.252971	0.141123	0.646971
Arih2	8		2230.82	2311.55	2259.55	2370.1	2377.33	2381.18	2453.38		2572.46	2447.53	2577.97	2320.29	2521.34	2351.68	2461.88		2486.56	2558.42	2313.37	2442.42	2351.6	2358.6	2329.13	2350.49		2485.26	2463.48	2431.21	2447.19	2409.29	2450.05	2379.43	2449.58		0.7884	0.191798	0.516741
Arl1	7		1660.1	1656.77	1717.04	1783.16	1629.49	1584.57	1757.82		1705.78	1656.24	1755.53	1604.61	1567.63	1547.29	1244.58		2002.08	1914.52	1779.31	1572.82	1510.03	1927.67	1504.09	1281.96		1736.67	1414.78	1568.07	1548.54	1760.52	1540.35	1398.49	1372.26		0.650865	0.292778	0.730792
Arl10	17		95.4083	121.096	86.2834	120.741	65.827	99.3056	120.073		103.966	108.59	109.776	86.2155	127.844	153.415	89.4401		162.09	125.343	120.211	70.1122	83.3989	94.1225	171.927	73.8805		106.55	81.9139	102.727	103.172	76.2131	110.446	107.151	88.5575		0.28738	0.475849	0.180162
Arl11	15		158.725	172.535	193.059	149.808	152.157	174.864	181.732		169.289	171.856	136.335	162.387	189.374	165.855	187.976		157.637	171.842	173.434	186.268	209.761	143.029	157.87	259.95		197.618	208.324	161.766	175.488	159.095	191.384	194.254	190.976		0.342163	0.984014	0.904077
Arl15	2		2071.23	1677.13	2008.25	1922.91	1927.33	1981.79	1860.59		2194.32	1958.4	2656.76	2070.85	1903.31	1590.13	1747.87		1802.58	2141.96	1902.27	2012.33	1621.22	2137.14	1332.17	1738.93		2021.72	1852.67	1996.69	1915.91	2393.09	1824.47	2006.83	2184.68		0.949908	0.451786	0.580256
Arl2	1		2591.64	2985.61	2722.24	2901.13	3167.25	3037.46	3399.9		2396.73	2374.82	2305.3	2707	2445.45	2659.2	2940.15		2325.36	2442.17	2795.14	2753.21	3396.61	2460.1	3273.11	3785.69		2705.64	2930.7	2620.13	2564.83	2560.76	2299.98	3222.12	2233.19		0.548988	0.0147451	0.485704
Arl2bp	19		9239	9454.09	9397.34	9009.73	9776.93	8788.55	9300.78		8629.16	8692.9	8114.58	8914.52	9043.45	8702.53	9360.14		8897.12	9575.62	9076.39	9001.58	10255.5	9092.05	8600.69	9451.23		9064.04	9288.63	8900.66	8412.83	9403.75	9187.28	9613.13	9335.5		0.296575	0.174926	0.416123
Arl3	1		8208.59	8472.46	7766.58	7518.35	9425.13	8836.04	9132.03		7135.92	6608.91	6341.34	7864.87	8393.29	7815.9	8375.54		6591.35	7463.99	8106.44	8233.48	9077.84	7385.85	7826.48	11034.2		8148.8	8821.41	8185.11	8374.26	8655.91	8012.84	9242.6	7778.43		0.0421598	0.0334275	0.0651253
Arl4a	6		801.43	744.796	799.2	746.805	817.981	641.169	912.987		730.521	570.336	743.645	784.31	799.198	657.199	679.897		801.543	869.316	934.159	761.817	850.416	796.35	836.929	844.153		805.955	711.943	767.502	835.015	663.054	670.266	694.75	622.213		0.798888	0.130543	0.56196
Arl4c	9		1404.24	1317.06	1118.45	1232	1494.6	1455.04	1503.62		1218.15	1220.93	1108.39	1358.52	1347.49	1512.73	1372.68		1210.33	1292.86	1278.27	1185.63	1381.14	1041.81	1446.78	1648.63		1321.4	1486.58	1425.19	1265.06	1319.44	1309.34	1580.99	1185.9		0.484494	0.512686	0.34665
Arl5a	3		334.797	271.127	241.593	320.858	278.416	308.711	253.127		321.098	430.585	517.896	328.958	361.656	317.197	298.639		385.631	276.968	331.269	327.539	200.915	359.88	321.147	228.482		297.794	294.283	307.001	354.833	286.752	358.318	246.792	326.508		0.0716367	0.0137888	0.0889245
Arl5b	17		82.3981	57.869	87.3619	74.9041	64.7479	99.3056	50.8417		120.527	143.528	200.961	105.468	112.12	96.0574	100.052		119.341	88.9533	100.941	93.1342	51.8084	115.346	96.236	71.1442		102.907	130.455	113.354	142.705	112.414	151.758	80.1901	120.13		0.693803	9.49185e-05	0.127288
Arl5c	10		270.613	232.548	191.98	232.538	248.2	224.517	229.328		225.413	167.135	191.223	238.558	204.414	190.042	213.747		211.073	210.253	192.705	205.104	175.643	227.001	166.521	287.313		201.261	197.2	207.816	257.447	281.989	286.655	313.847	379.642		0.00872129	0.211441	0.00947299
Arl6	11		876.022	842.316	875.776	828.416	861.146	900.227	1009.26		854.728	753.523	892.374	972.645	859.36	814.761	702.636		909.306	920.869	992.888	840.3	772.072	907.083	910.458	842.785		838.74	752.394	858.421	862.014	845.013	842.259	858.587	803.178		0.947881	0.326514	0.927673
Arl6ip1	1		9042.11	9616.98	9352.04	9489.34	10700.7	9557.09	9827.59		9157.27	9074.38	9229.17	9206.65	9230.77	9103.34	8690.85		9955.16	9673.67	10514.3	9379.34	9398.8	9989.91	9951.24	9247.37		9564.92	8980.19	9297.4	9021.25	8998.87	8878.71	8639.1	8238.93		0.679324	0.145624	0.621269
Arl6ip2	6		734.644	712.647	653.596	854.13	677.694	792.286	546.277		789.404	910.271	1086.25	743.295	704.169	823.053	676.107		888.822	697.475	713.007	704.262	478.912	793.582	916.946	558.208		825.08	594.634	697.836	892.869	761.179	841.416	494.275	812.419		0.245164	0.113934	0.35143
Arl6ip4	12		2821.48	2985.61	2841.96	2708.84	3418.69	3082.79	2980.19		2501.62	2401.26	2105.22	2796.56	2542.53	2863.06	2965.93		2664.68	2439.14	2833.68	2914.37	3147.68	2460.1	3059.01	3232.95		2661.93	2619.22	2708.69	2544.58	2627.45	2298.3	2945.6	2277.08		0.92962	0.0115839	0.575707
Arl6ip5	4		2786.79	2540.88	2895.89	2625	2639.55	2635.92	2697.85		2619.39	2510.8	2500.95	2438.31	2556.2	2524.44	2516.45		2469.64	2624.12	2578.57	2506.25	3006.15	2591.14	2148.55	2409.32		2860.46	2480.68	2567	2236.03	2713.19	2212.3	2649.73	2197		0.766188	0.184882	0.514353
Arl6ip6	3		327.858	319.351	269.635	319.74	332.372	323.823	311.54		278.776	288.945	370.052	326.447	293.974	284.026	249.371		259.165	281.012	261.528	277.31	313.378	321.124	330.879	262.686		317.829	287.204	269.216	322.05	245.787	372.651	240.57	245.651		0.655765	0.552589	0.681888
Arl8a	13		9954.56	11013.3	10236.4	10408.3	11799.2	10820	11152.7		9077.23	9204.69	8993.68	10030.3	9450.91	10495.1	10386.4		9321.05	10094.2	10427.2	10074.2	11655.6	9346.74	10567.6	11734.7		10308.9	10772.2	10610.4	9575.68	10024.9	9228.6	11042	8427.6		0.467702	0.0255771	0.300048
Arl8b	4		9856.55	9443.37	9927.98	10522.3	11973	10133.5	10095.9		9705.62	10051.7	10806.8	9558.21	9853.59	9701.8	9470.8		9812.66	9624.14	10461.1	10592.2	9750.09	11065.9	10278.9	9764.54		10823.5	9828.65	10541.9	10165.8	10216.4	9552.35	9043.5	9009.77		0.965203	0.373315	0.836468
Armc1	2		1731.23	1476.73	1642.62	1903.9	1729.85	1826.36	1475.49		1818.94	1756.33	2111.42	1675.76	1616.85	1627.45	1499.26		1751.82	1616.32	1651.75	1627.23	1382.4	1910.13	1588.44	1338.06		1756.71	1575.58	1705.03	1741.38	1802.44	1624.66	1460.01	1616.37		0.452843	0.630321	0.962875
Armc10	4		1654.9	1670.7	1739.69	1680.31	1829.13	1772.39	1702.66		1676.33	1470.22	1628.94	1720.96	1567.63	1495.46	1524.27		1553.21	1803.33	1747.19	1665.95	1717.26	1738.5	1597.09	1770.39		1709.35	1676.71	1631.83	1580.36	1697.65	1586.72	1843.68	1608.67		0.22981	0.0627558	0.291783
Armc2	20		157.857	137.171	152.074	164.342	111.15	99.3056	160.097		184.01	152.971	192.994	156.527	166.813	171.383	147.804		164.762	143.538	145.905	138.132	114.989	159.639	190.309	155.97		129.317	114.275	173.574	165.846	131.468	141.641	129.963	157.093		0.105376	0.100794	0.1025
Armc5	1		2295.87	2440.14	2304.84	2445	2230.56	2195.52	2493.41		2344.29	2186.92	2017.58	2328.66	2141.22	2366.19	2632.42		2076	2227.88	2054.6	2179.76	2672.56	2120.53	2350.75	2613.18		2325.89	2447.3	2187.97	2155.03	2348.32	2278.9	2597.19	2432.64		0.591694	0.621249	0.446982
Armc6	16		256.735	286.13	275.028	296.262	230.934	256.899	296.396		283.376	334.27	293.032	282.921	263.893	269.514	262.257		277.868	292.131	271.622	267.892	288.105	271.294	274.651	224.378		256.813	247.764	263.312	283.481	284.847	305.203	297.256	290.315		0.821605	0.585177	0.879084
Armc7	10		452.756	474.74	432.495	399.116	447.839	423.128	464.065		412.183	407.922	419.628	423.544	432.073	373.864	465.392		418.583	489.243	433.127	436.37	476.385	460.462	406.57	400.87		427.111	442.942	456.959	423.293	387.734	434.198	404.407	395.044		0.946024	0.445083	0.922109
Armc8	8		1706.07	1634.26	1670.66	1786.52	1893.87	1845.79	1729.7		1743.5	1752.55	1975.97	1633.07	1655.14	1646.11	1615.99		1801.69	1801.3	1658.18	1754.9	1601.01	1748.65	1686.83	1520.02		1876.01	1581.65	1715.66	1747.17	1689.07	1698.01	1539.51	1606.36		0.641448	0.67273	0.874086
Armc9	9		1626.28	1783.22	1563.89	1656.83	1584.16	1597.53	1939.56		1622.97	1492.88	1578.48	1697.53	1652.41	1722.12	1627.36		1720.64	1770.98	1906.86	1585.37	1751.38	1613	1826.32	1878.48		1656.53	1566.48	1758.17	1626.64	1674.78	1614.54	1807.73	1607.13		0.627152	0.505237	0.721774
Armcx1	X		1178.73	1089.87	1061.29	1143.68	1261.5	1137.7	1107.7		1004.7	1053.8	1128.75	1087.32	1062.41	1117.45	918.656		1196.08	1024.98	1161.73	1085.17	956.56	1223.59	1258.64	1078.11		1121.05	911.165	1115.83	1172.49	988.865	1034.49	1027.26	907.137		0.736606	0.15565	0.961863
Armcx2	X		3890.06	3763.63	3551.64	3956.5	4201.06	4101.75	4079.23		3726.21	3547.6	3905.02	3668.76	3546.83	3637.74	3338.09		3644.35	3899.79	3825.65	3352.83	3655.65	3927.31	3762.94	3825.37		3883.16	3465.66	3793.82	3883.88	3664.9	3519.11	3690.82	3740.21		0.583284	0.0495195	0.198648
Armcx3	X		3753.02	3013.48	3402.8	3877.12	4146.02	4173	3289.56		3792.45	3911.14	4394.59	3536.51	3322.59	3572.09	3327.48		3471.57	3389.32	3234.69	3869.78	2910.12	4242.9	3116.32	3423.13		3800.28	3171.38	3517.52	3887.74	4100.27	3887.54	3587.12	4455.6		0.60759	0.888339	0.276875
Armcx6	X		329.592	292.56	281.499	334.273	337.768	278.488	348.32		281.536	240.787	277.982	339.84	278.933	364.189	347.907		215.526	278.99	254.187	276.263	298.214	284.213	266.001	485.696		270.473	319.565	288.108	303.73	305.805	282.439	427.911	409.675		0.485494	0.743244	0.325346
Armet	8		1306.23	1337.42	1319.06	1426.53	1397.47	1562.98	1596.64		1270.59	1254.93	1350.96	1749.42	1535.5	1411.15	1609.16		1333.23	1759.86	1522.37	1358.29	1656.61	1451.52	1526.8	1871.64		1654.71	2050.88	1905.77	1998.83	1534.74	1698.01	1820.18	1353.01		0.00229439	0.696793	0.286887
Arnt	2		502.195	425.445	404.453	470.666	317.264	464.146	387.262		542.83	553.339	691.413	488.834	447.113	521.06	461.602		602.048	461.951	441.385	442.649	270.415	467.844	450.904	290.049		348.792	411.592	406.186	482.11	453.468	532.84	353.251	552.907		0.0622759	0.0264759	0.162745
Arnt2	1		9486.19	9271.91	9536.47	9332.82	8657.87	9384.38	9345.13		12005.8	11137.6	11789.4	10211.1	10217.3	8992.08	9369.99		10330.1	10733	9505.85	9698.51	9408.91	10427.3	8997.53	8400.48		9576.75	9307.84	9254.89	10417.4	11031.9	10768.9	9777.66	10925.7		0.415585	0.0102615	0.227836
Arntl	1		1087.65	980.559	990.101	963.691	1074.81	1066.46	1078.49		1029.54	948.041	1013.66	1114.94	1111.63	979.924	900.465		1079.41	1115.96	920.394	938.667	849.152	1121.17	924.515	991.914		1046.38	953.639	996.572	1179.24	996.487	1052.19	1088.1	1094.26		0.502607	0.723541	0.316711
Arpc1b	12		853.471	871.251	1193.95	699.85	776.974	807.398	755.053		718.56	757.3	513.469	732.414	814.922	874.192	869.388		675.968	739.93	660.702	892.623	1105.67	656.089	675.815	954.973		616.533	872.737	626.99	749.2	796.427	763.85	873.795	806.259		0.88851	0.162635	0.491986
Arpc2	9		10422.1	10550.4	11220.1	10131.1	11960	11102.8	10894.2		10371.7	9754.25	9694.83	10215.3	9843.33	9577.41	9913.45		9378.05	10347.9	10762.1	10616.2	11324.6	10873.9	9147.83	11651.2		10851.7	10619.5	10900.9	10593.9	11517.7	10542.1	10823.6	10580.7		0.0400439	0.0288716	0.0396878
Arpc3	12		4778.22	4725.97	5157.59	4641.82	5530.55	5153.1	5410.85		4188.07	4169.87	4287.47	5059.93	4419.18	4046.16	4549.32		4556.32	5049.11	5551.73	5207.14	5474	4440.37	4595.54	5698.37		5127.15	4992.7	4920.28	5103.62	5169.16	4185.16	5500.62	4012.81		0.0327762	0.00547465	0.141625
Arpc4	4		8303.99	8488.53	8629.41	8444.03	10266.9	9304.51	9096.33		7555.46	7593.77	7254.08	8426.52	7855.93	7920.94	8833.35		7351.04	8257.5	9056.2	8435.44	10018	8166.51	8188.71	10429.5		9296.26	9519.2	8513.37	8478.39	8891.21	7716.91	9369.1	7639.05		0.0662854	0.0192076	0.106282
Arpc5	13		2478.01	2430.5	2339.36	2438.29	3153.22	2953.26	2851.46		2322.21	2309.67	2292.02	2512.81	2335.38	2360.66	2371.68		2328.93	2742.39	2989.68	2520.9	2867.15	2739.7	2665.41	2855.34		2763.93	2657.65	2855.11	2703.68	2658.89	2653.24	2764.48	2749.9		0.00145995	0.0102965	0.0513801
Arpc5l	3		1484.03	1377.07	1227.38	1419.82	1634.88	1524.13	1400.85		1284.39	1143.5	1173.9	1360.2	1361.17	1258.42	1408.3		1274.45	1381.81	1380.13	1244.23	1526.45	1341.71	1385.15	1703.36		1450.72	1427.93	1503.12	1466.58	1427.09	1386.9	1588.59	1289.09		0.0255031	0.0365022	0.0571092
Arpp19	8		1387.76	1035.21	1174.53	1358.33	1386.68	1511.17	1035.22		1260.47	1106.68	1619.2	1351.83	1098.64	1221.1	1160.45		966.304	1121.01	1071.81	1414.8	1008.37	1548.41	783.945	1476.24		1420.67	1422.87	1328.37	1745.24	1498.54	1632.25	1406.09	1790.4		0.0108323	0.927564	0.0118026
Arr3	X		91.0716	107.165	87.3619	86.0838	111.15	101.464	91.9477		94.7653	78.3739	81.4468	101.282	107.335	98.1306	107.631		100.638	81.8775	86.2583	81.6232	96.0351	66.4394	112.456	84.8257		96.5325	81.9139	85.0156	92.5652	95.2664	114.662	89.8682	110.119		0.986859	0.95048	0.56643
Arrb1	1		722.501	639.774	539.271	595.879	337.768	660.598	562.504		1231.03	1300.25	1186.29	711.488	1013.87	890.086	826.184		1042.9	792.493	741.454	734.609	398.04	861.867	835.848	454.228		622.908	671.491	684.848	1104.03	724.025	1000.76	528.84	1100.42		0.0362061	2.0368e-06	0.00351076
Arrb2	10		956.685	1036.28	886.561	930.152	932.369	964.992	1000.61		874.049	867.779	821.551	927.445	998.827	1033.14	996.727		957.398	1000.72	994.723	843.44	1069.02	782.509	1042.38	905.72		925.255	934.425	944.618	902.511	949.806	870.924	1077.04	855.543		0.989299	0.632551	0.898062
Arrdc1	3		571.583	708.36	677.324	649.541	605.392	632.534	709.62		542.83	531.621	517.01	596.812	557.866	655.126	673.075		582.454	578.197	567.102	519.04	715.209	494.605	721.23	770.272		589.213	623.961	553.782	512.966	518.249	548.859	651.199	581.399		0.810536	0.1263	0.719367
Arrdc2	16		928.93	963.412	1034.32	1253.25	1177.33	997.374	1100.13		1002.86	965.038	926.015	1126.66	823.81	1093.26	1084.65		818.464	912.782	863.501	916.691	1299	948.608	1112.66	1377.73		1055.48	1137.69	1067.42	1013.4	948.854	988.116	980.946	1038.82		0.707848	0.386377	0.532537
Arrdc4	1		58.1123	63.2273	55.0056	55.8985	44.2444	58.2881	50.8417		105.806	74.5969	92.9556	62.7783	80.6718	60.1223	65.1852		93.5133	78.845	66.9878	52.3226	32.8541	92.277	75.6913	61.5671		43.7128	70.7898	82.654	80.0303	73.3551	96.1136	61.5251	82.397		0.724656	0.0162015	0.140299
Arsa	7		1352.2	1389.93	1360.04	1438.83	1168.7	1167.92	1303.49		1366.28	1457	1441.25	1162.65	1288.01	1433.26	1382.53		1286.92	1288.81	1092.91	1184.58	1492.33	1257.74	1366.77	1171.14		1333.24	1208.48	1170.15	1171.53	1289.91	1252.85	1383.28	1567.85		0.375014	0.516635	0.873633
Arsb	2		1836.18	1647.12	2065.41	1898.31	1481.65	1679.56	1581.5		2379.25	2586.34	2345.14	1829.78	1719.4	1997.86	1913.11		1973.58	1701.23	1789.4	1966.28	1525.19	1990.41	1673.86	1381.84		1770.37	1766.71	1566.88	2003.65	1925.33	1956.84	1529.14	2189.3		0.0310248	0.00375659	0.11447
Arse	2		921.124	935.55	706.445	885.433	754.313	913.18	947.602		833.567	795.071	764.007	837.881	834.065	1024.15	1067.22		814.902	817.764	634.09	644.614	946.451	705.919	869.368	829.103		880.632	873.748	795.84	762.699	833.581	865.023	1000.99	1137.39		0.812078	0.824214	0.230252
Arsg	10		180.408	205.757	171.488	172.168	124.1	151.117	155.77		182.17	212.459	199.191	154.853	175.017	201.099	166.753		188.808	147.582	196.375	178.943	147.843	135.647	189.228	120.398		147.531	140.568	144.054	137.884	155.284	162.719	128.581	171.725		0.0269238	0.307173	0.153201
Arsk	2		161.327	138.243	138.053	153.162	133.812	153.276	122.236		178.49	172.8	185.911	148.157	155.191	158.944	151.593		175.449	166.787	155.999	137.085	121.307	167.021	170.846	134.079		166.655	157.76	129.885	175.488	109.556	191.384	89.8682	184.046		0.400441	0.196397	0.274258
Art3	14		734.644	802.665	803.514	669.665	741.363	757.745	726.928		688.199	685.536	717.972	750.829	672.037	639.231	739.018		552.174	693.432	627.667	691.704	767.017	720.683	580.66	790.795		703.959	711.943	707.283	780.055	707.83	728.44	820.566	786.237		0.296798	0.273567	0.0567885
Artn	5		31.2245	9.64484	24.8065	34.6571	24.82	32.3823	28.1252		21.1612	40.6034	37.1823	26.7854	30.081	22.1139	35.6245		25.8275	23.2492	22.0234	36.6258	24.0088	17.5326	17.3009	24.6268		24.5885	29.3272	22.4347	36.6404	37.1539	32.881	31.7995	29.2625		0.973035	0.388049	0.655526
Arv1	19		973.165	1012.71	934.017	939.096	1109.35	872.162	1176.93		833.567	842.284	826.862	947.534	953.705	986.835	1044.48		836.276	927.945	931.406	916.691	1108.19	836.952	1019.67	1180.72		984.45	1080.05	962.329	961.328	907.889	970.41	1151	943.33		0.188517	0.16051	0.177666
Arvcf	11		2055.62	2223.67	1983.44	2091.72	1861.5	2137.23	2443.65		2138.2	1877.2	2060.96	2217.33	2227.36	2380.7	2222.36		1983.37	2070.19	2111.49	1803.04	2198.7	2043.94	2290.2	2312.19		1902.42	2102.46	1990.78	2180.1	2182.55	2192.91	2452.71	2463.44		0.827652	0.661595	0.810436
Arx	X		1148.37	1208.82	1000.89	1125.8	1161.14	1208.94	1329.46		1093.02	1061.35	1096.88	1181.07	1221.02	1152.69	876.21		1178.27	1342.39	1355.36	1062.15	1266.15	1109.17	1326.76	1269.65		1208.48	1323.77	1122.91	1048.11	1076.51	1149.99	1301.71	1158.18		0.22729	0.278565	0.90749
As3mt	1		539.491	588.335	633.104	443.834	563.306	455.511	603.61		512.469	539.175	442.646	481.3	595.467	555.613	526.787		553.955	521.59	565.267	525.319	592.638	440.161	572.01	534.949		518.179	539.013	500.647	443.542	471.569	516.822	484.597	567.538		0.637037	0.504143	0.884859
Asah1	16		1772.86	1844.31	1792.54	1829	1919.77	1845.79	1611.79		1576.97	1855.48	1775.01	1648.14	1601.13	1748.38	1576.57		1909.45	1672.93	1807.75	1705.72	1647.76	1759.72	1984.19	1607.58		1829.56	1526.02	1644.82	1601.57	1598.57	1724.99	1336.96	1517.8		0.273167	0.168032	0.654085
Asah2	1		66.7858	100.735	69.0267	62.6064	52.8774	82.0351	38.9426		77.2843	108.59	131.908	73.6599	75.8862	102.968	79.5866		92.6227	47.5092	128.47	89.9948	46.7539	97.8136	94.0734	54.7263		75.5868	69.7785	55.4963	82.923	64.7812	80.0947	31.7995	73.1562		0.0278609	0.0418183	0.014481
Asam	8		333.062	226.118	457.302	213.532	356.113	211.564	183.895		234.613	431.529	233.717	182.476	263.893	337.929	246.339		236.9	203.177	280.798	277.31	385.404	238.075	282.22	161.443		224.939	240.685	312.905	222.735	201.965	148.386	144.48	119.36		0.0230991	0.842073	0.262344
Asap1	7		970.563	813.382	827.242	946.921	759.708	1066.46	700.966		1254.95	1425.84	1347.41	981.016	1091.12	988.217	923.962		1092.77	939.064	884.606	1023.43	703.836	1125.78	825.035	685.447		841.472	922.289	977.679	1189.85	962.191	1193.83	837.848	1375.34		0.22649	0.0010129	0.204134
Asap2	6		418.929	369.719	299.835	389.054	273.02	507.322	392.671		586.993	730.861	668.395	439.448	513.428	577.036	500.258		661.718	522.601	521.22	448.928	308.323	457.694	540.652	372.139		459.895	543.059	560.867	620.958	485.859	720.009	380.903	826.28		0.98322	0.000107293	0.106071
Asb1	9		258.47	277.557	235.122	289.554	193.164	263.376	237.982		519.829	497.627	480.713	301.336	414.981	378.701	322.894		404.334	326.499	323.01	310.796	213.552	362.649	309.253	216.169		287.776	271.024	278.662	379.903	329.622	359.161	218.449	375.022		0.0048831	2.16274e-06	0.000674385
Asb13	17		286.225	226.118	214.63	343.217	238.488	261.217	180.65		379.981	510.847	527.634	282.084	306.963	340.002	290.301		380.287	236.535	246.846	334.864	168.061	295.286	310.334	192.91		307.811	263.945	249.143	358.69	277.225	306.046	216.375	321.117		0.0183147	0.00061155	0.0315863
Asb14	16		104.082	97.5201	113.247	93.9096	135.97	112.259	84.3755		109.486	109.535	82.3321	77.0081	91.6104	103.659	86.4083		92.6227	84.91	73.4113	97.32	98.5623	74.7444	88.6669	108.084		90.1577	100.117	79.1117	68.4597	100.03	96.1136	84.3378	97.7983		0.635513	0.296136	0.440998
Asb2	6		351.276	408.298	460.537	409.177	434.89	513.799	390.507		390.102	354.099	351.461	386.714	319.953	503.092	407.028		274.306	321.445	324.845	397.652	416.994	422.629	288.708	593.78		312.365	432.829	397.92	471.504	526.823	488.156	740.375	894.816		0.00486301	0.453273	0.00758928
Asb6	3		1436.33	1494.95	1615.66	1704.91	1617.62	1461.52	1714.55		1450	1404.12	1380.17	1526.77	1432.27	1458.83	1556.11		1377.76	1467.73	1494.84	1469.22	1766.54	1471.82	1473.82	1760.82		1517.2	1481.53	1513.75	1472.37	1546.17	1370.04	1653.57	1454.65		0.53959	0.105391	0.387778
Asb7	1		71.1226	51.4391	52.8486	77.14	57.1939	112.259	56.2504		108.566	103.869	113.317	72.8228	79.9882	78.0899	84.8923		99.7475	69.7475	72.4937	70.1122	48.0175	87.6631	89.7482	43.781		66.4799	69.7785	69.6656	102.207	83.8344	80.9378	60.1425	90.0977		0.210554	0.0230733	0.183629
Asb8	7		3134.6	3175.3	3271.22	3063.24	3333.44	2953.26	3370.69		3055.49	2950.83	2964.84	3113.8	3196.79	3088.35	3050.82		3166.98	3094.16	3593.48	3283.76	3276.57	3263.84	3163.9	3271.26		3127.29	2969.12	2994.44	2893.63	3311.46	2821.02	3200.69	2786.1		0.697561	0.328586	0.489831
Ascc1	20		933.267	974.129	1049.42	950.275	1071.58	954.198	1100.13		918.212	892.33	842.798	968.46	993.357	912.891	1003.55		873.682	937.042	1033.26	961.689	1061.44	957.835	956.954	1125.99		978.075	1015.33	954.064	901.547	934.564	856.592	1055.61	857.853		0.828783	0.179584	0.699646
Ascc2	14		408.521	370.791	400.139	384.582	305.394	362.681	377.526		512.469	512.736	548.881	426.893	447.113	445.734	410.818		431.942	422.528	407.433	463.578	307.06	400.482	350.342	336.567		347.881	412.603	397.92	413.651	442.989	456.961	370.533	490.532		0.110232	0.00387292	0.126123
Ascc3	20		667.858	602.267	650.361	659.603	687.406	712.41	592.792		595.273	676.093	716.201	667.124	688.445	644.069	634.419		688.436	628.738	632.255	664.497	539.566	693.923	670.408	592.412		707.602	600.702	689.571	771.377	616.374	719.166	574.465	646.085		0.898245	0.8483	0.746919
Ascc3l1	3		4414.8	4357.32	4686.26	4601.57	4662.92	4630.66	4665.53		4915.84	4920.56	4822.18	4761.94	4843.04	4483.6	4490.96		4566.12	4620.52	4629.5	4563.57	4514.91	4788.25	4805.31	4462.93		4675.45	4626.62	4531.8	5059.27	4448.94	4478.56	4581.2	4705.87		0.540169	0.343011	0.537979
Ascl1	7		136.174	165.034	127.268	133.039	138.129	237.47	204.448		149.968	172.8	166.435	142.298	209.883	114.716	118.243		113.997	208.232	115.623	80.5768	171.852	139.338	143.813	150.497		117.478	170.907	149.958	111.85	100.03	148.386	246.101	187.126		0.964915	0.69137	0.424977
Ascl2	1		146.582	115.738	120.797	131.921	146.762	114.417	131.972		118.687	103.869	89.4145	123.883	99.8143	162.399	140.224		117.56	126.354	114.705	127.667	166.798	128.265	143.813	168.283		153.906	103.151	136.97	116.671	152.426	142.484	160.38	210.228		0.0591237	0.475528	0.302544
Asf1a	20		600.205	599.052	603.983	656.249	739.205	649.804	689.067		593.433	693.09	723.283	672.983	615.294	633.703	607.132		664.39	609.532	668.961	660.311	649.5	674.545	646.62	725.123		683.924	668.458	641.159	672.062	611.61	698.089	595.204	580.629		0.903442	0.996735	0.729386
Asf1b	19		22.5511	20.3613	20.4923	24.5954	32.3739	51.8116	33.5339		31.2818	19.8296	11.5088	33.4818	33.4993	17.2765	16.6753		33.8429	37.4008	26.6116	21.9755	36.645	23.992	22.7074	41.0447		16.3923	34.3836	23.6154	22.1771	20.9586	33.7241	35.9473	33.1128		0.337	0.284759	0.670641
Asgr1	10		64.1838	19.2897	153.153	15.6516	25.8991	19.4294	17.3078		24.8414	42.4919	11.5088	15.0668	25.2954	26.9514	36.3824		9.79663	17.1842	15.5999	60.6942	51.8084	19.3782	15.1383	20.5224		20.0351	16.1805	8.2654	22.1771	23.8166	19.3913	29.0343	13.8612		0.266998	0.0494891	0.529439
Asgr2	10		111.888	86.8036	117.561	69.3142	80.9348	51.8116	68.1495		57.9633	72.7084	41.6087	60.2672	76.5699	63.5776	88.6822		52.5456	44.4767	57.8114	81.6232	77.0808	60.9028	62.7156	120.398		83.7829	77.8687	56.6771	66.5312	63.8285	65.762	81.5726	62.3753		0.678354	0.0804465	0.183868
Ash1l	2		4080.87	3474.29	3594.78	4057.12	4133.07	4419.1	3426.94		4168.75	4684.5	5585.31	4294.04	4279.03	4004.7	3861.09		4180.49	3804.78	3810.05	4006.86	3258.87	4217.06	3835.38	3811.68		3994.26	3940.97	4218.9	5137.37	4065.02	4534.2	3536.66	4477.93		0.458204	0.0220487	0.638068
Ash2l	16		1609.8	1454.23	1593.01	1503.67	1629.49	1558.67	1699.41		1690.13	1426.78	1603.26	1640.61	1689.32	1600.5	1475		1684.13	1664.84	1612.3	1566.54	1625.01	1559.48	1558.16	1520.02		1498.99	1507.82	1527.92	1611.21	1562.37	1569.01	1661.87	1622.53		0.781186	0.877656	0.684723
Asl	12		693.879	764.086	819.692	714.383	718.701	636.851	827.529		630.235	702.533	633.869	664.613	717.159	682.768	740.534		675.077	703.54	721.266	664.497	845.361	667.163	739.612	805.844		703.048	725.089	641.159	700.024	645.906	693.03	786.001	665.337		0.739914	0.175969	0.6473
Asmt	12		137.041	147.888	130.504	166.578	147.841	133.847	135.217		145.368	123.699	143.417	132.253	160.66	147.196	167.511		120.231	146.571	119.293	128.714	173.116	95.9681	139.488	105.348		145.709	139.557	136.97	136.919	127.657	118.877	123.742	128.601		0.297343	0.831725	0.955602
Asmtl	12		1150.1	1167.03	940.489	1088.9	1300.35	1319.04	1166.11		1027.7	937.654	806.501	1090.67	1102.06	1072.53	1239.28		931.571	1040.15	991.053	949.131	1300.26	872.018	1145.1	1442.04		1060.04	1224.66	1043.8	1025.93	1052.69	975.469	1395.72	1069.62		0.370762	0.125644	0.179856
Asna1	19		4753.07	5256.44	5248.18	5171.73	5488.46	5418.63	5894.39		4378.53	4621.23	4469.84	5145.31	4817.07	4927.26	5215.57		4513.58	4933.88	5247.99	5362.02	6214.48	4733.81	5327.58	6153.97		5437.69	5382.04	5195.4	5131.58	5334.92	4346.19	5963.1	4075.96		0.223631	0.0534394	0.377305
Asns	4		1275.87	1354.56	1350.33	1287.9	1432.01	1165.76	1385.71		1198.83	1225.66	1347.41	1309.97	1251.1	1254.97	1202.89		1272.67	1214.01	1429.69	1295.51	1175.17	1349.09	1405.7	1325.74		1347.81	1118.48	1329.55	1266.99	1175.59	1061.47	1278.2	1069.62		0.410942	0.308869	0.673828
Asnsd1	9		1554.29	1475.66	1593.01	1728.38	1843.16	1651.5	1784.87		1530.05	1582.59	1780.32	1672.41	1646.94	1626.76	1565.96		1766.07	1759.86	1860.98	1777.92	1601.01	1832.62	1696.57	1660.94		1822.28	1649.4	1781.79	1698.96	1721.46	1628.87	1587.9	1533.2		0.517125	0.675488	0.74942
Aspa	10		914.185	781.232	1070.99	863.074	1041.36	811.716	802.649		806.885	1084.02	895.915	827	747.924	902.525	849.681		902.181	848.089	813.03	1290.27	1264.88	1024.27	992.637	1074		1121.96	866.669	895.025	934.33	1182.26	1037.86	899.373	918.688		0.093698	0.691484	0.885562
Aspdh	1		227.245	275.414	236.201	233.656	207.193	177.023	213.102		217.132	237.01	187.682	221.817	195.527	246.018	222.842		193.261	221.372	197.293	204.058	246.406	191.013	189.228	227.114		234.957	238.663	181.839	192.844	221.971	188.012	241.953	211.768		0.829137	0.731132	0.63594
Aspg	6		87.6022	15.0031	119.718	17.8875	11.8704	15.1117	22.7165		20.2411	40.6034	8.85292	15.9038	24.6117	22.805	28.8028		13.359	19.2058	18.3528	38.7187	79.608	20.3009	19.4635	12.3134		23.6778	19.2144	18.8924	20.2486	14.29	18.5482	22.8127	23.102		0.616702	0.0348352	0.465666
Asph	5		415.46	397.582	320.327	425.947	418.703	345.411	354.81		378.141	426.807	400.152	311.38	359.605	380.774	328.2		431.052	356.824	319.339	304.517	341.177	314.665	340.611	251.741		387.951	301.362	367.22	321.086	320.095	332.182	293.108	298.785		0.140391	0.655971	0.858421
Asphd2	19		3097.3	2784.14	3021	3420.99	3049.62	3093.59	3301.46		3176.02	2707.21	2786.01	3208.39	2775.66	2886.56	3535.16		2612.14	2962.75	2850.19	3270.16	3531.82	2917.8	2868.7	3480.59		3181.93	3034.86	3301.44	3037.3	3104.73	2618.67	3804.88	2730.65		0.571738	0.553459	0.539777
Aspm	13		139.643	140.386	92.7546	145.336	127.337	265.535	191.468		154.569	139.751	140.761	174.942	137.416	89.1468	96.2618		138.934	153.647	107.364	93.1342	126.362	153.18	124.35	149.129		117.478	118.32	115.716	117.635	102.888	173.679	123.05	164.794		0.824492	0.224717	0.407038
Aspn	17		54.643	39.651	116.483	45.8368	33.4531	60.4469	48.6782		71.764	67.987	33.6411	40.1781	38.9686	49.7564	49.2679		70.3576	57.6175	47.7174	43.951	82.1353	52.5979	34.6017	42.4129		43.7128	74.8349	69.6656	67.4955	39.0592	42.9982	54.6122	55.4447		0.503332	0.448208	0.481056
Aspscr1	10		1652.3	1894.68	1768.81	1726.15	1709.34	1692.51	2005.54		1567.77	1658.13	1475.78	1682.46	1626.43	1836.84	1775.92		1600.41	1653.72	1749.02	1572.82	2043.27	1598.24	1871.74	2028.98		1678.39	1678.73	1618.84	1541.79	1623.34	1574.07	1923.18	1602.51		0.948841	0.183651	0.935834
Asrgl1	1		3505.82	3722.91	4015.41	3446.7	3652.86	3462.74	3360.96		3998.54	4119.83	3281.78	3269.49	4000.78	3465.67	3756.49		3663.05	3843.19	3348.47	3844.66	3967.77	3500.07	3086.04	3372.51		3449.67	4014.79	3353.39	3177.11	3434.35	3703.75	3332.04	3567.71		0.252261	0.564331	0.463442
Ass1	3		1107.6	1407.08	1296.41	1087.79	1001.43	857.051	1233.18		866.689	956.54	1009.23	981.853	1198.46	1262.57	1132.4		1260.2	1245.35	1379.21	1050.64	1161.27	985.518	1661.96	1091.79		1118.32	899.03	1059.15	857.192	852.634	752.89	936.703	550.597		0.0198257	0.357192	0.0223339
Aste1	8		172.602	165.034	167.174	158.752	195.323	207.247	194.713		132.487	155.804	151.385	167.409	168.864	151.342	137.95		162.09	178.917	155.999	155.921	166.798	113.501	153.545	194.278		184.869	163.828	167.67	167.774	175.29	173.679	183.193	152.473		0.200252	0.0842835	0.0733189
Astn1	13		776.277	833.743	711.838	864.192	591.364	725.363	520.316		1192.39	1500.44	1412.93	808.585	1283.91	847.24	764.789		1258.42	715.67	1065.38	995.175	473.857	998.437	1052.11	658.083		771.349	933.413	772.225	1167.67	727.835	881.885	582.761	872.484		0.0078925	8.07655e-05	0.000747271
Asxl2	6		221.174	201.47	193.059	273.903	148.92	265.535	137.381		335.819	371.096	502.846	281.247	326.106	280.571	272.11		364.257	203.177	261.528	269.984	116.253	295.286	290.871	164.179		217.654	255.854	249.143	355.798	231.497	348.201	189.414	320.347		0.0826882	0.000199003	0.0271464
ASXL3	18		32.0919	26.7912	23.7279	23.4774	24.82	36.6999	18.3895		35.882	66.0985	60.1998	21.7631	43.0706	33.862	34.1085		30.2805	26.2817	39.4586	38.7187	18.9543	40.6019	28.1139	15.0497		24.5885	39.44	21.2539	33.7477	22.8639	42.9982	19.3562	36.9631		0.0511511	0.00970733	0.0619635
Atad1	1		3001.03	2982.4	2925.01	3176.16	3359.33	3369.91	2907.71		3108.85	3077.36	3309.22	2796.56	2944.52	3065.55	2703.67		3261.39	2988.02	3173.2	3060.87	2590.42	3147.57	3214.72	2733.58		3067.18	2728.44	2912.96	2878.2	3039.95	2980.37	2596.5	2665.2		0.277168	0.475976	0.71783
Atad2	7		320.919	268.984	271.793	370.048	365.825	449.034	298.56		316.498	322.938	381.561	332.307	309.014	335.164	342.601		286.774	287.077	286.304	285.681	227.452	380.181	354.668	357.089		316.918	332.712	393.197	431.971	269.604	447.687	279.974	395.814		0.451381	0.980344	0.259582
Atad3a	5		1641.89	1676.06	1627.52	1635.59	1629.49	1498.22	1851.93		1574.21	1490.99	1482.86	1689.16	1591.56	1576.31	1562.17		1598.63	1587.01	1581.1	1572.82	1782.97	1513.34	1598.17	1738.93		1665.64	1527.04	1532.64	1490.69	1674.78	1593.46	1751.05	1465.43		0.763439	0.244513	0.597613
Atad5	10		180.408	161.819	173.645	172.168	210.431	235.311	187.141		174.81	212.459	209.814	161.55	198.261	154.107	155.383		207.51	169.82	148.658	179.99	157.952	180.863	197.879	142.288		146.62	151.692	164.127	158.132	156.237	194.757	139.641	175.575		0.21552	0.699664	0.779756
Atcay	7		5793.02	6060.17	6462.62	6082.88	6007.52	5578.39	6274.08		6390.68	6759.99	6280.26	5867.68	6378.54	6717.8	6201.69		6112.21	6620.96	6845.6	6182.43	5985.77	6798.05	5643.33	5484.94		6086.1	5935.22	6567.45	6032.17	6589.58	5439.69	6524.43	5386.61		0.269384	0.237654	0.218197
Ate1	1		1420.72	1431.72	1297.49	1526.03	1417.98	1556.51	1437.63		1497.84	1491.94	1731.63	1561.09	1431.58	1525.86	1364.34		1710.85	1489.97	1609.54	1397.01	1197.91	1582.55	1596	1318.9		1493.52	1389.5	1539.73	1536	1421.37	1566.48	1288.57	1477.76		0.500794	0.337448	0.346493
Atf1	7		905.512	974.129	896.268	933.506	1067.26	945.562	829.693		840.927	795.071	915.392	847.089	779.372	850.696	787.528		875.463	892.566	768.983	815.186	775.862	830.493	818.547	714.178		831.455	759.473	880.856	833.087	849.776	933.314	662.951	867.094		0.93425	0.0432844	0.0894597
Atf2	3		431.072	397.582	336.505	496.379	355.034	487.893	267.189		498.668	674.205	794.107	443.633	482.664	468.539	401.723		617.188	394.225	522.138	472.996	189.543	538.898	552.546	281.84		459.895	443.953	406.186	695.203	389.64	521.88	274.444	503.623		0.227612	0.0190714	0.125387
Atf3	13		48.5715	33.2211	51.77	25.7133	46.4026	45.3352	41.106		36.8021	41.5476	54.0028	33.4818	50.5908	35.2441	28.0448		34.7335	35.3792	24.7763	35.5793	37.9086	22.1465	25.9513	34.2039		25.4992	47.5303	25.977	32.7835	32.3906	28.6655	29.0343	26.9523		0.0841656	0.774886	0.857535
Atf4	7		5882.36	6157.69	6619.01	5955.43	7561.47	6435.44	5861.94		5207.49	6309.57	5343.62	6222.59	5972.45	6073.04	6128.92		6119.33	6735.18	6342.74	7004.95	7727.03	5985.09	6393.75	6438.55		7035.03	6731.09	6984.27	5853.79	6116.1	5636.98	5908.49	4677.38		0.477058	0.164147	0.99966
Atf5	1		2598.58	2607.32	2771.85	2773.69	3321.56	2931.67	2822.25		2574.3	2613.72	2105.22	2599.86	2459.12	2599.77	3116		2348.52	2644.34	2489.56	2843.21	3605.11	2401.97	2747.59	4250.86		2620.04	3368.58	2851.56	2775.99	2773.21	2939.05	3445.41	2776.09		0.0446936	0.170768	0.266868
Atf6	13		377.297	275.414	375.333	334.273	223.38	384.27	249.881		587.913	688.369	655.116	400.944	503.857	411.181	362.308		522.784	367.943	432.209	471.95	209.761	518.597	374.131	262.686		329.668	326.644	351.87	565.998	413.456	488.999	257.853	488.221		0.0415099	0.00011747	0.00649534
Atf6b	20		4175.42	4196.58	4083.36	4393.63	4272.28	4056.42	4401.59		3908.38	4015.96	3743.01	4047.95	3649.37	3982.58	4415.92		3528.57	3965.5	3538.43	3849.89	5254.13	3799.97	3806.19	4532.7		4315.73	4183.67	4236.61	4168.33	4148.85	3965.11	4666.92	4399.38		0.133141	0.198259	0.0791278
Atf7	7		146.582	129.67	158.546	128.567	90.647	189.976	111.419		221.732	250.23	250.538	171.594	197.578	207.318	165.237		189.698	184.982	150.493	167.432	122.571	180.863	142.732	124.502		178.494	166.862	140.512	152.347	129.562	198.129	121.668	231.02		0.0337955	0.000229298	0.0144926
Atf7ip	4		274.082	247.551	281.499	315.268	172.661	304.393	196.876		384.582	432.473	482.484	307.195	378.064	318.579	297.123		364.257	300.217	275.292	339.05	190.807	368.185	247.619	228.482		240.421	269.001	311.724	400.152	266.746	365.906	211.536	388.113		0.0828974	0.00120715	0.044134
Atg10	2		292.296	253.981	309.542	238.128	325.898	256.899	289.906		287.056	252.119	270.014	264.506	278.933	244.636	255.435		260.056	276.968	242.257	280.449	252.724	316.51	284.383	285.945		225.85	271.024	311.724	275.767	311.521	249.558	286.196	260.282		0.676793	0.466797	0.619873
Atg12	18		3543.12	3477.5	3384.46	3467.95	4042.42	3281.4	3417.21		3635.12	3174.62	3913.87	3466.2	3601.52	3384.12	3115.25		3780.61	3748.17	3923.83	3473.17	3143.89	3907.93	3509.91	3455.96		3591.74	3360.49	3587.19	3501.09	3602.98	3428.9	3305.07	3395.99		0.993032	0.763576	0.651877
ATG13	3		2419.03	2296.54	2398.68	2433.82	1787.04	2107.01	2013.11		2955.21	2936.66	3048.06	2354.61	2305.98	2438.06	2448.23		2768.88	2764.63	2308.79	2315.8	1800.66	2668.65	1973.38	1697.88		2170.16	2267.29	2466.63	2359.45	2616.97	2579.05	2286.8	3050.23		0.320055	0.00817504	0.276696
Atg16l1	9		3683.63	3473.21	3722.05	3720.61	3883.79	3529.67	3566.49		3775.89	3577.82	3663.34	3680.48	3371.13	3312.25	3582.91		3501.85	3608.67	3367.74	3810.13	3902.06	3754.75	3149.84	3621.51		3854.93	3454.54	3822.16	3815.42	4149.81	3777.1	3846.36	3879.59		0.0876296	0.561275	0.129251
Atg16l2	1		370.358	347.214	356.997	378.992	335.61	330.299	347.238		322.938	347.489	332.87	346.536	373.962	420.856	419.156		371.381	370.976	300.069	316.028	405.622	286.981	346.017	362.562		321.471	326.644	301.097	354.833	361.06	376.024	369.151	399.664		0.585046	0.628972	0.87008
Atg2a	1		2513.58	2740.21	2519.47	2731.2	2478.76	2396.29	2732.47		2647.91	2728.92	2676.24	2603.21	2463.91	2759.41	2911.35		2483.89	2451.27	2284.93	2554.39	2906.32	2598.52	2718.4	2684.32		2651	2573.71	2539.84	2710.43	2618.87	2595.91	2897.21	2866.95		0.987295	0.409557	0.98456
Atg3	11		1956.74	1843.24	1893.92	2129.73	2295.31	2156.66	2162.39		1812.5	1859.26	1743.14	2054.11	1924.5	2031.72	1885.06		1853.34	2120.73	1949.07	2058.37	2379.4	2018.1	2052.31	2180.84		2143.75	2031.67	2025.02	1953.51	2138.73	2077.4	2065.59	1949.81		0.0998185	0.0844421	0.291245
Atg4b	9		2602.91	2783.07	2629.49	2709.96	2773.37	2486.96	2784.39		2788.68	2540.07	2560.26	2729.6	2770.87	2677.86	2823.43		2755.53	2807.08	2805.23	2794.03	2858.31	2887.35	2605.94	2911.44		2773.03	2771.92	2819.68	2752.85	2878.95	2721.53	3005.05	2733.73		0.308011	0.883036	0.937565
Atg4c	5		745.052	734.08	661.146	826.181	739.205	775.016	717.192		735.121	827.176	944.606	728.228	736.985	766.386	654.126		897.728	730.832	712.09	716.819	568.629	874.786	755.831	601.989		722.173	639.13	756.875	690.382	744.983	717.48	587.6	759.285		0.166551	0.595236	0.395711
Atg5	20		977.502	911.973	1035.4	1007.29	993.88	995.215	983.299		989.055	960.317	1053.5	1070.58	983.102	931.55	955.797		1008.16	1100.8	988.3	1066.33	1075.34	1054.73	964.523	1031.59		1105.57	1056.79	1067.42	1099.21	1051.74	1012.57	1064.59	1048.06		0.138794	0.907911	0.763578
Atg7	4		334.797	357.931	378.568	352.161	304.315	334.617	320.194		403.903	460.801	387.758	321.425	385.584	323.416	354.729		357.132	390.182	372.562	383.001	328.541	370.954	339.529	325.621		316.918	311.475	374.305	367.368	359.154	381.925	355.325	397.354		0.503576	0.198201	0.3375
Atg9a	9		6495.57	6921.78	6974.93	7019.74	6889.17	6299.43	7151.37		7136.84	6995.11	6868.98	6796.8	6323.17	6935.49	7579.67		6151.39	6876.7	6340.9	6745.43	7428.82	6754.68	6136.4	7353.84		6719.03	7077.96	7161.38	7044.6	7452.69	6500.32	7745.25	7287.13		0.552242	0.677662	0.502949
Athl1	1		288.827	267.912	275.028	185.583	176.977	237.47	265.026		239.213	292.722	227.52	189.172	272.097	248.782	268.32		222.651	227.437	188.116	170.572	253.988	227.001	225.993	205.224		194.886	197.2	178.297	182.238	232.45	234.382	250.94	298.015		0.246692	0.822839	0.959787
Atic	9		2576.02	2799.15	2312.39	2579.16	2746.39	2268.92	2735.71		2773.04	2530.63	2212.34	2653.43	2753.78	2449.81	2215.54		2816.09	2190.48	2757.51	2719.73	2733.21	2382.59	2613.51	2267.04		2630.97	2641.47	2178.52	2075.97	2484.55	2514.97	2669.78	2504.25		0.695125	0.635776	0.846849
Atl1	6		4537.97	4402.33	4349.76	4878.83	5068.68	5189.8	4646.06		4372.09	4246.36	5117.87	4696.65	4069.83	4314.98	3905.05		4595.51	4372.86	4798.35	4324.98	3890.68	4987.57	4534.99	4205.71		4961.41	3721.52	4660.51	5065.05	4843.34	4446.52	4246.62	4400.15		0.475724	0.142911	0.186009
Atl3	1		160.459	139.314	177.959	154.28	133.812	187.817	106.01		208.852	203.017	207.158	128.068	189.374	156.871	172.059		194.151	155.668	144.07	161.154	133.944	169.79	151.383	134.079		122.942	152.704	149.958	185.13	164.811	191.384	136.876	212.538		0.376194	0.0983353	0.39948
Atm	8		252.398	199.327	206.002	285.083	188.848	276.329	136.299		290.736	357.876	458.581	244.417	334.31	276.424	291.817		297.461	157.69	224.822	258.474	136.471	260.221	297.359	187.437		210.368	257.877	252.685	338.442	171.48	382.768	171.441	292.625		0.0872907	0.00379934	0.164283
Atmin	19		1039.08	1032	1048.34	1072.13	948.556	822.51	989.79		1072.78	1166.17	1188.06	1060.53	1130.09	1147.16	1058.12		1167.58	1089.68	1188.35	1083.08	852.943	1077.8	1002.37	803.108		992.646	979.932	950.522	1052.93	1147.96	960.293	1009.29	958.731		0.0636135	0.0482812	0.0740587
Atn1	4		6221.49	7035.38	6575.87	6664.22	5706.44	6215.24	7075.65		6766.98	6470.1	6554.7	6441.05	6837.28	7001.14	6899.02		6206.61	7452.87	6808.9	6006.63	6999.19	6276.68	6767.88	6779.22		6373.88	7069.87	6789.44	6210.55	6544.8	6320.74	7659.53	6755.78		0.984499	0.47754	0.698968
Atoh8	4		117.959	77.1587	133.739	114.033	94.9635	116.576	85.4573		92.0052	105.758	102.694	102.956	101.865	93.9843	161.447		76.5919	89.9641	79.8348	118.249	136.471	88.5859	75.6913	135.448		103.818	136.523	88.5579	108.957	138.136	85.1533	114.755	117.05		0.825612	0.810704	0.623295
Atox1	10		1327.04	1551.75	1398.87	1396.35	1734.16	1401.07	1628.02		1173.99	1178.44	1090.68	1381.12	1365.27	1350.33	1553.83		1187.17	1318.13	1444.37	1539.33	1614.91	1175.61	1594.92	1808.7		1361.47	1578.61	1348.44	1455.97	1390.89	1194.68	1527.07	1126.61		0.386084	0.0352472	0.391347
Atp10a	1		562.042	456.522	587.805	603.704	495.321	503.005	458.657		595.273	603.385	534.716	546.59	513.428	578.418	548.01		524.565	423.539	401.009	516.947	406.885	510.292	380.619	361.193		406.165	535.98	403.824	405.937	450.61	505.861	348.412	591.41		0.00939439	0.421116	0.77131
Atp10d	14		170	129.67	128.346	164.342	100.359	123.053	98.4381		205.172	203.961	220.438	169.92	188.69	184.513	165.995		192.37	159.712	142.234	173.711	88.4534	167.021	156.789	103.98		149.352	149.67	144.054	165.846	160.048	206.56	125.815	198.677		0.142121	0.00112716	0.0687573
Atp11a	16		3158.02	3194.59	2925.01	3331.55	3133.8	3279.24	3014.8		3459.39	3758.17	3785.51	3275.35	2951.36	3371.69	3364.62		3552.62	3165.93	3011.7	3083.89	2973.3	3174.33	3333.66	2754.1		2981.58	3271.5	3199.89	3173.25	3298.12	3743.37	2895.14	3570.79		0.31129	0.0792323	0.522384
Atp11b	2		1929.85	1880.74	1827.05	1922.91	2176.61	1990.43	1716.72		1877.83	1969.74	2028.2	1890.88	1862.29	1802.29	1799.41		1859.58	1866	1725.17	1910.82	1776.65	1933.2	1753.87	1784.08		1981.65	1828.4	1859.72	1858.05	1898.66	1993.09	1670.86	1877.42		0.816351	0.724864	0.519309
Atp11c	X		87.6022	80.3737	70.1052	95.0275	48.5609	97.1468	31.3704		95.6854	131.253	123.056	82.0303	115.538	87.7647	69.733		94.4039	56.6067	90.8465	80.5768	34.1177	100.582	112.456	45.1492		71.944	85.959	79.1117	134.027	54.3019	111.289	45.6254	97.7983		0.293887	0.0535826	0.31563
Atp13a1	16		2192.66	2515.16	2264.94	2418.17	2270.49	2212.79	2533.43		2316.69	2276.62	2169.85	2252.49	2182.93	2287.41	2410.34		2226.51	2282.46	2058.27	2135.81	2706.67	2049.47	2350.75	2280.72		2346.83	2242.01	2244.65	2239.89	2428.34	2176.89	2472.07	2385.66		0.642865	0.480857	0.358522
Atp13a2	5		8441.9	9357.64	8018.96	8975.07	8404.27	8659.02	9086.6		8443.31	8460.61	7904.77	7999.63	8134.87	9608.51	9592.83		8075.1	8454.61	8142.23	7928.96	9887.82	7581.48	9403.02	9032.57		8784.46	8738.49	8404.74	8233.48	8443.46	7859.4	8951.56	8595.47		0.812775	0.777464	0.923997
Atp13a4	11		418.062	510.105	493.972	385.7	444.602	371.317	433.777		557.551	508.958	448.843	446.982	540.091	500.328	478.277		534.362	475.092	478.091	469.857	441.003	378.336	498.481	363.93		438.039	441.93	383.751	409.794	358.202	480.568	416.85	376.562		0.0135395	0.101712	0.0356796
Atp13a5	11		634.032	590.479	648.204	620.474	620.5	526.752	531.133		694.639	678.926	587.834	616.902	529.153	597.768	597.278		581.564	603.467	558.844	616.36	567.365	650.553	544.977	633.457		567.356	613.848	448.693	595.889	548.735	704.833	491.51	733.872		0.534258	0.688903	0.692962
Atp1a1	2		14396.3	13324.9	13382.5	14492.3	16395.2	15690.3	15936.2		13823.8	15055.4	13987.6	14474.2	12988.2	12979.5	13729.8		12631.4	14601.5	13661.8	14379.3	15340.3	15507.1	12862.1	15625.7		16296.7	13118.4	16124.6	15351.4	16733.5	14529.2	17287.9	16857.5		0.00632918	0.182371	0.0156002
Atp1a2	13		65255.8	54467.6	85073.2	52068.4	54645	50399.8	46139.4		61526.6	67339.3	50282.8	51001.1	62918.6	56702.9	63271.3		59509.2	56452	51377.8	69199.7	66801.2	54392.7	50137.9	54192.7		57061.6	59034.6	51299.8	55335.7	53377.8	61814.6	49657.7	59723.2		0.409731	0.857305	0.629458
Atp1a3	1		97019.9	102436	98585.2	106600	106017	92166.4	103680		86999.2	102994	91600.2	88648	90654.6	97613.7	104985		88616.8	91135.7	94497.8	88945.2	115876	89324.1	104590	94252.3		109492	94946.2	105837	89796	85937.9	66568.8	100233	59784.8		0.326164	0.33693	0.901644
Atp1a4	13		21.6837	50.3675	59.3198	26.8313	14.0287	17.2705	22.7165		51.5229	24.5509	23.0176	9.20749	19.1425	12.4391	16.6753		37.4053	25.2708	45.8821	38.7187	27.7996	51.6751	14.057	41.0447		58.2838	7.07898	25.977	42.4257	20.0059	11.8034	7.60423	36.9631		0.516803	0.228843	0.95519
Atp1b1	13		49323.5	46837.5	48064.1	53096.9	57446.5	50170.9	49021.1		43845.1	51122.5	50046.4	45271.5	43975.7	47185.6	43602.1		49146.1	46754.1	51017.2	46712.5	51040.1	48861.6	50519.6	39028		54366	42775.2	51800.5	42023.6	46640.5	33532.7	42481.4	29389.5		0.191869	0.177463	0.7699
Atp1b2	10		27935.6	30160.5	32533.1	26176.2	27611.7	23965	23423.9		27698.2	28988	23621.4	25231	28813.5	29207.7	29622.1		28172.4	29463.8	27916.5	29944.2	30472.2	24646.3	26580.6	27147		26256.8	31597.5	27935.9	26589.4	26194.5	27902.5	25537.8	25811.1		0.787029	0.890935	0.604966
Atp1b3	8		5283.89	5048.54	6279.27	4793.86	5560.76	4479.55	4581.16		4513.77	4749.65	4323.76	4919.31	4666.66	4678.48	4960.14		4856.46	4854.02	4977.29	5521.08	5719.14	4496.66	4708	4904.84		5020.6	4755.05	4956.88	4588.73	4821.43	4836.03	4514.84	3941.19		0.968303	0.0567921	0.692629
Atp2a2	12		19289	18161.2	18499.2	20273.3	21836.2	21191	18429.6		19999.2	21645.4	22209.3	19103	19327.7	19137.5	19550.2		20353	19958.9	20591.9	20216.4	19733.9	19969.7	20117.7	17751.8		22231.6	19726.1	21186.6	20904.3	20483.2	17943.7	18366.3	17619.1		0.712994	0.611681	0.692804
Atp2a3	10		263.674	215.401	266.4	202.353	185.611	209.405	177.405		220.812	223.791	141.647	209.261	217.404	225.286	250.887		194.151	246.643	216.563	233.359	248.933	163.33	166.521	194.278		172.119	227.538	200.731	188.987	227.687	227.638	266.839	277.224		0.61169	0.836487	0.500724
Atp2b1	7		6281.34	4400.19	5916.88	6962.72	5990.26	6901.74	4253.39		6855.3	7783.57	9236.25	6085.31	5517.13	5494.62	5960.65		5368.55	4774.16	4635.92	6736.01	4244.5	7445.83	4505.79	4776.24		6230.9	5597.45	6594.61	8748.38	7103.06	6999.43	5902.96	8293.6		0.679921	0.091565	0.282763
Atp2b2	4		14320.8	11581.3	13239.1	14326.8	16192.4	14142.4	11809.3		12945.1	15251.8	15109.3	12954.9	12548.6	13153	14502.2		12269.8	12082.5	12401	14244.3	13093.6	13478	11705.1	12573.4		14650.2	13592.6	14692.3	13476.9	14057.5	11634	12874	12171.7		0.566691	0.862936	0.552968
Atp2b3	X		1598.52	1607.47	1630.76	1514.85	1440.64	1627.75	1327.29		1900.83	1998.06	2312.38	1589.55	1814.43	1753.22	1637.97		1969.12	1567.8	1995.87	1655.49	1211.81	1725.58	1812.27	1354.48		1496.25	1503.78	1620.02	1873.48	1594.76	1543.72	1403.33	1419.23		0.00397775	0.0027759	0.0032296
Atp2b4	13		500.46	586.192	509.072	421.475	249.279	606.628	662.023		979.855	768.631	1012.77	507.249	1010.45	710.41	544.978		1266.44	912.782	1069.05	491.832	291.896	683.773	914.783	354.353		453.521	523.844	520.721	638.314	503.007	500.803	425.837	520.564		0.00190431	0.00216161	3.27297e-05
Atp2c1	8		3359.24	3326.4	3211.9	3584.21	3741.35	3739.07	3000.74		3423.51	3806.33	3993.55	3489.64	3292.5	3497.46	3234.25		3556.18	3428.75	3651.3	3584.1	3133.78	3969.76	3716.44	3246.64		3982.42	3542.52	3718.25	4130.72	3409.59	3979.44	3005.74	3489.94		0.480364	0.523027	0.986271
Atp4a	1		51.1736	42.866	35.5919	45.8368	28.0574	32.3823	42.1878		47.8427	51.9345	65.5116	41.0152	36.9176	51.1385	49.2679		60.561	62.6717	28.4469	38.7187	26.536	42.4474	37.8456	27.3631		34.606	47.5303	44.8693	34.712	54.3019	50.5861	23.504	59.295		0.440395	0.208807	0.531515
Atp5a1	18		27790.7	27763.2	30691	29978.4	30366.7	28066.8	30896.6		28136.1	28886	28139	28431.9	28523	27231.2	26066.5		27789.5	27628.1	28939.7	29269.2	31243	28971.3	28583.2	28201.8		31425	26519.9	28953.7	28137.9	27922.6	24380	29901.9	24555.8		0.873804	0.25883	0.850304
Atp5b	7		60243.4	58357.7	64934.7	61689.6	68946.8	62381.2	63732.7		58236.5	60214.8	56115.1	60124.9	58607.4	57361.5	59108.6		55445.4	57233.4	58986.9	62127.8	72986.7	62276.8	57829.2	66322.8		66237.7	61628.5	62008.2	59395	62357.6	53998.2	68045.4	53940.8		0.38901	0.137926	0.36194
Atp5c1	17		8970.12	8996.49	9897.78	9082.4	11077.3	9483.69	10286.2		8320.03	8893.08	8275.71	9812.67	8751.53	8450.98	8718.9		8786.69	8684.07	9764.62	9961.17	10432.4	9162.18	9555.48	10320		10060.3	9242.11	9594.95	9058.86	9094.13	7690.78	9639.4	7587.45		0.55347	0.0375005	0.563534
Atp5d	7		8711.65	9057.58	8833.26	9404.37	10840.9	9466.42	10650.8		7787.32	8091.4	7453.27	9044.26	8418.58	8685.25	10275		7735.78	8258.51	9038.77	9624.21	11716.3	7909.06	10129.7	12619.9		10171.4	10814.7	9393.04	9592.07	9796.25	7617.43	11225.2	7493.51		0.094853	0.0887001	0.265747
Atp5f1	2		10239	9830.24	10436	9882.86	12261.1	10848.1	11213.3		8767.17	9211.3	9207.92	10087.2	9685.41	9059.81	9303.29		9723.6	9589.77	10509.7	10270.9	11627.8	10496.5	10269.1	11101.2		11126.7	9800.34	10198.3	9409.83	9534.26	8695.75	9926.98	8161.92		0.529593	0.0048234	0.440717
Atp5g1	10		4356.69	4677.75	4228.96	4645.17	6075.51	5226.5	5349.19		3993.02	4061.28	4047.55	4777.85	4149.81	4265.92	5608.2		3999.7	4279.87	4744.21	4918.32	6163.94	4204.14	5247.57	6331.83		5404	5507.44	4901.39	4702.51	4776.66	3876.58	5892.59	3974.31		0.135436	0.106597	0.34039
Atp5g2	7		6281.34	6829.62	6300.84	6145.49	7555	6739.83	7917.24		5757.68	4975.33	4757.56	6235.98	6216.52	5777.27	6749.7		5192.22	5932.58	6384.95	6414.75	7673.96	5201.65	7114.98	8486.68		6288.27	7178.08	6044.37	6144.02	6194.22	5241.57	7648.47	5491.34		0.194168	0.0115237	0.1683
Atp5g3	3		12537.5	12532.9	13038.5	12691.2	16735.2	13518.5	14704.1		10552.1	11515.3	11148.5	13272.2	11744.6	11524.8	13110.6		11732.8	12002.6	13300.3	13390.4	14856.4	12323.6	14024.5	15487.5		14132.9	13497.6	13792.6	13033.4	12331.3	10408.1	13935.1	9630.44		0.274001	0.0133975	0.297118
Atp5h	10		4971.64	5133.2	4777.94	4522.19	6427.3	5386.25	5997.15		4027.07	4526.8	4045.78	4773.66	4745.96	4164.33	4857.05		4342.58	4674.09	5284.7	5644.56	6246.07	4757.8	5305.96	6349.62		5434.05	5548.91	5281.59	5228.01	4735.69	4196.96	5267.66	3871.12		0.0723722	0.00337688	0.210074
Atp5i	14		6822.56	6641.01	6389.28	6004.62	8813.26	7499.73	7510.5		5639	5835.55	4906.29	7373.52	6085.25	5730.28	7356.07		5794.26	6268.18	6481.3	6795.66	7826.86	5752.55	6828.43	8804.09		6699.9	7159.88	7273.56	6703.26	6414.29	6502.85	7826.14	5837.87		0.0937128	0.0221743	0.0998601
Atp5j	11		5847.66	5970.16	5507.04	5395.33	7657.51	6392.26	6805.21		4741.95	5102.8	4939.93	5949.71	5904.08	5460.07	5981.12		5509.27	5698.07	5959.16	6507.88	7111.65	5780.23	6329.95	7757.45		6459.48	6434.79	5945.19	6160.41	6017.98	5285.41	6501.62	4658.9		0.127028	0.0216429	0.384487
Atp5j2	12		5060.11	5271.44	4687.34	4762.56	6645.29	5276.15	5688.86		3986.58	4349.28	3754.52	4647.27	4691.27	4752.42	5305.01		4184.05	4772.14	4880.93	4855.53	6388.86	4573.25	5661.71	6553.47		5080.71	5686.44	5234.36	4747.82	5044.36	4224.78	5889.82	4028.21		0.0998189	0.0085159	0.162578
Atp5l	8		8035.12	7914.13	8242.22	7592.14	10525.8	8952.62	9492.25		6922.47	7102.76	6969.9	8526.97	7778.68	6967.27	8136.02		7245.95	7692.44	8869	9156.45	9679.33	8117.61	8619.07	10823.5		9024.88	8660.62	8507.46	8856.37	8627.33	7151.19	9496.99	6969.09		0.0389433	0.0111896	0.185362
Atp5o	11		9042.11	9217.25	9166.53	9022.03	11527.3	9760.02	10894.2		7947.41	8374.68	7549.77	8746.27	8740.59	8576.75	9482.17		8202.45	8815.48	9733.42	9789.55	11545.7	8734.94	10171.8	11652.6		10336.3	10232.2	9247.81	9009.68	9192.26	7571.06	10554	7480.42		0.153719	0.0137534	0.328441
Atp5s	6		559.44	525.108	526.328	563.457	596.759	528.91	618.754		485.787	512.736	494.878	518.13	542.142	540.41	530.577		478.254	474.081	546.914	535.783	567.365	516.751	553.628	558.208		572.82	498.562	538.432	508.144	534.445	561.506	532.987	478.211		0.756665	0.223446	0.378089
Atp5sl	1		2271.59	2640.54	2873.24	2462.89	3156.46	2737.38	2796.29		2415.14	2828.07	2319.46	2820	2858.38	2874.12	2646.06		2485.67	2756.54	2487.73	2730.19	3243.71	2607.75	2852.48	2870.39		2581.79	2603.04	2627.22	2845.42	2730.34	2308.41	3061.74	2030.66		0.563267	0.871024	0.522097
Atp6ap1	X		14692	14794.1	16265.5	14422.9	16815	14675.6	14866.3		13514.6	13806.1	13423.7	14608.1	12858.3	13076.3	13857.2		14401.9	15264.6	15343.9	14611.6	15864.7	14981.2	13413.6	14703.6		15078.2	13244.8	15330	13722.8	14689.1	12934.9	14966.5	13020.3		0.367449	0.0100566	0.281921
Atp6ap1l	2		2994.09	2730.56	2899.12	3096.78	3133.8	2776.24	3302.54		2913.8	2217.13	2666.5	2872.74	2628.67	2281.88	2826.46		2435.8	2531.13	2726.31	2865.18	2844.41	2889.19	2137.74	3278.1		3520.7	2676.86	2885.81	2781.78	2929.44	2735.02	3237.33	2910.85		0.0271151	0.019934	0.00435072
Atp6ap2	X		8962.31	8389.94	8613.24	9889.57	11900.7	10871.8	8996.81		7942.81	8511.6	9061.85	8774.73	7597.51	8195.29	7682		8640.63	8693.16	9620.55	9301.91	9052.57	10156	9403.02	8949.11		10317.1	7746.42	9763.8	9298.95	9496.16	7990.92	8086.75	8023.31		0.181675	0.00310234	0.116049
Atp6v0a1	10		14168.1	14863.8	14482.7	14826.5	15694.9	14392.8	16266.1		14959.1	15522.8	14496.7	14583	14888.1	15141.1	15911.2		14121.4	15346.5	15323.7	14489.2	16471.3	15160.2	14432.2	15010		15431.5	14976.1	15803.5	14781.5	15824.7	13952.5	17021	14566.6		0.72072	0.857241	0.878267
Atp6v0a2	12		436.276	376.149	336.505	408.059	277.337	403.699	352.646		514.309	591.109	622.36	446.982	489.5	469.921	464.634		505.863	431.626	404.68	409.163	303.269	433.702	496.318	351.616		393.416	415.637	439.247	554.427	426.794	530.311	360.855	589.87		0.239858	0.000307024	0.0720182
Atp6v0a4	4		112.755	92.1618	125.111	89.4377	110.071	90.6704	86.539		124.207	105.758	130.138	113.001	109.386	109.188	116.727		108.654	125.343	124.799	100.459	106.144	108.887	122.187	79.3531		99.2646	91.0154	122.8	124.385	132.42	132.367	118.903	134.761		0.724047	0.2251	0.761467
Atp6v0b	5		5196.28	5555.43	5024.93	5650.23	6706.8	5699.28	6139.94		4726.31	4862.02	4627.42	5472.59	4831.42	5292.83	6175.92		4623.12	5285.65	5298.46	5702.11	6742.67	4980.19	6227.23	7435.93		6049.67	6169.83	5856.63	5444.96	5430.19	4857.95	6381.33	4833.7		0.124345	0.0841463	0.352144
Atp6v0c	10		38426.1	39404.5	36774	39049.6	46213.8	41488.2	44954.9		32905.6	33889.6	32616.8	37466.1	35272	36994.6	40748.3		33825.1	38254	39031.9	37105.1	46424.1	34121.3	42110.3	46748.6		41912.4	40248	41161.7	36704	35867.8	30446.1	42209	29067.7		0.47683	0.0230137	0.386042
Atp6v0d1	19		13703.2	13912.1	15360.6	14295.5	16165.4	14071.2	15208.1		13038.1	13544.5	12954.5	14306.8	13508.4	13033.4	13585.8		13351	14313.4	15831.1	15224.8	16044.2	14209.7	14079.7	14997.7		15149.2	13906.1	14373.5	14175	14848.2	12314.3	14998.3	11834.4		0.390087	0.0535383	0.603141
Atp6v0e1	10		1412.04	1439.22	1673.9	1514.85	1618.7	1476.63	1709.15		1454.6	1411.68	1363.35	1626.38	1466.45	1377.98	1763.03		1292.26	1599.14	1632.48	1719.32	2141.84	1476.43	1757.12	2401.12		1751.25	2039.76	1751.09	1803.09	1423.28	1874.22	1813.95	1760.37		0.00636465	0.584502	0.569659
Atp6v0e2	4		7411.49	8192.76	8928.17	8069.51	8289.88	7363.73	8431.06		7691.63	7481.41	7293.92	7987.91	7527.78	7556.75	8261.09		7050.01	7995.69	8914.89	8176.97	8976.75	8220.96	6528.91	8229.46		7729.89	8225.77	8449.61	8040.64	8649.24	6846.83	8663.29	6544.02		0.587826	0.301674	0.588932
Atp6v1a	11		6920.57	6739.6	6772.16	7310.41	7615.43	7616.31	7097.28		7253.69	7732.58	8458.08	7130.78	7464.2	6810.4	6148.63		7838.2	8017.93	8178.02	7289.58	6440.67	7995.8	7108.49	5757.2		7845.54	6673.45	7726.97	7254.8	7477.46	6550.9	6481.57	6009.59		0.440898	0.729238	0.378097
Atp6v1b2	16		22792.2	22758.6	24585.4	25078.3	27270.7	23820.4	24044.9		24110	24177.9	24670.4	22471.3	22484.2	22107	23190.8		23480.7	24756.3	25248	24891.9	24439.7	25605.9	23081.5	22812.6		25864.3	22825.7	25299.2	22981.2	24108.1	19216	23271.7	19658.2		0.695875	0.365041	0.804816
Atp6v1c1	7		7215.47	7084.67	7643.63	7721.83	8630.89	7728.57	7566.75		7296.93	7489.9	7881.75	7005.22	7150.4	6979.71	6074.35		7497.1	7190.06	7495.29	7671.54	7900.15	8290.17	7599.4	6798.37		8374.65	6894.92	7246.4	7169.95	7284.07	6616.66	6730.43	6329.94		0.889799	0.125941	0.91533
Atp6v1d	6		11286.8	10996.2	12394.6	11374.2	13024	12216.8	12985.2		10365.3	9591.84	11026.3	11786.4	11306.4	10289.2	10300		10481.5	11480	13391.1	12676.7	12140.9	12600.4	10687.6	12399.6		12238.7	10536.5	11773.5	11634.3	12224.6	10115.5	12336.1	9472.58		0.240427	0.0156188	0.368295
Atp6v1e1	4		13903.6	13142.7	15137.3	14174.8	16571.1	15230.5	14815.5		12502.6	12784.4	12741.1	13478.1	12168.5	12329.9	13153.8		12747.2	13781.7	14785	14651.4	15751	14442.3	13236.2	15008.7		15472.5	13876.8	14571.9	13270.6	14294.7	11157.6	14554.5	11320.7		0.192136	0.00386064	0.18118
Atp6v1f	4		6268.33	6699.95	6127.2	6334.42	7903.55	7422.02	7752.81		5390.58	5358.7	5270.14	6623.53	6062.01	6374.34	7018.78		5715.89	6195.4	6779.53	6505.79	7294.88	5964.79	7455.59	8747.99		6709.01	6928.29	6869.73	6761.12	6339.03	5500.4	7770.14	5164.06		0.192381	0.0227308	0.276091
Atp6v1g1	5		8252.82	8696.43	8385.66	7975.6	10096.3	9317.46	9824.34		7477.26	7141.47	7001.77	8537.01	8858.18	8124.8	8346.74		7560.33	8130.13	8843.31	8517.07	9593.4	8122.22	8935.9	10701.7		8441.13	8755.68	8364.59	8525.64	8472.04	8025.49	9205.27	7239.39		0.271324	0.021397	0.320701
Atp6v1g2	20		18569.1	18705.6	19219.6	19302.9	22266.8	19947.5	21316.7		16527.8	17832.4	16839.1	18727.2	17936.5	18340.8	19432		16742.4	18489.1	19897.2	19369.8	23691.6	18535.7	18047	21358.3		20777.3	19754.4	20377.8	18256.6	20088.8	15096.6	20595.7	14636.6		0.445962	0.0619772	0.424305
Atp6v1h	5		4547.51	4509.5	4672.24	4706.66	5571.55	4971.76	4697.99		4217.52	4550.41	4530.04	4545.99	4449.94	4418.64	4034.66		4666.76	4258.64	4979.12	4731.01	4960.97	5014.33	5029.14	4244.02		5468.66	4352.56	4618	4404.56	4284.13	3807.45	4127.02	3861.88		0.894685	0.0649486	0.890637
Atp7a	X		30.3572	21.433	31.2777	27.9493	15.1078	82.0351	11.8991		42.3224	48.1575	42.494	33.4818	58.7947	33.1709	34.8665		41.8583	26.2817	33.0351	53.369	12.6362	34.1425	41.0895	23.2587		25.4992	51.5754	29.5193	64.6028	29.5326	51.4292	17.2823	47.7441		0.776993	0.122191	0.580818
Atp7b	16		222.909	202.542	231.887	212.414	174.819	207.247	236.901		256.694	225.679	284.179	185.824	276.198	261.912	250.887		233.338	230.47	218.399	227.08	255.251	209.469	275.732	198.383		218.564	216.414	247.962	212.129	238.166	244.5	258.544	285.694		0.692333	0.0864125	0.351142
Atp8a1	14		860.41	660.136	797.042	933.506	687.406	967.15	561.422		1333.15	1857.37	1831.67	1000.27	1460.98	948.135	1128.61		1188.96	625.706	1054.37	1132.26	358.868	1369.39	1142.94	622.511		875.167	1217.58	921.002	1906.26	804.049	1300.06	592.439	1081.94		0.0906495	6.94327e-05	0.0316972
Atp8b2	2		1065.97	936.621	1186.4	944.685	692.802	898.068	977.891		1415.04	1445.67	1315.54	991.897	1304.42	1075.29	966.408		1252.19	1199.86	1063.55	1024.48	924.969	1326.02	981.824	617.039		935.273	885.883	978.86	1113.68	1179.4	1168.54	983.711	1423.08		0.165748	0.00567368	0.0797726
Atp8b3	7		60.7144	92.1618	59.3198	70.4322	74.46	79.8763	68.1495		56.1231	50.046	40.7234	53.5708	85.4574	85.0005	77.3127		85.4979	76.8233	89.0112	60.6942	83.3989	49.8296	87.5856	68.4078		63.7479	72.8123	60.2194	45.3184	61.9232	46.3706	58.76	40.8135		0.287941	0.417304	0.322747
Atp9b	18		1830.11	1875.39	1746.16	1745.15	1903.59	1742.17	1914.68		1914.63	1811.1	1814.85	1785.42	1709.83	1621.23	1865.36		1656.52	1717.41	1676.53	1697.34	1819.61	1716.35	1654.39	1901.74		1750.33	1863.79	1653.08	1576.5	1762.43	1742.69	1851.98	2000.63		0.875341	0.676543	0.468119
Atpaf1	5		2164.03	1924.68	2193.75	2294.08	2664.37	2299.14	2001.21		2181.44	2578.79	2561.15	2138.65	2009.28	2033.1	2135.19		2222.95	2051.99	2217.02	2398.47	2163.32	2364.14	2010.14	2141.17		2413.31	2255.16	2339.11	2342.09	2299.73	1894.45	1930.09	1886.66		0.577733	0.910173	0.801548
Atpaf2	10		1174.39	1244.18	1273.76	1148.16	1196.76	971.468	1298.09		1053.46	979.202	990.641	1122.48	1113.68	1111.92	1196.83		1174.71	1128.09	1136.04	1227.49	1200.44	1063.95	1212.14	1221.76		1143.82	1099.26	1135.9	1039.43	1114.62	1031.96	1281.66	1098.11		0.511157	0.0722273	0.491467
Atpbd4	3		649.644	647.276	574.863	632.772	653.953	669.234	631.735		598.954	526.899	656.001	616.902	529.836	539.718	569.233		561.08	573.142	522.138	582.873	567.365	566.581	570.928	570.521		637.479	514.743	510.094	534.178	566.835	550.546	545.431	566.768		0.494803	0.109642	0.346482
Atpif1	5		5593.53	5786.9	5312.9	5628.98	6358.24	6193.65	6730.57		5087.89	4901.68	4427.34	6220.91	5612.16	5766.21	6235.04		5206.47	5435.25	5883	6049.54	5816.44	4632.31	6675.97	7374.37		6022.35	6085.9	6170.72	5964.67	6139.92	5419.46	7003.5	4779.03		0.145608	0.163211	0.249113
Atrip	8		953.216	1015.92	965.295	916.736	925.894	908.862	971.4		955.934	933.877	996.838	979.342	994.725	945.371	1028.56		987.679	1024.98	896.536	947.039	947.715	909.851	1041.3	1072.63		962.593	907.12	941.075	925.652	926.942	1015.94	1005.83	1055.76		0.862054	0.615861	0.610829
Atrn	3		7201.59	7581.92	7695.4	7244.45	7275.5	8089.09	7161.1		8566.6	8607.91	10114.5	8011.35	7137.41	8622.36	7710.8		8596.1	7613.6	7435.65	7466.43	6230.91	8706.33	7552.91	6829.84		7379.27	7517.87	7881.65	8016.53	7971.89	8694.91	6517.52	7590.54		0.082162	0.0230246	0.161287
Atrnl1	1		767.603	506.89	676.246	903.321	636.687	749.11	439.185		857.488	1461.72	1369.55	714.836	801.249	866.59	767.063		843.401	641.879	636.843	960.642	533.247	1051.96	737.449	488.432		823.258	740.259	904.471	1224.56	754.51	817.809	592.439	990.304		0.232826	0.000983227	0.142531
Atrx	X		3959.45	3721.84	3958.25	4370.15	4689.9	4833.59	3614.09		3774.05	3994.24	4683.19	4110.72	4000.78	3718.6	3719.35		4143.98	3804.78	3844.92	4120.93	3861.62	4332.4	3917.56	3945.76		4194.61	3840.85	4125.62	4505.8	4009.76	4440.62	3442.64	3767.16		0.834398	0.42804	0.460838
Atxn1	17		412.858	296.847	353.762	450.542	280.574	401.54	321.276		526.27	628.88	699.38	448.656	518.898	522.442	517.692		473.801	389.171	397.339	519.04	245.142	412.478	431.44	357.089		412.54	486.427	459.32	662.42	462.995	637.385	425.837	636.074		0.574468	1.57205e-05	0.209384
Atxn10	7		6218.89	6639.94	6808.84	6304.24	7053.2	6506.68	6969.64		5913.17	5807.23	5961.55	6512.2	6310.18	6173.25	5624.12		6858.53	6847.38	7846.75	6507.88	6664.33	6651.33	7143.09	6589.04		6789.15	5762.29	6232.12	5988.78	6259.96	5271.92	6336.4	5048.55		0.755634	0.0385447	0.423636
ATXN1L	19		187.347	156.461	155.31	153.162	78.7766	183.5	103.847		296.257	341.824	352.346	190.846	254.321	216.993	208.441		260.947	173.863	159.67	178.943	113.726	191.936	195.716	142.288		192.154	174.952	175.935	268.053	172.432	271.479	115.446	277.224		0.0510171	1.10713e-05	0.0147999
Atxn2	12		1918.57	1886.1	1758.02	1960.92	1533.45	1707.63	1683.18		2008.47	2069.83	2019.35	1664.88	1852.03	1818.87	1668.29		2024.34	1941.81	1808.67	1613.63	1537.82	1737.58	1776.58	1463.93		1769.46	1670.64	1843.19	1717.28	1914.86	1818.57	1659.8	1827.37		0.316815	0.34308	0.692419
Atxn2l	1		4468.58	4224.44	3676.75	4265.06	3257.9	3920.41	4342.09		4428.21	4599.51	4791.2	3884.72	3684.93	4603.85	4186.25		4178.71	4066.58	3075.93	3392.6	4595.78	3847.03	4274.39	2929.22		4712.79	3015.64	3863.49	4114.33	4171.72	4316.68	3801.42	5474.4		0.647838	0.305023	0.75863
Atxn3	6		344.337	231.476	293.363	372.284	284.891	427.446	177.405		422.304	470.244	656.886	323.099	355.503	321.343	327.442		415.912	255.741	250.516	326.493	169.325	357.112	344.936	192.91		300.526	317.543	251.504	385.688	285.799	419.865	183.884	337.289		0.0286906	0.0235503	0.20091
Atxn7	15		85.0002	62.1556	62.5554	68.1962	44.2444	88.5115	41.106		121.447	131.253	187.682	118.023	102.549	118.171	97.7778		113.997	56.6067	100.941	86.8555	21.4815	95.9681	100.561	49.2536		66.4799	98.0944	96.8233	142.705	93.3611	126.465	78.1162	130.911		0.230642	4.57093e-05	0.0803966
Atxn7l1	6		318.317	300.062	290.128	285.083	266.545	321.664	279.088		313.738	411.699	362.084	321.425	355.503	317.197	310.009		350.007	292.131	323.01	314.982	286.842	303.591	320.066	254.477		289.598	327.655	269.216	358.69	312.474	333.868	282.048	308.796		0.22107	0.0674428	0.224436
Atxn7l2	2		1137.96	1320.27	1226.3	1132.5	1180.57	1148.49	1314.31		1156.5	1106.68	1118.12	1174.37	1115.05	1131.96	1254.44		1075.85	1036.1	1082.82	1095.63	1328.06	969.831	1168.89	1136.94		1067.32	1090.16	1016.64	1046.18	1172.73	1119.64	1257.46	1162.03		0.559035	0.351908	0.447325
Auh	17		3302.86	3220.31	3495.55	3375.15	3640.99	3117.33	3588.12		2780.4	3169.9	2936.51	3364.08	3408.73	3427.66	3214.54		3147.39	3107.3	3497.13	3365.39	3709.99	2996.23	3487.21	3317.78		3391.39	3176.44	3264.83	2960.16	3344.8	2548.7	3231.11	2203.16		0.286114	0.244893	0.622362
Aup1	4		3387	3324.25	3367.21	3319.26	3697.1	3212.32	3663.85		2888.96	3112.3	2866.57	3334.78	2971.18	3183.03	3604.13		3047.64	3220.51	3107.13	3345.51	4060.01	2954.71	3357.45	4012.8		3386.83	3385.77	3330.96	3297.64	3355.28	3151.52	3620.3	3157.27		0.201393	0.0767626	0.283531
Aurka	3		388.572	399.725	350.526	384.582	424.098	397.223	479.21		368.941	329.548	361.199	416.848	406.094	351.059	375.952		331.304	383.106	392.751	367.304	478.912	334.965	377.375	496.641		426.2	428.784	388.474	361.583	352.486	372.651	443.811	344.219		0.568899	0.330449	0.544175
Aurkaip1	5		2875.26	3031.69	2531.34	2564.63	3127.32	2597.06	2983.43		2296.45	2293.62	2160.11	2205.61	2464.59	2373.1	2877.24		2385.03	2578.64	2640.05	2366.03	3353.65	2735.09	2749.76	3882.83		2651.91	2872.04	2570.54	2631.36	2750.34	2252.77	3151.61	2250.13		0.0883842	0.00750954	0.257827
Aurkb	10		272.347	609.768	71.1838	89.4377	164.028	347.57	256.372		133.407	229.456	104.464	411.826	612.559	89.8379	75.7967		879.916	168.809	639.596	69.0658	185.752	408.787	1049.95	168.283		221.296	234.617	392.016	269.982	449.658	510.077	572.391	550.597		0.0693048	0.76698	0.956872
Aurkc	1		730.307	739.438	656.832	759.102	826.614	757.745	763.707		717.64	607.162	521.437	636.154	658.364	637.849	769.337		631.438	702.529	564.349	614.267	822.616	612.719	729.88	856.466		771.349	703.852	667.136	584.318	716.403	709.892	748.671	659.176		0.314121	0.044306	0.123296
Auts2	12		35.5613	27.8629	37.749	34.6571	23.7409	43.1764	31.3704		23.9213	34.9378	54.8881	35.9929	32.8157	44.2279	32.5926		27.6087	40.4333	34.8704	28.2542	24.0088	22.1465	33.5204	38.3084		40.0701	36.4062	40.1463	52.0679	37.1539	37.9396	51.1557	39.2733		0.385558	0.448424	0.373503
Aven	3		708.624	661.207	836.949	781.462	911.866	749.11	743.154		682.678	719.529	628.557	729.065	769.117	757.403	804.961		682.202	719.713	776.325	896.809	885.797	790.814	700.685	872.884		858.775	815.093	768.683	790.661	822.149	767.223	866.882	746.193		0.0967534	0.364226	0.380065
Avp	3		14.7449	30.0062	28.0421	25.7133	127.337	23.747	23.7982		20.2411	20.7738	7.08233	16.7409	12.9895	77.3988	31.0767		6.23422	11.1192	35.788	14.6503	13.8998	20.3009	25.9513	31.4676		51.909	56.6318	28.3385	27.9624	10.4793	18.5482	28.343	38.5033		0.481443	0.186609	0.0283218
Avpi1	1		774.542	710.503	817.535	844.068	958.268	770.698	828.611		678.078	802.625	725.939	784.31	642.64	687.605	850.439		618.078	718.702	761.642	822.511	898.433	696.691	749.344	896.143		822.348	909.143	785.213	730.879	749.747	628.954	803.974	631.454		0.707054	0.152736	0.378961
Avpr1a	7		39.0307	66.4422	37.749	33.5391	31.2948	49.6528	53.0051		34.962	19.8296	33.6411	39.3411	43.0706	45.61	37.1404		42.7489	51.5525	40.3762	26.1613	26.536	39.6791	67.0408	25.995		33.6953	22.2482	25.977	25.0697	26.6746	35.4103	33.8734	27.7224		0.148682	0.233233	0.547811
Avpr2	X		31.2245	20.3613	29.1206	38.011	10.7913	28.0646	14.0626		34.0419	37.7706	60.1998	36.8299	36.9176	43.5368	43.2041		48.9832	21.2275	30.2822	34.5329	15.1634	34.1425	33.5204	15.0497		24.5885	36.4062	33.0616	38.5688	45.7279	64.9189	31.7995	38.5033		0.712788	0.00387995	0.32032
Axin1	10		1430.26	1433.87	1500.25	1460.07	1457.91	1388.12	1524.17		1648.73	1468.33	1520.05	1482.41	1527.98	1507.2	1535.64		1463.26	1519.28	1381.05	1409.57	1507.5	1501.35	1347.3	1485.82		1468.93	1434	1454.71	1371.12	1555.7	1531.92	1607.26	1614.06		0.739042	0.292978	0.864184
Axin2	10		594.134	562.616	588.884	573.519	394.962	602.31	650.124		799.525	766.743	829.518	662.102	706.904	686.223	610.922		672.405	657.042	562.514	557.759	442.267	642.248	540.652	482.959		542.768	603.735	662.413	654.706	728.788	747.832	662.259	877.875		0.480491	0.00192821	0.572825
Axl	1		934.134	863.749	1000.89	856.366	655.032	805.239	758.298		1231.95	1349.35	1022.51	808.585	1113	1066.31	1061.15		993.022	940.075	785.501	869.601	798.608	862.79	827.197	719.65		875.167	933.413	795.84	890.94	891.694	1209.85	701.663	1257.52		0.0537162	0.000788763	0.141432
Aytl1b	14		33.8266	16.0747	31.2777	26.8313	33.4531	32.3823	27.0434		23.9213	47.2132	40.7234	27.6225	30.081	24.8782	28.0448		24.9369	26.2817	18.3528	33.4864	44.2267	25.8376	18.3822	23.2587		35.5167	41.4626	33.0616	29.8908	30.4853	30.3517	34.5647	32.3427		0.710256	0.53439	0.567828
Azi1	10		2412.96	2687.7	2267.1	2201.28	2161.5	2325.05	2691.36		2175.92	2101.93	2097.26	2374.69	2426.31	2534.81	2369.41		2458.06	2334.01	2262.9	1935.94	2483.01	1871.38	2498.89	2433.95		2104.59	2089.31	2030.93	1910.12	2001.55	1975.39	2384.27	1969.83		0.0291725	0.437104	0.37565
Azi2	8		1281.94	1250.61	1256.5	1365.04	1373.73	1327.67	1293.76		1323.95	1253.04	1452.76	1382.8	1301	1263.26	1180.91		1318.09	1421.23	1242.49	1361.43	1277.52	1425.68	1290	1307.96		1543.61	1316.69	1510.21	1536.97	1519.5	1424.84	1399.87	1370.72		0.0219414	0.983114	0.183985
Azin1	7		3066.08	2562.31	2659.68	3418.76	3610.77	3385.03	3074.3		2872.4	3352.14	3628.81	3207.55	2881.63	2970.87	2824.94		3246.25	3054.74	2915.35	3117.38	2829.24	3418.86	3325.01	2951.11		3740.18	3082.39	3368.74	3409.49	3348.61	3195.36	2650.42	2854.63		0.549686	0.978406	0.66701
B2m	3		12247	11932.8	13819.4	10498.9	11889.9	10906.3	10952.6		10506.1	10884.5	8849.38	9844.48	11168.9	10553.2	11262.6		10412.9	10814.9	10724.5	11902.3	13467.7	10172.6	11016.3	13457.2		10834.4	13177	9730.74	10218.8	9669.54	11650	10504.2	10255		0.572569	0.0302725	0.487845
B3galnt1	2		1573.37	1599.97	1439.85	1526.03	1721.21	1472.31	1652.9		1376.4	1287.98	1498.8	1454.78	1493.8	1487.16	1241.55		1621.79	1479.86	1632.48	1385.5	1429.15	1589.01	1825.24	1347.63		1622.84	1349.05	1471.24	1381.73	1326.11	1265.5	1298.25	1131.23		0.483628	0.0429921	0.817668
B3galnt2	17		907.247	885.182	791.65	848.54	906.47	977.945	905.414		842.767	853.615	884.406	855.459	823.126	854.151	793.592		845.182	793.504	712.09	710.541	764.49	835.107	991.556	871.516		844.204	708.909	846.614	839.836	822.149	1006.66	681.616	862.473		0.728557	0.410641	0.446788
B3galt1	3		176.939	156.461	152.074	201.235	115.467	185.658	89.7842		244.734	388.093	422.284	204.239	230.393	232.196	157.657		267.181	145.56	190.869	230.219	58.1265	195.627	182.74	95.771		163.923	164.839	172.393	279.624	210.539	221.736	111.298	247.961		0.0451496	0.000633441	0.0587448
B3galt2	13		329.592	287.202	334.348	448.306	645.32	688.663	427.286		344.099	575.057	517.896	290.454	397.206	346.912	271.352		493.394	484.189	451.48	406.023	614.119	443.852	509.294	362.562		744.94	436.874	434.524	411.722	493.48	394.572	367.768	331.128		0.234962	0.264575	0.565241
B3galt4	20		241.123	272.199	307.384	244.836	276.258	284.964	281.252		217.132	207.738	208.929	194.194	233.128	230.123	297.123		212.854	207.221	234.916	221.848	255.251	224.233	237.887	303.731		223.118	217.426	214.901	206.343	241.977	204.031	311.773	208.688		0.932359	0.0531784	0.250915
B3galt5	11		1445	1296.7	1379.46	1473.49	1399.63	1357.9	1256.98		1624.81	1668.52	1849.37	1493.29	1409.71	1525.86	1363.58		1489.09	1332.28	1458.13	1552.93	1158.74	1613	1269.45	1324.38		1381.51	1251.97	1405.12	1440.55	1573.8	1418.1	1240.18	1312.96		0.0185491	0.0199757	0.054957
B3galt6	5		165.664	154.317	141.289	167.696	175.898	148.958	125.482		221.732	259.673	264.702	200.891	192.792	216.993	179.638		247.588	170.831	200.046	160.107	112.462	166.099	184.903	136.816		177.583	163.828	179.477	211.164	201.012	204.031	132.037	186.356		0.0675704	0.00114671	0.0408309
B3gat1	8		3011.43	2979.18	3324.07	3435.52	2826.24	3257.66	2863.36		4284.68	4489.03	3897.05	3224.29	3110.65	3355.1	3349.46		3438.62	3422.68	3231.02	3301.55	3068.07	3854.41	2467.54	2238.3		3297.59	3464.65	3823.34	3302.46	3834.47	3678.45	3173.73	4209.95		0.744016	0.00870534	0.734231
B3gat3	1		6110.47	6355.95	6327.81	6555.78	7596	6921.17	6870.12		5600.35	5942.26	5153.28	6083.64	6163.87	6530.52	7271.94		5311.56	5879.01	6180.31	6355.1	7893.83	5342.84	6781.94	7523.49		6603.37	7456.18	6672.54	6187.41	6214.23	5585.55	7120.32	5206.41		0.445803	0.133244	0.295705
B3gnt1	1		3340.16	3585.74	3532.22	3501.49	3618.33	3426.04	3844.5		3294.7	3128.35	3252.56	3278.7	3293.19	3321.24	3163		3274.75	3323.62	3586.14	3370.62	3589.94	3576.66	3601.82	3600.99		3414.15	3034.86	3184.54	3220.5	3318.13	2949.17	3567.77	2997.09		0.779042	0.0322628	0.918577
B3gnt2	14		2113.73	1665.34	2173.26	2343.27	2518.69	2320.73	1863.83		1994.67	1983.9	2318.58	2188.87	1564.21	1801.6	1722.1		1602.19	1843.76	1796.74	1974.65	1771.59	2339.22	1460.84	2164.42		2161.05	1888.06	2215.13	2185.89	2530.28	2048.74	2197.62	2481.15		0.0376111	0.130784	0.0029157
B3gnt3	16		60.7144	63.2273	64.7125	42.4829	34.5322	49.6528	53.0051		51.5229	20.7738	46.0352	34.3188	44.4379	47.6832	41.6882		39.1865	48.52	52.3056	52.3226	54.3356	43.3702	48.6587	73.8805		67.3906	67.7559	55.4963	52.0679	60.0178	39.6258	66.3642	46.974		0.0174734	0.0820286	0.0692894
B3gnt7	9		270.613	302.205	266.4	210.179	251.438	254.741	269.353		278.776	285.168	234.602	220.98	286.453	274.351	325.168		267.181	249.676	289.975	285.681	279.26	234.384	267.082	288.681		258.634	323.61	250.324	277.696	308.663	333.025	322.834	365.011		0.176099	0.628315	0.508331
B3gnt9	19		71.1226	71.8005	72.2623	71.5501	53.9565	75.5586	71.3947		67.1638	66.0985	54.8881	62.7783	50.5908	82.9273	62.9113		71.2482	48.52	68.8231	63.8335	50.5448	85.8176	70.2848	75.2486		39.1594	57.6431	66.1232	59.7817	75.2605	62.3896	69.8207	69.3059		0.848001	0.499745	0.928784
B4galnt1	7		6463.48	6232.71	6143.37	6860.99	5880.18	6087.87	6673.24		6023.58	5583.43	5804.86	6370.74	5469.96	5620.4	6724.69		5168.17	5937.63	5480.15	6137.44	6954.96	6053.37	5348.13	6844.89		6546.91	6257.81	6465.91	6271.29	6844.89	5131.96	7078.85	5500.58		0.292706	0.21361	0.123352
B4galnt4	1		2817.15	3190.3	2569.09	2948.09	2905.02	2968.37	3185.72		2851.24	2681.71	2728.47	2684.4	2823.51	2996.44	3051.58		2874.87	2986	2879.56	2561.71	3310.68	2723.09	3210.39	2840.29		2958.81	2723.38	2883.45	2681.5	2917.06	2659.14	3191.7	2696.77		0.950909	0.416858	0.890996
B4galt1	5		128.368	126.455	144.525	77.14	82.014	90.6704	97.3564		128.807	129.364	126.597	94.586	123.742	138.212	105.357		112.216	112.202	98.1876	87.9019	88.4534	102.427	122.187	86.1939		83.7829	85.959	106.269	96.4221	98.1244	124.779	95.3985	138.612		0.171804	0.30226	0.54496
B4galt2	5		2741.69	2804.51	2832.25	2889.95	3025.88	2774.08	2771.41		2692.07	2521.19	2213.23	2593.16	2679.26	2773.92	2993.97		2206.02	2720.15	2670.34	2753.21	3041.53	2724.02	2467.54	3542.16		2620.04	3151.16	2761.83	2729.71	2773.21	2862.33	3408.08	3289.72		0.0346286	0.190218	0.0673779
B4galt3	13		2090.31	2302.97	2090.21	2172.22	2210.06	1940.78	2444.73		2109.68	1880.03	2080.44	2241.6	2087.9	2171.31	2217.05		1951.31	2239	2247.3	2051.04	2409.72	2228.49	2183.15	2640.54		2241.19	2294.6	2278.89	2234.1	2226.38	2129.68	2541.89	2283.24		0.0992056	0.507737	0.46321
B4galt4	11		702.552	1108.08	1137.86	1066.54	1161.14	608.787	1172.6		1116.94	987.7	1067.66	1061.37	1194.35	1090.49	705.668		1015.29	690.399	1113.1	1068.43	1026.06	1034.43	1066.17	1050.74		1008.13	1037.58	686.029	787.769	1088.9	941.745	1135.1	946.41		0.353765	0.681604	0.449552
B4galt5	3		1651.43	1700.71	1672.82	1721.68	1980.21	1688.2	1838.95		1611.93	1606.19	1663.46	1736.03	1719.4	1754.6	1879.76		1637.82	1767.95	1871.99	1699.44	1959.87	1691.44	1907.42	1800.49		1865.99	2010.43	2027.39	1766.45	1698.6	1525.17	1863.04	1427.7		0.479402	0.652529	0.861076
B4galt6	18		3510.16	3112.07	3288.47	3910.66	4588.46	4205.38	3613		3288.26	3400.3	3818.26	3287.07	2709.34	2974.33	3086.44		3728.06	3579.36	3574.21	3211.56	3399.14	3388.41	3141.19	3029.1		3935.98	2965.08	3672.2	3387.31	3395.3	3337	3220.05	3037.91		0.412553	0.00712004	0.0557417
B4galt7	17		1402.5	1546.39	1404.26	1441.06	1430.93	1355.74	1555.54		1294.51	1194.49	1220.82	1372.75	1340.66	1444.32	1465.91		1311.86	1285.78	1363.62	1340.5	1618.7	1206.98	1495.44	1561.07		1281.33	1317.7	1321.28	1287.23	1310.87	1168.54	1383.97	1162.8		0.401236	0.111057	0.941272
B9d1	10		805.767	845.531	776.55	823.945	947.477	854.892	1122.84		783.884	812.067	769.318	882.245	854.574	769.151	804.961		884.369	892.566	902.041	830.882	955.296	745.598	844.498	1068.53		842.383	770.597	722.633	842.729	856.445	805.162	964.355	744.653		0.868865	0.181141	0.980445
B9d2	1		933.267	970.914	824.006	932.388	930.211	854.892	1046.04		773.763	682.703	802.96	852.948	845.003	838.948	922.446		770.372	887.511	926.818	817.279	926.233	728.066	899.645	1146.52		786.831	877.793	841.891	853.336	874.546	765.537	1133.72	762.365		0.410998	0.0602279	0.283592
Baalc	7		3118.99	3306.04	3314.36	3182.86	3410.05	3177.78	3211.68		3698.61	3826.16	3167.57	3024.24	3518.8	2887.25	3294.88		3402.99	4139.36	3649.46	3499.33	4034.74	3465.92	3176.87	3024.99		3915.94	3793.32	3640.32	3153	3464.84	3224.87	3139.16	3020.97		0.666392	0.565726	0.343126
Bace1	8		1357.4	1270.98	1228.46	1403.05	1059.71	1331.99	1187.75		1726.02	1774.27	1911.34	1445.58	1429.53	1612.24	1359.04		1747.36	1505.13	1381.05	1461.89	986.887	1538.26	1262.96	1057.59		1296.81	1282.31	1426.37	1550.47	1439.48	1460.25	1159.99	1641.01		0.0457582	0.000496751	0.023873
Bace2	11		117.092	106.093	156.389	100.617	99.28	120.894	144.953		103.046	113.312	96.4968	97.9342	103.233	117.48	126.581		97.9663	105.127	108.282	115.11	117.517	109.81	122.187	116.293		74.6761	124.388	92.1002	96.4221	103.84	92.7412	114.063	117.05		0.561028	0.314938	0.888296
Bach1	11		112.755	107.165	103.54	114.033	59.3522	133.847	60.5773		137.088	202.073	204.502	128.068	151.089	138.212	136.434		146.949	94.0075	113.788	113.017	45.4903	137.493	124.35	82.0894		105.639	148.658	96.8233	164.882	120.988	155.131	82.9552	146.312		0.133625	0.00118463	0.131056
Bad	1		1893.42	2028.63	2028.74	1950.86	2398.91	2016.34	2283.55		1750.86	1812.99	1723.66	2091.77	1900.57	2015.13	2228.42		1706.4	1909.46	2059.19	2028.02	2362.97	1797.56	2239.38	2639.17		2043.58	2254.15	2139.56	2191.67	2001.55	1820.26	2327.59	1763.45		0.235654	0.194761	0.41969
Bag1	5		2946.38	2982.4	3025.31	2811.7	3229.84	2955.42	2916.36		2598.23	2469.25	2562.92	3024.24	2857.01	2887.94	2998.52		2472.31	2713.08	2849.28	3171.79	3162.84	2776.61	2615.67	3598.25		2802.18	3107.67	2938.94	3059.47	3261.92	2764.53	3208.29	2572.02		0.175231	0.155124	0.207302
Bag2	9		447.552	415.8	443.281	456.132	579.493	431.764	488.945		406.663	406.978	407.234	451.167	435.491	391.831	432.041		383.85	445.777	412.939	462.532	559.783	380.181	448.741	415.92		490.859	454.066	481.755	395.331	401.072	340.613	425.837	293.395		0.786697	0.19229	0.718479
Bag3	1		923.726	904.472	869.305	952.511	797.478	770.698	1037.39		834.487	867.779	828.633	1082.3	1074.71	1161.67	1082.38		925.337	1168.52	1052.53	960.642	1232.03	978.136	1264.04	1509.08		1071.88	1265.11	1219.74	1279.52	1037.45	1281.52	1253.32	1172.04		0.00446054	0.140431	0.609443
Bag4	16		299.235	312.921	245.908	321.976	311.869	300.076	260.699		356.98	378.65	498.419	357.418	350.717	353.132	297.123		390.975	312.347	380.821	336.957	216.079	387.563	401.164	228.482		300.526	340.802	350.689	435.828	296.279	362.534	288.269	336.519		0.344282	0.0173018	0.108107
Bag5	6		2656.69	2541.95	2813.92	2751.33	2865.09	2756.81	2881.75		2553.14	2303.06	2665.61	2691.93	2530.91	2456.72	2379.26		2448.27	2596.83	2768.52	2687.29	2700.35	3022.07	2598.37	2637.81		2813.1	2378.54	2644.93	2543.61	2771.3	2355.63	2708.49	2310.97		0.621671	0.0407941	0.443315
Bahd1	3		2288.93	2051.14	2415.93	2472.95	2475.53	2284.03	2209.99		2493.34	2362.55	2709.88	2381.39	2149.43	2151.27	2369.41		2117.85	2260.22	2180.32	2493.69	2436.26	2521.93	1940.94	2376.49		2487.99	2370.45	2696.88	2564.83	2738.91	2445	2512.85	2799.96		0.0768475	0.602203	0.160893
Bai1	7		19093.8	17993	17073.3	19225.7	17553.1	17095.7	17914.7		17416.6	17784.3	17972.3	17754.5	17399.8	18322.1	20882.8		15964.1	18172.8	14132.6	16799.7	21703.9	15478.5	16751.6	17898.2		19094.3	17787.4	17692.7	18549.7	19108.5	17212.8	19806.3	19392.6		0.683778	0.803016	0.305673
Bai2	5		19014	18056.2	17155.3	19975.9	18148.8	19658.2	19991.6		19502.3	17264.9	19268.4	19244.5	18031.5	19358	20525		16986.5	18840.9	16931.4	18986.8	21165.6	18051.2	18015.6	21363.8		20824.6	18966.6	19434.3	20737.5	21712.2	20409	23580	24422.6		0.0182707	0.851949	0.0850093
Bai3	9		3457.25	3428.2	3342.4	3751.91	3839.55	3769.3	3857.48		3521.04	3278.49	4072.34	3473.73	3354.03	3226.56	3040.21		3264.95	3092.14	3208.99	3094.36	2961.92	3604.34	3408.27	3041.41		3556.22	2795.18	3078.27	3579.19	3463.89	3137.18	3135.71	3124.93		0.221585	0.214685	0.309328
Baiap2	10		10958.9	9379.07	10246.1	11319.5	9227.65	9949.99	10056.9		11716.9	10493.6	11843.4	11266.6	9514.49	10322.4	11395.3		8865.95	9754.54	8327.6	11034.8	10616.9	10998.5	9025.64	11885.2		11398.1	10473.8	10474.6	12607.2	12230.3	10760.5	12544.9	13223.6		0.184697	0.171725	0.283079
Baiap2l1	12		42.5001	34.2928	62.5554	32.4212	16.187	36.6999	36.7791		32.2018	35.882	45.1499	41.8522	43.7542	43.5368	29.5607		49.8738	53.5742	32.1174	56.5084	32.8541	24.9148	45.4148	38.3084		25.4992	26.2933	34.2424	40.4973	41.9172	45.5275	26.2692	36.9631		0.458542	0.813881	0.317007
Baiap2l2	7		325.256	379.364	346.212	302.97	448.918	375.634	455.412		333.979	330.493	254.964	272.876	309.014	364.88	294.091		185.245	391.192	283.551	319.168	433.421	370.954	296.277	569.153		379.755	374.174	394.378	285.409	244.835	376.024	373.99	480.521		0.132117	0.0799411	0.151418
Bak1	20		808.369	742.653	866.069	702.086	784.528	746.951	773.442		827.126	680.815	678.133	739.947	749.975	739.435	848.923		687.546	816.753	671.713	733.562	966.669	701.305	745.018	874.252		755.868	915.21	740.344	780.055	740.22	703.147	840.613	784.697		0.520937	0.636505	0.631391
Bambi	17		86.7348	102.878	118.64	72.6681	79.8557	71.241	97.3564		103.046	85.9281	108.006	99.6083	116.222	84.3094	84.8923		96.1851	107.148	111.952	86.8555	99.8259	82.1265	88.6669	110.821		88.3364	114.275	96.8233	82.923	89.5504	112.976	90.5595	80.0868		0.76065	0.507932	0.470128
Banf1	1		3662.81	4241.59	3622.82	3704.96	4764.36	4259.35	4822.39		3347.15	3123.63	3100.29	3828.64	3854.47	3534.78	4052.85		3360.25	3801.74	3868.78	3561.07	4473.21	3447.47	4190.05	5365.91		3831.25	4310.08	3793.82	3739.25	3532.48	3415.41	4656.55	3272.78		0.233323	0.0133163	0.209054
Banp	19		1241.18	1184.17	1113.06	1304.67	1045.68	1237	1147.72		1441.72	1118.95	1303.15	1393.68	1223.75	1299.19	1274.9		1310.97	1400	1257.17	1250.51	1363.45	1359.24	1108.34	1448.88		1328.69	1411.75	1535	1445.37	1330.87	1658.38	1480.06	1758.83		0.00627057	0.098401	0.600121
Bap1	16		5292.56	5121.41	5653.72	5594.33	4193.5	4850.86	4882.96		6649.21	6351.12	6150.12	5481.8	5803.59	5822.88	5608.2		5559.14	6047.81	5158.98	5650.84	4857.35	5929.72	4531.74	4038.8		5311.11	5326.42	5693.68	5900.07	6302.83	6569.45	5612.61	7210.89		0.973725	0.00416409	0.746622
Basp1	2		2319.29	2552.67	1947.85	2423.76	2882.36	3309.47	2415.52		2383.85	2673.21	1931.71	2161.25	2289.58	2505.79	2198.86		2621.04	3129.54	2519.84	1976.75	2774.91	1982.11	2504.3	1836.07		2634.61	2497.87	2707.51	1938.08	2253.05	1936.61	2407.78	1959.05		0.925938	0.168893	0.645691
Bat1	20		11194	11543.8	10289.3	10273	10017.6	10349.4	11927.2		10772.9	10181.1	10378.3	10624.6	10594	10869.7	10496.3		10433.4	10772.4	9392.98	9468.29	11522.9	9647.56	10649.8	10980.8		10851.7	9901.46	9679.97	9797.45	10326.9	10606.2	11321.3	11378.5		0.868303	0.615401	0.572262
Bat2	20		18890	19853.4	18833.5	20060.9	17706.4	17562	20306.4		21569.7	20748.3	19513.6	19490.6	19709.2	20708.3	22310		17974.1	19307.9	17162.6	18474.1	20637.4	17923.9	19101.2	20467.6		18622.6	20465.3	19044.7	19689.4	20118.4	20202.4	21790.3	23420		0.861006	0.0868324	0.996282
Bat3	20		8872.97	9490.52	8972.39	9380.89	9098.15	8831.72	10179.2		8980.62	8713.67	8336.79	8661.73	8664.7	9225.66	9503.39		7971.79	8680.02	8158.75	8550.55	11088.3	8482.1	9448.43	10408.9		9640.5	9083.34	8911.29	8936.4	8966.48	8303.71	10493.8	9317.79		0.427194	0.373857	0.405822
Bat4	20		969.696	1041.64	967.452	1001.7	1041.36	995.215	1119.6		872.209	783.739	872.898	1041.28	981.051	1044.19	1036.14		864.776	1034.08	1047.03	979.479	1095.56	871.095	1132.13	1313.43		918.88	1033.53	1050.89	973.863	984.102	913.08	1194.56	772.376		0.595654	0.263046	0.887143
Bat5	20		3518.83	3752.91	3716.66	3682.6	3925.88	3857.81	3966.73		3438.23	3369.14	3233.09	3622.73	3413.51	3712.38	3877		3268.51	3404.49	3298	3195.86	4269.77	3289.67	3589.93	3862.31		3807.57	3646.68	3453.76	3424.91	3588.69	3311.7	4075.18	3654.73		0.549818	0.144762	0.132971
Bax	1		1180.46	1095.23	1056.97	1153.75	1235.6	1284.5	1425.73		1058.06	933.877	914.506	1144.24	1127.35	1209.36	1280.96		1036.66	1202.89	1034.18	1082.03	1431.68	933.843	1208.9	1510.45		1177.51	1331.86	1193.76	1146.46	1126.05	1049.66	1464.85	1062.69		0.1971	0.172854	0.25606
Baz1a	6		211.633	188.61	198.452	234.774	164.028	222.358	148.198		189.531	238.899	300.114	198.379	235.179	171.383	197.071		251.15	242.6	157.834	238.591	193.334	191.936	184.903	150.497		257.724	184.053	220.804	239.127	226.734	265.577	175.589	271.063		0.614572	0.291774	0.901066
Baz1b	12		5539.75	5231.79	5055.13	5443.4	5101.05	5515.78	5116.62		5852.45	5567.38	6211.21	5814.95	5614.9	5417.92	5575.61		5733.7	5768.82	5059.87	5391.32	4938.22	5521.86	5273.52	5378.22		5433.14	5617.67	5637.01	5801.72	5708.36	6628.47	5631.97	6519.37		0.526689	0.0629493	0.895852
Baz2a	7		1139.7	968.771	888.719	1057.6	699.277	1001.69	817.794		1304.63	1394.68	1724.55	1155.12	1179.31	1254.97	1173.33		1400.92	1142.24	1028.68	1093.54	669.718	1050.11	1162.4	716.914		970.789	932.402	1145.35	1301.7	1110.81	1411.35	904.903	1478.53		0.140798	0.000165541	0.0670443
Baz2b	3		528.215	530.466	433.574	563.457	439.206	630.375	409.979		545.591	564.67	720.627	519.804	541.458	600.532	556.348		661.718	435.669	505.62	504.39	333.596	520.442	555.79	413.183		480.841	494.517	511.274	632.529	442.989	697.245	405.098	665.337		0.456258	0.136031	0.737336
Bbox1	3		78.0614	95.3768	46.3773	30.1852	17.2661	71.241	130.89		57.0432	27.3837	70.8233	69.4747	117.589	109.879	56.0896		100.638	86.9316	107.364	10.4645	27.7996	76.5899	171.927	109.453		23.6778	31.3497	81.4733	66.5312	47.6332	84.3102	64.2903	77.0065		0.41245	0.747191	0.190917
Bbs1	1		1691.33	2040.42	1794.69	1605.41	1538.84	1677.4	1935.23		1970.75	1712.9	1807.77	1717.61	1888.27	1847.9	1777.43		1973.58	2069.18	1965.59	1591.65	1595.95	1779.1	1943.1	1893.53		1547.25	1660.53	1777.06	1738.49	1782.43	1857.35	1993.69	1925.16		0.729397	0.509449	0.324811
Bbs10	7		567.246	574.404	451.909	532.154	589.205	503.005	572.239		512.469	475.909	520.552	571.701	540.775	548.011	526.029		559.299	575.164	570.773	493.925	441.003	561.044	632.563	513.059		531.84	476.314	563.228	477.289	523.965	551.389	534.37	545.976		0.942309	0.702007	0.932414
Bbs12	2		66.7858	62.1556	90.5975	82.7299	71.2226	84.1939	74.6399		74.5242	67.987	92.9556	78.6821	80.6718	76.7077	62.9113		68.5764	67.7258	67.9055	65.9264	59.3901	84.8948	65.9595	86.1939		55.5517	59.6656	79.1117	76.1735	77.1658	95.2705	49.7731	66.2256		0.421829	0.942765	0.88167
Bbs2	19		1493.57	1701.78	1593.01	1531.62	1592.8	1433.46	1728.62		1622.05	1432.45	1451.88	1454.78	1591.56	1662.69	1397.69		1605.76	1513.22	1610.46	1454.57	1494.86	1517.96	1655.48	1570.64		1473.49	1273.2	1346.08	1398.12	1501.4	1445.08	1494.58	1396.13		0.132344	0.356424	0.449995
Bbs4	8		1886.48	2104.72	1876.66	1975.45	1984.52	1757.28	1930.9		1991.91	1804.49	2055.65	2040.71	2035.94	2019.28	1884.31		2429.56	2004.48	2186.74	1865.82	1671.77	1996.87	2201.53	1747.14		1896.04	1711.09	1819.57	1908.19	1987.26	1930.7	1855.43	1932.86		0.301737	0.65237	0.180799
Bbs5	3		705.154	683.712	663.303	766.928	706.831	772.857	737.745		621.035	557.116	712.66	749.992	673.405	662.727	570.749		720.498	758.125	733.195	643.568	678.564	743.753	738.531	703.233		697.584	582.499	687.209	753.057	677.344	741.93	651.89	610.662		0.522597	0.105363	0.612208
Bbs7	2		642.705	788.734	703.209	683.08	724.097	617.422	776.688		608.154	585.444	651.575	673.821	717.159	733.907	564.686		800.652	699.497	792.842	632.057	610.328	670.854	900.726	671.765		617.444	528.901	612.821	593.96	554.451	656.777	597.969	581.399		0.169909	0.202493	0.221628
Bbs9	8		601.94	710.503	587.805	574.637	578.414	559.134	728.009		603.554	525.011	631.213	644.524	650.16	637.158	580.603		577.111	627.727	635.008	548.341	537.038	612.719	747.181	690.919		645.675	599.69	636.436	684.597	570.646	644.13	680.233	619.133		0.533105	0.799033	0.673101
Bbx	11		85.8675	79.302	99.2259	81.6119	58.2731	107.941	59.4956		125.127	144.472	181.485	96.2601	137.416	109.188	130.37		119.341	59.6392	111.035	101.506	53.072	107.964	124.35	75.2486		82.8723	121.354	82.654	181.274	68.5918	149.229	74.6597	107.039		0.16557	0.00120079	0.0896342
Bcam	1		1615	2029.7	2247.68	1572.99	1534.52	1444.25	1454.94		1617.45	1538.21	1199.57	1498.31	1753.59	1889.36	1812.3		1514.92	1502.1	1459.97	1747.57	2289.68	1443.21	1666.29	1778.6		1281.33	1721.2	1399.21	1531.18	1502.35	1610.32	1931.47	1433.09		0.566011	0.484187	0.804854
Bcan	2		18995.8	19608	18856.1	18775.2	19044.5	18090.9	19132.7		19320.2	19178	16655.9	17752.9	18791.1	19303.4	21580.8		16502.9	18270.8	15822.9	18489.8	23733.3	16234.3	17844.8	23711.5		20192.6	20872.9	18142.6	17801.4	17672.9	20801.9	21346.5	24155.4		0.279454	0.992076	0.403411
Bcap29	6		843.93	939.836	799.2	870.899	989.563	891.592	863.227		735.121	825.287	801.189	763.384	856.625	852.769	747.356		896.837	866.284	935.077	787.978	871.897	881.245	975.336	822.262		861.507	822.172	832.444	804.16	791.664	832.985	743.141	679.968		0.960478	0.0670877	0.966079
Bcap31	X		3514.5	3840.79	3826.67	3472.42	4033.79	3628.97	3986.2		3072.97	3182.17	3057.8	3632.77	3481.88	3509.9	3466.18		3617.63	3772.43	4152.33	3902.22	4205.33	3579.42	3811.6	4216.66		3719.23	3484.88	3512.8	3634.15	3580.11	3518.26	3687.36	2974.76		0.260455	0.0103172	0.861756
Bcar1	19		2583.83	2480.87	3011.29	2916.79	2644.95	2696.36	2762.76		2704.03	2880.01	2678.89	2571.4	2425.62	2576.27	2845.41		2345.85	2372.43	2503.33	2651.71	3155.26	2492.4	2384.28	2499.62		2589.99	2726.42	2574.08	2416.34	2632.21	2314.32	2742.36	2217.79		0.243242	0.648521	0.845319
Bcar3	2		818.777	885.182	904.897	816.119	1005.75	1055.66	848.082		968.814	1028.3	996.838	888.941	967.378	752.565	906.529		901.29	1001.74	743.29	1017.15	1103.14	1039.04	846.661	993.282		1018.14	1007.24	1002.48	1068.36	851.682	990.645	994.772	1079.63		0.214877	0.645764	0.82661
Bcas1	3		12042.3	12705.5	13326.5	10618.5	14794.9	13168.8	10305.7		12017.7	14414.2	9724.93	11915.3	10659.6	13959.4	16299.3		10632	10355	11303.5	14010.9	15102.8	12304.2	9956.65	15151		10054.9	14280.3	12885.8	11891.7	13215.4	15261.8	11131.9	13267.5		0.968472	0.751044	0.93149
Bcas2	2		2607.25	2466.94	2521.63	2405.87	2747.47	2774.08	2879.59		2137.28	1965.01	2150.37	2425.75	2342.9	2208.63	2182.19		2344.07	2455.31	2685.94	2460.21	2525.98	2284.78	2504.3	2856.71		2516.22	2250.1	2519.77	2425.02	2604.58	2369.12	2686.37	2006.02		0.0414547	0.000251963	0.0346345
Bcas3	10		1843.98	1951.47	2047.07	2121.91	2071.93	1901.92	2071.53		2158.44	2159.53	1884.79	1975.42	1972.36	1970.21	2150.35		1832.86	1974.16	1962.83	2045.81	2187.33	2125.14	1887.96	2205.47		2074.54	2081.22	1994.32	1945.8	2007.26	1949.25	2221.82	2009.87		0.976777	0.687172	0.825663
Bcat1	4		50448.5	52103.6	50950.3	52723.5	55763	48705.1	55954		47737.8	49388.8	51767.4	50488.8	50444.5	51412.2	47229.7		54824.6	54211	61414.1	52233.6	50764.6	54756.2	56409.5	48508		54086.4	44919.1	55090.1	50028.6	53595	42376	53198.5	41213.1		0.844329	0.306663	0.532417
Bcat2	1		797.093	828.385	1025.69	699.85	725.176	746.951	838.347		715.8	660.985	617.934	803.562	762.28	702.118	899.707		695.561	763.179	672.631	761.817	969.196	603.492	710.417	860.571		764.064	784.755	712.006	753.057	699.256	777.34	811.579	732.332		0.740846	0.186948	0.328409
Bccip	1		450.154	407.227	460.537	420.357	407.911	503.005	418.632		417.703	364.486	407.234	383.366	453.95	363.498	398.691		491.613	463.972	424.868	391.373	415.731	419.86	313.578	369.402		394.326	377.208	376.666	395.331	416.314	372.651	396.803	314.957		0.533661	0.230152	0.896872
Bcdin3d	7		333.929	320.423	325.72	353.279	304.315	351.887	361.3		302.697	279.502	317.82	309.706	300.81	326.181	375.194		285.884	293.142	278.045	297.192	353.813	293.441	317.903	313.308		306.901	301.362	348.328	337.477	331.527	304.36	349.103	315.727		0.73396	0.446213	0.241432
Bche	2		56.3777	61.084	56.0842	70.4322	56.1148	84.1939	59.4956		82.8046	102.925	72.5939	53.5708	62.8967	69.7971	54.5736		63.2328	48.52	73.4113	76.391	44.2267	80.281	52.9839	46.5173		49.1769	69.7785	40.1463	74.245	55.2545	64.9189	29.7256	63.9154		0.0765265	0.382846	0.275829
Bckdha	1		2870.06	3241.74	3137.48	3043.12	2941.71	2644.55	3328.51		2746.35	2716.65	2453.14	2760.57	3006.05	2926.64	3049.3		2601.45	2644.34	2696.03	2761.59	3558.35	2525.62	3146.59	3572.26		2855.91	3051.04	2450.1	2681.5	2817.98	2558.81	3317.52	2665.2		0.955241	0.170925	0.705714
Bckdhb	8		1268.93	1325.63	1605.95	1390.76	1596.03	1269.39	1542.56		1277.95	1349.35	1228.78	1385.31	1434.32	1292.97	1343.12		1311.86	1458.63	1429.69	1513.17	1631.33	1498.58	1456.52	1484.45		1578.22	1468.38	1448.81	1312.3	1450.91	1189.62	1473.84	1091.18		0.528509	0.195474	0.95562
Bckdk	1		1789.34	1969.69	2017.95	1935.21	1979.13	1806.93	2113.72		1813.42	1935.74	1591.75	1777.88	1782.3	1806.43	1972.23		1652.07	1759.86	1769.21	1819.78	2325.06	1631.46	1887.96	2112.43		1784.94	1828.4	1768.8	1600.61	1802.44	1689.58	1980.56	1747.28		0.690851	0.170093	0.771621
Bcl10	2		816.175	764.086	841.263	973.753	959.347	870.004	943.275		821.606	876.277	795.877	877.222	886.706	789.882	754.935		826.48	808.667	902.041	870.648	1012.16	870.172	848.824	867.411		953.486	939.481	743.886	746.307	909.794	806.849	886.238	804.718		0.6718	0.302197	0.706243
Bcl11a	14		1423.32	1653.55	1423.68	1569.63	1587.4	1828.52	1523.09		1584.33	1554.26	1578.48	1515.89	1474.65	1505.13	1343.12		1483.74	1555.67	1540.72	1484.91	1641.44	1611.16	1446.78	1405.1		1749.42	1502.77	1624.74	1518.65	1546.17	1161.79	1594.81	1230.56		0.827837	0.457072	0.787818
Bcl11b	6		2488.42	1769.29	1983.44	2493.08	2085.96	2530.13	1847.61		3013.17	3061.3	3855.45	2566.38	2384.6	2308.83	2215.54		2434.02	2431.05	1889.42	2409.98	1480.96	2808.91	1871.74	1686.94		2340.46	2207.63	2622.49	3275.46	2898.96	2979.52	2286.8	3557.7		0.998806	0.0039477	0.864816
Bcl2	13		26.8878	31.0778	22.6494	33.5391	12.9496	36.6999	15.1443		36.8021	49.1017	42.494	28.4595	40.3359	31.7888	35.6245		40.9677	26.2817	28.4469	30.3471	8.84534	29.5286	37.8456	15.0497		27.3205	44.4964	37.7847	61.7101	31.4379	53.1154	23.504	36.9631		0.797669	0.0296626	0.857209
Bcl2a1d	8		88.4695	79.302	115.404	79.3759	82.014	56.1293	57.3321		71.764	54.7673	54.8881	52.7338	77.2535	69.1061	70.491		51.655	56.6067	55.9761	81.6232	73.2899	61.8256	65.9595	103.98		43.7128	80.9026	69.6656	51.1037	42.8699	73.3499	73.9684	50.0543		0.638704	0.108552	0.597509
Bcl2l1	3		3682.76	3678.97	3874.12	3836.88	3574.08	3339.69	4046.78		3826.49	3712.85	3534.97	3902.3	3665.78	4175.39	4003.58		3326.4	3762.32	3537.51	3157.14	3942.49	3515.75	3266.62	4001.86		3577.17	4114.91	3778.47	3558.94	3754.45	3761.08	3961.11	3687.07		0.727494	0.515712	0.646854
Bcl2l10	8		76.3267	116.81	83.0477	57.0165	66.9061	82.0351	110.337		79.1244	64.21	98.2674	86.2155	82.7228	51.1385	80.3445		63.2328	66.715	53.2232	74.2981	66.9718	52.5979	60.553	138.184		127.496	124.388	85.0156	98.3505	69.5445	113.819	73.9684	112.43		0.0558863	0.53017	0.0278394
Bcl2l12	1		102.347	71.8005	93.8331	110.679	107.913	118.735	104.929		57.9633	96.315	60.1998	115.512	105.284	108.497	125.823		102.419	98.0508	94.5171	113.017	131.416	59.0573	125.431	108.084		112.925	119.331	103.908	105.1	95.2664	112.976	107.842	93.1779		0.395593	0.681248	0.656012
Bcl2l13	4		183.878	142.529	176.881	134.157	105.755	155.435	135.217		253.014	245.509	263.817	161.55	194.843	159.635	148.562		238.682	213.286	178.022	195.686	118.78	229.77	124.35	91.6665		168.477	161.805	170.031	213.093	200.059	211.619	128.581	216.388		0.410031	0.0139831	0.130663
Bcl2l2	15		6099.19	5981.94	6506.84	6370.2	6015.08	6221.71	5304.84		7218.72	6888.41	6675.98	6498.81	6345.04	6541.58	6379.05		6559.29	6825.15	5890.34	6539.27	5880.89	6575.66	5314.61	5067.65		6318.33	6652.21	6665.46	6062.06	6778.21	7004.49	5805.48	6743.46		0.627414	0.0543759	0.708961
Bcl3	1		111.021	61.084	84.1263	63.7243	50.7192	43.1764	28.1252		32.2018	45.3247	29.2146	54.4079	35.5503	65.6508	66.7011		21.3745	51.5525	60.5643	109.877	50.5448	36.9108	17.3009	65.6715		26.4098	59.6656	76.7502	80.9946	34.2959	32.0379	37.3299	47.7441		0.833096	0.158502	0.387925
Bcl6	11		776.277	778.017	843.42	891.023	910.787	962.833	894.597		855.648	954.651	833.059	908.193	736.985	863.135	740.534		805.996	870.327	808.442	780.653	1045.01	986.441	1007.78	889.302		1063.68	903.075	936.352	944.937	944.09	921.511	738.993	813.189		0.216862	0.678297	0.677543
Bcl6b	10		166.531	131.813	133.739	125.213	145.683	123.053	125.482		140.768	126.531	137.22	143.135	177.751	151.342	128.096		145.168	159.712	133.976	140.224	130.153	135.647	123.269	140.92		115.657	180.008	164.127	136.919	176.243	182.953	171.441	215.618		0.10786	0.610857	0.316334
Bcl7b	12		2718.27	2724.13	2762.15	2875.42	3014.01	2696.36	2915.28		2584.42	2323.83	2593.9	2926.31	2782.49	2843.02	3139.5		2277.27	2703.98	2751.09	2715.54	3012.47	2583.76	2595.13	3466.91		2955.17	3097.56	2954.29	2952.44	2986.6	2800.79	3390.1	2794.57		0.0781656	0.606889	0.128235
Bcl7c	1		502.195	506.89	446.516	417.003	517.983	531.069	566.831		392.862	463.634	384.217	413.5	506.592	483.051	562.412		415.912	490.254	439.55	424.859	547.147	385.718	509.294	644.402		437.128	541.036	433.343	414.615	442.989	389.513	597.278	428.156		0.949837	0.33064	0.734731
Bcl9	2		2543.07	2599.82	2351.22	2282.9	2232.72	2204.15	2642.69		2569.7	2418.26	2623.12	2475.98	2612.95	2648.14	2541.46		2761.76	2814.16	2759.35	2352.42	2395.82	2306.92	2575.67	2397.01		2348.65	2391.68	2609.51	2353.66	2602.68	2607.71	2842.6	2540.45		0.871897	0.203203	0.325543
Bcl9l	8		2143.22	2163.66	2119.33	2213.58	1580.93	2061.67	2168.88		2923	2551.4	2647.91	2290.99	2502.88	2561.07	2586.94		2248.77	2641.31	2000.46	2142.09	2352.86	2248.79	2107.46	1888.06		1973.45	2464.49	2655.56	2344.02	2589.34	2754.41	2796.97	3010.96		0.965126	9.77104e-05	0.386247
Bclaf1	1		1439.8	1416.72	1363.28	1572.99	1410.42	1785.34	1244		1531.89	1711.01	1942.33	1490.78	1628.48	1437.41	1392.39		1788.33	1397.98	1613.21	1544.56	1158.74	1619.46	1628.44	1281.96		1488.97	1285.34	1446.45	1895.66	1302.29	1771.36	1210.46	1511.64		0.313599	0.206397	0.298234
Bco2	8		76.3267	82.517	87.3619	40.247	48.5609	45.3352	72.4764		49.6828	63.2657	49.5763	50.2226	93.6614	96.7485	59.1214		75.7013	62.6717	53.2232	51.2761	50.5448	50.7523	78.9352	62.9352		59.1945	44.4964	62.5809	40.4973	43.8226	60.7033	60.8338	53.1345		0.114766	0.911638	0.456799
Bcor	X		559.44	540.111	532.8	576.873	533.091	613.104	560.34		623.795	669.483	730.366	613.553	665.201	576.345	591.972		624.313	627.727	582.702	629.964	583.792	584.113	600.124	545.895		689.388	613.848	737.983	718.345	692.587	717.48	595.204	741.573		0.203117	0.0299263	0.934288
Bcorl1	X		849.134	879.824	802.435	851.894	776.974	820.351	822.121		932.932	917.825	1088.02	935.815	821.075	873.501	848.923		895.947	947.151	838.724	867.508	869.37	965.217	783.945	767.536		853.311	881.838	987.125	955.543	1015.54	952.705	921.494	1011.87		0.541293	0.0787487	0.877583
Bcr	20		5211.9	4548.08	5217.99	5037.58	3779.12	4626.35	4903.52		7306.13	6390.78	7386.87	6245.19	6021.67	5883	5733.26		5243.87	5975.03	5070.89	6133.25	4519.97	6895.86	4445.24	5047.13		4809.32	5492.27	5745.64	7466.93	7282.17	7189.13	7114.79	8649.38		0.501291	1.60067e-05	0.375688
Bcs1l	9		745.052	816.596	845.577	773.636	811.506	794.445	830.774		795.845	674.205	750.727	794.355	706.904	747.728	807.235		752.56	697.475	647.855	708.448	837.78	742.83	759.075	811.317		740.386	766.552	722.633	772.341	771.658	684.599	850.982	787.777		0.838223	0.280898	0.272059
Bdh1	11		962.757	928.048	1051.58	1086.67	1058.63	1049.19	919.477		1070.94	1111.4	1060.58	955.904	957.123	953.664	965.65		944.93	931.988	891.947	965.875	1047.54	1027.97	962.36	979.6		1110.12	988.023	1007.2	997.004	1091.75	1000.76	1051.46	1083.48		0.540458	0.955571	0.327591
Bdh2	2		94.541	123.24	163.938	55.8985	72.3018	62.6057	111.419		76.3643	78.3739	69.938	81.1933	101.865	88.4558	74.2808		67.6858	85.9208	84.423	93.1342	120.044	85.8176	101.643	105.348		66.4799	79.8913	60.2194	63.6386	53.3492	76.7223	76.0423	72.3862		0.179566	0.154755	0.542044
Bdp1	2		1287.15	1160.6	1173.45	1442.18	1443.88	1489.58	1096.88		1201.59	1267.2	1516.5	1378.61	1156.07	1214.88	1166.51		1335.01	1198.85	1268.18	1386.55	1160	1347.24	1260.8	1294.28		1430.68	1336.92	1381.5	1498.4	1345.16	1542.88	1121.28	1369.18		0.145032	0.724693	0.238184
Bean	19		136.174	168.249	149.917	167.696	152.157	166.229	144.953		150.888	174.689	104.464	128.905	175.017	195.57	141.74		144.278	146.571	190.869	133.946	181.961	148.566	184.903	134.079		191.244	181.02	218.443	135.955	122.894	134.896	136.185	106.269		0.980966	0.931084	0.875138
Becn1	10		5591.8	5093.55	5827.36	5597.68	6305.36	5800.74	5428.16		5381.38	5222.73	5387	5593.13	5174.62	5007.43	5084.44		5323.13	5633.37	5470.06	5900.94	5396.92	5780.23	4849.65	5482.2		5790.13	5186.87	5549.63	5435.31	5938.91	5635.29	5604.32	5585.28		0.136826	0.0812031	0.104373
Begain	6		10291.1	12081.8	9476.07	10734.8	9673.33	9481.53	11029.4		11162.1	8883.64	9374.35	11111.8	9667.63	10373.5	11410.4		9265.83	10955.4	8932.32	9409.69	10838.1	8842.9	9907.99	12045.3		10298.9	10339.3	10171.2	10185.1	12316	11740.2	12674.2	14123.8		0.0473518	0.848876	0.0617082
Bend5	5		377.297	419.015	427.103	318.622	425.178	384.27	431.613		299.937	315.384	309.852	370.811	407.461	407.726	356.245		362.475	375.019	419.362	379.862	418.258	307.282	449.822	410.447		358.81	330.689	347.147	274.803	333.432	264.734	362.929	213.308		0.133557	0.175398	0.370774
Bend6	9		1260.26	1201.32	1363.28	1512.61	1045.68	1206.78	1120.68		1714.98	1715.73	1799.8	1393.68	1497.21	1624.68	1219.57		1640.49	1587.01	1455.38	1552.93	855.47	1537.33	1207.82	726.491		1203.01	1209.49	1439.36	1359.55	1611.91	1412.2	1109.53	1443.1		0.0702066	0.00743124	0.0737955
Bend7	17		25.1531	22.5046	23.7279	17.8875	24.82	25.9058	30.2887		22.0812	36.8263	38.0675	22.6002	28.7137	27.6424	23.497		36.5147	26.2817	24.7763	18.8361	16.4271	22.1465	24.87	12.3134		24.5885	15.1692	30.7001	33.7477	16.1953	29.5086	17.2823	28.4924		0.346041	0.361869	0.663964
Bet1	4		1798.88	1814.3	1861.56	1722.79	1887.4	1791.82	1899.53		1692.89	1537.26	1619.2	1767	1789.14	1725.58	1568.23		1715.3	1869.03	1795.82	1710.95	1872.68	1847.39	1860.92	1873.01		1831.39	1663.56	1690.87	1738.49	1668.12	1941.66	1628.69	1619.45		0.483634	0.0479029	0.572707
Bet1l	1		878.624	885.182	967.452	888.787	964.743	960.674	930.294		827.126	808.29	841.912	896.474	788.259	832.037	923.204		830.933	915.815	907.547	914.599	1082.92	896.01	866.124	1031.59		856.954	947.571	963.51	904.439	962.191	874.297	995.463	819.35		0.136386	0.106637	0.329721
Bex1	X		3421.69	4255.52	3518.2	3717.25	4047.82	4425.58	4518.42		3346.23	2702.48	2909.07	3482.1	3383.43	3099.41	3480.59		3381.62	4297.05	3901.81	3522.36	3793.39	3453.93	4001.91	4581.96		3399.58	3601.18	3824.52	3465.41	3307.65	3179.34	4048.22	3064.86		0.110391	7.48456e-05	0.126321
Bex2	X		8849.56	10388.6	8686.58	8969.48	9585.92	10057.9	12356.7		8317.27	6997	7626.79	9303.75	9163.77	7811.75	8924.31		8418.87	10138.7	9644.41	8346.5	9708.39	8436.89	10026.9	10150.4		9374.58	8755.68	8728.27	8038.71	8208.15	7624.17	9911.08	6696.49		0.813964	0.00342549	0.422807
Bex4	X		1292.35	1518.53	1196.1	1169.4	1297.12	1385.96	1612.87		1064.5	723.306	949.918	1291.56	1381.68	1239.76	1098.29		1267.33	1389.9	1577.43	1073.66	1147.37	1192.22	1438.13	1468.03		1043.64	908.131	1181.95	1136.82	1159.39	1119.64	1511.17	947.951		0.822861	0.00983055	0.691816
Bfar	10		955.818	780.16	889.797	844.068	916.182	863.527	749.644		877.729	976.369	971.165	880.57	825.861	828.582	804.203		899.509	929.966	929.571	870.648	863.052	849.871	803.409	722.387		803.223	778.687	898.568	856.228	918.368	840.573	781.162	874.024		0.44824	0.650586	0.573748
Bfsp1	3		36.4286	64.2989	51.77	32.4212	31.2948	43.1764	62.7408		42.3224	30.2165	30.9852	42.6893	39.6523	53.2117	31.8346		48.9832	44.4767	74.329	30.3471	25.2724	46.1385	67.0408	46.5173		25.4992	36.4062	29.5193	42.4257	40.0119	33.7241	44.9341	26.9523		0.512075	0.294601	0.510474
Bgn	X		1634.95	1038.43	3447.02	1020.71	1257.19	1217.57	869.717		1323.95	1520.27	905.653	1001.1	1047.37	928.095	1429.53		943.149	1156.39	895.618	1730.83	2259.35	1022.43	712.579	1127.36		916.148	1430.96	1034.36	1045.22	1036.5	1031.11	1178.66	1122.76		0.671395	0.074683	0.471678
Bhlhb9	X		1798.01	1709.28	1615.66	1850.24	1864.74	1718.42	1750.25		1702.1	1632.63	1814.85	1768.67	1763.84	1743.55	1540.19		1904.11	1701.23	1760.04	1687.93	1582.05	1729.27	1744.14	1606.22		1890.58	1657.49	1766.44	1765.49	1660.49	1850.61	1524.99	1600.97		0.951843	0.541842	0.664225
Bhlhe22	2		111.888	131.813	110.011	99.4994	167.265	200.77	118.991		137.088	139.751	120.4	116.349	125.11	134.757	98.5357		122.013	235.524	124.799	85.809	203.443	121.806	98.3987	87.562		157.548	138.546	110.993	112.814	83.8344	113.819	96.7811	74.6963		0.397945	0.631316	0.510632
Bhlhe23	3		90.2042	115.738	100.304	103.971	73.3809	82.0351	138.462		87.4049	70.8198	84.1027	89.5637	108.702	89.1468	91.714		106.872	110.181	141.317	85.809	83.3989	123.651	120.025	132.711		90.1577	103.151	120.439	108.957	90.5031	72.5068	135.494	104.729		0.195193	0.292653	0.826033
Bhlhe40	4		1481.43	1358.85	1435.54	1469.01	1408.27	1396.76	1199.65		1559.49	1697.79	1633.36	1266.45	1348.86	1469.89	1300.67		1604.87	1527.37	1369.12	1459.8	1057.65	1442.29	1341.9	1009.7		1364.2	1385.46	1360.25	1104.03	1433.76	1313.55	1146.86	1453.11		0.0835647	0.41093	0.37601
Bhmt	2		4.33674	1.07165	5.39271	12.2977	42.0861	86.3527	1.08174		9.20052	9.44264	8.85292	3.34818	4.78562	1.38212	3.78984		22.2651	62.6717	3.67057	24.0684	40.4358	23.0692	1.0813	1.36816		21.8564	30.3385	7.08463	0.964221	16.1953	10.9603	7.60423	13.0911		0.0571234	0.00520402	0.196511
Bicc1	20		71.1226	37.5077	97.0688	35.7751	48.5609	49.6528	45.433		73.6041	78.3739	69.938	61.1042	79.9882	73.2524	62.1533		73.0294	56.6067	52.3056	64.88	64.4446	59.0573	58.3904	35.5721		54.641	52.5867	60.2194	50.1395	47.6332	66.6051	31.7995	66.9957		0.041234	0.0815505	0.0945008
Bicd1	4		119.694	106.093	93.8331	130.803	92.8053	142.482	78.9668		115.927	131.253	165.55	136.438	125.11	107.114	109.147		115.778	89.9641	174.352	110.924	94.7715	123.651	149.22	117.661		138.424	119.331	118.077	180.309	108.604	128.995	103.003	114.74		0.95794	0.190629	0.446157
Bicd2	17		3040.06	2816.29	2806.37	2856.42	2841.35	3119.49	2541		3158.54	3123.63	3524.35	3142.26	2949.99	3165.06	2962.89		3268.51	2994.09	3030.05	3101.68	2810.29	3177.1	2981.15	2889.55		3103.61	3064.18	3211.7	3433.59	3239.06	3476.95	2868.18	3436.8		0.542688	0.0304225	0.585235
Bid	4		82.3981	97.5201	111.09	73.7861	69.0644	90.6704	97.3564		111.326	110.479	80.5615	72.8228	119.64	100.204	96.2618		89.0603	85.9208	120.211	83.7161	77.0808	102.427	100.561	57.4626		89.247	78.88	90.9195	91.601	78.1185	85.9964	82.9552	81.6269		0.170113	0.356488	0.296507
Bik	7		32.0919	40.7227	26.9635	15.6516	30.2157	25.9058	25.9617		33.1219	11.3312	31.8705	46.8745	25.2954	32.4799	37.8984		22.2651	21.2275	24.7763	32.44	31.5905	35.988	16.2196	60.1989		27.3205	38.4287	37.7847	49.1753	54.3019	48.8999	55.9948	69.3059		0.016094	0.59741	0.162005
Bin1	18		12636.4	13992.5	13123.7	13800.2	14699.9	14209.3	13317.3		12383	14308.4	11777.9	13160.8	11828.7	14282.8	14960		11807.6	11838.9	12490.9	12950.9	15719.4	11644.4	13231.9	13929.2		12476.4	14226.7	12711	12752.8	13485	12480.4	13066.8	11941.4		0.574371	0.509776	0.67794
Bin2	7		563.777	664.422	702.131	562.339	596.759	552.657	621.999		476.587	578.834	460.352	576.723	596.151	641.304	667.769		502.3	455.886	500.115	530.551	692.463	393.1	448.741	570.521		421.647	540.025	434.524	452.22	592.557	597.759	592.439	543.666		0.254115	0.4287	0.439444
Bin3	15		931.532	1001.99	967.452	895.495	976.613	939.086	999.526		955.934	864.002	856.077	940.001	918.155	888.013	898.949		894.165	947.151	1003.9	1030.75	1080.39	887.705	879.1	1054.85		927.987	986	997.752	914.081	983.149	882.728	1021.73	885.575		0.323957	0.257104	0.604911
Birc2	8		934.134	814.453	975.002	1057.6	874.096	809.557	772.361		983.535	1085.9	1211.08	896.474	1030.27	896.306	829.216		937.805	946.14	901.124	893.67	927.497	1165.46	921.271	856.466		1087.36	1011.28	1002.48	986.398	882.167	952.705	965.737	954.881		0.869932	0.0965674	0.436628
Birc3	8		60.7144	48.2242	35.5919	45.8368	29.1365	25.9058	32.4521		32.2018	40.6034	22.1323	32.6447	41.7032	49.0653	44.7201		24.9369	40.4333	49.5526	35.5793	45.4903	45.2157	40.0082	43.781		20.9457	36.4062	36.6039	37.6046	22.8639	39.6258	30.4169	38.5033		0.359883	0.672424	0.508051
Birc6	6		2022.66	1910.75	1729.98	2212.46	1797.83	2186.88	1638.83		1999.27	2339.89	2937.4	2177.99	2102.25	2181.68	1930.54		2359.21	1799.28	1915.12	2007.09	1446.84	2020.87	2288.04	1650		2110.97	2060.99	2284.79	2748.99	1871.99	2699.61	1567.16	2304.81		0.83622	0.0405964	0.84646
Birc7	3		77.194	82.517	83.0477	84.9658	106.834	92.8292	107.092		73.6041	107.646	92.0703	89.5637	75.2026	87.0737	115.969		76.5919	66.715	71.576	83.7161	114.989	79.3582	84.3417	88.9302		84.6936	138.546	86.1964	71.3523	99.0771	89.3688	88.4856	93.948		0.822989	0.922147	0.488315
Blcap	3		7192.05	7885.19	7171.23	7084.58	7654.28	7165.12	7823.13		7027.35	5642.92	6659.16	6851.21	7179.11	6950.69	7058.19		6895.94	7833.96	7724.71	6576.95	7287.29	7193.91	7626.44	7751.98		6795.52	6571.31	7072.83	6962.64	7054.48	6074.55	8085.37	5715.43		0.939231	0.0534497	0.851957
Bles03	1		2319.29	2471.22	2634.88	2485.25	2929.84	2299.14	2791.96		2151.08	2239.79	2112.31	2457.56	2364.78	2400.75	2611.96		2133.88	2380.51	2451.02	2437.19	3020.05	2291.24	2475.1	2979.85		2479.79	2444.27	2563.46	2307.38	2308.31	1975.39	2669.78	1908.99		0.98344	0.0986193	0.837328
Blm	1		142.245	131.813	117.561	141.982	146.762	136.006	133.054		166.529	142.584	155.811	129.742	136.732	115.407	123.549		136.262	127.365	142.234	103.599	127.626	112.578	134.082	108.084		122.032	112.252	121.62	107.993	118.13	120.564	123.05	109.349		0.0703854	0.839919	0.548783
Blmh	10		2050.41	2114.36	2110.71	2020.17	2046.03	1940.78	2197.01		1985.47	1897.03	1903.38	1895.9	2090.63	2000.62	1975.26		2043.93	2103.54	2089.47	2068.83	2146.89	2185.12	1980.95	2120.64		2092.75	1872.89	1974.25	1877.34	1959.63	1796.65	2069.73	1807.34		0.67726	0.217257	0.632083
Blnk	1		486.582	470.454	495.051	503.087	454.314	485.734	482.455		445.305	422.086	342.608	425.218	425.236	499.637	480.551		448.864	429.604	478.091	457.299	505.448	385.718	467.123	567.785		477.198	488.449	432.163	393.402	442.989	514.292	457.636	458.189		0.458075	0.157705	0.39568
Bloc1s1	7		1798.01	2100.43	1869.11	1995.58	2196.03	2037.92	2309.51		1744.42	1695.9	1498.8	1939.43	1782.98	1826.47	2150.35		1624.46	1867.01	1873.82	2042.67	2331.38	1692.36	2222.08	2662.43		1810.44	2057.96	1942.37	1960.26	2102.53	1714.03	2311.69	1723.41		0.200145	0.050439	0.348265
Bloc1s2	1		1846.58	1930.04	2145.22	1754.1	2261.86	1945.1	2083.43		1714.06	1499.49	1836.09	2221.52	2449.55	1820.25	1902.5		2029.68	1943.83	2676.76	2386.96	2069.81	1882.45	1961.49	2475		2424.24	1979.08	2045.1	2022.94	2070.14	1907.1	2373.9	1743.43		0.22512	0.554038	0.885956
Bloc1s3	1		490.919	461.881	427.103	458.368	603.234	470.622	574.403		399.302	408.866	370.052	462.885	412.93	459.555	538.915		374.944	450.832	456.985	440.556	523.138	420.783	482.262	649.874		489.948	566.318	474.67	457.041	527.776	370.122	571.009	413.525		0.210255	0.11956	0.189569
BLOC1S4	14		576.787	609.768	610.455	643.951	746.759	630.375	669.596		519.829	501.404	551.537	599.324	514.112	549.393	606.374		543.268	587.294	628.584	639.382	731.636	576.731	623.912	671.765		651.139	576.431	626.99	637.35	651.622	548.016	655.346	466.66		0.162052	0.0221265	0.205783
Blvra	3		271.48	305.42	295.52	481.845	476.976	315.187	324.521		252.094	633.601	231.061	639.502	476.511	501.019	250.887		282.321	278.99	467.997	424.859	525.666	228.847	609.855	288.681		470.824	260.911	324.712	231.413	530.634	387.827	248.174	308.026		0.155057	0.220398	0.146601
Blvrb	1		736.379	733.008	805.671	829.534	760.787	762.063	891.352		727.761	698.756	674.592	750.829	709.639	711.793	803.445		698.233	740.941	769.901	803.675	913.597	694.846	752.588	894.775		753.136	842.398	719.09	768.484	774.516	745.302	931.864	793.167		0.136819	0.170752	0.254458
Blzf1	13		564.644	529.395	602.905	674.136	667.982	574.246	616.59		676.238	624.159	671.051	629.457	592.733	566.67	504.806		615.407	611.554	601.055	627.871	582.529	711.456	565.522	630.72		646.586	585.532	586.844	593.96	633.522	628.954	573.082	599.881		0.940046	0.91182	0.754255
Bmf	3		133.572	173.607	183.352	112.915	92.8053	127.37	127.645		207.012	184.132	165.55	140.623	208.516	149.269	163.721		166.543	154.657	139.481	123.481	113.726	136.57	128.675	69.776		95.6218	146.636	131.066	126.313	98.1244	164.405	136.876	158.633		0.0180754	0.0420253	0.174431
Bmi1	17		366.888	304.348	258.85	380.11	287.049	395.064	214.184		404.823	525.011	624.131	344.862	409.512	382.157	365.34		472.91	328.521	315.669	336.957	180.698	382.95	406.57	173.756		379.755	345.859	344.785	415.579	317.237	456.961	212.227	455.879		0.146528	0.00960532	0.224224
Bmp1	15		1488.37	1328.84	1447.4	1382.93	1626.25	1232.69	1448.45		1650.57	1778.99	1410.27	1333.41	1321.51	1324.76	1575.81		1297.61	1277.69	1135.12	1357.25	2019.26	1516.11	1286.75	1469.4		1655.62	1437.03	1382.68	1323.88	1397.56	1747.75	1417.15	1570.93		0.937574	0.523386	0.926596
Bmp2	3		80.6634	50.3675	83.0477	92.7916	75.5392	49.6528	47.5965		88.325	128.42	133.679	57.756	64.9477	81.5452	71.2489		92.6227	73.7908	51.3879	83.7161	74.5535	89.5087	71.3661	45.1492		98.3539	58.6544	82.654	86.7799	91.4558	65.762	54.6122	80.0868		0.303082	0.0826477	0.320835
Bmp2k	14		359.082	322.566	356.997	404.705	263.308	397.223	293.151		464.626	540.119	563.046	415.174	472.409	422.929	447.959		479.144	318.412	402.845	386.141	264.096	395.868	455.229	294.154		326.936	436.874	321.17	502.359	315.332	491.528	288.269	488.221		0.0622708	0.00117445	0.0481532
Bmp4	15		472.705	409.37	638.497	589.171	492.084	427.446	392.671		480.267	529.732	393.955	464.559	350.717	473.377	562.412		423.927	440.723	416.609	596.477	601.483	425.397	324.391	539.054		416.183	517.776	478.213	467.647	531.587	440.942	397.494	606.042		0.692291	0.586428	0.559443
Bmp6	17		531.685	336.498	1020.3	319.74	317.264	373.476	314.786		480.267	454.191	362.084	331.469	449.164	407.726	447.959		358.913	442.745	342.28	520.086	534.511	366.34	329.798	307.835		257.724	305.407	328.255	306.622	336.29	405.532	362.929	581.399		0.252151	0.492694	0.952167
Bmp7	3		327.858	73.9438	944.803	84.9658	98.2009	66.9234	71.3947		126.967	250.23	89.4145	64.4524	155.191	91.9111	182.67		89.0603	138.484	78.9172	314.982	413.204	90.4315	52.9839	67.0397		100.175	107.196	85.0156	67.4955	72.4025	91.055	82.9552	76.2365		0.0967167	0.0615874	0.907826
Bmper	8		66.7858	94.3051	76.5765	88.3197	142.445	187.817	88.7025		100.286	116.145	81.4468	69.4747	73.8352	82.9273	60.6374		80.1543	96.0291	72.4937	55.4619	161.743	114.423	88.6669	71.1442		134.781	123.376	83.8348	47.2468	73.3551	75.0361	79.4988	77.7766		0.794482	0.148928	0.440578
Bmpr1a	16		484.848	423.301	434.652	491.907	385.25	626.057	363.464		607.234	762.021	761.351	533.197	669.303	623.337	616.227		664.39	482.167	529.479	556.712	332.332	631.175	540.652	420.024		506.34	585.532	539.613	644.1	463.947	827.926	365.694	771.606		0.286262	0.000507742	0.09435
Bmpr1b	2		65.9185	50.3675	65.7911	80.4939	34.5322	49.6528	49.7599		93.8453	117.089	134.564	82.0303	114.171	85.0005	91.714		84.6073	53.5742	71.576	63.8335	37.9086	75.6671	74.61	51.99		72.8547	65.7333	61.4002	90.6368	60.0178	101.172	42.1689	83.9371		0.00881744	3.71401e-05	0.0144911
Bmpr2	9		564.644	498.317	536.035	533.272	396.041	645.487	322.358		692.799	880.999	811.812	550.775	721.261	597.768	622.291		730.294	411.409	703.831	684.379	324.75	704.073	595.798	454.228		557.339	682.615	590.386	886.119	469.663	771.438	375.372	696.139		0.347688	0.00341043	0.110901
Bms1	4		1529.14	1482.09	1450.64	1517.09	1549.63	1575.94	1401.93		1485.88	1539.15	1541.29	1530.95	1520.46	1462.28	1499.26		1604.87	1517.26	1492.08	1490.15	1472.12	1449.67	1404.61	1469.4		1509.91	1521.98	1529.1	1567.82	1598.57	1579.97	1479.37	1488.54		0.713184	0.861011	0.692319
Bmyc	3		2562.15	2544.09	2184.05	2619.41	2651.42	2549.56	3512.4		2095.88	1882.86	2152.14	2529.55	2415.37	2406.96	2618.78		2138.34	2542.25	2618.03	2254.06	2810.29	2128.83	3012.51	3246.64		2696.54	2571.69	2400.51	2456.83	2524.56	1952.62	3032.71	2012.18		0.324633	0.0339775	0.330919
Bnip1	10		908.981	1003.06	875.776	869.781	1024.1	1075.09	1027.65		820.686	791.293	825.092	961.764	943.45	865.899	977.02		811.339	865.273	890.112	892.623	943.924	827.725	895.32	1123.26		862.418	979.932	871.41	900.582	876.451	784.085	990.624	750.814		0.891461	0.136867	0.479296
Bnip2	8		301.837	264.697	290.128	311.914	228.776	295.758	225.001		337.659	378.65	361.199	296.314	309.698	279.189	259.225		345.554	333.575	226.657	286.728	233.77	309.128	311.416	179.229		306.901	280.125	268.035	314.336	248.645	393.729	223.979	354.23		0.546315	0.152536	0.580206
Bnip3	1		2187.45	2087.57	2184.05	2233.71	2928.76	2396.29	2298.69		1918.31	2052.83	2096.37	2171.29	2088.58	2049.69	2280.72		2019	2023.69	2152.79	2213.24	2385.71	2208.19	2281.55	2350.49		2344.1	2198.53	2250.55	2141.53	2123.49	1974.55	2079.41	1828.14		0.82317	0.0321151	0.328493
Bnip3l	15		5588.33	5526.49	5662.35	5593.21	6748.88	6202.28	5524.43		5356.54	5446.52	5697.74	5823.32	5093.26	5487.02	5348.97		5394.38	5308.9	5570.08	5385.04	5417.14	5725.79	5508.16	6093.77		5546.98	5785.55	5690.14	5721.69	5678.83	5798.01	5172.95	5510.59		0.509527	0.119223	0.182317
Boc	11		29.4898	23.5763	23.7279	22.3594	12.9496	28.0646	20.553		34.0419	39.6591	37.1823	19.252	29.3974	22.1139	29.5607		25.8275	41.4442	18.3528	17.7897	21.4815	23.992	27.0326	16.4179		16.3923	27.3046	27.1578	28.9266	11.432	26.1362	20.0475	34.6529		0.18546	0.128722	0.257358
Bod1	10		1707.81	1641.77	1751.55	1651.24	1876.61	1837.15	1637.75		1645.05	1507.99	1566.08	1772.02	1527.98	1569.4	1699.36		1591.51	1749.75	1773.8	1726.64	1875.21	1737.58	1656.56	1885.32		1797.69	1762.66	1813.67	1731.74	1612.86	1638.99	1887.23	1524.73		0.148066	0.13894	0.405555
Bok	9		1038.22	1366.35	1147.57	1176.11	1421.22	1271.54	1470.08		1151.9	1183.16	1013.66	1157.63	1185.47	1244.6	1202.89		1099	1184.7	1527.87	1162.61	1435.47	1073.18	1485.71	1562.44		1317.76	1532.09	1230.36	1130.07	1058.41	992.331	1348.02	996.465		0.635058	0.203949	0.969577
Bola1	2		889.032	1000.92	872.54	993.876	987.405	807.398	1150.97		805.045	776.185	753.383	963.438	920.889	975.087	1002.79		797.09	843.035	823.124	830.882	961.614	782.509	1080.22	1391.42		889.738	953.639	939.895	945.901	968.859	809.378	1099.16	679.968		0.709735	0.309092	0.637433
Bola2	8		611.481	620.485	589.962	500.851	435.969	397.223	572.239		498.668	551.45	469.205	584.257	546.244	601.223	728.407		406.115	455.886	476.256	496.018	500.393	279.599	528.758	614.302		480.841	738.236	595.109	650.849	694.492	618.837	758.349	552.907		0.20468	0.493041	0.0542588
Bola3	4		949.747	956.982	1050.5	972.635	1096.4	926.133	1115.27		800.445	1011.31	855.192	983.527	927.042	939.152	1078.59		911.087	949.172	1097.5	1089.36	1184.01	832.339	1060.76	1169.77		1132.89	1001.17	984.764	943.972	1025.07	816.123	1033.48	765.445		0.732155	0.278202	0.967108
Bop1	7		1820.56	1905.39	2037.37	2023.53	1970.49	1899.76	2120.21		1990.07	1837.54	1829.01	1895.9	1726.24	1769.81	1961.62		1747.36	1850.84	1824.27	1984.07	2308.63	1909.21	1869.57	2191.79		1987.11	1996.27	1929.38	1846.48	2088.24	1755.34	2288.18	1865.1		0.220303	0.242883	0.350208
Bpgm	4		4518.02	4778.48	4940.8	4433.87	5364.36	4824.96	5335.13		4436.49	4179.31	4183	5018.08	4588.72	4341.24	4675.9		4569.68	4816.62	5102.09	4768.68	5261.71	4728.27	4448.48	5868.02		4678.18	4858.2	4989.94	5053.48	4958.62	4814.96	5510.3	4903.78		0.0219015	0.0662204	0.152854
Bphl	17		550.766	605.482	596.434	548.924	574.098	526.752	682.576		657.837	452.303	497.534	559.145	604.355	499.637	556.348		713.373	546.861	598.302	551.48	567.365	751.135	600.124	959.078		520.001	801.947	532.528	566.962	739.267	522.723	665.024	468.2		0.248697	0.445345	0.819941
Bpnt1	13		2435.51	2493.73	2561.54	2696.55	2796.03	2515.02	2609.15		2370.05	2516.46	2715.19	2675.19	2457.07	2456.03	2260.26		2667.36	2508.89	2772.19	2601.48	2627.06	2655.73	2545.39	2350.49		2714.75	2309.77	2734.67	2508.9	2512.18	2428.98	2447.87	2068.4		0.799137	0.415696	0.834717
Braf	4		322.654	251.837	273.95	297.38	242.804	284.964	206.612		370.781	456.08	484.255	316.403	355.503	315.815	288.786		341.992	283.033	291.81	378.815	213.552	361.726	335.204	231.219		314.186	307.43	303.458	455.112	327.716	381.082	253.705	345.759		0.338795	0.00210526	0.11538
Brca1	10		58.1123	35.3644	36.6704	52.5446	33.4531	79.8763	45.433		62.5635	49.1017	64.6263	61.1042	58.1111	55.2849	47.7519		56.9986	38.4117	57.8114	51.2761	27.7996	55.3662	46.4961	38.3084		42.8022	49.5528	43.6886	47.2468	51.4439	79.2516	49.7731	50.8243		0.50143	0.22634	0.713142
Brca2	12		294.898	270.056	252.379	269.431	316.185	319.505	299.641		300.857	254.951	289.49	288.78	290.555	281.262	228.148		320.617	315.38	343.198	260.566	222.397	279.599	342.773	243.532		267.741	215.403	253.866	259.375	284.847	250.401	281.357	281.844		0.53375	0.626795	0.596409
Brd1	7		1834.44	1652.48	1662.03	1808.88	1811.86	1884.65	1726.45		1829.98	1758.22	1967.12	1767.84	1715.99	1761.51	1619.02		1864.03	1853.87	1693.97	1702.58	1673.03	1742.19	1802.53	1589.8		1847.78	1649.4	1819.57	1815.63	1864.36	1822.79	1676.39	1958.28		0.672425	0.937094	0.588404
Brd2	20		5342.87	5316.45	5678.52	5199.68	4823.72	5109.92	5162.05		5673.96	5666.53	5450.74	5279.24	5453.55	5378.53	4915.42		5672.25	5746.59	5295.71	5256.33	5527.07	5510.78	4704.75	4486.19		5126.24	4918.88	5224.92	4926.2	5796.96	5480.16	5653.4	5505.97		0.75356	0.477671	0.724121
Brd3	3		626.226	567.974	626.633	688.67	472.659	682.187	563.585		793.084	825.287	891.489	715.673	726.046	720.776	641.998		785.512	722.746	692.819	668.682	448.585	662.549	675.815	450.124		562.803	625.984	649.425	739.557	705.924	801.79	601.425	780.076		0.172882	0.00411846	0.136023
Brd4	7		5737.51	5448.26	5718.43	5716.19	5697.81	5222.18	5591.5		6001.5	5728.85	6235.99	5643.35	5350.32	5637.67	5495.26		5823.65	6153.95	5555.4	5478.17	5313.52	5495.1	4991.3	5484.94		5343.89	5545.87	5964.08	5515.34	6178.03	6092.26	5914.02	6141.27		0.638475	0.569501	0.615756
Brd7	19		2764.24	2733.78	3011.29	2575.81	2930.92	2828.05	2740.04		2669.07	2583.51	2665.61	2685.24	2671.74	2588.02	2511.9		2700.31	2818.2	2744.67	2835.88	2688.98	2888.27	2565.93	2687.06		2766.66	2447.3	2533.94	2525.29	2856.09	2677.69	2734.07	2503.48		0.954021	0.122012	0.6899
Brd8	18		1787.61	1852.88	1891.76	1835.71	1862.58	1843.63	1938.47		1895.31	1885.7	1941.44	1877.49	1865.71	1892.82	1637.97		2025.23	1756.83	1805.92	1701.53	1616.17	1873.22	1963.65	1696.51		1769.46	1543.22	1663.71	1795.38	1820.54	1703.91	1830.55	1801.95		0.153412	0.976479	0.58335
Brd9	1		1801.48	1975.05	1831.36	1848.01	1952.15	1770.23	1837.87		1822.62	1736.5	1705.96	1972.91	1731.03	1910.09	1894.16		1830.19	1931.7	1901.35	1835.48	1810.77	1771.72	1986.36	1934.57		1843.22	1774.8	1929.38	1780.92	1851.03	1817.73	1987.47	2006.02		0.530239	0.663246	0.755763
Bre	6		2067.76	2181.88	2310.24	2058.18	2335.24	2115.64	2429.58		2001.11	1929.13	2020.24	2085.08	1960.74	1914.24	1869.91		1937.95	2037.84	2278.5	2113.83	2438.79	2138.06	2162.61	2469.52		2327.71	2053.91	2072.26	1985.33	2134.92	1763.77	2326.89	1762.68		0.381249	0.0183202	0.458255
Brf1	6		1230.77	1238.83	1336.31	1309.14	1265.82	1370.85	1327.29		1356.16	1325.75	1318.2	1383.63	1325.62	1306.8	1347.67		1261.09	1254.44	1240.65	1307.02	1367.24	1263.27	1226.2	1344.9		1278.6	1386.47	1320.1	1308.45	1407.09	1349.81	1429.6	1332.98		0.804694	0.476467	0.733585
Brf2	16		547.297	610.84	648.204	643.951	609.709	552.657	652.288		578.712	520.29	529.404	630.294	552.397	581.182	560.896		567.314	568.088	590.961	543.108	606.537	591.496	576.335	578.73		626.551	568.341	597.471	538.035	605.894	537.899	664.333	525.185		0.597659	0.219296	0.315398
Bri3	12		2021.79	2084.36	2042.76	2099.55	2409.7	2016.34	2450.14		1751.78	1726.12	1665.23	2108.51	1914.25	1884.52	2209.47		1650.29	1923.62	2045.42	2156.74	2330.11	1771.72	2209.1	2847.13		2147.39	2140.88	2034.47	2101.04	2116.82	1907.94	2506.63	1889.74		0.0765047	0.0328787	0.131493
Bri3bp	12		260.205	237.906	235.122	269.431	275.178	256.899	289.906		250.254	231.345	259.39	220.98	283.719	265.367	270.594		277.868	250.687	287.222	245.916	267.887	255.607	278.976	316.044		257.724	239.674	244.42	258.411	233.403	222.579	253.013	212.538		0.459007	0.780706	0.368112
Brms1	1		2751.23	2937.39	2619.78	2614.93	2978.4	2987.8	3322.02		2566.94	2467.36	2376.12	2952.25	2781.13	2930.79	2919.69		2637.08	2927.37	3030.05	2704.03	3310.68	2549.61	3147.68	3536.69		2735.7	2997.44	2868.1	2897.48	2870.38	2762	3255.99	2531.98		0.285453	0.239397	0.751825
Brms1l	6		2503.17	2332.98	2466.63	2635.06	2735.6	2564.68	2432.83		2497.94	2554.23	2803.72	2518.67	2409.22	2357.9	2285.27		2523.08	2606.94	2373.94	2503.11	2599.27	2748.01	2390.76	2388.8		2780.32	2434.16	2571.72	2480.94	2538.85	2543.64	2366.3	2545.84		0.679425	0.748042	0.735912
Brp16	7		778.879	839.101	838.027	779.226	874.096	740.475	858.9		747.082	694.979	694.954	728.228	753.393	779.517	726.133		761.466	876.392	815.783	808.907	918.651	800.964	818.547	927.61		831.455	811.048	766.321	740.522	828.818	723.382	879.325	717.701		0.182335	0.0542852	0.568732
Brp44l	1		5681.13	5390.39	6205.93	5928.6	7193.49	5567.59	5832.73		4879.95	5401.19	5255.98	5809.92	5338.01	5001.21	5950.04		5130.76	5271.49	5516.86	6448.23	6982.76	5624.28	5583.85	6178.6		6278.26	6054.55	5818.85	5757.36	5856.98	4900.95	5628.51	4488.71		0.438403	0.0501318	0.395015
Brpf1	4		1314.03	1174.53	1271.6	1335.98	1259.35	1306.08	1251.57		1339.6	1382.4	1389.02	1291.56	1208.71	1233.54	1308.25		1216.56	1155.38	1187.43	1335.27	1286.36	1272.5	1167.81	1201.24		1290.44	1219.61	1238.63	1210.1	1355.64	1241.05	1262.99	1349.92		0.540638	0.574807	0.89566
Brpf3	20		720.767	575.475	781.943	762.456	462.947	718.886	666.35		1118.78	1016.97	1069.43	742.458	864.146	864.517	775.401		800.652	809.677	635.008	787.978	610.328	812.038	635.807	476.119		611.069	724.078	703.74	809.946	967.907	832.985	843.378	1041.9		0.152112	0.000251228	0.180237
Brsk1	1		20197.1	19550.1	21085.5	21487.4	21857.8	20731.1	18602.6		21401.3	22969.2	18368	19737.5	20635.6	22274.3	23661.5		16372	19275.6	16669.9	21549.6	26101.3	19550.7	16852.1	22513		21822.7	24997.9	22230.4	21836.7	22883.9	23326.9	23532.3	26164.5		0.0940607	0.505373	0.110952
Brsk2	1		2733.02	2750.92	2728.71	2904.49	2243.51	2463.21	2473.93		3176.94	3319.09	3303.02	2593.16	2794.12	3086.28	2804.48		2821.43	2760.59	2738.24	2607.76	2563.88	2842.13	2511.87	2120.64		2525.33	2711.25	2930.68	2571.58	2998.03	2686.97	2643.51	2890.06		0.0564963	0.00515784	0.166915
Brunol4	18		23400.2	20776.1	19104.2	22056.4	25197.7	23796.7	20503.3		21827.3	20703	21246.1	21666	22368.7	21990.2	22926.2		21919.5	23505.9	20716.7	21261.8	21115.1	20329.5	19069.9	22012.3		22813.5	21614.1	22840.9	22770.1	23135.5	24903.5	22196.7	25192.7		0.173195	0.767109	0.108453
Brunol5	7		20452.9	19519	18705.2	18466.6	17288.8	18425.5	19593.5		22248.7	17638.9	21492.2	20400.4	18983.2	18118.2	19198.6		19694.8	22133.2	17366.4	17188	17928.2	18987.8	15781.6	16806.4		18691.8	17064.4	19299.7	18528.5	23119.3	21166.9	22131.8	22958		0.533653	0.436652	0.344829
Brunol6	8		969.696	1237.75	950.195	965.927	796.399	921.815	1207.22		1162.03	765.798	1075.63	1045.47	1185.47	1139.56	1004.31		1135.52	1335.31	1266.35	867.508	966.669	1095.33	1120.23	1035.69		963.504	908.131	1004.84	1125.25	1082.23	1133.13	1327.98	1118.91		0.693916	0.528926	0.520039
Brwd1	11		581.123	531.538	515.543	624.946	445.681	675.71	408.897		677.158	745.969	958.771	590.953	676.823	613.662	579.087		769.481	628.738	612.067	622.639	418.258	624.715	736.368	462.437		563.713	602.724	641.159	761.735	621.137	894.531	481.14	792.397		0.726239	0.00875215	0.231197
Brwd2	1		2003.57	2142.23	2157.08	2048.12	2314.74	2057.35	2159.15		2249.53	2076.44	2206.15	2043.22	2120.03	2019.28	2057.12		2249.66	2040.87	2112.41	2168.25	1954.82	2241.41	2109.62	1996.14		2061.79	1993.24	1971.89	2038.36	2143.49	2023.44	1969.5	2006.79		0.318579	0.852906	0.57003
Brwd3	X		116.225	86.8036	114.325	119.623	111.15	133.847	85.4573		124.207	136.918	145.188	114.675	131.946	99.5127	107.631		146.059	114.224	120.211	118.249	84.6625	132.879	125.431	86.1939		106.55	130.455	112.173	153.311	108.604	158.503	94.7072	132.451		0.891136	0.304611	0.743712
Bscl2	1		2406.02	2736.99	2559.38	2457.3	2980.56	2424.35	2758.43		2206.28	2481.53	2078.66	2436.64	2457.76	2488.51	2470.97		2434.91	2662.53	2731.82	2422.54	2817.87	2329.99	2929.25	2737.68		2453.38	2491.8	2476.08	2322.81	2352.13	2181.95	2609.63	2073.02		0.965072	0.0443529	0.912098
Bsdc1	5		3727.86	3797.92	3999.23	3668.06	3732.71	3585.8	3683.32		3832.94	3573.1	3711.14	3684.67	3593.31	3559.65	3778.47		3625.64	3973.59	3762.33	3702.35	3828.77	3875.63	3337.99	3769.27		3622.7	3594.1	3939.06	3701.64	4002.14	3775.41	4030.93	3768.7		0.378194	0.653758	0.506742
Bsg	7		24433.2	23757.4	25943.2	22823.4	26783	24137.7	25721.6		19926.5	21670.9	19208.2	22531.6	22852.7	23534.8	26541		20128.5	22578	23385.2	24157.3	29581.3	21579	24817	28234.7		24414.5	25516.7	23662.7	23243.5	23340.3	19901.4	26520.8	18715.7		0.5086	0.0683673	0.470107
Bsn	8		8920.68	7653.72	8442.83	9210.96	9898.87	10055.8	7436.95		10250.3	10889.3	10425.2	9111.23	8190.24	8232.61	9110.77		8440.24	9940.53	7981.64	9701.65	9204.2	9775.82	7262.04	8717.9		9685.13	10120.9	10814.7	10335.5	10249.7	10169.5	9308.96	11081.2		0.143992	0.189468	0.359286
Bspry	5		694.746	773.731	818.613	776.99	945.319	755.586	647.961		772.843	993.366	686.986	755.851	645.375	857.606	906.529		648.359	681.302	707.501	780.653	933.815	866.481	669.327	859.202		632.015	919.255	797.021	750.164	836.439	768.909	676.085	720.781		0.470196	0.617299	0.662775
Bst2	16		459.695	473.669	646.047	396.88	372.3	399.381	384.017		330.299	389.037	264.702	433.589	403.359	539.027	507.08		423.927	473.07	420.28	389.28	531.984	371.876	394.676	712.81		346.971	679.582	453.416	527.429	362.965	468.765	544.048	435.087		0.153057	0.422225	0.439273
Btaf1	1		1064.24	996.634	1047.26	1198.46	1210.78	1098.84	976.809		1059.9	1139.73	1359.81	1145.08	1165.64	1055.94	1102.08		1180.94	1114.95	1036.93	1201.33	1036.17	1219.9	1168.89	1017.91		1267.67	1135.67	1160.7	1224.56	1264.19	1290.79	1089.48	1362.25		0.212506	0.309156	0.679564
Btbd1	1		8422.82	8007.36	8063.18	9089.1	10485.9	9071.35	8200.65		8341.19	8933.68	8928.17	8480.09	8367.99	7954.11	7938.95		8705.64	8157.42	8399.17	8870.77	8643.16	8877.05	8665.57	8526.35		9370.94	8440.16	8825.09	8639.42	8324.38	8849.2	7737.65	8464.56		0.659556	0.370115	0.543695
Btbd10	1		1872.61	1843.24	1841.07	2042.53	2207.9	2065.99	1828.14		1906.35	1911.19	2011.38	1881.68	1731.71	1885.21	1633.42		1890.75	1955.96	2021.56	1860.59	1908.07	2123.29	1924.72	1919.52		2185.64	1805.14	2029.75	1912.05	2124.44	1823.63	1883.08	2053.76		0.148405	0.242711	0.289292
Btbd11	7		647.042	994.49	698.895	628.3	644.241	755.586	881.616		837.247	643.988	773.745	856.296	910.635	811.996	707.941		957.398	879.425	947.006	639.382	625.492	779.741	1059.68	737.437		689.388	673.514	724.994	820.552	715.451	644.13	781.162	550.597		0.115037	0.502336	0.0445918
Btbd17	10		1058.17	831.6	1028.93	1018.47	1142.8	850.574	935.703		836.327	1150.11	803.845	892.289	881.237	978.542	1218.81		857.651	832.926	792.842	1097.73	1660.4	815.729	893.157	1164.3		1110.12	1291.41	993.029	942.044	969.812	941.745	1110.22	1065		0.292593	0.848121	0.636386
Btbd2	7		3877.92	4461.27	4045.61	4026.93	3429.48	3309.47	4323.71		4053.75	3509.83	3656.25	3866.31	4097.17	4212.02	4177.92		3730.74	4233.37	4133.97	3673.04	4555.35	3758.44	3878.64	4339.79		3701.02	4005.69	3862.31	4071.9	4276.51	3756.02	4813.48	4041.3		0.51455	0.95145	0.950773
Btbd3	3		861.277	605.482	646.047	1020.71	578.414	731.839	373.199		1120.62	1906.47	1691.79	901.497	969.429	884.558	949.733		1133.74	633.792	662.537	973.2	394.249	1028.89	861.799	543.158		1140.18	888.917	910.375	1098.25	840.25	1249.48	467.314	844.762		0.0509004	5.00176e-05	0.0415018
Btbd4	3		91.9389	70.7288	94.9117	68.1962	51.7983	75.5586	55.1686		118.687	132.197	132.794	75.334	107.335	93.2932	78.0706		131.809	105.127	84.423	88.9484	64.4446	93.1998	69.2034	67.0397		69.212	66.7446	96.8233	103.172	102.888	137.426	85.7204	142.462		0.743879	0.00886499	0.212415
Btbd6	6		3623.78	3728.27	3816.96	3615.52	4018.68	3344.01	3805.55		3461.23	3416.35	3301.25	3657.05	3470.26	3670.22	3702.67		3267.62	3611.71	3723.79	3616.54	3740.31	3583.12	3430.98	3829.47		3633.63	3621.4	3848.14	3422.98	3703.01	3402.76	3950.05	3579.26		0.413592	0.227448	0.271677
Btbd7	6		241.123	167.177	189.823	245.954	129.496	256.899	167.669		331.219	317.273	390.414	243.58	307.647	281.953	244.823		325.07	212.275	238.587	256.381	118.78	294.364	263.838	166.915		191.244	278.103	243.239	357.726	212.444	370.122	176.28	284.924		0.277635	0.00134067	0.0899638
Btc	14		32.9592	25.7196	23.7279	25.7133	15.1078	19.4294	32.4521		42.3224	20.7738	46.9205	32.6447	20.5098	27.6424	25.0129		26.7181	26.2817	23.8587	26.1613	15.1634	26.7603	21.6261	19.1542		23.6778	25.2821	22.4347	46.2826	28.5799	31.1948	35.256	20.0217		0.753292	0.270281	0.906072
Btd	16		833.522	886.254	986.866	849.658	898.916	762.063	983.299		828.046	827.176	717.972	855.459	789.627	801.63	870.904		738.31	770.255	719.431	807.86	989.414	698.537	793.677	902.984		838.74	903.075	769.863	671.098	797.38	710.735	844.07	771.606		0.61104	0.16383	0.409254
Btf3	2		1696.53	1888.25	2053.54	1611	2255.38	1783.18	1938.47		1596.29	1395.62	1304.92	1674.93	2022.27	1832.69	1492.44		1459.7	1752.78	2189.49	1778.97	2247.98	1914.75	2093.4	2247.88		1913.35	1904.24	1768.8	1729.81	1879.61	1504.09	1842.99	1373.8		0.269361	0.0218742	0.696991
Btf3l4	5		557.705	554.042	555.449	588.053	664.745	515.958	551.686		479.347	494.795	511.699	492.182	538.724	469.921	429.009		571.767	519.568	553.338	477.182	568.629	583.191	507.132	432.338		508.162	479.348	443.97	417.508	491.575	487.313	529.531	418.916		0.629106	0.0257737	0.63064
Btg1	7		3492.81	3416.42	3338.09	3372.92	3513.65	3454.11	4033.8		3433.63	2709.09	3563.3	3430.21	3561.87	2592.17	2840.1		3734.3	4355.68	3777.93	3575.72	3885.63	3628.33	3256.89	3762.43		3716.5	3228.01	3170.37	3270.64	3498.18	3346.27	3596.11	3142.64		0.19928	0.0393868	0.986734
Btg2	13		395.511	355.787	399.061	355.515	425.178	455.511	454.33		394.702	378.65	430.252	354.907	408.828	381.466	358.519		308.149	460.94	309.245	362.072	467.539	408.787	378.456	437.81		365.184	471.257	425.078	359.654	339.148	378.553	399.568	411.215		0.824207	0.572263	0.636971
Btg3	11		1321.84	1083.44	1334.16	1225.3	1343.52	1234.84	1295.92		1125.22	1153.89	1149.11	1417.12	1257.25	1209.36	1102.08		1103.46	1191.77	1203.95	1265.16	1171.38	1290.03	1180.78	1331.22		1241.26	1063.87	1253.98	1317.13	1399.46	1328.73	1351.48	1241.35		0.251023	0.352205	0.186503
Btk	X		84.1328	85.7319	90.5975	58.1345	61.5105	66.9234	50.8417		61.6435	64.21	49.5763	65.2894	78.6209	70.4882	58.3635		65.9046	70.7583	51.3879	70.1122	72.0263	60.9028	54.0652	76.6168		64.6586	63.7108	54.3155	53.0322	71.4498	85.9964	61.5251	72.3862		0.80674	0.386893	0.467312
Btrc	1		1187.4	1117.73	1203.65	1119.09	1030.57	1239.16	1246.16		1373.64	1371.07	1414.7	1317.51	1399.45	1280.54	1173.33		1268.22	1359.57	1400.32	1367.71	1154.95	1493.96	1220.79	1220.4		1198.46	1176.12	1279.96	1505.15	1361.36	1274.77	1444.11	1375.34		0.937638	0.0100959	0.0856754
Bub1	3		62.4491	57.869	46.3773	81.6119	65.827	146.8	99.5199		83.7247	60.4329	92.0703	72.8228	89.5594	34.553	43.9621		78.3731	75.8125	64.2349	36.6258	84.6625	78.4354	82.1791	67.0397		69.212	90.0041	62.5809	69.4239	50.4912	81.7809	67.0555	86.2473		0.697499	0.359332	0.452278
Bub1b	3		25.1531	23.5763	20.4923	42.4829	34.5322	71.241	43.2695		46.0026	39.6591	35.4117	27.6225	54.6928	17.9676	13.6434		34.7335	43.4658	41.2939	14.6503	37.9086	37.8336	46.4961	56.0944		26.4098	58.6544	24.7962	31.8193	22.8639	45.5275	36.6386	46.2039		0.635745	0.690522	0.936892
Bub3	1		1698.27	1786.44	1929.51	1755.21	1839.92	1871.7	2030.42		1711.3	1640.19	1579.36	1694.18	1657.87	1580.46	1537.92		1682.35	1730.55	1780.22	1692.11	1854.99	1676.67	1669.53	1929.1		1733.03	1639.29	1709.76	1532.15	1660.49	1631.4	1834	1576.32		0.612635	0.00583155	0.232173
Bud13	8		675.664	726.578	742.037	711.03	689.565	675.71	760.462		650.476	631.713	683.445	744.132	676.823	680.695	727.649		716.935	686.356	666.208	690.658	780.917	735.448	665.002	725.123		690.299	653.288	687.209	672.062	675.439	696.402	772.866	634.534		0.992378	0.501785	0.936974
Bud31	12		1240.31	1263.47	1431.23	1237.59	1502.15	1280.18	1351.09		1175.83	1220.93	1227.01	1428.83	1201.87	1111.92	1241.55		1271.78	1302.96	1519.61	1487.01	1541.62	1371.24	1296.48	1473.5		1448.9	1308.6	1361.43	1520.58	1359.45	1267.18	1359.77	1108.89		0.092853	0.144872	0.680157
Bwk1	3		1765.05	1847.52	1819.5	1662.42	1972.65	1629.91	1768.64		1725.1	1718.56	1707.73	1756.96	1715.99	1671.68	1727.41		1741.13	1756.83	1872.91	1795.71	1691.99	1732.96	1614.39	1752.61		1715.73	1748.51	1662.53	1618.93	1775.77	1578.29	1744.13	1609.44		0.613363	0.391816	0.998273
Bxdc2	2		1332.25	1179.89	1317.98	1395.23	1467.62	1394.6	1341.35		1234.71	1221.88	1454.53	1344.29	1232.64	1172.04	1139.98		1282.47	1390.91	1355.36	1312.25	1273.73	1371.24	1264.04	1247.76		1341.44	1228.71	1348.44	1330.62	1321.35	1257.07	1220.13	1158.18		0.760503	0.164566	0.556651
Bzrap1	10		5355.88	4817.06	4143.76	5104.66	3594.59	5239.45	4481.64		5627.96	4910.17	6211.21	4978.74	4981.83	6690.16	6034.18		5228.73	4778.21	4163.34	4596.01	3787.07	4992.19	4936.15	3943.03		4333.04	4421.33	5151.71	6056.27	5399.7	6252.44	5292.54	7923.2		0.939157	0.00819578	0.825554
Bzw1	9		1454.54	1378.14	1424.75	1608.76	1483.81	1707.63	1150.97		1843.78	2057.55	2128.24	1505.01	1533.45	1491.31	1410.58		1879.17	1493	1559.99	1545.61	1132.2	1795.71	1547.35	1128.73		1684.77	1479.51	1544.45	1792.49	1604.29	1778.1	1200.78	1791.17		0.398893	0.0312707	0.338986
Bzw2	6		1719.95	1652.48	1832.44	1638.95	1768.7	1707.63	1619.36		1749.94	1574.09	1833.44	1618.84	1514.31	1588.75	1455.3		1576.37	1726.5	1627.9	1583.28	1513.82	1786.48	1349.47	1469.4		1628.3	1589.74	1692.05	1639.18	1708.13	1601.89	1657.72	1768.84		0.577908	0.274537	0.119358
C10orf57	16		1203.01	1306.34	1368.67	1172.75	1448.19	1254.27	1506.86		1218.15	1153.89	1060.58	1254.73	1130.09	1109.84	1303.7		1151.55	1252.42	1335.17	1369.8	1494.86	1292.8	1372.17	1617.16		1235.8	1279.27	1211.47	1300.73	1338.49	1173.6	1359.08	1269.84		0.135688	0.0292634	0.489639
C11orf9	1		1419.85	1362.07	1425.83	1400.82	961.506	1420.5	1253.73		1941.31	2260.57	2120.27	1594.57	1428.85	2039.32	1909.32		1571.91	1441.45	1563.66	1584.33	1286.36	1810.47	1318.11	1023.38		1202.1	1588.72	1610.57	1514.79	1737.66	1829.53	1419.23	2317.13		0.0668247	4.01854e-06	0.0302652
C1d	14		792.757	919.475	826.163	923.444	1068.34	975.786	946.52		689.119	657.208	773.745	841.229	798.514	815.452	725.375		757.013	824.84	853.406	825.65	863.052	765.899	894.238	957.71		935.273	754.417	833.625	772.341	857.398	800.104	843.378	652.245		0.306362	0.00182578	0.0774757
C1galt1	4		28.6225	33.2211	50.6915	42.4829	22.6617	51.8116	21.6348		55.2031	76.4854	85.8733	47.7115	62.213	55.2849	57.6055		42.7489	35.3792	51.3879	44.9974	18.9543	59.98	62.7156	43.781		37.338	75.8462	57.8578	91.601	24.7693	75.8792	29.0343	55.4447		0.489424	0.00186486	0.14722
C1galt1c1	X		1181.33	1135.95	1178.85	1176.11	1279.85	1297.45	1254.82		1075.54	1106.68	1130.52	1171.86	1212.81	1102.93	1127.1		1205.88	1254.44	1150.72	1097.73	1333.12	1173.76	1265.13	1173.88		1319.58	1122.52	1183.13	1212.99	1111.76	1177.81	1088.1	1061.92		0.628776	0.16629	0.669006
C1qa	5		3420.82	4161.21	3980.9	3527.2	3802.86	3808.16	4058.68		3473.19	3027.31	2878.97	3510.56	3740.99	4281.81	4470.49		3161.64	3393.37	3109.89	3990.12	5043.11	3055.29	4084.08	6264.79		3969.67	4402.11	3669.84	3931.13	3631.56	4404.37	4479.58	3747.14		0.156731	0.493259	0.585614
C1qb	5		2581.23	3034.91	2987.56	2605.99	2873.73	2581.95	2848.22		2455.62	2311.56	2062.73	2539.59	2446.13	2636.4	2904.53		2437.58	2552.35	2509.75	3038.89	3467.37	2222.95	2937.9	4134.57		3067.18	3172.39	2688.62	2758.64	2787.5	3105.14	2939.38	2889.29		0.00715812	0.0651247	0.158495
C1qbp	10		3866.64	3776.49	4163.17	3744.08	4604.65	3810.31	4557.36		3244.1	3441.84	3507.53	3883.05	3641.85	3587.3	3573.82		3556.18	3619.79	4288.14	4118.83	4339.27	3865.48	4057.05	4435.56		4036.15	3717.47	3881.2	3783.6	3964.99	3319.29	4167.81	2989.39		0.319184	0.0068894	0.394385
C1qc	5		1810.16	2104.72	2343.67	1861.42	1999.63	1720.58	1927.66		1581.57	1595.81	1404.96	1637.26	1661.29	1733.87	2201.89		1640.49	1790.19	1668.27	2066.74	2788.81	1375.85	2028.53	3115.29		2182.91	2287.52	1834.92	1906.26	1926.29	2235.06	2160.29	1989.08		0.00899734	0.0546992	0.149678
C1ql1	10		1029.54	1274.19	1020.3	1083.31	1177.33	1129.06	1260.22		902.571	956.54	710.889	1026.22	1043.95	1254.28	1245.34		942.258	977.476	1038.77	1012.96	1344.49	755.749	1266.21	1250.5		1040.91	1118.48	956.425	943.008	1007.92	1056.41	1196.63	930.239		0.883463	0.143737	0.490607
C1ql3	17		411.991	368.647	442.202	517.621	637.766	930.451	375.363		695.559	664.762	530.29	356.581	445.062	331.018	394.901		444.411	774.298	351.457	409.163	936.342	452.157	397.92	272.263		1050.02	590.589	491.201	307.586	426.794	355.789	326.982	318.807		0.95103	0.660779	0.896128
C1qtnf1	10		216.837	183.252	340.819	207.943	206.114	198.611	195.795		256.694	242.676	179.714	183.313	224.24	192.115	228.148		203.948	260.795	171.599	246.963	343.705	203.932	182.74	179.229		228.582	247.764	200.731	150.418	181.959	187.169	199.093	180.965		0.414109	0.79172	0.523377
C1qtnf2	10		118.827	99.6634	212.473	81.6119	97.1218	131.688	99.5199		95.6854	102.925	65.5116	67.8006	84.0901	77.3988	111.421		97.0757	85.9208	100.941	152.782	157.952	78.4354	99.48	114.925		112.014	117.309	83.8348	91.601	94.3138	91.055	107.842	103.959		0.250764	0.0151916	0.211177
C1qtnf4	3		7649.15	7011.8	7069.84	8281.93	9347.43	7888.32	8199.57		6709.02	7343.54	6261.67	7064.65	5753	6448.98	8540.78		4852.9	6844.35	5838.95	7027.97	9315.4	6403.1	6306.16	9598.99		8202.53	8302.63	7848.59	7277.94	8018.57	5775.25	9266.79	6779.66		0.121191	0.0559513	0.0223812
C1qtnf5	8		1313.17	1102.73	1268.37	1321.44	1427.69	1271.54	1473.33		1192.39	1350.3	963.197	1273.98	1094.54	1096.71	1511.39		1131.07	1378.78	1170.91	1407.48	1982.62	1119.32	1240.26	1654.1		1541.79	1628.16	1388.59	1398.12	1246.08	1407.98	1603.11	1540.13		0.00544428	0.27061	0.156756
C1qtnf6	7		74.592	90.0185	87.3619	84.9658	56.1148	97.1468	51.9234		73.6041	65.1542	49.5763	87.0526	84.0901	89.8379	108.389		76.5919	64.6933	67.9055	98.3664	83.3989	52.5979	94.0734	75.2486		42.8022	88.9928	74.3886	88.7083	96.2191	52.2723	89.8682	60.8352		0.58134	0.789743	0.725156
C1qtnf9	15		85.0002	73.9438	77.655	100.617	100.359	71.241	60.5773		82.8046	91.5936	68.1675	68.6376	62.8967	78.0899	101.568		80.1543	45.4875	88.0936	84.7626	106.144	68.285	65.9595	72.5123		58.2838	113.264	82.654	77.1377	83.8344	78.4085	64.9816	70.076		0.941102	0.803253	0.740887
C1r	4		601.072	507.962	1171.3	387.936	406.832	382.111	629.571		510.629	558.06	411.661	473.767	484.031	480.978	451.748		423.927	436.68	500.115	486.6	849.152	480.763	477.936	652.611		389.773	490.472	451.055	365.44	301.042	353.26	450.032	452.798		0.145089	0.104097	0.604823
C1rl	4		28.6225	34.2928	49.6129	25.7133	17.2661	32.3823	25.9617		38.6422	33.0493	29.2146	18.415	27.3464	25.5692	18.9492		19.5933	29.3142	23.8587	26.1613	21.4815	16.6099	31.3578	25.995		17.303	33.3723	25.977	23.1413	20.9586	24.45	29.7256	20.0217		0.497795	0.495743	0.606506
C1s	4		139.643	133.956	283.657	118.505	144.604	136.006	171.996		170.21	212.459	132.794	128.068	150.405	147.196	113.695		150.512	154.657	178.94	118.249	168.061	162.408	165.439	154.602		137.513	129.444	127.523	90.6368	97.1717	138.269	116.137	153.243		0.0967322	0.558862	0.325699
C2	20		516.072	454.379	670.853	477.374	370.142	373.476	504.09		343.179	371.096	313.393	454.515	460.787	568.052	459.328		448.864	463.972	435.88	462.532	592.638	322.047	517.945	518.531		473.556	427.772	439.247	380.867	426.794	429.982	429.985	422.766		0.917374	0.178226	0.783381
C2CD2	11		266.276	252.909	239.436	228.066	214.747	237.47	202.285		303.617	311.607	335.526	261.158	278.933	285.408	265.289		323.289	268.882	269.787	254.288	247.669	252.839	216.261	223.01		226.76	277.091	270.397	281.553	270.557	274.008	227.436	265.673		0.193326	0.0131598	0.0920472
C2cd2l	8		13173.3	12777.3	13808.6	13917.6	12766.1	13004.7	13928.5		15179	12468.1	14778.2	13938.5	12510.3	12390	13214.4		11424.7	13095.3	12621.2	13431.2	12488.4	14676.7	10888.7	13546.1		12584.7	12091.9	13469.1	13940.7	15637	12571.5	15461.5	14693.6		0.641422	0.817044	0.337355
C2cd3	1		784.083	870.179	748.508	866.427	657.191	729.68	845.919		887.85	904.605	1119.01	878.896	857.309	892.85	808.751		955.617	808.667	773.572	724.144	662.137	831.416	834.767	704.601		720.351	739.247	893.844	850.443	764.037	881.885	770.792	953.341		0.119119	0.0306597	0.267561
C3ar1	4		46.8368	45.0093	71.1838	43.6009	47.4818	30.2235	46.5147		49.6828	47.2132	35.4117	41.0152	41.7032	58.0491	43.9621		58.7798	63.6825	34.8704	66.9729	51.8084	43.3702	43.2522	42.4129		36.4274	41.4626	33.0616	49.1753	47.6332	64.0758	35.256	53.9046		0.988279	0.711435	0.763155
C4B	20		1221.23	1324.56	1868.03	1019.59	1055.39	813.874	845.919		902.571	994.31	788.795	808.585	741.087	1090.49	1182.43		765.028	906.717	771.736	1226.44	1247.19	885.859	791.514	1302.49		716.708	1052.74	791.117	901.547	750.699	765.537	864.117	808.569		0.23433	0.0203187	0.679833
C4b	20		458.827	517.606	650.361	387.936	282.732	395.064	272.598		454.505	616.605	455.04	335.655	297.392	508.621	485.099		410.568	365.922	272.539	441.602	430.894	435.547	338.448	270.895		306.901	377.208	348.328	416.543	267.699	375.18	271.678	497.462		0.044697	0.611487	0.552253
C4bpb	13		80.6634	84.6603	73.3409	58.1345	66.9061	49.6528	59.4956		65.3237	49.1017	43.3793	61.9413	71.1006	49.0653	65.9432		60.561	73.7908	64.2349	92.0877	79.608	64.5939	60.553	84.8257		67.3906	71.801	56.6771	51.1037	68.5918	69.1344	67.7468	60.8352		0.389385	0.18625	0.789397
C7	2		39.0307	31.0778	101.383	39.129	28.0574	43.1764	11.8991		55.2031	71.7641	27.444	25.1113	27.3464	43.5368	34.8665		41.8583	24.26	35.788	39.7652	69.4991	36.9108	25.9513	19.1542		30.0526	37.4174	30.7001	19.2844	27.6273	40.4689	13.8259	45.4339		0.179362	0.884853	0.621038
C8g	3		118.827	105.022	106.776	101.735	93.8844	112.259	124.4		81.8846	83.0953	108.006	115.512	92.294	120.936	134.918		118.45	80.8667	111.035	91.0413	116.253	101.505	125.431	110.821		108.371	92.0267	115.716	112.814	92.4084	118.034	94.0159	126.291		0.857865	0.76615	0.798329
Cab39	9		5431.34	5259.65	5090.72	5473.59	6486.66	5511.46	5105.8		5108.13	5520.17	5737.58	5364.62	5288.11	5408.24	5165.55		5460.29	5356.4	5662.76	5671.77	5122.71	5614.13	5527.63	5224.99		5756.43	5202.04	5536.64	5273.32	5178.68	5264.33	4845.28	4959.22		0.587565	0.636669	0.758168
Cab39l	15		550.766	551.899	593.198	580.227	536.328	492.211	517.071		528.11	668.539	667.51	656.243	501.122	588.784	497.984		619.86	524.622	613.902	589.152	571.156	591.496	501.725	537.686		560.981	616.882	545.517	548.642	590.652	573.309	440.354	531.345		0.34832	0.31781	0.282993
Cabc1	13		1928.98	1883.96	2090.21	2127.5	2056.82	1884.65	2020.69		1905.43	1772.38	1796.26	1946.96	1723.51	1949.48	2031.35		1599.52	1654.73	1780.22	1862.68	2098.87	1979.34	1738.74	2283.45		1884.21	1877.95	1859.72	1929.41	2087.29	1672.71	2353.85	2005.25		0.392811	0.22797	0.134394
Cabin1	20		3540.52	3627.53	3640.08	3927.43	3445.67	3419.57	3883.44		3720.69	3387.08	3647.4	3672.95	3619.98	3594.9	3878.52		3497.4	3798.71	3635.7	3410.39	3822.45	3392.1	3680.76	3956.71		3581.72	3670.95	3685.19	3810.6	3605.83	3392.64	4191.31	3557.7		0.785555	0.977995	0.87166
Cables1	18		1709.54	1439.22	1854.01	2023.53	1838.84	1761.6	2005.54		1745.34	1540.1	1388.14	2045.74	1626.43	1651.64	1820.64		1650.29	1620.37	1213.12	1355.15	1954.82	1476.43	2002.57	1407.83		1742.14	1768.73	1375.6	1348.95	1116.52	1342.22	1057.68	1024.19		0.00228191	0.385425	0.35937
Cables2	3		1553.42	1490.66	1619.97	1633.36	1619.78	1433.46	1500.37		1517.17	1639.24	1628.05	1548.53	1529.35	1834.77	1588.7		1577.26	1590.04	1600.37	1646.07	1569.42	1648.99	1557.08	1303.85		1494.43	1517.93	1661.35	1505.15	1673.83	1389.43	1370.84	1424.62		0.135768	0.427079	0.247435
Cabp1	12		3140.67	2220.46	3241.02	3536.14	5071.92	3894.51	2099.65		2827.32	4552.3	2562.03	2681.89	2282.74	2735.91	3623.84		1895.2	2037.84	1710.48	3600.84	5012.78	2860.59	2033.93	3254.85		3952.37	4649.88	4209.45	3261	3254.3	2380.92	2790.75	2506.56		0.389001	0.489809	0.112937
Cabp4	1		291.429	255.052	212.473	280.611	209.351	215.882	208.775		334.899	319.161	362.97	287.106	267.995	304.067	312.283		371.381	361.878	218.399	214.523	204.706	256.53	244.375	190.174		276.848	237.651	247.962	235.27	290.563	352.417	219.831	398.894		0.340036	0.0155613	0.242104
Cabp7	14		949.747	876.609	1036.48	1079.96	1134.17	878.639	718.274		961.454	1148.23	1014.54	824.488	959.858	1074.6	1153.63		761.466	893.576	681.808	1154.24	1302.79	886.782	757.994	783.954		1202.1	1091.17	1133.54	740.522	1042.21	723.382	781.853	628.373		0.234624	0.469607	0.6899
Cachd1	5		525.613	450.093	390.432	501.969	503.954	461.987	451.085		557.551	596.775	467.434	468.745	575.641	541.101	497.227		584.236	545.85	493.691	491.832	481.439	485.377	525.514	399.502		516.358	454.066	514.817	572.747	479.19	559.82	499.805	552.137		0.774263	0.100336	0.388101
Cacna1a	19		2875.26	2519.45	2088.06	2689.84	2057.9	2588.42	2353.86		2796.04	2931.94	3198.56	2491.88	2490.57	2937.01	2809.03		2588.09	2824.27	1990.36	2307.43	1908.07	2495.17	2482.67	2054.97		2519.86	2368.42	2512.68	3103.83	2713.19	2957.6	2496.95	3613.15		0.900776	0.0337399	0.622415
Cacna1b	3		1779.8	1758.58	1466.82	2135.32	1625.17	1804.77	1527.41		2177.76	2180.31	2562.03	1910.13	1890.32	2180.99	1935.85		2187.32	1842.75	1831.61	1825.01	1384.93	1889.83	2110.71	1469.4		1885.12	1768.73	2089.97	2031.61	1952.01	2176.89	1697.13	2088.42		0.200926	0.00119338	0.134416
Cacna1c	4		1131.02	974.129	1007.36	1209.64	887.046	999.533	974.646		1266.91	1472.11	1758.19	1125.82	1185.47	1131.96	1213.51		1092.77	905.706	905.712	1212.84	784.708	1176.53	1068.33	944.028		1100.11	1167.02	1152.43	1258.31	1141.29	1275.61	983.711	1142.78		0.0561965	0.000433236	0.234751
Cacna1d	16		1495.31	1384.57	1168.06	1518.2	1211.86	1368.69	1154.21		1708.54	1545.76	1942.33	1496.63	1434.32	1562.49	1424.98		1611.99	1471.77	1285.62	1380.27	950.242	1585.32	1307.3	1242.29		1283.15	1393.55	1627.1	1560.11	1641.44	1907.94	1327.28	1897.44		0.941999	0.0102789	0.793839
Cacna1e	13		484.848	354.716	474.558	430.419	244.963	630.375	250.963		696.479	965.982	1102.19	513.108	842.952	507.93	544.978		640.344	363.9	575.361	708.448	193.334	682.85	593.636	492.536		408.897	734.191	525.444	1336.41	449.658	871.768	412.011	765.445		0.644842	0.000271013	0.13103
Cacna1g	10		472.705	639.774	483.187	622.71	551.436	675.71	646.879		610.914	795.071	668.395	511.434	605.722	729.069	602.584		911.977	809.677	850.654	489.739	672.246	618.256	1076.98	480.223		774.992	653.288	681.306	522.608	527.776	450.216	576.539	439.707		0.246153	0.309418	0.0108726
Cacna1h	10		5610.01	4773.12	5165.14	5308.13	4323	3935.53	4598.47		4824.75	4980.05	5626.03	4704.19	5108.99	5299.05	5858.33		4624.9	4834.81	3768.75	5480.27	5318.57	4162.62	4190.05	4765.29		5253.74	4487.06	4677.04	4676.47	5454.96	4849.52	5102.44	5356.58		0.419207	0.164745	0.943058
Cacna1i	7		1447.6	1122.02	1329.84	1485.78	973.376	1351.42	1016.83		2127.16	2339.89	2510.69	1548.53	1638.73	1762.9	1998.76		1588.84	1624.41	1102.09	1809.31	1015.95	1787.41	1287.83	1123.26		1366.94	1587.71	1684.96	2265.92	1815.78	2146.54	1659.8	2756.06		0.650687	4.25624e-07	0.179221
Cacna2d1	4		313.98	291.489	300.913	412.531	314.027	457.669	190.386		429.664	564.67	714.43	416.848	516.847	351.059	379.742		360.694	196.102	346.868	451.021	141.525	543.512	394.676	378.979		351.524	547.104	390.836	756.913	303.9	546.33	324.908	420.456		0.685763	0.00719766	0.494871
Cacna2d2	8		1779.8	1935.4	1541.24	1640.06	1157.91	1144.17	1509.02		1661.61	1893.25	2067.16	1513.38	1927.92	2316.44	1662.22		2287.07	1820.51	2391.37	1557.12	1253.51	1466.28	2193.97	1093.16		1485.33	1109.38	1496.04	1516.72	1569.04	1418.1	1584.45	1351.46		0.00274085	0.027117	0.00115196
Cacna2d3	16		6463.48	5904.79	5978.36	6522.24	6214.72	6407.37	6001.48		6694.3	5870.49	7696.73	6685.47	5448.77	5274.87	5715.83		5910.93	5596.98	5428.77	6022.33	5235.18	6918.93	4750.17	5743.52		6590.62	5359.8	6333.66	7366.65	7069.72	6216.19	6550.7	6692.64		0.332514	0.963301	0.0666701
Cacnb1	10		10761.2	10535.4	10178.2	10801.8	10440.6	10241.4	11328		11322.2	9621.11	10546.5	11314.3	10546.8	10137.2	11855.4		9479.58	11139.4	10317	10778.4	12286.2	11131.4	9688.48	13219.1		11758.8	11383	11718	11909.1	13618.3	11381	15084.7	13749.5		0.00198937	0.786387	0.0927805
Cacnb2	17		2322.76	2085.43	2110.71	2351.09	2434.52	2381.18	2091		2593.63	2275.68	2925.89	2458.4	2227.36	2130.54	2168.54		2439.36	2405.78	2263.82	2722.87	1921.97	2660.35	2263.17	2379.22		2576.33	2170.21	2517.41	2751.89	3104.73	2304.2	2481.74	2604.36		0.208952	0.267491	0.87952
Cacnb3	7		11930.4	11245.9	12875.6	12377.1	12182.3	10826.5	10331.7		12184.2	11990.3	11305.2	11162.8	11679	11383.8	13741.2		8971.93	10664.3	9020.41	13214.6	13399.4	11029.9	8443.9	12599.4		11746	13177	11954.1	11624.6	12901	11193	13527.2	12994.9		0.501107	0.732861	0.18982
Cacnb4	3		578.521	561.544	506.915	577.991	460.789	688.663	386.18		875.889	1070.8	1572.28	601.835	866.88	544.556	580.603		746.325	393.214	533.15	736.702	242.615	904.315	649.864	413.183		567.356	854.533	588.025	1223.6	544.924	806.849	425.837	653.016		0.142335	0.00109312	0.162507
Cacng1	10		27.7552	23.5763	15.0996	39.129	41.007	34.5411	38.9426		27.6015	19.8296	16.8205	22.6002	20.5098	31.7888	22.739		19.5933	39.4225	40.3762	21.9755	25.2724	27.6831	17.3009	73.8805		10.0175	29.3272	24.7962	21.2129	38.1066	30.3517	56.6861	33.8829		0.155566	0.150022	0.407843
Cacng2	7		537.756	483.314	337.584	476.256	479.134	500.846	457.575		499.588	577.89	536.487	567.516	609.824	676.548	689.75		542.377	462.962	479.926	506.482	485.23	417.092	575.254	440.546		508.162	523.844	544.336	625.779	592.557	506.704	579.304	588.33		0.389869	0.0013949	0.298162
Cacng3	1		2381.74	2242.96	2450.45	2347.74	2242.43	2193.36	2328.98		2089.44	1950.85	2347.79	2208.96	2145.32	2347.53	2251.16		1668.99	2111.63	2071.12	2177.67	2029.37	2305.08	1602.49	2257.46		2096.39	1973.01	2414.68	2289.06	2586.48	2128.83	2654.57	2526.58		0.229964	0.320117	0.00877115
Cacng4	10		1498.78	1491.74	1715.96	1337.09	1020.86	1265.07	1554.46		2040.67	1861.14	1941.44	1603.78	1750.17	1722.81	1619.02		1574.59	1804.34	1415	1583.28	1291.42	1865.84	1118.07	1105.47		1366.94	1505.8	1511.39	1721.13	2099.67	1873.37	2046.92	2341		0.894931	0.00252433	0.77886
Cacng5	10		164.796	146.816	180.117	243.718	124.1	144.641	126.563		240.133	313.496	277.982	136.438	202.363	205.245	139.466		215.526	170.831	172.517	194.64	171.852	206.7	161.114	51.99		173.03	152.704	190.104	127.277	120.036	107.074	103.694	124.751		0.00117527	0.0464069	0.0128558
Cacng7	1		3368.78	3095.99	3382.31	3578.63	3645.3	2743.86	2987.76		2980.05	3787.44	2881.62	2846.79	3144.83	3324	3637.48		2783.13	3093.15	2577.65	3142.49	4331.69	2784	2976.83	3009.95		3626.34	3826.69	3490.36	3127.93	3069.48	2738.4	3215.9	2594.35		0.926709	0.884518	0.57917
Cacng8	1		1987.1	1933.25	1855.09	1911.73	1866.9	1645.02	2141.84		1872.31	1911.19	1919.31	1932.73	1750.17	1824.4	1927.51		1841.77	2031.77	1860.98	1715.13	2301.05	1799.4	1760.36	1797.76		2031.74	1620.07	1905.77	2031.61	2055.85	1773.04	2024.8	1917.46		0.633307	0.738065	0.622864
Cacybp	13		3865.77	3701.48	3714.5	4070.53	4569.04	4090.96	4032.72		3270.78	3496.61	3568.61	4299.9	3898.91	3788.4	3284.27		4252.63	4120.16	4470.75	3768.27	4118.14	4050.96	4147.88	3811.68		4319.37	3890.4	4169.31	4096.01	4051.68	3973.54	3636.9	3417.55		0.104079	0.057388	0.413147
Cad	6		1098.06	1132.73	1046.19	1076.61	963.664	960.674	1108.78		1019.42	946.153	1001.26	1061.37	1096.59	1129.19	1141.5		1024.19	1016.9	990.135	976.339	1026.06	969.831	1115.91	1128.73		1009.04	1064.88	1026.09	1060.64	1020.3	1066.52	1148.93	1116.59		0.885991	0.994342	0.646063
Cadm1	8		1098.93	1088.8	877.933	1030.77	833.089	1208.94	1100.13		1350.64	1380.51	1793.6	1271.47	1527.3	1299.19	1167.27		1620.01	1262.53	1329.66	1092.5	836.516	1242.97	1627.36	983.705		1152.93	1081.06	1153.61	1668.1	1165.11	1629.72	1038.32	1580.17		0.419645	0.000392093	0.0275614
Cadm2	11		346.939	306.492	309.542	403.588	324.818	354.046	223.92		360.66	566.559	492.222	337.329	376.696	323.416	347.149		404.334	255.741	376.233	393.466	286.842	457.694	371.969	300.995		381.577	319.565	388.474	483.075	355.344	388.67	246.101	361.931		0.36438	0.0437119	0.192633
Cadm3	13		3566.54	3907.23	3958.25	3974.39	3560.05	3801.68	4165.77		3978.3	4534.36	4075.88	3357.38	3972.06	4256.93	3414.64		3967.64	4338.5	4603.81	3599.79	3926.07	4916.52	3829.98	3301.36		3926.87	3281.61	4463.32	3964.88	4302.23	3399.39	4595.72	4318.53		0.682644	0.676242	0.689947
Cadm4	1		8786.24	9570.9	9161.14	9370.83	8450.67	8872.74	9485.76		8806.73	9130.09	8122.55	8845.05	9595.16	10638.2	10260.6		8040.36	8763.92	8826.79	8963.9	10833	8491.33	8507.7	9578.47		9366.39	10041	8920.73	9160.1	9993.45	9012.76	10355.6	9400.19		0.666068	0.5807	0.634682
Cadps	15		3393.07	3718.62	3277.69	3920.72	4372.64	3773.61	3431.27		3199.94	4572.13	3783.74	3312.18	3489.4	3942.5	3213.02		3847.4	3436.83	4230.33	3602.93	3597.52	3896.86	4293.86	2863.55		3980.6	3288.69	4008.72	3341.03	3343.85	2629.64	2620	2055.3		0.0407446	0.841155	0.131298
Cadps2	4		502.195	748.011	487.501	591.407	772.658	923.974	645.797		566.752	813.012	562.16	498.878	654.262	707.646	519.208		873.682	921.88	973.617	506.482	707.627	548.125	1054.27	600.621		752.225	676.548	664.775	482.11	491.575	413.12	438.28	319.577		0.162551	0.507411	0.0519869
Cage1	17		117.959	147.888	104.619	93.9096	106.834	118.735	154.688		91.0851	111.423	97.3821	133.927	143.569	145.123	113.695		107.763	120.289	154.164	95.2271	87.1897	127.342	160.033	139.552		92.8898	99.1057	95.6425	96.4221	100.982	125.622	138.259	98.5684		0.292126	0.945334	0.366072
Calb1	5		3535.31	3285.68	2742.73	3842.47	4339.19	4736.45	3328.51		3080.33	2398.43	3613.76	4010.28	2623.2	5530.56	3169.82		2336.94	3137.63	4855.24	3825.83	2313.69	5626.13	2966.02	6416.66		2868.66	3201.72	5201.3	5792.08	5458.77	6276.05	5242.77	8413.74		0.00103829	0.675524	0.0485216
Calb2	19		889.032	1711.42	924.31	907.792	805.032	926.133	1673.45		941.213	602.441	818.01	1045.47	1355.7	1483.02	970.198		1265.55	1622.39	1560.91	730.423	899.697	957.835	1918.23	1187.56		908.863	955.662	889.121	939.151	729.741	778.183	1109.53	424.306		0.108982	0.528977	0.0683854
Calcoco1	7		5538.02	5238.22	5423.99	5095.71	5014.72	5023.57	5618.55		5219.45	4916.78	5247.12	5410.65	5188.98	5453.16	5204.2		4961.55	5222.97	4966.28	4833.56	5477.79	5455.42	4906.96	5223.62		5080.71	4751	5026.55	5318.64	5344.45	4997.07	5824.84	5806.29		0.868711	0.835607	0.537188
Calcr	4		945.41	1093.08	477.794	709.912	342.085	408.017	1100.13		511.549	298.388	793.221	909.867	1046.68	894.924	786.77		1066.94	891.555	1042.44	514.854	275.469	830.493	1099.69	679.974		629.283	436.874	667.136	836.944	785.948	927.412	724.476	299.555		0.46699	0.856022	0.353837
Calcrl	3		104.949	108.237	91.6761	108.443	67.9852	120.894	53.0051		139.848	170.912	129.253	87.0526	119.64	116.789	106.873		128.247	95.0183	81.6701	126.621	40.4358	122.728	123.269	68.4078		108.371	106.185	73.2079	131.134	87.6451	134.896	33.1821	140.922		0.209579	0.0819109	0.259585
Cald1	4		1281.07	955.911	1569.28	1086.67	915.103	1096.68	638.225		1439.88	1281.37	1058.81	1020.36	1074.71	1147.85	1099.05		1153.33	1092.71	836.889	1061.1	967.933	1174.69	772.051	760.695		1009.04	1211.52	1043.8	952.65	1074.61	1378.47	759.732	1381.5		0.559675	0.424062	0.720204
Calhm2	1		149.184	123.24	184.431	133.039	167.265	168.388	137.381		155.489	153.915	137.22	152.342	158.609	131.302	156.141		130.919	192.058	108.282	152.782	209.761	146.72	135.163	190.174		166.655	185.065	164.127	190.916	154.332	139.112	156.924	158.633		0.337964	0.888563	0.693685
Calm1	6		40327.4	34107.4	39021.6	39835.5	41512	40831.9	35872.6		48503.3	45642.9	47772.1	39506.8	42203	38315.2	39906.2		40488.6	41043.9	37895.8	42196.1	34436.2	43712.5	34185.4	37337		40335.1	39663.5	41051.9	41205	42422.1	42427.4	38612.2	44314.2		0.358191	0.0333604	0.48574
Calm2	15		49102.3	45162.5	49752.1	47593.1	53804.4	53230	48088.6		43296.7	38405.1	45522.6	47119.7	44262.2	41827.1	43577.8		42928.8	47710.3	50124.3	47157.3	47230.3	48874.5	40167.2	49292		47043.2	44437.8	49600.7	44432.3	48623	39060.1	50604.8	39355		0.358882	0.00827322	0.129137
Calm3	1		23894.6	24056.4	23479.9	23414.8	23912.5	23870.1	23294.1		22165.9	21906.9	21328.4	20828.2	23279.3	23996.4	23291.6		21506.3	25993.6	24186.3	21055.6	25877.7	23708.7	21010.8	23521.4		22437.4	24478.1	23809.1	20994	22377.1	19958.8	27145	20361.3		0.779813	0.242481	0.674791
Calml4	8		78.0614	207.9	88.4404	45.8368	34.5322	103.623	196.876		69.0039	32.105	59.3145	87.8896	134.681	100.204	67.4591		109.544	140.506	222.069	16.7432	83.3989	122.728	213.017	242.164		60.1052	76.8574	119.258	65.567	53.3492	101.172	140.333	77.0065		0.679235	0.190222	0.560107
Caln1	12		509.134	369.719	421.71	420.357	306.473	546.181	416.469		733.281	647.765	817.124	468.745	535.989	411.181	475.245		514.769	527.655	397.339	485.553	341.177	654.244	442.253	394.029		455.342	488.449	402.643	754.985	603.989	518.508	441.737	681.508		0.491214	0.00366046	0.251913
Calr	19		20942.1	20914.3	21020.8	19220.2	20994.5	20359.8	19580.5		19692.8	19431.1	18801.8	21216.6	21101.8	19377.3	22529.8		20296	25784.3	20869	18992	23411.1	19926.3	18679.5	21953.4		22299.9	24339.5	24257.8	23111.4	21972.2	21655.1	24351.5	19776.8		0.0179611	0.899646	0.272019
Calr3	16		138.776	153.246	118.64	115.151	142.445	155.435	141.708		126.047	122.754	130.138	149.831	125.793	142.359	127.338		115.778	154.657	133.976	123.481	113.726	130.111	131.919	132.711		119.3	127.422	157.043	118.599	133.373	118.034	139.641	117.05		0.772706	0.680908	0.808282
Calr4	5		491.787	506.89	507.993	390.172	511.508	459.828	426.205		540.07	463.634	424.055	410.989	553.764	430.531	477.519		435.505	474.081	371.645	480.321	490.284	439.239	388.188	558.208		339.685	499.573	423.897	443.542	493.48	481.411	513.631	635.304		0.839901	0.985658	0.646421
Calu	4		2774.65	2667.33	3121.3	2666.36	2869.41	2672.62	2702.18		3004.89	3263.38	2819.65	2807.45	3222.77	2811.24	2791.59		2973.72	2881.89	2863.04	2904.95	2917.7	2766.46	2776.79	2674.75		2878.67	2790.13	2826.77	2670.89	2768.44	2901.96	2730.61	2833.84		0.169354	0.141191	0.175907
Caly	1		16261.9	20065.6	14883.9	16359.3	16367.2	16094	23886.9		13934.2	11445.4	13493.6	17017.1	16939.7	17928.9	17308.9		15747.6	17055.8	19354.9	14639.9	16588.8	14723.7	22247.8	23648.6		15492.6	15587.9	15846	16407.2	16279.1	14092.5	21047.8	13422.2		0.614818	0.0721709	0.844358
Camk1	4		2060.82	2195.81	2254.15	2148.74	2178.77	2262.44	2402.54		2143.72	1919.69	2052.99	2220.68	2115.24	1930.82	2064.7		2023.45	2137.91	2185.82	2007.09	2436.26	2129.75	1920.4	2246.51		2324.98	2147.96	2054.54	2048.01	2091.1	1751.12	2286.11	1713.4		0.902618	0.155143	0.652381
Camk1g	13		1613.27	1565.68	1486.23	1427.65	1119.06	932.609	1951.45		1216.31	1123.67	1447.45	1552.72	1549.17	1801.6	1508.35		1829.3	1804.34	1971.09	1455.61	1258.57	1429.37	2253.44	1859.33		1612.82	1176.12	1438.18	1563.97	1820.54	1602.74	1639.06	1312.19		0.599539	0.91508	0.223993
Camk2a	18		9661.39	7632.28	8907.68	8770.48	5964.36	8626.64	7214.11		14460.5	15057.2	12384.3	9113.74	11401.4	11691.4	11988.8		10363.1	9383.56	6997.93	9629.45	7288.56	10398.7	9572.78	5709.32		8960.22	9444.36	8982.13	12702.6	10658.4	11481.4	8546.46	14970.8		0.0902199	7.86572e-07	0.0760684
Camk2b	14		49889	42834.9	49918.2	49615.6	52586.1	49162.8	45827.8		51600.2	47222.7	50130.5	49676.9	43465.7	45190.5	52220.2		39031.6	44421.1	44301	50516.4	47553.8	52452.1	33911.9	50780.5		46698.1	47933.8	54164.4	50854	58475.5	47458.2	59201	57461.5		0.122949	0.986346	0.0493974
Camk2d	2		685.205	700.858	523.093	906.674	574.098	487.893	460.82		810.565	1219.05	1041.1	580.909	814.922	744.272	615.469		1056.26	656.031	1019.5	699.03	341.177	678.236	952.629	417.288		713.066	510.697	681.306	588.175	535.397	559.82	321.452	341.909		0.000502221	0.0280707	0.000880954
Camk2g	15		1008.73	1140.23	893.033	1188.4	730.572	956.356	911.905		1360.76	1799.77	1513.85	1072.25	1272.29	1509.97	1115.73		1483.74	1114.95	1368.2	1207.6	727.845	1242.05	1442.46	722.387		1117.41	856.556	1151.25	1079.93	1046.98	1250.32	783.236	1269.84		0.00474893	0.000217595	0.000737902
Camk2n1	5		13914	10237.5	13751.4	12941.6	14642.7	12175.7	11148.4		12614.8	13748.5	12222.3	12961.6	12138.4	13571.1	16325.1		9573.98	10438.9	8679.05	14112.4	13835.4	11883.4	8583.39	14137.2		13235	13332.7	14497.5	13331.3	14795.8	13756.1	15576.9	16541		0.270649	0.445706	0.0554785
Camk2n2	11		436.276	608.697	424.946	556.75	511.508	479.258	520.316		400.222	556.172	385.102	472.093	508.643	718.012	593.488		525.456	523.612	596.467	504.39	602.746	343.27	715.823	488.432		462.628	597.668	549.059	464.754	477.285	372.651	453.489	271.063		0.184767	0.790378	0.170855
Camk4	18		901.175	578.69	883.326	922.326	1174.09	898.068	716.11		800.445	1031.14	1029.59	893.963	648.109	754.638	890.612		615.407	628.738	720.348	1063.19	926.233	967.063	529.839	941.292		936.183	860.601	1021.37	1165.74	1201.31	903.805	1023.81	1118.14		0.0508945	0.961918	0.042292
Camkk1	10		4070.47	4074.41	4350.84	4666.41	4699.62	3972.23	4209.04		4282.84	4064.11	4426.46	4318.31	3779.27	4348.85	3907.32		4202.76	4347.59	4780.91	4613.8	3832.56	5029.1	4007.31	4291.91		3884.98	3835.79	4366.5	4320.67	4614.71	3952.46	4285.33	4555.71		0.727561	0.50545	0.921574
Camkk2	12		1133.62	835.886	1030.01	1186.17	880.571	1029.76	885.943		1416.88	1474	1579.36	1205.34	1069.24	1239.07	1212.75		1004.6	967.367	755.219	1077.84	845.361	1145.16	905.051	867.411		1057.3	1065.89	1109.93	1444.4	1204.17	1214.91	1063.21	1386.12		0.153654	8.21217e-05	0.650399
CAMKMT	6		792.757	892.684	761.451	799.349	928.053	820.351	910.823		699.239	717.641	633.869	822.814	811.504	771.224	763.273		704.467	769.244	861.665	727.284	763.226	691.155	724.474	913.929		830.544	775.653	793.479	751.128	808.812	735.185	934.629	738.493		0.274353	0.0464486	0.0617334
Camkv	8		32350.4	31628.6	31812.7	32420	32690.1	33837.3	34030.4		36111.1	27921	30940.1	32410.3	32372	30133	33502.2		28260.6	33465.7	30727.2	31450.1	32462.4	35930.8	26649.8	36937.5		31602.6	31559.1	32496	33103.6	36727.1	32343.9	40567.9	38846.7		0.102605	0.648425	0.145245
Camlg	17		1065.1	1122.02	1082.86	1015.12	1192.44	1092.36	1208.3		1047.94	958.428	996.838	1068.07	1062.41	998.583	1044.48		972.538	1064.41	1090.16	1018.2	1091.77	1090.71	1187.27	1198.51		1194.82	1103.31	1047.34	1090.53	1028.88	984.743	1130.27	984.914		0.3865	0.119726	0.366773
Camsap1	3		3770.36	3519.3	3619.59	3795.51	3810.41	3961.43	3852.07		4025.23	3939.47	4523.84	3893.93	3706.8	3704.78	3659.47		3980.1	3956.4	3910.07	3975.47	3553.3	4064.8	3649.4	3648.87		3867.68	3626.46	4004	4125.9	4187.91	3779.63	3932.77	3908.85		0.961297	0.324254	0.732578
Camta2	10		9146.19	9073.65	9040.34	10199.2	8896.36	9600.26	9248.86		10224.5	9664.55	9691.29	9688.79	8664.02	10025.2	10280.3		8815.19	9544.29	8300.07	9703.74	10908.8	9478.69	8541.22	9820.63		10033.9	9609.2	10162.9	9895.8	10384	9968.84	11071.1	10127.9		0.34232	0.308778	0.587617
Cand1	7		2521.38	2445.5	2461.23	2642.88	2695.67	2726.59	2436.07		2806.16	2827.13	3063.11	2656.78	2692.25	2534.12	2338.33		2997.77	2579.65	3026.38	2806.58	2520.92	3059.91	2968.18	2673.38		2925.12	2664.73	2764.19	3189.64	2572.19	2659.14	2480.36	2556.62		0.848383	0.260333	0.162945
Cand2	4		527.348	659.064	556.528	497.497	475.897	425.287	643.634		517.069	497.627	518.781	505.575	625.549	574.963	506.322		546.83	519.568	589.126	441.602	526.929	453.08	645.538	537.686		467.181	496.54	384.932	473.432	460.137	538.742	570.317	439.707		0.141911	0.872926	0.387198
Cant1	10		1886.48	1889.32	2017.95	2013.47	1941.36	1776.71	2068.28		1893.47	1771.44	1918.43	1982.12	1938.86	1887.29	2049.54		1888.97	1976.18	2039.92	1946.4	1879	1922.13	1816.59	1993.4		1886.94	1842.56	1904.59	1848.41	2051.09	1734.26	2075.95	1744.2		0.67202	0.787299	0.836002
Canx	10		16183	16698.4	15778	16210.6	18419.7	17607.3	15183.3		15909.5	16961.8	17548.3	15793.3	16731.2	17031.2	15513.3		17997.3	16907.2	18314.3	16594.6	15390.9	17444	18050.2	15676.3		17328.5	16302.9	16842.5	17300.1	15545.6	17077.9	13941.3	14638.2		0.604646	0.913251	0.421039
Cap1	5		14221.9	13552.1	15541.8	14966.3	16021.9	15560.8	14511.5		14760.4	13401.9	14282.4	14601.4	12879.5	13980.8	14368.8		12237.8	13389.5	14809.8	15086.7	13974.4	16055.3	11511.6	15981.4		13711.3	14306.6	15503.5	14903	16514.4	14105.9	17390.2	16594.9		0.0632147	0.234886	0.0367607
Capg	4		271.48	252.909	337.584	230.302	192.085	198.611	243.391		228.173	195.463	185.911	292.965	223.557	253.619	268.32		248.478	276.968	292.728	268.938	271.678	223.31	363.318	351.616		224.028	233.606	234.974	256.483	241.977	246.186	354.634	295.705		0.296601	0.636332	0.758495
Capn1	1		509.134	440.448	704.288	508.677	469.422	390.746	454.33		477.507	529.732	455.04	451.167	487.449	564.597	566.96		442.63	501.373	418.444	472.996	616.646	406.942	471.449	430.969		469.002	494.517	458.14	442.577	437.273	412.277	475.61	352.69		0.0973485	0.869547	0.516964
Capn12	1		162.194	185.395	133.739	163.224	166.186	183.5	168.751		166.529	188.853	137.22	139.786	110.753	161.708	162.205		136.262	134.441	128.47	118.249	189.543	123.651	138.407	153.234		155.727	150.681	140.512	138.848	119.083	147.543	141.024	182.506		0.731019	0.405826	0.333934
Capn2	13		3125.06	3061.7	3244.25	3026.35	3370.13	3210.16	3026.7		3338.87	3352.14	3022.39	2949.74	3335.58	3109.77	3147.08		3205.28	3423.69	3168.62	3300.51	3423.15	3260.15	3409.35	3380.72		3417.8	3381.73	3250.67	3253.28	3009.47	3465.15	2998.14	3358.26		0.497249	0.832743	0.656204
Capn3	3		26.8878	20.3613	23.7279	22.3594	42.0861	43.1764	31.3704		24.8414	23.6066	27.444	20.0891	29.3974	24.1871	37.1404		22.2651	20.2167	27.5292	24.0684	41.6994	19.3782	27.0326	30.0995		35.5167	28.3159	25.977	26.034	30.4853	37.0965	33.1821	26.9523		0.381018	0.556199	0.263447
Capn5	1		219.439	362.217	293.363	249.308	161.87	233.152	335.339		402.983	391.87	410.775	247.765	353.452	398.742	297.881		331.304	318.412	331.269	278.356	208.497	340.502	301.684	209.328		211.279	290.238	264.493	277.696	288.657	242.813	251.631	316.497		0.00571522	0.0061137	0.0108663
Capn6	X		153.521	127.526	185.509	156.516	155.395	155.435	160.097		171.13	162.413	159.353	131.416	145.619	120.936	145.53		157.637	136.462	172.517	176.85	174.379	138.415	148.139	169.651		134.781	158.771	121.62	122.456	142.9	149.229	121.668	161.714		0.523754	0.567705	0.562643
Capn7	16		1462.35	1426.36	1407.5	1455.6	1602.51	1657.97	1445.2		1476.68	1451.33	1528.01	1473.2	1545.07	1373.83	1310.53		1607.54	1506.14	1506.77	1432.59	1369.76	1646.22	1480.31	1385.94		1542.7	1406.69	1434.64	1437.65	1438.52	1464.47	1310	1325.28		0.631398	0.559391	0.727384
Capns1	1		6604.86	7113.61	6576.95	5249.99	7407.15	5699.28	7930.22		5985.86	6092.39	5758.82	5526.17	5594.39	6023.98	6972.54		5079.11	5434.24	5983.02	5510.61	7706.82	6387.41	6419.7	8561.93		8152.44	7261.01	6637.12	5865.36	5339.68	5125.22	5950.66	6509.36		0.383391	0.130678	0.290998
Caprin1	3		1445.87	1429.58	1295.33	1562.92	1089.92	1500.38	1127.17		1863.1	2125.54	2309.73	1412.93	1733.08	1621.92	1300.67		1867.59	1493	1478.32	1386.55	890.852	1683.13	1643.58	860.571		1408.83	1375.34	1387.41	1820.45	1341.35	1616.23	1005.83	1697.99		0.0315022	0.00384308	0.059938
Caps2	7		45.1021	69.6572	34.5133	26.8313	21.5826	47.494	86.539		31.2818	23.6066	47.8058	46.8745	54.6928	67.724	22.739		54.3268	42.455	66.0702	20.929	42.9631	35.988	97.3174	71.1442		27.3205	32.361	50.7732	27.9624	36.2012	67.4482	52.5383	33.8829		0.89038	0.579631	0.585165
Capsl	2		117.959	290.417	79.8121	80.4939	28.0574	136.006	311.54		104.886	47.2132	103.579	152.342	227.659	168.619	93.23		173.668	193.069	275.292	20.929	56.8629	169.79	322.229	325.621		53.7304	101.128	142.873	91.601	73.3551	148.386	207.388	147.083		0.81354	0.571532	0.389602
Capza1	2		2254.24	2306.19	2250.92	2347.74	2301.79	1934.3	1994.72		2250.45	2363.49	2330.09	2229.89	2327.18	2581.8	2085.17		2574.73	2307.73	2636.38	2181.85	1947.24	2185.12	2542.15	2046.76		2161.05	2079.2	2224.57	2031.61	2130.16	2131.36	1875.48	1904.37		0.0215077	0.334374	0.0221628
Capza2	4		8102.77	7240.06	8039.45	8550.24	9415.42	8879.22	7724.69		7783.64	7748.63	8589.99	7953.59	7323.36	7405.41	7121.1		7880.95	7798.58	7885.29	8330.8	7648.69	8699.88	7471.81	7471.5		8819.98	7494.61	8182.75	7955.79	8461.56	7663.8	7215.03	7385.7		0.57795	0.119078	0.256879
Capzb	5		9206.9	9035.07	9814.73	8989.6	10191.3	9457.78	9616.65		8561.08	8302.92	8166.82	8838.35	8502.67	8481.39	8905.36		8364.54	9183.42	9790.32	9292.49	10451.4	9198.17	8337.93	10049.1		9528.49	8889.17	9136.81	8746.45	9771.48	8138.46	10021	8430.68		0.15148	0.0197902	0.208029
Car11	1		25540.8	26049.6	20856.8	24450	23968.6	23116.6	24965.4		20712.2	18218.6	20142.2	24276	19426.2	22921.8	26531.1		19768.7	20960.6	17093.8	20104.4	27372.5	18932.5	20557.7	27869.4		23774.3	20295.4	21686.1	22636.1	23938.5	23367.4	26641.1	28269.1		0.144033	0.10621	0.0214151
Car12	8		693.011	497.245	580.256	698.732	472.659	723.204	478.128		908.091	918.769	1274.82	792.681	715.108	709.028	792.834		786.402	656.031	562.514	820.418	318.432	961.526	738.531	493.905		626.551	645.198	706.102	1277.59	930.753	1198.89	586.217	1508.56		0.576258	0.00244931	0.764788
Car14	2		647.042	607.625	671.932	600.35	596.759	608.787	507.335		550.191	689.313	487.796	559.145	438.226	646.833	754.935		503.191	512.492	514.797	641.475	710.154	555.508	603.368	677.238		524.554	700.819	595.109	563.105	592.557	628.111	552.344	629.143		0.844972	0.724499	0.686891
Car2	2		8449.71	8281.7	9390.86	8997.43	10605.7	9300.19	7836.11		7575.71	9795.8	7729.48	8330.26	7512.74	8669.36	9351.04		8466.07	7765.22	8399.17	9190.98	9733.66	8246.8	7389.63	7546.75		7580.53	9205.7	7995.01	7514.17	8053.82	8564.23	6789.19	7575.9		0.226382	0.234936	0.885306
Car3	2		30.3572	41.7943	31.2777	38.011	19.4244	8.63527	35.6973		39.5622	40.6034	27.444	22.6002	50.5908	56.667	40.1723		31.1711	43.4658	34.8704	34.5329	27.7996	25.8376	42.1709	23.2587		28.2312	25.2821	28.3385	26.034	24.7693	28.6655	25.5779	21.5618		0.00669449	0.087666	0.0226739
Car4	10		488.317	899.113	718.309	764.692	898.916	544.022	739.909		613.674	932.933	534.716	827.837	906.533	764.313	877.726		557.517	688.377	598.302	772.281	1172.64	779.741	646.62	714.178		808.688	912.177	670.679	602.638	686.871	903.805	1069.43	898.666		0.609379	0.45018	0.85528
Car5b	X		193.419	176.822	227.572	195.645	212.589	194.294	186.059		219.892	194.518	182.37	172.431	223.557	163.09	183.428		193.261	193.069	178.94	224.987	195.861	202.087	163.277	190.174		183.048	199.223	141.693	175.488	150.521	232.696	168.676	199.447		0.569372	0.71067	0.8527
Car6	5		792.757	726.578	922.153	734.507	839.564	772.857	827.529		818.846	729.916	665.739	733.251	916.104	533.499	814.815		710.701	973.432	678.137	836.115	1110.72	662.549	697.441	751.118		905.22	930.38	677.763	737.629	706.877	778.183	853.056	690.749		0.487049	0.34323	0.618998
Car7	19		461.429	315.065	450.831	485.199	553.594	479.258	337.502		368.021	501.404	424.94	332.307	261.158	317.888	444.927		207.51	256.752	226.657	419.627	521.875	277.754	223.83	326.989		451.699	416.648	435.705	343.263	344.864	252.088	297.948	283.384		0.552173	0.214484	0.0826369
Car8	5		351.276	451.164	337.584	346.571	301.078	349.729	300.723		564.912	442.86	429.366	399.27	483.347	424.311	484.341		408.787	277.979	343.198	412.302	276.733	329.429	430.359	424.129		360.631	377.208	307.001	374.118	367.728	501.646	389.89	396.584		0.0347309	0.00175773	0.0706565
Car9	5		38.1633	18.218	38.8275	38.011	19.4244	38.8587	19.4713		26.6815	16.9968	38.0675	34.3188	66.315	66.3418	34.1085		18.7027	52.5633	68.8231	20.929	22.7452	74.7444	17.3009	76.6168		20.9457	39.44	36.6039	32.7835	28.5799	42.9982	15.2085	53.1345		0.393951	0.189964	0.0701677
Card10	7		110.153	120.025	140.21	126.331	90.647	86.3527	112.501		155.489	168.079	113.317	112.164	149.038	107.114	136.434		118.45	110.181	94.5171	131.853	140.262	124.574	76.7726	119.03		112.925	165.85	128.704	119.563	182.912	167.777	164.528	198.677		0.190783	0.137593	0.406552
Card6	2		102.347	94.3051	135.896	86.0838	66.9061	86.3527	57.3321		108.566	143.528	108.006	100.445	115.538	105.732	113.695		111.325	83.8991	93.5994	117.203	90.9806	99.6592	62.7156	71.1442		66.4799	94.0492	80.2925	107.029	93.3611	130.681	60.8338	120.9		0.139718	0.0801194	0.263485
Card9	3		245.46	243.264	256.693	270.549	221.222	209.405	193.631		216.212	248.342	241.685	256.973	231.077	291.628	266.047		210.182	233.502	242.257	208.244	233.77	179.017	214.098	227.114		214.921	185.065	225.527	225.628	245.787	234.382	228.818	247.961		0.228083	0.466648	0.810317
Carf	9		155.255	155.389	141.289	179.993	128.417	183.5	121.155		135.248	210.571	253.193	161.55	211.934	179.676	157.657		180.792	129.387	138.564	172.664	74.5535	156.871	162.196	128.607		130.228	152.704	161.766	195.737	149.568	194.757	127.198	153.243		0.13615	0.075754	0.485717
Carhsp1	10		4461.64	5091.4	5065.91	4407.04	4761.13	4859.5	5526.6		5496.39	4438.99	4291.89	5064.12	4566.85	3954.94	4855.54		4316.75	4955.1	4680.89	4356.38	4804.28	4985.73	4020.29	4974.62		4067.12	5188.89	4618	4540.52	5002.44	4676.69	5590.49	4856.03		0.5197	0.37974	0.234732
Carkd	16		1051.23	1102.73	1142.18	1046.42	1139.56	1228.37	1282.94		1093.02	1070.8	991.527	1056.35	1116.42	1084.27	1174.85		1048.24	1059.35	1061.71	1003.55	1334.38	1003.97	1121.31	1146.52		1116.5	1084.09	996.572	1021.11	1081.27	985.586	1108.83	916.378		0.413763	0.348415	0.966892
Carm1	8		2288.93	2275.11	2402.99	2251.59	1857.18	1895.44	2377.66		2462.06	2423.93	2586.82	2290.99	2113.88	2344.77	2338.33		2189.1	2431.05	2175.73	2238.36	2389.5	2435.19	2046.91	1889.42		2128.27	2058.97	2258.82	2230.24	2584.58	2117.03	2618.62	2702.16		0.820956	0.159228	0.728752
Cars	1		1793.68	1934.33	1829.21	1839.06	1844.23	1876.01	1940.64		1759.14	1741.22	1687.37	1890.88	1899.89	1883.83	1817.61		1893.42	1949.9	1979.35	1737.11	1951.03	1867.69	1887.96	1944.15		1942.49	1771.77	1823.11	1732.71	1843.41	1731.73	1959.82	1631.77		0.924659	0.512275	0.700567
Cartpt	2		6609.2	6237	7079.55	6894.53	8311.47	8285.54	9466.29		6978.59	4550.41	5359.56	6552.38	6431.19	2580.42	5846.96		6566.42	7441.75	6330.81	6959.95	8047.99	6598.73	5929.87	6710.81		7468.52	6083.87	5875.52	6183.55	7139.27	4854.58	8438.62	4525.67		0.101474	0.000399168	0.0480173
Casc1	4		647.042	856.247	606.141	605.94	448.918	684.345	984.381		705.68	563.726	697.61	744.969	788.943	744.963	631.387		814.011	802.602	836.889	494.972	569.892	720.683	1023.99	889.302		605.605	630.029	797.021	731.844	615.421	850.69	787.383	893.276		0.52056	0.921103	0.70488
Casc3	10		940.206	863.749	934.017	920.09	666.903	913.18	891.352		1176.75	1049.08	1211.96	905.682	1046	1091.88	920.172		1182.72	1044.19	1035.1	886.344	670.982	1048.27	952.629	633.457		782.278	793.857	814.733	980.613	923.132	1026.06	876.56	1101.19		0.0475853	0.0144358	0.0457701
Casc4	3		4789.5	5058.18	4651.75	4857.58	5647.09	5170.37	4653.64		4626.02	4604.23	4947.01	4464.79	4676.92	4531.98	4271.9		5258.12	5024.85	5167.24	4472.53	4516.18	4863.92	5134.03	4733.82		4882.18	4525.49	4844.71	4711.18	4900.5	4755.94	4198.23	4301.59		0.793786	0.0619493	0.653497
Cask	X		732.042	664.422	728.016	810.529	726.255	885.115	645.797		868.529	1025.47	1067.66	739.947	864.829	801.63	745.84		839.839	772.277	835.971	845.533	665.927	863.713	772.051	625.248		850.579	750.371	776.948	962.292	727.835	876.826	600.043	750.044		0.134382	0.0229295	0.119072
Caskin1	10		7507.77	8592.48	7356.73	8095.23	7265.79	7527.8	8400.77		8223.42	7271.78	7587.84	7994.61	8344.75	9229.12	9216.88		7849.77	8590.06	8101.86	7601.42	8357.58	7260.35	8978.07	8540.03		7826.42	8221.72	8284.3	8153.45	8325.33	8699.97	8951.56	8968.95		0.665556	0.231379	0.718357
Caskin2	10		1935.92	2219.38	2177.58	2112.97	1929.49	2057.35	2068.28		2255.97	2449.42	1998.1	2097.63	2141.22	2276.35	2474.01		1898.77	2033.8	1983.94	2353.47	2625.8	1949.81	1991.76	2412.06		2049.04	2530.23	2196.24	2230.24	2355.94	2402	2527.37	2839.23		0.211083	0.141925	0.72902
Casp1	8		170.868	70.7288	208.159	124.095	132.733	131.688	67.0677		83.7247	131.253	96.4968	97.0971	144.936	143.05	140.224		109.544	137.473	112.87	144.41	151.634	132.879	120.025	98.5073		141.156	113.264	126.343	146.562	117.178	141.641	116.137	140.152		0.507207	0.557596	0.536424
Casp2	4		573.317	546.541	484.265	553.396	476.976	580.722	465.147		588.833	588.277	615.278	537.382	596.835	474.068	485.857		632.328	627.727	485.432	530.551	476.385	572.117	533.083	398.134		540.946	562.273	570.313	564.069	472.521	608.72	446.576	622.983		0.871864	0.47198	0.802322
Casp3	16		832.655	845.531	1033.24	988.286	1103.95	898.068	841.592		909.011	924.435	905.653	858.807	858.676	824.435	871.662		799.761	795.526	764.395	881.112	922.442	847.103	750.425	859.202		938.005	954.65	877.314	787.769	819.291	814.437	777.705	790.857		0.485267	0.29277	0.304903
Casp4	8		156.99	152.174	173.645	133.039	141.366	166.229	138.462		121.447	115.2	92.0703	118.86	159.976	158.944	134.918		170.105	157.69	143.152	123.481	132.68	142.107	148.139	149.129		137.513	124.388	108.631	111.85	121.941	136.583	128.581	123.21		0.688306	0.116068	0.987268
Casp6	2		77.194	131.813	85.2048	59.2525	80.9348	56.1293	102.765		83.7247	81.2067	70.8233	76.171	118.273	129.919	89.4401		110.435	82.8883	132.14	84.7626	150.371	82.1265	134.082	127.239		100.175	83.9364	94.4618	82.923	94.3138	105.388	106.459	100.109		0.801635	0.51522	0.172326
Casp7	1		302.705	308.635	365.626	275.021	299.998	196.452	287.742		297.177	287.056	316.934	282.921	337.728	279.88	269.836		288.555	285.055	310.163	313.935	322.223	250.071	291.952	279.104		291.419	289.227	258.589	195.737	262.935	302.674	297.256	284.924		0.347106	0.895612	0.509351
Casp8	9		84.1328	63.2273	91.6761	52.5446	69.0644	49.6528	49.7599		57.9633	75.5411	46.9205	51.8967	65.6313	55.9759	52.2997		71.2482	55.5958	47.7174	64.88	54.3356	45.2157	37.8456	49.2536		52.8197	47.5303	48.4117	42.4257	47.6332	56.4878	41.4776	74.6963		0.369358	0.321695	0.593894
Casp8ap2	5		397.246	352.572	356.997	459.486	346.401	526.752	301.805		372.621	423.975	532.946	414.337	380.798	349.677	343.359		479.144	382.095	398.256	413.348	285.578	410.633	422.79	339.303		430.754	352.937	363.678	437.756	365.823	451.06	299.33	346.529		0.539943	0.738064	0.637656
Casp9	5		2667.96	2895.6	2933.63	2856.42	2787.4	2681.25	2626.46		3127.26	2793.13	2670.93	2774.8	2858.38	2810.54	3219.84		2251.44	2645.35	2569.4	2901.81	3037.74	2911.34	2169.1	3138.55		2725.68	2932.72	2901.16	2911.95	3261.92	3052.87	3250.46	3747.14		0.183289	0.447562	0.185829
Casq1	13		92.8063	103.95	93.8331	87.2017	74.46	84.1939	77.8851		79.1244	76.4854	72.5939	79.5192	103.233	91.9111	100.052		73.0294	67.7258	70.6584	50.2297	87.1897	72.8988	85.423	91.6665		61.9265	90.0041	68.4848	59.7817	100.03	75.8792	88.4856	66.9957		0.279508	0.880466	0.786827
Casq2	2		263.674	268.984	235.122	188.937	185.611	239.629	217.429		202.411	157.692	174.402	199.217	306.963	194.188	250.129		204.839	178.917	287.222	136.039	149.107	160.562	225.993	232.587		142.977	136.523	223.166	161.025	179.101	186.326	195.636	211.768		0.132861	0.531252	0.900613
Casr	11		32.0919	22.5046	21.5708	21.2414	23.7409	25.9058	17.3078		36.8021	47.2132	36.297	37.667	28.7137	28.3335	35.6245		27.6087	23.2492	27.5292	46.0439	13.8998	41.5246	19.4635	41.0447		33.6953	30.3385	48.4117	64.6028	77.1658	70.8206	53.9209	82.397		0.00303355	0.0210742	0.330599
Cast	2		908.114	1000.92	1001.97	902.203	937.765	1165.76	895.679		851.048	968.815	907.424	795.192	866.197	1023.46	850.439		932.461	926.934	984.629	843.44	945.187	998.437	1051.03	889.302		925.255	967.797	877.314	911.189	761.179	1047.13	761.114	947.181		0.924697	0.175941	0.709887
Cat	3		3670.62	2679.12	2314.55	2768.1	3247.1	3138.92	2193.76		2733.47	2466.42	2292.91	2624.13	3040.23	2603.23	3074.32		3118	3711.78	2842.85	2645.43	2692.77	2219.26	2788.68	2546.14		3251.14	2349.21	3112.52	3151.07	2891.34	3197.89	2954.59	2668.28		0.165208	0.372227	0.261142
Catsper2	3		108.419	120.025	115.404	91.6736	126.258	125.211	109.255		102.126	93.4822	131.023	98.7712	99.1306	107.114	96.2618		93.5133	112.202	101.858	120.342	113.726	89.5087	90.8295	99.8754		117.478	65.7333	113.354	97.3863	100.982	101.172	91.9421	100.109		0.597156	0.414834	0.754669
Cav1	4		1763.32	1780.01	2057.86	1754.1	1871.21	1737.85	1742.68		1850.22	2008.45	1582.02	1912.65	1829.47	1978.51	1836.55		1873.83	1814.45	1875.66	2003.95	1746.32	1764.34	1725.76	1938.68		1625.57	1894.13	1622.38	1633.39	1754.81	2177.73	1676.39	2166.96		0.689926	0.671644	0.627613
Cav2	4		786.685	739.438	778.707	793.759	747.838	775.016	637.143		666.117	768.631	675.478	709.813	682.292	789.882	681.413		729.404	682.312	717.596	782.746	696.254	745.598	783.945	768.904		707.602	729.134	694.294	738.593	677.344	870.924	568.935	725.402		0.93947	0.373226	0.799096
Cbara1	20		6715.88	6519.91	7627.45	6890.06	7907.87	6707.45	6750.04		6742.14	6689.17	6376.76	6676.26	6359.4	6109.67	7224.19		5817.42	6471.35	6522.59	7154.59	8216.05	6600.57	5808.76	7970.88		6804.63	7471.35	6898.07	6872	7537.48	6340.13	8010.71	6738.07		0.150162	0.227063	0.153407
Cbfa2t2	3		298.368	267.912	265.321	308.56	193.164	274.17	263.944		456.346	512.736	529.404	348.21	394.472	340.002	335.779		471.129	371.987	363.386	352.654	169.325	368.185	320.066	192.91		267.741	305.407	329.435	362.547	316.285	415.649	235.731	390.423		0.0325128	0.000153753	0.00578432
Cbfa2t3	19		1176.99	958.054	980.395	1248.77	928.053	1109.63	904.333		1473	1403.18	1341.22	1275.66	1202.56	1377.28	1455.3		1056.26	1316.1	948.841	1285.04	1157.48	1351.86	934.247	1188.93		1215.76	1397.59	1421.65	1592.89	1575.71	1657.54	1480.06	2063.78		0.045081	9.26737e-05	0.751652
Cbfb	19		805.767	816.596	775.472	874.253	910.787	902.386	919.477		686.359	779.018	836.601	829.511	825.177	821.671	713.247		865.666	794.515	867.171	796.35	844.098	844.335	913.702	941.292		825.08	828.24	880.856	908.296	887.883	992.331	760.423	787.007		0.107935	0.128724	0.26451
Cbl	8		107.551	79.302	101.383	108.443	57.1939	133.847	64.9043		147.208	247.397	257.62	124.72	189.374	127.846	109.905		164.762	87.9425	164.258	144.41	41.6994	167.021	147.057	106.716		101.997	146.636	136.97	221.771	74.3078	200.658	63.599	167.874		0.212273	0.000563437	0.0273162
Cblb	11		144.847	144.673	144.525	128.567	125.179	166.229	101.683		195.051	237.01	258.505	132.253	149.038	161.708	139.466		187.027	143.538	125.717	148.596	104.88	162.408	150.301	99.8754		128.406	137.534	123.981	167.774	130.515	173.679	132.037	163.254		0.0440983	0.0143169	0.106015
Cbll1	6		1061.63	1013.78	973.923	1097.85	1133.09	1161.44	991.953		1072.78	1043.41	1278.36	1067.23	1055.57	1024.15	915.624		1176.49	1149.32	1091.08	1032.85	861.788	1133.16	985.068	942.66		1004.48	987.011	1043.8	1048.11	1119.38	1175.28	980.254	1078.86		0.860198	0.945068	0.973128
Cbln1	19		60.7144	81.4453	65.7911	53.6626	70.1435	79.8763	65.986		46.9226	55.7116	30.9852	51.8967	71.1006	102.277	73.5228		63.2328	84.91	59.6467	48.1368	63.181	62.7484	85.423	65.6715		47.3556	52.5867	69.6656	66.5312	61.9232	24.45	79.4988	23.102		0.322679	0.582101	0.544945
Cbln2	18		182.143	202.542	162.86	234.774	373.379	375.634	202.285		174.81	321.05	211.585	185.824	190.057	227.359	187.218		377.616	417.474	273.457	213.476	294.423	252.839	339.529	145.025		318.739	319.565	379.028	179.345	198.154	128.152	148.628	82.397		0.890193	0.39124	0.547054
Cbln4	3		431.94	600.123	397.982	418.121	360.43	308.711	565.749		350.54	252.119	437.334	523.99	524.367	610.207	385.805		606.501	511.482	607.479	334.864	299.478	426.32	706.091	394.029		387.041	307.43	433.343	431.007	432.51	348.201	395.42	217.929		0.139507	0.996308	0.107764
Cbr1	11		1009.59	1081.29	1172.38	968.163	1026.25	949.88	1166.11		834.487	905.549	833.059	1052.16	853.207	756.02	918.656		939.586	871.338	995.641	1049.59	1114.51	820.342	902.889	1121.89		981.717	739.247	984.764	894.797	1127	836.357	1135.1	871.714		0.246652	0.00610068	0.095897
Cbr3	11		2295.87	1655.7	1831.36	2376.81	2498.19	2553.88	2517.2		2042.51	1681.73	1729.86	2262.53	1685.22	1283.3	1793.35		1557.66	1811.41	1631.57	1794.66	2445.1	2046.7	1511.66	2491.41		2563.58	1817.27	1919.94	1976.65	2269.25	1445.92	2446.49	1590.96		0.151018	0.0060668	0.0155378
Cbr4	16		429.337	409.37	445.438	415.885	543.882	457.669	444.594		389.182	372.04	396.611	395.085	399.257	409.799	453.264		371.381	394.225	478.091	418.581	461.221	480.763	434.684	472.014		466.27	428.784	406.186	448.363	434.415	420.708	438.28	384.263		0.373823	0.132748	0.387486
Cbs	20		3715.72	4181.57	4183.66	3670.3	3616.17	3281.4	4199.31		4152.19	4161.37	3516.38	3803.53	4516.26	3720.67	4060.43		3656.82	4397.12	3694.42	3893.85	5533.39	3777.82	4085.17	4895.27		4439.59	4586.16	4267.31	4803.75	4288.89	5040.91	4913.02	5000.03		0.00361535	0.483238	0.453368
Cbwd1	1		200.357	156.461	149.917	179.993	164.028	148.958	168.751		189.531	183.187	197.42	179.127	160.66	165.164	154.625		202.167	180.939	160.587	161.154	145.316	175.326	176.253	125.87		176.673	144.613	167.67	174.524	161.953	211.619	141.715	169.414		0.665053	0.634923	0.79856
Cbx1	10		1643.63	1521.74	1573.59	1624.41	1651.07	1707.63	1453.86		1477.6	1467.39	1622.74	1602.94	1482.17	1442.93	1352.21		1624.46	1736.61	1345.26	1377.13	1398.83	1529.95	1431.65	1402.36		1600.98	1588.72	1517.29	1518.65	1442.33	1713.18	1350.79	1498.55		0.617734	0.1797	0.150241
Cbx3	4		161.327	144.673	134.818	172.168	133.812	127.37	128.727		143.528	138.807	194.764	134.764	146.987	132.684	115.969		166.543	136.462	114.705	144.41	107.408	199.318	122.187	98.5073		129.317	121.354	98.0041	179.345	140.042	194.757	169.367	134.761		0.882111	0.991503	0.681008
Cbx5	7		1150.1	1210.96	1144.33	1090.02	1256.11	1316.88	1277.53		1033.22	1045.3	1054.38	1191.11	1218.28	1190.01	1069.49		1194.3	1270.62	1420.51	1124.94	1190.33	1117.47	1205.65	1302.49		1149.28	1165	1163.06	1158.03	1183.21	1216.6	1263.68	1060.38		0.337945	0.13642	0.683232
Cbx6	7		10458.5	10538.6	11059.4	10593.9	10299.2	9747.06	11091.1		12636	11774	11407	11403.9	11272.9	11070.1	12121.4		10109.2	11256.6	10142.7	11284.9	12048.6	11153.5	10024.8	12338		10608.6	11937.2	11349.6	11756.7	11796.8	11606.1	12270.5	13066.5		0.796408	0.0228955	0.56351
Cbx7	7		3230.87	3491.43	3298.18	3026.35	2798.19	2696.36	3108.91		3133.7	3006.54	3010.88	3141.43	3262.42	3612.87	3563.96		2970.16	3252.86	3032.8	2972.97	2994.78	3092.2	2926.01	3107.08		2888.69	3192.62	3107.79	3007.41	3123.79	3236.67	3594.73	3320.52		0.657625	0.296607	0.965443
Cby1	7		1368.68	1365.28	1179.92	1248.77	1307.91	1206.78	1417.08		1150.06	1003.75	1133.17	1170.19	1447.99	1308.18	1274.9		1180.05	1272.64	1403.99	1113.42	1398.83	1180.22	1392.72	1630.84		1171.14	1379.39	1190.22	1374.01	1260.37	1182.87	1514.62	1040.36		0.492336	0.265624	0.763885
Cby3	10		36.4286	32.1495	25.885	29.0672	25.8991	17.2705	27.0434		23.0013	34.9378	23.9029	28.4595	32.8157	33.1709	42.4462		26.7181	20.2167	26.6116	24.0684	24.0088	26.7603	41.0895	25.995		28.2312	26.2933	38.9655	29.8908	28.5799	37.0965	33.1821	36.1931		0.834618	0.49609	0.710775
Cc2d1a	19		2772.05	3284.6	2795.58	2961.51	2832.72	2767.6	3265.77		2819.96	2657.16	2691.29	3028.43	3120.22	3245.91	3128.89		2984.41	3162.9	2974.08	2743.8	3534.34	2675.11	3648.32	3163.18		3032.58	2886.2	3010.97	3055.62	2958.02	2994.7	3376.28	2760.68		0.712912	0.991244	0.626295
Cc2d1b	5		1967.15	2053.28	1942.45	1932.97	1902.51	1863.06	1972.01		1898.99	1829.98	1706.84	1745.24	1844.51	1942.57	1929.78		1883.63	1683.04	1751.78	1812.45	1956.08	1833.54	1887.96	1875.74		1757.62	1682.77	1664.89	1651.71	1851.03	1892.76	1873.41	1941.34		0.501166	0.210025	0.609272
Ccar1	20		2312.35	2083.29	2040.6	2221.41	2632	2445.94	2091		2134.52	2143.48	2301.76	2232.4	2104.99	1984.04	2064.7		2277.27	2259.21	1905.02	1979.89	2106.45	2152.82	2116.11	2071.39		2342.28	2084.25	2297.78	2317.02	2085.38	2473.66	1970.88	2335.61		0.321077	0.24792	0.0800295
Ccbl1	3		917.655	941.979	1074.23	910.028	957.189	826.827	922.722		939.373	917.825	862.274	991.897	1002.93	862.444	989.147		901.29	828.883	884.606	926.11	1066.49	829.57	896.401	923.506		969.879	890.94	889.121	923.724	864.066	854.905	970.576	850.922		0.46002	0.987255	0.938287
Ccdc101	1		613.215	662.279	648.204	650.659	710.068	569.928	736.663		618.275	591.109	570.128	674.658	616.661	628.865	655.642		578.001	555.958	657.949	615.313	783.444	607.183	679.059	715.546		690.299	686.661	643.521	601.674	610.658	595.23	757.658	555.217		0.612248	0.41329	0.614112
Ccdc102a	19		200.357	248.623	249.143	179.993	197.481	213.723	274.761		223.573	181.299	155.811	213.446	222.873	241.18	200.861		210.182	233.502	208.305	152.782	262.833	194.704	269.245	296.89		207.636	233.606	218.443	175.488	191.486	210.776	259.926	230.25		0.620089	0.421983	0.834252
Ccdc103	10		30.3572	40.7227	29.1206	21.2414	19.4244	30.2235	69.2312		28.5216	20.7738	15.9353	33.4818	40.3359	25.5692	22.739		32.9523	20.2167	33.9527	20.929	18.9543	33.2197	43.2522	45.1492		16.3923	21.2369	20.0731	19.2844	22.8639	31.1948	35.256	33.1128		0.719136	0.191959	0.884365
Ccdc104	14		6450.47	6283.08	7028.86	6315.42	7330.54	6746.31	6614.83		5615.08	5428.58	5924.37	6468.68	6375.81	5674.3	5590.77		6792.63	7173.88	7495.29	6634.5	6704.76	6537.83	6429.43	6638.3		6664.39	5634.86	6656.01	6413.03	6610.54	6269.31	6299.07	4947.67		0.243927	0.00555598	0.585566
Ccdc106	1		2765.97	2986.69	2698.51	2783.75	2806.82	2797.83	2941.24		2484.14	2128.37	2257.49	2735.46	2752.41	2758.71	2799.17		2261.24	2611.99	2608.85	2518.81	2872.21	2427.81	2520.52	3412.18		2629.15	2627.31	2509.14	2735.49	2798.93	2439.94	3229.03	2773.01		0.248443	0.0663324	0.0938983
Ccdc107	5		1987.96	2097.22	2228.27	1673.6	2196.03	1828.52	1758.91		1608.25	1711.95	1625.4	1781.23	1707.1	1880.38	1897.19		1872.94	1848.81	2031.66	1852.22	1961.14	1675.75	1680.35	1831.96		1649.25	1760.64	1829.02	1653.64	1891.99	1638.99	1783.54	1702.61		0.939176	0.0166994	0.372955
Ccdc109b	2		50.3062	47.1526	43.1417	27.9493	39.9278	28.0646	36.7791		20.2411	23.6066	24.7882	30.1336	47.8562	51.1385	29.5607		35.6241	45.4875	44.0468	30.3471	49.2812	24.9148	57.3091	28.7313		44.6235	27.3046	36.6039	43.3899	36.2012	30.3517	37.3299	33.1128		0.543916	0.257705	0.662909
Ccdc11	18		136.174	172.535	154.231	159.87	138.129	125.211	192.549		163.769	133.141	141.647	141.46	155.874	140.285	141.74		149.621	179.928	176.187	127.667	104.88	120.883	156.789	124.502		120.21	132.478	162.947	130.17	136.231	174.522	151.393	141.692		0.90507	0.551445	0.636598
Ccdc110	16		230.715	191.825	226.494	205.707	209.351	209.405	189.304		216.212	172.8	229.291	225.165	190.057	210.082	216.021		171.886	190.037	178.94	206.151	131.416	208.546	157.87	240.796		204.904	178.997	219.624	257.447	317.237	338.927	239.879	338.059		0.0229267	0.98081	0.0156903
Ccdc112	18		425.001	390.08	390.432	419.239	426.257	472.781	373.199		365.26	357.876	476.287	410.989	366.442	395.287	332.748		448.864	437.691	453.315	354.747	361.395	435.547	362.237	376.243		390.683	321.588	374.305	377.975	417.267	413.12	351.868	371.172		0.752279	0.393306	0.981155
Ccdc113	19		211.633	374.005	174.724	188.937	107.913	196.452	361.3		203.331	135.974	189.452	250.276	298.076	263.985	174.332		299.243	306.282	397.339	106.738	156.689	220.542	422.79	396.765		164.834	176.974	262.131	176.452	173.385	245.343	280.665	241.03		0.96527	0.696965	0.306647
Ccdc114	1		261.072	560.472	221.101	169.932	89.5679	278.488	592.792		240.133	142.584	277.096	385.04	378.747	340.002	220.568		364.257	476.102	506.538	76.391	173.116	339.579	640.132	521.268		169.387	214.392	301.097	225.628	170.527	334.712	431.367	365.011		0.904923	0.669408	0.40072
Ccdc115	9		673.062	656.921	761.451	707.676	619.421	669.234	633.898		729.601	669.483	724.169	709.813	640.589	673.784	626.839		724.06	631.771	713.007	684.379	718.999	715.147	516.863	626.616		598.319	571.374	658.871	669.169	764.037	613.778	743.141	651.475		0.58442	0.869154	0.801646
Ccdc116	11		54.643	66.4422	56.0842	70.4322	72.3018	60.4469	56.2504		56.1231	45.3247	45.1499	49.3856	49.9071	39.3905	42.4462		45.4208	46.4983	44.0468	60.6942	58.1265	45.2157	48.6587	51.99		43.7128	55.6205	49.5924	38.5688	63.8285	48.0568	60.1425	56.2148		0.362469	0.020024	0.0517783
Ccdc117	14		370.358	295.775	328.955	389.054	281.653	377.793	268.271		431.504	448.526	558.619	464.559	395.839	384.921	376.71		469.348	511.482	401.927	375.676	279.26	449.389	370.887	309.203		413.451	425.75	475.851	509.109	399.166	456.961	345.647	458.189		0.964621	0.0023221	0.134047
Ccdc12	8		1257.66	1252.76	1157.28	1154.86	1287.4	1185.19	1386.79		1036.9	965.038	865.815	1260.59	1219.65	1153.38	1245.34		1057.15	1180.65	1152.56	1168.89	1297.74	999.36	1299.73	1562.44		1203.92	1279.27	1147.71	1132	1129.86	1087.6	1404.02	953.341		0.40364	0.0822164	0.402622
Ccdc120	X		387.705	366.504	361.312	351.043	281.653	280.646	346.156		429.664	391.87	404.578	333.144	364.391	365.571	336.537		321.508	382.095	326.68	328.586	299.478	339.579	335.204	294.154		316.007	349.904	371.943	354.833	410.598	374.337	364.312	455.109		0.998265	0.232998	0.750758
Ccdc121	13		30.3572	42.866	11.864	10.0617	9.71218	30.2235	38.9426		31.2818	17.941	26.5588	27.6225	40.3359	29.0246	30.3187		41.8583	38.4117	33.9527	16.7432	10.109	37.8336	31.3578	39.6765		10.9282	22.2482	28.3385	30.8551	21.9113	30.3517	29.7256	45.4339		0.790116	0.451289	0.319563
Ccdc123	1		762.399	821.955	721.545	604.822	715.464	878.639	836.183		771.003	707.254	678.133	730.74	788.943	809.923	744.324		751.669	905.706	703.831	686.472	846.625	742.83	832.604	923.506		627.461	757.45	734.44	810.91	752.605	841.416	940.851	733.872		0.570186	0.778343	0.909704
Ccdc124	16		3187.51	3363.91	3207.58	3461.24	3939.91	3741.23	3738.49		2856.76	2769.53	2520.43	3229.32	3313.7	3170.59	3421.46		2850.82	3025.42	3244.78	3330.85	4058.75	2707.41	3421.25	4181.09		3231.11	3592.07	3163.29	3314.03	3611.55	2842.94	3775.15	2596.66		0.23401	0.0184417	0.156052
Ccdc125	2		195.153	196.112	217.865	202.353	226.617	151.117	202.285		186.77	173.745	179.714	194.194	190.057	164.472	210.715		205.729	208.232	167.011	207.197	213.552	176.249	184.903	212.064		214.921	202.256	217.262	197.665	202.917	208.246	207.388	178.655		0.279421	0.405889	0.37093
Ccdc126	4		627.093	631.201	565.156	637.243	716.543	656.281	617.672		540.99	522.178	679.019	623.598	562.652	576.345	529.819		608.282	606.5	580.867	609.035	568.629	727.143	650.945	681.342		616.533	550.138	598.651	660.491	543.971	539.585	512.249	535.966		0.84534	0.136134	0.981676
Ccdc127	1		455.358	368.647	432.495	428.183	360.43	319.505	350.483		483.947	521.234	542.684	375.833	412.93	404.962	383.531		550.393	437.691	519.385	410.209	351.286	491.836	423.871	294.154		350.613	380.242	390.836	427.15	387.734	472.137	292.417	403.514		0.115834	0.137388	0.044894
Ccdc130	19		833.522	846.603	801.357	788.17	761.866	837.621	928.131		799.525	664.762	740.104	781.799	861.411	780.899	830.732		741.872	865.273	713.925	722.051	956.56	798.196	818.547	939.924		798.67	881.838	853.698	749.2	857.398	861.65	971.959	817.039		0.149991	0.330627	0.249097
Ccdc132	4		2439.85	2210.81	2296.22	2623.88	2793.87	2668.3	2398.21		2277.13	2204.86	2503.6	2434.96	2240.35	2167.86	2083.65		2369.89	2191.49	2385.87	2494.74	2207.54	2720.33	2322.64	2190.42		2620.04	2043.8	2419.4	2615.93	2450.25	2413.8	2118.81	2210.09		0.426874	0.0672815	0.181553
Ccdc134	7		298.368	274.342	277.185	247.072	249.279	213.723	243.391		303.617	272.892	298.343	258.647	302.178	288.863	279.69		265.4	275.957	222.069	226.034	218.606	242.689	261.676	231.219		232.224	264.956	263.312	237.198	252.456	288.341	241.261	298.015		0.229623	0.230747	0.761138
Ccdc136	4		1100.67	1251.69	1148.65	1071.02	1230.21	1237	1150.97		1023.1	1245.48	1010.12	1109.08	1267.5	1585.98	1199.86		1211.22	1163.47	1340.67	974.246	1272.46	1051.96	1486.79	1089.05		1142	1124.55	1318.92	979.648	925.99	876.826	1022.42	732.332		0.0135151	0.668964	0.0468043
Ccdc14	11		83.2655	62.1556	56.0842	89.4377	52.8774	86.3527	49.7599		94.7653	84.0395	105.35	83.7044	92.9777	74.6346	75.7967		90.8415	69.7475	60.5643	46.0439	45.4903	86.7404	64.8782	50.6218		87.4257	61.6882	56.6771	93.5294	76.2131	78.4085	63.599	81.6269		0.22309	0.0597821	0.573434
Ccdc142	4		608.879	490.815	418.474	518.739	344.243	451.193	394.834		551.111	553.339	648.919	497.204	406.094	647.524	589.699		575.33	478.124	381.739	429.045	405.622	444.775	559.034	310.572		503.608	347.881	484.117	562.141	519.202	596.916	431.367	743.883		0.534553	0.0618887	0.818313
Ccdc147	1		30.3572	51.4391	24.8065	19.0055	10.7913	41.0175	46.5147		23.9213	9.44264	26.5588	32.6447	32.132	35.2441	21.2231		43.6395	35.3792	53.2232	6.27871	5.05448	24.9148	74.61	38.3084		12.7496	24.2708	22.4347	26.034	19.0533	24.45	32.4908	27.7224		0.702262	0.410804	0.563449
Ccdc148	3		179.541	202.542	173.645	130.803	170.503	250.423	140.626		193.211	115.2	151.385	138.112	211.251	257.766	222.084		169.215	226.427	189.952	146.503	135.207	145.798	205.448	206.592		155.727	115.286	191.285	204.415	182.912	205.717	203.24	166.334		0.765057	0.740659	0.811686
Ccdc150	9		32.0919	20.3613	24.8065	19.0055	17.2661	25.9058	31.3704		30.3617	33.9935	37.1823	43.5263	23.2444	26.9514	25.0129		37.4053	20.2167	16.5175	11.511	24.0088	28.6059	34.6017	20.5224		22.7671	18.2031	34.2424	25.0697	28.5799	32.881	24.1953	23.872		0.265161	0.151025	0.464848
Ccdc153	8		496.123	1257.04	419.553	329.801	170.503	494.369	1271.04		444.385	245.509	438.219	695.584	868.931	673.784	393.385		770.372	923.901	1232.39	124.528	281.787	597.955	1345.14	1317.54		305.079	373.163	592.748	420.4	359.154	644.13	818.492	582.94		0.831885	0.477041	0.332002
Ccdc155	1		44.2348	70.7288	37.749	40.247	43.1652	51.8116	56.2504		51.5229	51.9345	54.0028	53.5708	46.4889	65.6508	63.6692		42.7489	32.3467	45.8821	37.6723	65.7082	47.984	48.6587	53.3581		27.3205	47.5303	38.9655	43.3899	53.3492	42.1551	48.3906	33.8829		0.0351189	0.38336	0.237572
Ccdc158	14		58.9797	97.5201	48.5344	36.893	30.2157	28.0646	59.4956		38.6422	59.4887	59.3145	95.423	38.2849	29.7156	28.8028		32.9523	62.6717	66.0702	74.2981	40.4358	51.6751	41.0895	28.7313		34.606	44.4964	28.3385	24.1055	21.9113	15.1758	25.5779	11.551		0.000726314	0.838355	0.0235635
Ccdc17	5		255.868	302.205	291.206	219.122	265.466	263.376	306.132		231.853	234.178	254.079	249.439	262.525	243.253	262.257		238.682	206.21	278.963	209.29	284.314	210.392	297.359	299.626		247.706	195.177	216.081	230.449	248.645	268.95	257.853	275.683		0.80234	0.315039	0.674854
Ccdc18	14		43.3674	49.2959	52.8486	52.5446	47.4818	58.2881	51.9234		31.2818	48.1575	48.691	35.1559	40.3359	33.862	40.9302		38.2959	51.5525	39.4586	48.1368	34.1177	47.0613	50.8213	42.4129		34.606	45.5077	33.0616	33.7477	38.1066	46.3706	38.7124	33.1128		0.721669	0.0669054	0.615643
Ccdc19	13		255.868	593.694	220.023	159.87	86.3305	302.235	600.364		228.173	127.476	206.273	261.995	403.359	333.782	196.314		353.569	392.203	481.762	59.6477	131.416	270.372	560.115	459.701		132.049	153.715	240.878	145.597	167.669	263.048	373.99	248.731		0.486391	0.302472	0.480086
Ccdc21	5		1176.12	1131.66	1196.1	1290.14	1146.04	1226.21	1090.39		1367.2	1269.09	1363.35	1263.94	1055.57	1114.68	1233.21		1301.17	1253.43	1066.3	1190.86	1195.38	1175.61	1074.82	1013.8		1143.82	1141.74	1166.6	1158.99	1159.39	1224.18	1116.44	1276		0.299605	0.362015	0.616532
Ccdc22	X		466.633	492.959	534.957	553.396	413.307	457.669	487.864		483.027	491.962	509.043	525.664	443.011	501.71	454.78		459.551	490.254	432.209	408.116	542.093	497.373	454.148	391.293		456.253	396.423	451.055	486.932	421.078	457.804	436.898	527.495		0.320054	0.99691	0.913599
Ccdc23	5		555.103	599.052	547.899	466.194	658.27	537.546	686.903		460.946	465.522	432.908	475.441	579.06	499.637	501.774		477.363	523.612	558.844	551.48	649.5	445.698	615.262	726.491		503.608	564.295	493.563	478.254	535.397	541.272	584.143	425.076		0.467339	0.029014	0.482092
Ccdc25	15		1529.14	1478.88	1567.12	1550.63	1675.89	1565.14	1477.65		1574.21	1418.28	1575.82	1533.46	1560.79	1447.08	1402.24		1666.32	1783.11	1719.66	1586.42	1464.53	1516.11	1447.87	1529.6		1625.57	1534.12	1628.28	1450.19	1545.22	1430.74	1473.15	1450.8		0.824033	0.505571	0.799983
Ccdc28a	1		874.287	846.603	812.142	834.006	961.506	848.415	895.679		757.202	710.087	753.383	928.282	799.198	876.265	827.7		755.231	851.121	876.348	863.322	917.388	848.026	875.856	979.6		920.702	930.38	903.291	899.618	866.924	774.811	885.547	686.128		0.297308	0.23199	0.483349
Ccdc3	17		39.898	50.3675	97.0688	20.1235	20.5035	36.6999	42.1878		30.3617	30.2165	22.1323	30.1336	45.8052	29.7156	34.1085		40.0771	45.4875	38.5409	34.5329	51.8084	28.6059	38.9269	43.781		17.303	24.2708	21.2539	28.9266	20.0059	32.0379	33.1821	31.5727		0.270964	0.0744592	0.684461
Ccdc32	3		1818.83	1791.8	1971.57	2098.43	2290.99	2061.67	1996.89		1856.66	1956.52	1974.2	2013.93	1765.21	1856.88	1860.81		1811.49	2007.51	2080.29	1995.58	2115.3	2089.15	1921.48	1941.41		2092.75	1800.08	2137.2	1790.56	2099.67	1691.26	1860.96	1751.13		0.957525	0.263455	0.920819
Ccdc33	8		126.633	290.417	127.268	83.8478	55.0357	142.482	363.464		115.927	58.5444	122.17	116.349	172.966	172.074	106.115		301.024	291.12	447.809	37.6723	93.5078	113.501	426.034	235.323		81.0509	113.264	120.439	75.2092	86.6924	108.76	176.971	111.659		0.590453	0.175179	0.134458
Ccdc34	3		505.664	576.547	534.957	527.682	565.465	528.91	649.043		465.546	414.532	432.022	535.708	520.265	503.783	538.915		520.112	551.915	598.302	424.859	549.674	501.064	535.245	622.511		481.752	468.224	512.455	466.683	492.527	512.606	576.539	467.43		0.772187	0.0682532	0.58825
Ccdc37	4		212.5	411.513	203.844	139.746	93.8844	222.358	372.118		200.571	130.308	199.191	249.439	317.218	307.522	200.861		317.055	262.817	364.304	95.2271	121.307	220.542	489.831	362.562		141.156	137.534	266.855	152.347	135.278	243.656	293.8	266.443		0.532531	0.871118	0.280294
Ccdc39	2		1735.56	1862.53	1416.13	1739.56	1701.79	1886.81	1809.75		1469.32	1389.01	1834.32	1736.03	1791.87	1723.51	1619.78		1929.94	1739.64	1609.54	1380.27	1417.78	1589.01	2118.27	1706.09		1687.5	1500.74	1681.42	1725.96	1449	1977.07	1497.34	1755.75		0.94229	0.421526	0.695465
Ccdc41	7		2354.85	2439.07	2130.12	2363.39	2519.77	2413.56	2115.88		2074.72	2345.55	2348.68	2233.23	2223.94	2493.35	2085.17		2499.92	2310.76	2396.88	2273.94	2072.34	2267.25	2470.78	2178.11		2261.23	2063.02	2219.85	2312.2	2140.64	2581.58	2023.42	2042.21		0.604982	0.488015	0.835722
Ccdc42	10		67.6532	64.2989	69.0267	63.7243	96.0427	101.464	61.659		66.2437	55.7116	84.1027	55.2449	52.6418	80.163	66.7011		61.4516	50.5417	73.4113	85.809	66.9718	83.9721	33.5204	87.562		51.909	59.6656	74.3886	63.6386	93.3611	62.3896	104.385	117.05		0.202753	0.415186	0.181031
Ccdc43	10		787.552	692.285	745.272	779.226	778.053	766.38	775.606		757.202	640.211	787.91	765.895	743.138	655.126	619.259		797.98	758.125	771.736	763.91	772.072	798.196	695.278	711.442		872.435	701.83	708.463	755.949	820.244	793.359	690.602	711.54		0.26333	0.24578	0.41604
Ccdc44	10		189.082	159.676	179.038	164.342	192.085	172.705	175.241		156.409	193.574	192.108	158.201	157.925	140.976	157.657		172.777	158.701	164.258	149.643	187.016	194.704	149.22	179.229		153.906	175.963	173.574	214.057	185.77	162.719	164.528	153.243		0.610385	0.486243	0.507384
Ccdc45	10		1349.59	1389.93	1191.79	1233.12	1356.47	1383.8	1187.75		1149.14	1172.78	1149.11	1233.8	924.308	1159.6	892.885		1205.88	1114.95	796.513	882.159	1132.2	1104.56	909.377	1084.95		858.775	1091.17	1122.91	1028.82	1140.34	1039.54	1083.95	973.363		0.403438	0.00793431	0.03703
Ccdc46	10		81.5308	98.5917	117.561	99.4994	88.4887	97.1468	99.5199		91.0851	99.1478	108.891	99.6083	122.375	77.3988	100.052		118.45	111.192	91.7641	104.645	98.5623	97.8136	103.805	106.716		90.1577	99.1057	99.1849	110.885	88.5978	108.76	102.311	106.269		0.926564	0.81104	0.683603
Ccdc47	10		6157.31	5724.75	5815.5	6211.45	6431.62	6487.25	5489.82		5995.98	6057.46	6688.38	5860.98	5951.26	5810.44	5526.34		6476.47	6106.44	6099.56	6107.09	5338.79	6619.03	5794.71	5138.8		6014.16	5468	6157.73	6031.2	6176.12	6100.69	5132.86	5744.69		0.616688	0.828351	0.892049
Ccdc49	10		604.542	573.332	674.089	642.833	678.773	604.469	603.61		660.597	646.821	725.054	600.998	639.222	627.483	638.208		680.421	650.977	602.89	632.057	606.537	585.959	583.904	600.621		648.407	689.694	719.09	628.672	759.273	782.399	655.346	767.755		0.13637	0.56776	0.230015
Ccdc50	11		173.47	160.747	167.174	167.696	129.496	235.311	148.198		178.49	204.905	206.273	182.476	237.914	214.92	184.944		236.9	182.961	214.728	163.246	142.789	174.404	197.879	165.547		177.583	212.369	179.477	225.628	150.521	249.558	138.259	180.965		0.530979	0.0830673	0.260338
Ccdc51	8		597.603	561.544	589.962	699.85	657.191	619.581	691.23		564.912	560.893	547.11	660.428	609.141	614.353	586.667		595.813	617.619	638.678	587.059	707.627	635.789	582.823	638.929		613.801	642.164	580.94	575.64	572.551	530.311	619.399	509.783		0.741179	0.313718	0.900022
Ccdc52	11		439.746	405.083	437.888	413.649	417.624	436.081	413.224		395.622	434.362	469.205	414.337	399.941	400.124	410.06		452.426	457.907	378.068	384.048	379.086	352.498	463.879	374.875		426.2	386.31	454.597	383.76	359.154	408.904	398.185	401.974		0.594626	0.853326	0.958068
Ccdc53	7		831.787	771.587	850.97	761.338	957.189	775.016	898.924		655.077	673.26	659.542	835.37	855.258	751.874	777.674		749.888	761.157	802.019	882.159	882.006	747.444	898.564	1069.9		778.635	810.037	870.229	789.697	839.297	698.932	925.642	754.664		0.191988	0.0763638	0.447386
Ccdc55	10		736.379	654.777	733.409	738.979	779.133	813.874	603.61		699.239	632.657	683.445	688.05	762.28	715.939	635.177		750.778	727.8	730.443	677.054	667.191	712.378	588.229	645.77		698.495	649.243	772.225	647.956	689.729	693.03	735.536	646.855		0.939284	0.443229	0.535435
Ccdc56	10		1923.78	2066.14	1887.45	1889.37	2442.07	2163.14	2383.07		1581.57	1686.46	1619.2	1849.87	1860.92	1821.64	1961.62		1784.77	1964.05	2093.14	1989.3	2349.07	1757.88	2277.23	2585.82		2113.7	2107.51	1971.89	1897.59	1899.61	1617.91	2313.76	1525.5		0.144492	0.00476009	0.280238
Ccdc58	11		347.807	310.778	300.913	272.785	369.063	351.887	358.055		278.776	244.564	284.179	311.38	279.617	244.636	279.69		306.367	304.261	314.751	335.911	363.922	319.278	281.139	343.407		316.007	295.294	298.735	318.193	312.474	295.086	306.243	276.453		0.217004	0.0229536	0.261569
Ccdc59	7		683.471	652.634	636.34	694.26	778.053	656.281	645.797		531.79	581.667	598.457	661.265	620.079	573.58	580.603		609.172	675.237	688.231	601.71	697.518	650.553	589.311	622.511		709.423	569.352	638.798	584.318	618.279	589.328	678.159	519.794		0.568468	0.0312203	0.294711
Ccdc6	20		247.194	203.613	210.316	224.712	141.366	224.517	201.203		447.145	432.473	489.566	278.736	318.585	245.327	247.097		381.178	320.434	325.763	245.916	135.207	338.657	273.57	145.025		236.778	243.719	245.601	440.649	367.728	334.712	203.24	372.712		0.298193	0.000163965	0.0319992
Ccdc62	12		870.818	864.821	808.906	866.427	922.657	887.274	837.265		793.084	789.405	898.571	868.852	833.381	850.005	877.726		864.776	852.132	730.443	780.653	884.534	731.757	848.824	824.999		856.043	801.947	852.517	858.157	801.191	999.919	804.666	947.181		0.650026	0.667555	0.268207
Ccdc64	12		2842.3	3158.15	2693.12	3256.65	2980.56	2901.45	2882.83		3199.94	2981.99	2986.97	3180.77	3063.48	3220.34	3238.04		2867.74	3197.27	2571.23	2941.57	3385.24	2810.76	2730.29	3217.9		3109.99	3394.87	3485.64	3263.89	3661.09	3594.14	3638.97	3901.92		0.0102061	0.243195	0.0738223
Ccdc65	7		1157.91	1378.14	1086.09	1065.43	1110.43	1267.23	1400.85		1029.54	1018.86	1094.22	1213.71	1199.14	1196.23	1086.93		1155.11	1282.75	1302.13	1016.1	1100.61	1160.84	1440.3	1316.17		1126.52	1120.5	1271.69	1184.06	1017.45	1098.56	1242.95	1004.17		0.843345	0.199723	0.992166
Ccdc67	8		14.7449	41.7943	19.4138	13.4157	7.55392	23.747	33.5339		18.401	11.3312	14.1647	16.7409	34.183	24.8782	14.4014		27.6087	19.2058	44.9644	11.511	12.6362	24.9148	30.2765	35.5721		17.303	13.1467	17.7116	12.5349	7.62131	26.1362	26.2692	22.3319		0.755956	0.57973	0.453098
Ccdc72	8		457.96	481.17	407.689	368.93	632.371	561.293	492.191		356.98	233.233	302.77	399.27	418.4	356.587	372.162		438.177	493.287	563.432	391.373	744.272	545.357	434.684	425.497		601.962	425.75	394.378	390.509	414.409	376.024	426.528	331.128		0.0578269	0.0011198	0.286808
Ccdc73	3		49.4389	67.5139	51.77	81.6119	96.0427	79.8763	69.2312		79.1244	66.0985	54.8881	77.0081	72.4679	71.1793	68.2171		99.7475	59.6392	96.3523	85.809	65.7082	35.988	104.886	67.0397		89.247	58.6544	94.4618	52.0679	92.4084	89.3688	51.1557	72.3862		0.62392	0.957954	0.913493
Ccdc74a	11		124.031	281.844	121.875	92.7916	84.1722	172.705	265.026		124.207	75.5411	126.597	157.364	108.702	148.578	110.663		165.652	188.015	235.834	56.5084	96.0351	128.265	268.163	242.164		98.3539	106.185	118.077	107.029	100.03	136.583	153.467	137.842		0.925727	0.0915843	0.761366
Ccdc75	6		730.307	686.927	708.602	608.176	621.579	708.092	584.138		766.403	751.634	695.839	713.999	768.433	720.776	629.113		645.687	733.865	630.42	701.122	581.265	669.931	602.286	610.198		638.39	637.108	683.667	737.629	665.912	718.323	712.724	662.256		0.345053	0.174368	0.71608
Ccdc76	2		72.8573	56.7974	70.1052	84.9658	73.3809	92.8292	44.3512		66.2437	64.21	117.744	78.6821	75.8862	78.7809	52.2997		76.5919	70.7583	74.329	71.1587	48.0175	75.6671	96.236	49.2536		79.2295	70.7898	83.8348	96.4221	71.4498	78.4085	53.2296	95.4881		0.820166	0.542405	0.90104
Ccdc77	4		124.031	143.601	135.896	138.628	164.028	440.399	162.261		149.968	142.584	125.711	125.557	138.783	125.773	133.402		145.168	446.788	124.799	111.97	127.626	116.269	144.895	116.293		123.853	123.376	491.201	420.4	128.61	158.503	136.185	141.692		0.0215955	0.12632	0.0451862
Ccdc79	19		27.7552	39.651	34.5133	36.893	56.1148	30.2235	54.0869		39.5622	35.882	37.1823	46.0374	43.7542	32.4799	35.6245		40.0771	48.52	33.9527	42.9045	51.8084	32.2969	41.0895	42.4129		35.5167	29.3272	49.5924	48.211	43.8226	59.8602	34.5647	36.1931		0.545255	0.797499	0.796658
[truncated: 12,884 more rows]
