# Supplementary material for: Transcriptomics of Environmental Enrichment Reveals a Role for Retinoic Acid Signaling in Addiction
Source: Front Mol Neurosci. 2016 Nov 16;9:119. doi: 10.3389/fnmol.2016.00119 (PMC5110542; doi:10.3389/fnmol.2016.00119)
Supplement: Supplementary file 2 [file Data_Sheet_2.XLS]

## Sheet: Cocaine_Canonical Pathways
© 2000-2015 QIAGEN. All rights reserved.
Ingenuity Canonical Pathways	-log(p-value)	Ratio	z-score	Molecules
Axonal Guidance Signaling	5.87E00	1.05E-01		ARHGEF11,GNA13,MMP9,NRP2,SRGAP3,FZD2,GNG10,ARHGEF12,GLI1,ARPC5L,FZD7,ARPC5,WNT2,UNC5B,NTRK3,WNT9B,GIT1,WNT6,EFNA3,UNC5D,PIK3C2G,ADAM9,EFNB2,PIK3R3,ARPC3,NTN1,ADAM23,CRKL,ECEL1,SEMA6A,GLI3,EPHB2,ABLIM2,UNC5C,ARPC2,MYL6,SLIT2,NGFR,PIK3R2,NRP1,SEMA3A,ABLIM1,SHH,GNAT1,HRAS,PRKCG
NRF2-mediated Oxidative Stress Response	5.53E00	1.39E-01	0.277	JUN,MAP2K7,DNAJC16,DNAJC5,FOS,FKBP5,GSTM5,MAP2K3,MAPK8,ACTG2,PIK3C2G,MAPK9,MAP3K7,GSTA3,PIK3R3,DNAJB1,ABCC1,MAFF,DNAJB5,SOD2,PIK3R2,HRAS,FTH1,JUNB,PRKCG
Signaling by Rho Family GTPases	5.23E00	1.23E-01	0.000	JUN,ARHGEF11,MAP2K7,GNA13,PARD6A,GNG10,ARHGEF12,MAP3K10,ARPC5L,FOS,ARPC5,PIP4K2B,MAPK8,ACTG2,PIK3C2G,MAPK9,FNBP1,RHOT2,PIK3R3,ARPC3,CDC42EP4,PPP1R12C,MAP3K9,ARPC2,MYL6,PIK3R2,CIT,GNAT1,CYBB
Unfolded protein response	5E00	2.22E-01		CALR,MAP2K7,HSPA1A/HSPA1B,MBTPS2,CEBPB,HSPA5,XBP1,SEL1L,HSPH1,MAPK8,ERN1,ATF6
Rac Signaling	4.72E00	1.59E-01	0.500	JUN,MAP2K7,PIK3R3,PARD6A,ARPC3,ANK1,ARPC5L,ARPC2,ARPC5,IQGAP3,CDK5R1,PIK3R2,PIP4K2B,MAPK8,HRAS,CYBB,PIK3C2G
Reelin Signaling in Neurons	4.54E00	1.77E-01		RELN,MAP2K7,ARHGEF11,PIK3R3,PAFAH1B1,CRKL,ARHGEF12,MAP3K10,MAP3K9,CDK5R1,PIK3R2,MAPK8,PIK3C2G,MAPK9
Endoplasmic Reticulum Stress Pathway	4.35E00	3.33E-01		CALR,MBTPS2,HSPA5,XBP1,MAPK8,ERN1,ATF6
IL-6 Signaling	4.26E00	1.47E-01	0.000	JUN,MAP2K7,MAP3K7,PIK3R3,COL1A1,IL6ST,FOS,HSPB1,SRF,NGFR,PIK3R2,CEBPB,MAP2K3,MAPK8,HRAS,PIK3C2G,MAPK9
3-phosphoinositide Biosynthesis	4.06E00	1.25E-01		NUDT3,PIK3R3,MTMR9,ATP1A1,PPM1F,PTPRN,DUSP11,PPP1CA,PPP1R12C,DUSP2,PDXP,PPTC7,DUSP1,DUSP14,PIK3R2,PPP1R1A,PIP4K2B,PPM1H,PPP1R1B,PPFIBP2,PIK3C2G
CDK5 Signaling	3.8E00	1.46E-01	0.258	LAMA1,ADCY7,LAMB1,PPM1L,PPP1CA,EGR1,CABLES1,MAPK6,CDK5R1,NGFR,PPP2CB,MAPK8,PPP1R1B,HRAS,MAPK9
IL-17 Signaling	3.71E00	1.67E-01		CXCL11,JUN,MAP3K7,PIK3R3,CXCL10,PIK3R2,CEBPB,MAP2K3,MAPK8,HRAS,PIK3C2G,MAPK9
Molecular Mechanisms of Cancer	3.66E00	9.38E-02		JUN,ARHGEF11,GNA13,FZD2,ARHGEF12,GLI1,CAMK2D,SMAD6,FZD7,Bmpr1b,FOS,WNT2,CDKN1A,WNT9B,MAP2K3,WNT6,MAPK8,PIK3C2G,MAPK9,FNBP1,MAP3K7,RHOT2,PIK3R3,ADCY7,TGFB2,TGFBR2,GAB2,PIK3R2,CAMK2G,RASGRF2,SHH,GNAT1,HIPK2,HRAS,PRKCG
LPS-stimulated MAPK Signaling	3.65E00	1.64E-01	0.577	FOS,JUN,MAP3K7,PIK3R3,SRF,PIK3R2,MAP2K3,MAPK8,HRAS,PIK3C2G,MAPK9,PRKCG
PCP pathway	3.63E00	1.75E-01	-1.265	JUN,HSPB1,WNT2,FZD2,WNT9B,MAPK8,WNT6,FZD7,DVL3,MAPK9,JUNB
HGF Signaling	3.57E00	1.39E-01	-0.775	JUN,MAP2K7,MAP3K7,PIK3R3,CRKL,MAP3K10,MAP3K9,FOS,PIK3R2,CDKN1A,MAPK8,HRAS,PIK3C2G,MAPK9,PRKCG
Huntington's Disease Signaling	3.55E00	1.06E-01		JUN,MAP2K7,HSPA1A/HSPA1B,PENK,GNG10,DNAJC5,MAP3K10,UBE2S,SNCA,MAPK8,PIK3C2G,MAPK9,PIK3R3,DNAJB1,PACSIN1,CPLX2,CDK5R1,DLG4,CAPN5,SGK1,PIK3R2,HSPA5,NAPB,HRAS,PRKCG
D-myo-inositol (1,4,5,6)-Tetrakisphosphate Biosynthesis	3.52E00	1.28E-01		NUDT3,MTMR9,ATP1A1,PPM1F,PTPRN,DUSP11,PPP1CA,PPP1R12C,DUSP2,PDXP,PPTC7,DUSP1,DUSP14,PPP1R1A,PPM1H,PPP1R1B,PPFIBP2
D-myo-inositol (3,4,5,6)-tetrakisphosphate Biosynthesis	3.52E00	1.28E-01		NUDT3,MTMR9,ATP1A1,PPM1F,PTPRN,DUSP11,PPP1CA,PPP1R12C,DUSP2,PDXP,PPTC7,DUSP1,DUSP14,PPP1R1A,PPM1H,PPP1R1B,PPFIBP2
TGF-β Signaling	3.48E00	1.49E-01	0.302	JUN,MAP3K7,SMAD6,TGFB2,ACVR1B,FOS,TGFBR2,MAP2K3,MAPK8,SERPINE1,PMEPA1,HRAS,MAPK9
Glucocorticoid Receptor Signaling	3.46E00	1.01E-01		JUN,MAP2K7,HSPA1A/HSPA1B,FKBP4,FOS,FKBP5,DUSP1,CDKN1A,MAPK8,PIK3C2G,MAPK9,MAP3K7,PIK3R3,TGFB2,TGFBR2,PBX1,CCNH,SGK1,PIK3R2,HSPA5,CEBPB,PRKAA2,SERPINE1,STAT5B,HRAS,POU2F2,FOXO3
CXCR4 Signaling	3.45E00	1.19E-01	0.258	JUN,ARHGEF11,RHOT2,PIK3R3,GNA13,ADCY7,GNG10,ELMO2,EGR1,FOS,MYL6,PIK3R2,MAPK8,GNAT1,HRAS,PIK3C2G,MAPK9,PRKCG,FNBP1
Production of Nitric Oxide and Reactive Oxygen Species in Macrophages	3.44E00	1.13E-01	-1.091	JUN,MAP2K7,MAP3K7,RHOT2,PIK3R3,PPM1L,PPP1CA,PCYOX1,MAP3K10,RBP4,MAP3K9,FOS,NGFR,PIK3R2,PPP2CB,MAPK8,CYBB,PIK3C2G,MAPK9,PRKCG,FNBP1
Cardiac Hypertrophy Signaling	3.28E00	1.03E-01	-0.655	JUN,MAP2K7,MAP3K7,RHOT2,PIK3R3,GNA13,ADCY7,GNG10,TGFB2,MAP3K10,ATF6,MAP3K9,HSPB1,MYL6,TGFBR2,SRF,PIK3R2,MAP2K3,MAPK8,GNAT1,HRAS,PIK3C2G,MAPK9,FNBP1
Thrombopoietin Signaling	3.24E00	1.69E-01	0.632	FOS,JUN,PIK3R3,IRS2,GAB2,PIK3R2,STAT5B,HRAS,PIK3C2G,PRKCG
Actin Cytoskeleton Signaling	3.21E00	1.04E-01		FGF1,PIK3R3,GNA13,ARPC3,CRKL,ARHGEF12,ARPC5L,SSH1,ARPC2,MYL6,ARPC5,ARHGAP24,IQGAP3,FN1,PIK3R2,PIP4K2B,MYH7B,FGF13,GIT1,SSH2,HRAS,PIK3C2G,ACTG2
GDNF Family Ligand-Receptor Interactions	3.17E00	1.55E-01	0.632	FOS,JUN,PIK3R3,IRS2,PDLIM7,PIK3R2,DOK3,MAPK8,HRAS,PIK3C2G,MAPK9
cAMP-mediated signaling	3.15E00	1.03E-01	-3.578	HTR1A,AKAP2,ADCY7,CAMK2D,OPRL1,GLP1R,AKAP7,AKAP12,DRD2,CRHR1,CREM,DUSP1,PDE11A,HRH3,HTR7,RGS14,CAMK2G,RGS2,RGS10,HTR5A,GPR17,HRH2,HTR4
Neurotrophin/TRK Signaling	3.11E00	1.53E-01	0.000	FOS,JUN,MAP2K7,PIK3R3,NGFR,PIK3R2,NTRK3,MAP2K3,MAPK8,HRAS,PIK3C2G
SAPK/JNK Signaling	3.11E00	1.37E-01	-1.387	JUN,MAP2K7,MAP3K7,PIK3R3,GNA13,CRKL,MAP3K10,MAP3K9,PIK3R2,MAPK8,HRAS,PIK3C2G,MAPK9
Regulation of the Epithelial-Mesenchymal Transition Pathway	3.1E00	1.09E-01		MAP2K7,FGF1,PIK3R3,PARD6A,MMP9,FZD2,TGFB2,EGR1,NOTCH4,FZD7,TGFBR2,WNT2,PIK3R2,FGF13,WNT9B,MAP2K3,WNT6,HRAS,DVL3,PIK3C2G
Acute Phase Response Signaling	3.09E00	1.11E-01	0.000	JUN,MAP2K7,MAP3K7,PIK3R3,RBP4,IL6ST,FOS,SOD2,C4A/C4B,FN1,NGFR,PIK3R2,CEBPB,SERPINF2,MAP2K3,MAPK8,SERPINE1,HRAS,MAPK9
HMGB1 Signaling	3.07E00	1.25E-01	-0.535	JUN,MAP2K7,RHOT2,PIK3R3,TGFB2,FOS,NGFR,PIK3R2,MAP2K3,MAPK8,SERPINE1,HRAS,PIK3C2G,MAPK9,FNBP1
CD27 Signaling in Lymphocytes	3.04E00	1.73E-01		FOS,JUN,MAP2K7,MAP3K7,MAP3K10,MAP2K3,MAPK8,MAP3K9,MAPK9
Superpathway of Inositol Phosphate Compounds	2.99E00	1.02E-01		NUDT3,PIK3R3,MTMR9,ATP1A1,PPM1F,PTPRN,DUSP11,PPP1CA,PPP1R12C,ITPKA,DUSP2,PDXP,PPTC7,DUSP1,DUSP14,PIK3R2,PPP1R1A,PIP4K2B,PPM1H,PPP1R1B,PPFIBP2,PIK3C2G
Tec Kinase Signaling	2.99E00	1.12E-01	0.000	RHOT2,PIK3R3,GNA13,GNG10,TNFRSF21,TNFRSF25,FOS,PIK3R2,ITK,TNFSF10,MAPK8,GNAT1,STAT5B,PIK3C2G,MAPK9,ACTG2,PRKCG,FNBP1
UVB-Induced MAPK Signaling	2.98E00	1.7E-01	0.333	FOS,JUN,PIK3R3,PIK3R2,MAPK8,EIF4EBP1,PIK3C2G,MAPK9,PRKCG
Integrin Signaling	2.97E00	1.04E-01	0.243	TSPAN2,RHOT2,PIK3R3,ARPC3,CRKL,ITGA10,NEDD9,PARVA,ARPC5L,PARVB,ARPC2,ARPC5,CAPN5,PIK3R2,ARF4,GIT1,MAPK8,HRAS,PIK3C2G,ACTG2,FNBP1
Aldosterone Signaling in Epithelial Cells	2.96E00	1.11E-01		HSPA1A/HSPA1B,PIK3R3,DNAJB1,CRYAB,DNAJC5,DNAJC16,HSPE1,DNAJB5,HSPB1,DNAJC27,DUSP1,SGK1,PIK3R2,PIP4K2B,HSPA5,HSPH1,PIK3C2G,PRKCG
IL-17A Signaling in Gastric Cells	2.95E00	2.4E-01		FOS,CXCL11,JUN,CXCL10,MAPK8,MAPK9
Xenobiotic Metabolism Signaling	2.94E00	9.49E-02		MAP2K7,CAMK2D,MAP3K10,ALDH1A2,GSTM5,ALDH3B1,PPP2CB,MAP2K3,MAPK8,PIK3C2G,MAPK9,MAP3K7,GSTA3,HS6ST3,PIK3R3,Ugt1a7c,PPM1L,UST,MAP3K9,PIK3R2,CAMK2G,ALDH5A1,NDST4,NDST1,HRAS,PRKCG
D-myo-inositol-5-phosphate Metabolism	2.92E00	1.13E-01		NUDT3,MTMR9,ATP1A1,PPM1F,PTPRN,DUSP11,PPP1CA,PPP1R12C,DUSP2,PDXP,PPTC7,DUSP1,DUSP14,PPP1R1A,PPM1H,PPP1R1B,PPFIBP2
CD40 Signaling	2.9E00	1.54E-01	-0.632	FOS,JUN,MAP2K7,MAP3K7,PIK3R3,PIK3R2,MAP2K3,MAPK8,PIK3C2G,MAPK9
3-phosphoinositide Degradation	2.89E00	1.13E-01		NUDT3,MTMR9,ATP1A1,PPM1F,PTPRN,DUSP11,PPP1CA,PPP1R12C,DUSP2,PDXP,PPTC7,DUSP1,DUSP14,PPP1R1A,PPM1H,PPP1R1B,PPFIBP2
Acute Myeloid Leukemia Signaling	2.87E00	1.43E-01	-0.707	MAP2K7,PIK3R3,FLT3,PIK3R2,PIM1,JUP,MAP2K3,STAT5B,HRAS,EIF4EBP1,PIK3C2G
G-Protein Coupled Receptor Signaling	2.84E00	9.47E-02		CAMK2D,RGS16,GLP1R,CRHR1,DRD2,PDE11A,DUSP1,HTR7,RGS2,HTR5A,GPR17,PIK3C2G,HTR1A,PIK3R3,ADCY7,OPRL1,HRH3,RGS14,PIK3R2,CAMK2G,RGS10,HRAS,HTR4,HRH2,PRKCG
HIF1α Signaling	2.74E00	1.25E-01		JUN,PIK3R3,SLC2A3,MMP9,MAPK6,NOS1,PIK3R2,Ldha/RGD1562690,EGLN2,MAPK8,HRAS,PIK3C2G,MAPK9
IL-1 Signaling	2.65E00	1.28E-01	-0.905	FOS,JUN,MAP2K7,MAP3K7,GNA13,ADCY7,GNG10,MAP2K3,MAPK8,GNAT1,MAPK9,IRAK3
IL-3 Signaling	2.61E00	1.41E-01		FOS,JUN,PIK3R3,GAB2,CRKL,PIK3R2,STAT5B,HRAS,PIK3C2G,PRKCG
ILK Signaling	2.6E00	1.01E-01	0.943	JUN,RHOT2,PIK3R3,IRS2,MMP9,PPM1L,PARVA,PARVB,FOS,MYL6,FN1,PIK3R2,MYH7B,PPP2CB,MAPK8,PIK3C2G,MAPK9,ACTG2,FNBP1
EGF Signaling	2.59E00	1.5E-01	0.333	FOS,JUN,MAP2K7,PIK3R3,SRF,PIK3R2,MAPK8,HRAS,PIK3C2G
Epithelial Adherens Junction Signaling	2.57E00	1.08E-01		FGF1,PVRL1,ARPC3,JUP,TGFB2,NOTCH4,ARPC5L,ACVR1B,ARPC2,MYL6,ARPC5,TGFBR2,MYH7B,MAGI1,HRAS,ACTG2
GNRH Signaling	2.56E00	1.11E-01	-0.258	JUN,MAP2K7,MAP3K7,ADCY7,CAMK2D,MAP3K10,EGR1,MAP3K9,FOS,CAMK2G,MAP2K3,MAPK8,HRAS,MAPK9,PRKCG
PKCθ Signaling in T Lymphocytes	2.55E00	1.15E-01		JUN,MAP3K7,PIK3R3,CAMK2D,MAP3K10,MAP3K9,FOS,CARD11,LOC100909630/RT1-DMb,PIK3R2,CAMK2G,MAPK8,HRAS,PIK3C2G
Germ Cell-Sertoli Cell Junction Signaling	2.53E00	1.04E-01		MAP2K7,MAP3K7,RHOT2,PIK3R3,JUP,TGFB2,MAP3K10,MAP3K9,TGFBR2,PIK3R2,MAP2K3,MAPK8,HRAS,PIK3C2G,MAPK9,ACTG2,FNBP1
CD28 Signaling in T Helper Cells	2.52E00	1.14E-01	0.832	JUN,PIK3R3,ARPC3,ARPC5L,FOS,CARD11,ARPC2,ARPC5,LOC100909630/RT1-DMb,PIK3R2,ITK,MAPK8,PIK3C2G,MAPK9
RhoA Signaling	2.49E00	1.13E-01	0.277	ARHGEF11,GNA13,CDC42EP4,ARPC3,NRP2,ARHGEF12,ARPC5L,ARPC2,MYL6,ARPC5,PIP4K2B,CIT,ARHGAP9,ACTG2
STAT3 Pathway	2.47E00	1.35E-01		TGFBR2,NGFR,PIM1,CDKN1A,NTRK3,MAP3K10,MAPK8,HRAS,MAP3K9,MAPK9
IGF-1 Signaling	2.46E00	1.21E-01	1.000	FOS,JUN,PIK3R3,IRS2,SRF,IGFBP7,PIK3R2,IGFBP2,MAPK8,HRAS,FOXO3,PIK3C2G
Glutamate Receptor Signaling	2.39E00	1.41E-01	-0.447	GRIN3B,GRIK1,DLG4,SLC1A1,SLC1A4,GRIK3,SLC17A8,GRIN3A,SLC38A1
Colorectal Cancer Metastasis Signaling	2.37E00	9.13E-02	-1.147	JUN,RHOT2,PIK3R3,MMP9,ADCY7,GNG10,FZD2,TGFB2,FZD7,IL6ST,ARRB1,FOS,TGFBR2,WNT2,PIK3R2,WNT9B,MAPK8,WNT6,HRAS,PIK3C2G,MAPK9,FNBP1
RANK Signaling in Osteoclasts	2.36E00	1.24E-01		FOS,JUN,MAP2K7,MAP3K7,PIK3R3,PIK3R2,MAP3K10,MAPK8,MAP3K9,PIK3C2G,MAPK9
Protein Kinase A Signaling	2.32E00	8.04E-02		PHKA2,GNA13,DUSP11,GNG10,CAMK2D,DUSP26,ADD2,AKAP12,CREM,PDE11A,DUSP1,PTPN5,TNNI3,PPP1R1B,PTPRZ1,NTN1,AKAP2,PTPRN,ADCY7,PPP1CA,GLI3,TGFB2,Ptprt,DUSP2,MYL6,AKAP7,TGFBR2,DUSP5,NGFR,CAMK2G,SHH,PRKCG
Endothelin-1 Signaling	2.3E00	9.68E-02	-0.471	JUN,PLA2G4E,PIK3R3,GNA13,ADCY7,EDNRB,GUCY1A3,PLA2G5,MAPK6,FOS,NOS1,PIK3R2,MAPK8,GNAT1,HRAS,PIK3C2G,MAPK9,PRKCG
Role of NFAT in Cardiac Hypertrophy	2.3E00	9.68E-02	-2.183	MAP2K7,MAP3K7,PIK3R3,ADCY7,GNG10,CAMK2D,TGFB2,RCAN2,IL6ST,TGFBR2,PIK3R2,CAMK2G,MAP2K3,MAPK8,HRAS,PIK3C2G,MAPK9,PRKCG
Calcium Signaling	2.3E00	9.68E-02	-0.333	ATP2B3,TNNC1,ATP2B4,CHRNE,TNNT2,CAMK2D,RCAN2,CALR,GRIN3B,MYL6,GRIK1,LETM1,CAMK2G,Tpm1,MYH7B,CHRNB2,TNNI3,GRIN3A
IL-2 Signaling	2.27E00	1.45E-01	0.000	FOS,JUN,PIK3R3,PIK3R2,MAPK8,STAT5B,HRAS,PIK3C2G
MIF Regulation of Innate Immunity	2.27E00	1.59E-01	-0.378	FOS,JUN,PLA2G4E,MAPK8,MIF,PLA2G5,MAPK9
Antiproliferative Role of Somatostatin Receptor 2	2.26E00	1.34E-01	0.378	PIK3R3,NOS1,PIK3R2,GNG10,CDKN1A,SSTR2,GUCY1A3,HRAS,PIK3C2G
Clathrin-mediated Endocytosis Signaling	2.25E00	9.57E-02		SH3GL2,FGF1,PIK3R3,ARPC3,AAK1,PCYOX1,AMPH,RBP4,EPHB2,ARPC5L,ARRB1,ARPC2,ARPC5,PIK3R2,FGF13,EPS15,PIK3C2G,ACTG2
Actin Nucleation by ARP-WASP Complex	2.23E00	1.43E-01	1.414	ARPC2,ARPC5,RHOT2,ARPC3,PPP1R12C,ARPC5L,HRAS,FNBP1
Cholecystokinin/Gastrin-mediated Signaling	2.22E00	1.13E-01	1.155	FOS,JUN,CREM,RHOT2,GNA13,SRF,MAP2K3,MAPK8,HRAS,MAPK9,FNBP1,PRKCG
Dopamine-DARPP32 Feedback in cAMP Signaling	2.22E00	9.71E-02	-0.302	ADCY7,PPM1L,PPP1CA,CSNK1G2,GUCY1A3,KCNJ14,GRIN3B,DRD2,CREM,KCNJ3,NOS1,PPP2CB,KCNJ10,PPP1R1B,KCNJ16,GRIN3A,PRKCG
Circadian Rhythm Signaling	2.17E00	1.71E-01		GRIN3B,PER1,PER2,GRIN3A,ADCYAP1R1,CRY1
Corticotropin Releasing Hormone Signaling	2.17E00	1.07E-01		JUN,ADCY7,NR4A1,GLI1,GLI3,GUCY1A3,FOS,ARPC5,CRHR1,NOS1,SHH,CRHR2,PRKCG
VEGF Family Ligand-Receptor Interactions	2.15E00	1.22E-01	0.000	FOS,PLA2G4E,PIK3R3,NRP2,PIK3R2,NRP1,PLA2G5,HRAS,PIK3C2G,PRKCG
Mouse Embryonic Stem Cell Pluripotency	2.15E00	1.16E-01	0.302	MAP3K7,PIK3R3,ID1,PIK3R2,FZD2,ID3,HRAS,FZD7,DVL3,IL6ST,PIK3C2G
Glioma Invasiveness Signaling	2.13E00	1.38E-01	0.707	PIK3R3,RHOT2,MMP9,PIK3R2,HRAS,PIK3C2G,TIMP2,FNBP1
RhoGDI Signaling	2.12E00	9.5E-02	-0.535	ARHGEF11,RHOT2,GNA13,ARPC3,GNG10,ARHGEF12,PPP1R12C,ARPC5L,ARHGDIB,ARPC2,MYL6,ARPC5,PIP4K2B,GNAT1,ARHGAP9,ACTG2,FNBP1
Ceramide Signaling	2.08E00	1.19E-01	0.632	FOS,JUN,PIK3R3,NGFR,PIK3R2,PPM1L,PPP2CB,MAPK8,HRAS,PIK3C2G
B Cell Receptor Signaling	2.07E00	9.39E-02		JUN,MAP2K7,MAP3K7,PIK3R3,CAMK2D,MAP3K10,EGR1,MAP3K9,GAB2,PIK3R2,CAMK2G,MAP2K3,MAPK8,HRAS,POU2F2,PIK3C2G,MAPK9
JAK/Stat Signaling	2.06E00	1.25E-01	0.333	FOS,JUN,PIK3R3,PIK3R2,CEBPB,CDKN1A,STAT5B,HRAS,PIK3C2G
Role of Macrophages, Fibroblasts and Endothelial Cells in Rheumatoid Arthritis	2.05E00	8.22E-02		JUN,MAP2K7,FZD2,CAMK2D,IL16,FZD7,IRAK3,FOS,FN1,WNT2,WNT9B,MAP2K3,WNT6,MIF,PIK3C2G,MAPK9,MAP3K7,PIK3R3,IL6ST,NGFR,PIK3R2,CEBPB,CAMK2G,HRAS,PRKCG
RAR Activation	2.03E00	9.29E-02		JUN,PIK3R3,LRAT,ADCY7,SMAD6,TGFB2,RBP4,FOS,DHRS3,ALDH1A2,CCNH,DUSP1,PIK3R2,MAPK8,STAT5B,MAPK9,PRKCG
Basal Cell Carcinoma Signaling	2.02E00	1.23E-01		WNT2,FZD2,GLI1,GLI3,WNT9B,SHH,WNT6,FZD7,DVL3
ErbB Signaling	2.01E00	1.16E-01		FOS,JUN,PIK3R3,PIK3R2,MAP2K3,MAPK8,HRAS,PIK3C2G,MAPK9,PRKCG
Wnt/β-catenin Signaling	1.99E00	9.41E-02	0.000	JUN,MAP3K7,SOX18,FZD2,PPM1L,TLE1,TGFB2,CSNK1G2,FZD7,ACVR1B,TGFBR2,WNT2,PPP2CB,WNT9B,WNT6,DVL3
Sertoli Cell-Sertoli Cell Junction Signaling	1.96E00	9.14E-02		JUN,MAP2K7,MAP3K7,PVRL1,JUP,MAP3K10,GUCY1A3,MAP3K9,EPB41,NOS1,TJAP1,MAP2K3,MAPK8,HRAS,MAPK9,SPTB,ACTG2
IL-8 Signaling	1.94E00	9.09E-02	0.000	JUN,RHOT2,PIK3R3,GNA13,MMP9,GNG10,IRAK3,FOS,PIK3R2,MAPK8,HRAS,CYBB,EIF4EBP1,PIK3C2G,MAPK9,PRKCG,FNBP1
Inhibition of Angiogenesis by TSP1	1.94E00	1.54E-01	-1.000	JUN,TGFBR2,MMP9,GUCY1A3,MAPK8,MAPK9
GM-CSF Signaling	1.92E00	1.27E-01	-0.707	PIK3R3,PIK3R2,PIM1,CAMK2G,CAMK2D,STAT5B,HRAS,PIK3C2G
Prolactin Signaling	1.91E00	1.18E-01	0.707	FOS,JUN,PIK3R3,PIK3R2,CEBPB,STAT5B,HRAS,PIK3C2G,PRKCG
Neuropathic Pain Signaling In Dorsal Horn Neurons	1.86E00	1.06E-01	-0.302	FOS,GRIN3B,TAC1,PIK3R3,TACR1,PIK3R2,CAMK2G,CAMK2D,GRIN3A,PIK3C2G,PRKCG
ERK/MAPK Signaling	1.86E00	8.9E-02	-0.728	PLA2G4E,PIK3R3,CRKL,PPM1L,PPP1CA,DUSP2,PLA2G5,FOS,HSPB1,SRF,DUSP1,PIK3R2,PPP2CB,HRAS,EIF4EBP1,PIK3C2G,PRKCG
Ephrin Receptor Signaling	1.84E00	9.04E-02		EFNB2,FGF1,GNA13,ARPC3,CRKL,GNG10,EPHB2,ARPC5L,ARPC2,GRIN3B,ARPC5,EFNA3,GNAT1,HRAS,GRIN3A,PIK3C2G
Mechanisms of Viral Exit from Host Cells	1.83E00	1.46E-01		VPS37C,SH3GL2,CHMP2A,ACTG2,CHMP3,PRKCG
TR/RXR Activation	1.82E00	1.09E-01		PIK3R3,COL6A3,PIK3R2,SLC16A2,ME1,TRH,RCAN2,ACACA,SYT2,PIK3C2G
AMPK Signaling	1.8E00	9.4E-02	0.000	PIK3R3,IRS2,CHRNE,PFKFB2,PPM1L,AK3,PIK3R2,PRKAA2,PPP2CB,MAP2K3,TSC1,ACACA,EIF4EBP1,PIK3C2G
Role of Osteoblasts, Osteoclasts and Chondrocytes in Rheumatoid Arthritis	1.79E00	8.44E-02		JUN,MAP2K7,MAP3K7,PIK3R3,FZD2,SMAD6,COL1A1,FZD7,Bmpr1b,FOS,NGFR,WNT2,PIK3R2,WNT9B,MAP2K3,MAPK8,WNT6,PIK3C2G,MAPK9
Chronic Myeloid Leukemia Signaling	1.79E00	1.08E-01		TGFBR2,PIK3R3,GAB2,CRKL,PIK3R2,CDKN1A,TGFB2,STAT5B,HRAS,PIK3C2G
UVC-Induced MAPK Signaling	1.79E00	1.43E-01	0.816	FOS,JUN,MAPK8,HRAS,MAPK9,PRKCG
Amyotrophic Lateral Sclerosis Signaling	1.78E00	1.03E-01		GRIN3B,NEFH,ALS2,GRIK1,PIK3R3,NOS1,CAPN5,PIK3R2,GRIK3,GRIN3A,PIK3C2G
Regulation of IL-2 Expression in Activated and Anergic T Lymphocytes	1.74E00	1.11E-01		FOS,JUN,CARD11,MAP2K7,TGFBR2,TGFB2,MAPK8,HRAS,MAPK9
Breast Cancer Regulation by Stathmin1	1.74E00	8.63E-02		ARHGEF11,PIK3R3,GNA13,UHMK1,ADCY7,GNG10,ARHGEF12,PPM1L,PPP1CA,CAMK2D,PIK3R2,CAMK2G,CDKN1A,PPP2CB,HRAS,PIK3C2G,PRKCG
Type II Diabetes Mellitus Signaling	1.72E00	9.42E-02		MAP2K7,MAP3K7,PIK3R3,IRS2,NGFR,PIK3R2,CEBPB,PRKAA2,ADIPOR2,MAPK8,PIK3C2G,MAPK9,PRKCG
Human Embryonic Stem Cell Pluripotency	1.69E00	9.35E-02		PIK3R3,FZD2,SMAD6,TGFB2,FZD7,Bmpr1b,TGFBR2,WNT2,PIK3R2,NTRK3,WNT9B,WNT6,PIK3C2G
Netrin Signaling	1.69E00	1.36E-01		UNC5C,NTN1,UNC5B,ABLIM1,UNC5D,ABLIM2
Cdc42 Signaling	1.69E00	8.88E-02	1.508	CDC42BPA,JUN,PARD6A,ARPC3,EXOC8,ARPC5L,FOS,ARPC2,MYL6,ARPC5,IQGAP3,LOC100909630/RT1-DMb,ITK,MAPK8,MAPK9
PDGF Signaling	1.68E00	1.08E-01	-0.333	FOS,JUN,PIK3R3,SRF,CRKL,PIK3R2,MAPK8,HRAS,PIK3C2G
Role of NANOG in Mammalian Embryonic Stem Cell Pluripotency	1.67E00	9.91E-02	-0.447	PIK3R3,PIK3R2,WNT2,FZD2,WNT9B,WNT6,HRAS,FZD7,IL6ST,PIK3C2G,Bmpr1b
Erythropoietin Signaling	1.66E00	1.14E-01		FOS,JUN,PIK3R3,PIK3R2,STAT5B,HRAS,PIK3C2G,PRKCG
FcγRIIB Signaling in B Lymphocytes	1.65E00	1.33E-01	-0.816	PIK3R3,PIK3R2,MAPK8,HRAS,PIK3C2G,MAPK9
Role of MAPK Signaling in the Pathogenesis of Influenza	1.63E00	1.13E-01		MAP2K7,PLA2G4E,CXCL10,MAP2K3,MAPK8,PLA2G5,HRAS,MAPK9
EIF2 Signaling	1.61E00	8.51E-02	2.309	RPL9,PIK3R3,PPP1CA,RPL22,RPS7,RPLP1,RPL23,FAU,RPL3L,RPS16,RPL5,PIK3R2,RPL21,HRAS,PIK3C2G,RPL30
Fcγ Receptor-mediated Phagocytosis in Macrophages and Monocytes	1.61E00	1.01E-01	1.265	ARPC2,ARPC5,PIK3R3,GAB2,ARPC3,PIK3R2,ARPC5L,PIK3C2G,ACTG2,PRKCG
IL-9 Signaling	1.61E00	1.47E-01	-0.447	PIK3R3,IRS2,PIK3R2,STAT5B,PIK3C2G
Fc Epsilon RI Signaling	1.57E00	9.57E-02	-0.905	MAP2K7,PLA2G4E,PIK3R3,PIK3R2,MAP2K3,MAPK8,PLA2G5,HRAS,PIK3C2G,MAPK9,PRKCG
fMLP Signaling in Neutrophils	1.57E00	9.57E-02	1.265	ARPC2,ARPC5,PIK3R3,ARPC3,PIK3R2,GNG10,ARPC5L,CYBB,HRAS,PIK3C2G,PRKCG
GABA Receptor Signaling	1.57E00	1.1E-01		SLC6A11,ADCY7,ALDH5A1,GABRA1,SLC6A1,GABRA3,ABAT,GABRE
FLT3 Signaling in Hematopoietic Progenitor Cells	1.53E00	1.08E-01		PIK3R3,GAB2,FLT3,PIK3R2,STAT5B,HRAS,EIF4EBP1,PIK3C2G
Pyridoxal 5'-phosphate Salvage Pathway	1.53E00	1.08E-01		SGK1,PIM1,PRKAA2,MAP2K3,MAPK8,MAP3K9,MAPK6,MAPK9
p38 MAPK Signaling	1.52E00	9.4E-02	-0.905	HSPB1,MAP3K7,TGFBR2,PLA2G4E,DUSP1,SRF,TGFB2,MAP2K3,HMGN1,PLA2G5,IRAK3
mTOR Signaling	1.5E00	8.25E-02	1.387	RHOT2,PIK3R3,FKBP1A,PPM1L,RPS7,FAU,RPS16,PIK3R2,PRKAA2,PPP2CB,TSC1,HRAS,EIF4EBP1,PIK3C2G,PRKCG,FNBP1
UVA-Induced MAPK Signaling	1.5E00	1.01E-01	0.000	FOS,JUN,PIK3R3,PARP11,PIK3R2,MAPK8,HRAS,PIK3C2G,MAPK9
FGF Signaling	1.5E00	1.01E-01	-0.333	PIK3R3,FGF1,CRKL,PIK3R2,FGF13,MAP2K3,MAPK8,HRAS,PIK3C2G
PI3K Signaling in B Lymphocytes	1.5E00	9.02E-02		FOS,JUN,IRS2,PIK3R2,CAMK2G,CAMK2D,ATF7,CD180,ATF5,HRAS,ATF6,FOXO3
Role of JAK family kinases in IL-6-type Cytokine Signaling	1.49E00	1.6E-01		MAPK8,STAT5B,IL6ST,MAPK9
14-3-3-mediated Signaling	1.48E00	9.24E-02		FOS,JUN,SNCA,PIK3R3,PIK3R2,MAPK8,TSC1,HRAS,PIK3C2G,MAPK9,PRKCG
HER-2 Signaling in Breast Cancer	1.47E00	1.05E-01		PIK3R3,PARD6A,PIK3R2,CDKN1A,TSC1,HRAS,PIK3C2G,PRKCG
PTEN Signaling	1.45E00	9.17E-02	1.414	FOXG1,TGFBR2,PIK3R3,NGFR,PIK3R2,CDKN1A,NTRK3,MAGI1,MAGI3,HRAS,FOXO3
Thrombin Signaling	1.45E00	8.12E-02	-0.535	ARHGEF11,RHOT2,PIK3R3,GNA13,ADCY7,GNG10,ARHGEF12,CAMK2D,MYL6,PIK3R2,CAMK2G,GNAT1,HRAS,PIK3C2G,PRKCG,FNBP1
BMP signaling pathway	1.44E00	1.04E-01		JUN,MAP3K7,SMAD6,FST,MAPK8,HRAS,MAPK9,Bmpr1b
Glioblastoma Multiforme Signaling	1.44E00	8.61E-02	-0.832	RHOT2,PIK3R3,FZD2,FZD7,WNT2,PIK3R2,CDKN1A,WNT9B,WNT6,TSC1,HRAS,PIK3C2G,FNBP1
Tight Junction Signaling	1.43E00	8.38E-02		JUN,PVRL1,PARD6A,PPM1L,TGFB2,FOS,MYL6,TGFBR2,EPB41,NGFR,NAPB,MYH7B,PPP2CB,ACTG2
Death Receptor Signaling	1.42E00	9.78E-02	-1.000	HSPB1,MAP2K7,PARP11,TNFRSF21,TNFSF10,MAPK8,TNFRSF25,ACTG2,ARHGDIB
April Mediated Signaling	1.42E00	1.32E-01	-0.447	FOS,JUN,MAP2K7,MAPK8,MAPK9
PPARα/RXRα Activation	1.4E00	8.15E-02	0.577	JUN,MAP2K7,MAP3K7,ADCY7,TGFB2,NR2C2,ACVR1B,TGFBR2,PRKAA2,ADIPOR2,MAP2K3,MAPK8,STAT5B,HRAS,CHD5
Regulation of Actin-based Motility by Rho	1.4E00	9.68E-02	1.667	ARPC2,MYL6,ARPC5,RHOT2,ARPC3,PIP4K2B,ARPC5L,ACTG2,FNBP1
Hepatic Fibrosis / Hepatic Stellate Cell Activation	1.38E00	7.96E-02		FGF1,COL6A3,LAMA1,MMP9,EDNRB,TGFB2,COL1A1,TIMP2,MYL6,TGFBR2,FN1,NGFR,COL11A1,TNFSF10,MYH7B,SERPINE1
nNOS Signaling in Neurons	1.38E00	1.15E-01		GRIN3B,DLG4,NOS1,CAPN5,GRIN3A,PRKCG
IL-12 Signaling and Production in Macrophages	1.37E00	8.63E-02		FOS,JUN,PIK3R3,PIK3R2,CEBPB,TGFB2,PCYOX1,MAPK8,RBP4,PIK3C2G,MAPK9,PRKCG
Estrogen-Dependent Breast Cancer Signaling	1.36E00	1.06E-01		FOS,JUN,PIK3R3,PIK3R2,STAT5B,HRAS,PIK3C2G
Insulin Receptor Signaling	1.35E00	8.57E-02		PIK3R3,IRS2,SGK1,CRKL,PIK3R2,PPP1CA,MAPK8,TSC1,HRAS,FOXO3,EIF4EBP1,PIK3C2G
B Cell Activating Factor Signaling	1.34E00	1.25E-01	-1.000	FOS,JUN,MAP2K7,MAPK8,MAPK9
Adipogenesis pathway	1.28E00	8.59E-02		FGF1,CCNH,CEBPB,FZD2,PER2,XBP1,EGR2,KLF5,STAT5B,FZD7,Bmpr1b
NGF Signaling	1.28E00	8.85E-02	-1.265	MAP3K7,PIK3R3,NGFR,PIK3R2,MAP3K10,MAPK8,HRAS,MAP3K9,PIK3C2G,MAPK9
Gαs Signaling	1.28E00	8.85E-02	-2.333	CRHR1,HTR7,ADCY7,GNG10,RGS2,ADD2,HTR5A,GLP1R,HRH2,HTR4
Relaxin Signaling	1.26E00	8.28E-02		FOS,JUN,PIK3R3,GNA13,PDE11A,MMP9,PIK3R2,ADCY7,GNG10,GUCY1A3,GNAT1,PIK3C2G
Cysteine Biosynthesis/Homocysteine Degradation	1.25E00	2.5E-01		CBS/LOC102724560,CTH
Role of IL-17A in Arthritis	1.24E00	1.07E-01		PIK3R3,PIK3R2,MAP2K3,MAPK8,PIK3C2G,MAPK9
PEDF Signaling	1.22E00	9.86E-02	1.134	SOD2,PIK3R3,SRF,PIK3R2,PNPLA2,HRAS,PIK3C2G
ErbB2-ErbB3 Signaling	1.21E00	1.05E-01	-0.447	JUN,PIK3R3,PIK3R2,STAT5B,HRAS,PIK3C2G
Melanoma Signaling	1.19E00	1.14E-01		PIK3R3,PIK3R2,CDKN1A,HRAS,PIK3C2G
Paxillin Signaling	1.19E00	8.82E-02	0.000	PIK3R3,PIK3R2,ITGA10,PARVA,MAPK8,HRAS,PIK3C2G,MAPK9,ACTG2
T Cell Receptor Signaling	1.19E00	8.82E-02		FOS,JUN,CARD11,PIK3R3,PIK3R2,ITK,MAPK8,HRAS,PIK3C2G
Ovarian Cancer Signaling	1.19E00	8.27E-02		PIK3R3,MMP9,PIK3R2,WNT2,FZD2,WNT9B,WNT6,HRAS,FZD7,PIK3C2G,ARRB1
Myc Mediated Apoptosis Signaling	1.18E00	1.03E-01		PIK3R3,PIK3R2,MAPK8,HRAS,PIK3C2G,MAPK9
Renin-Angiotensin Signaling	1.17E00	8.47E-02	0.000	FOS,JUN,PIK3R3,PIK3R2,ADCY7,MAPK8,HRAS,PIK3C2G,MAPK9,PRKCG
Gα12/13 Signaling	1.17E00	8.47E-02	-0.632	JUN,MAP2K7,MYL6,PIK3R3,GNA13,PIK3R2,MAPK8,HRAS,PIK3C2G,MAPK9
Growth Hormone Signaling	1.17E00	9.59E-02	0.378	FOS,PIK3R3,SRF,PIK3R2,STAT5B,PIK3C2G,PRKCG
Pathogenesis of Multiple Sclerosis	1.16E00	2.22E-01		CXCL11,CXCL10
Docosahexaenoic Acid (DHA) Signaling	1.16E00	1.11E-01		PIK3R3,PIK3R2,PNPLA2,BIK,PIK3C2G
Cardiomyocyte Differentiation via BMP Receptors	1.14E00	1.5E-01		MAP3K7,SMAD6,Bmpr1b
Chemokine Signaling	1.12E00	9.33E-02	-0.378	FOS,JUN,CAMK2G,CAMK2D,MAPK8,HRAS,PIK3C2G
eNOS Signaling	1.1E00	7.79E-02	0.333	HSPA1A/HSPA1B,PIK3R3,CHRNE,PIK3R2,ADCY7,HSPA5,PRKAA2,NOSTRIN,GUCY1A3,AQP1,PIK3C2G,PRKCG
PAK Signaling	1.09E00	8.79E-02	-0.707	MYL6,PIK3R3,PIK3R2,GIT1,MAPK8,HRAS,PIK3C2G,MAPK9
Gαi Signaling	1.08E00	8.13E-02	-0.707	HTR1A,DRD2,RGS14,ADCY7,HRH3,GNG10,RGS10,HRAS,GPR17,OPRL1
4-aminobutyrate Degradation I	1.07E00	2E-01		ALDH5A1,ABAT
Factors Promoting Cardiogenesis in Vertebrates	1.07E00	8.7E-02		MAP3K7,TGFBR2,FZD2,TGFB2,FZD7,Bmpr1b,ACVR1B,PRKCG
Pancreatic Adenocarcinoma Signaling	1.06E00	8.33E-02	-0.378	TGFBR2,PIK3R3,MMP9,PIK3R2,CDKN1A,TGFB2,MAPK8,PIK3C2G,MAPK9
NF-κB Signaling	1.06E00	7.51E-02	-1.387	MAP2K7,MAP3K7,PIK3R3,IRAK3,CARD11,TGFBR2,NGFR,PIK3R2,NTRK3,AZI2,MAPK8,HRAS,PIK3C2G
Neuregulin Signaling	1.05E00	8.6E-02	0.378	PIK3R3,DLG4,CDK5R1,CRKL,PIK3R2,STAT5B,HRAS,PRKCG
Role of JAK1 and JAK3 in γc Cytokine Signaling	1.05E00	9.52E-02		PIK3R3,IRS2,PIK3R2,STAT5B,HRAS,PIK3C2G
Chondroitin Sulfate Degradation (Metazoa)	1.04E00	1.36E-01		HYAL1,GALNS,ARSB
IL-17A Signaling in Fibroblasts	1.03E00	1.14E-01		FOS,JUN,MAP3K7,CEBPB
VDR/RXR Activation	1.02E00	8.86E-02	-0.447	CXCL10,CEBPB,CDKN1A,TGFB2,CASR,CALB1,PRKCG
Role of Wnt/GSK-3β Signaling in the Pathogenesis of Influenza	1.02E00	8.86E-02	-1.633	WNT2,FZD2,WNT9B,CSNK1G2,WNT6,FZD7,DVL3
ERK5 Signaling	1.02E00	9.38E-02	0.000	FOS,GNA13,SGK1,HRAS,FOXO3,IL6ST
Ephrin A Signaling	1E00	1E-01		PIK3R3,NGFR,PIK3R2,EFNA3,PIK3C2G
Role of NFAT in Regulation of the Immune Response	1E00	7.34E-02	0.632	JUN,PIK3R3,GNA13,GNG10,CSNK1G2,RCAN2,FOS,LOC100909630/RT1-DMb,PIK3R2,ITK,GNAT1,HRAS,PIK3C2G
PI3K/AKT Signaling	9.92E-01	7.81E-02	0.378	PIK3R3,GAB2,PIK3R2,CDKN1A,PPM1L,PPP2CB,TSC1,HRAS,FOXO3,EIF4EBP1
Role of Tissue Factor in Cancer	9.9E-01	8.04E-02		PDXP,PIK3R3,GNA13,PIK3R2,EGR1,STAT5B,HRAS,PIK3C2G,ARRB1
Salvage Pathways of Pyrimidine Ribonucleotides	9.9E-01	8.04E-02		SGK1,PIM1,PRKAA2,MAP2K3,MAPK8,MAP3K9,CMPK2,MAPK6,MAPK9
P2Y Purigenic Receptor Signaling Pathway	9.76E-01	7.75E-02	0.333	FOS,JUN,PIK3R3,PIK3R2,ADCY7,GNG10,P2RY4,HRAS,PIK3C2G,PRKCG
CREB Signaling in Neurons	9.73E-01	7.26E-02	-1.265	PIK3R3,GNA13,ADCY7,GNG10,CAMK2D,GRIK1,PIK3R2,CAMK2G,GNAT1,GRIK3,HRAS,PIK3C2G,PRKCG
IL-17A Signaling in Airway Cells	9.72E-01	9.09E-02		MAP3K7,PIK3R3,PIK3R2,MAPK8,PIK3C2G,MAPK9
Aryl Hydrocarbon Receptor Signaling	9.67E-01	7.53E-02	-0.447	FOS,JUN,HSPB1,GSTA3,ALDH1A2,GSTM5,ALDH3B1,CDKN1A,ALDH5A1,TGFB2,MAPK8
Androgen Signaling	9.55E-01	7.89E-02	1.000	CALR,JUN,SHBG,GNA13,CCNH,DNAJB1,GNG10,GNAT1,PRKCG
p53 Signaling	9.53E-01	8.16E-02	-1.134	JUN,PIK3R3,PIK3R2,CDKN1A,GADD45B,MAPK8,HIPK2,PIK3C2G
IL-22 Signaling	9.48E-01	1.25E-01		MAPK8,STAT5B,MAPK9
CNTF Signaling	9.48E-01	9.62E-02	-0.447	PIK3R3,PIK3R2,HRAS,IL6ST,PIK3C2G
Glutamate Degradation III (via 4-aminobutyrate)	9.36E-01	1.67E-01		ALDH5A1,ABAT
Telomerase Signaling	9.35E-01	8.08E-02	-0.378	TEP1,PIK3R3,PIK3R2,CDKN1A,PPM1L,PPP2CB,HRAS,PIK3C2G
Notch Signaling	9.34E-01	1.05E-01		CNTN1,NOTCH4,MAML2,DTX4
Angiopoietin Signaling	9.26E-01	8.82E-02		TIE1,PIK3R3,PIK3R2,STAT5B,HRAS,PIK3C2G
Macropinocytosis Signaling	9.26E-01	8.82E-02	0.447	PIK3R3,USP6NL,PIK3R2,HRAS,PIK3C2G,PRKCG
Semaphorin Signaling in Neurons	9.22E-01	9.43E-02		RHOT2,NRP1,SEMA3A,ARHGEF12,FNBP1
Glioma Signaling	9.17E-01	8E-02	-0.707	PIK3R3,PIK3R2,CAMK2G,CDKN1A,CAMK2D,HRAS,PIK3C2G,PRKCG
Synaptic Long Term Depression	9.07E-01	7.33E-02	-0.632	PLA2G4E,CRHR1,GNA13,NOS1,PPM1L,PPP2CB,GUCY1A3,GNAT1,PLA2G5,HRAS,PRKCG
Endometrial Cancer Signaling	8.96E-01	9.26E-02		PIK3R3,PIK3R2,HRAS,FOXO3,PIK3C2G
Serotonin Receptor Signaling	8.96E-01	9.26E-02		HTR1A,HTR7,ADCY7,HTR5A,HTR4
Agrin Interactions at Neuromuscular Junction	8.82E-01	8.57E-02	0.447	JUN,LAMB1,MAPK8,HRAS,MAPK9,ACTG2
Calcium Transport I	8.77E-01	1.54E-01		ATP2B3,ATP2B4
Leukocyte Extravasation Signaling	8.71E-01	6.86E-02	0.577	PIK3R3,MMP9,CRKL,TIMP2,MYL6,PIK3R2,ITK,MAPK8,CYBB,PIK3C2G,MAPK9,ARHGAP9,ACTG2,PRKCG
HIPPO signaling	8.59E-01	8.05E-02	0.000	DLG4,LATS2,PPM1L,PPP1CA,PPP2CB,FRMD6,DLG3
Mitochondrial Dysfunction	8.56E-01	6.91E-02		RHOT2,GLRX2,Cox6c,UQCR11,Cox7a2/Cox7a2l2,SOD2,ATP5L,SNCA,MAPK8,COX8A,XDH,BACE1,MAPK9
Lanosterol Biosynthesis	8.51E-01	3.33E-01		LSS
LPS/IL-1 Mediated Inhibition of RXR Function	8.42E-01	6.7E-02	-1.633	JUN,MAP2K7,MAP3K7,GSTA3,HS6ST3,UST,ALDH1A2,NGFR,GSTM5,ALDH3B1,ALDH5A1,MAPK8,NDST4,NDST1,MAPK9
CDP-diacylglycerol Biosynthesis I	8.34E-01	1.11E-01		CDS1,GPAM,CDS2
Renal Cell Carcinoma Signaling	8.2E-01	8.22E-02	0.816	FOS,JUN,PIK3R3,PIK3R2,HRAS,PIK3C2G
CCR5 Signaling in Macrophages	8.01E-01	8.11E-02		FOS,JUN,GNG10,MAPK8,MAPK9,PRKCG
Toll-like Receptor Signaling	8.01E-01	8.11E-02	-0.447	FOS,JUN,MAP3K7,MAP2K3,MAPK8,IRAK3
Cardiac β-adrenergic Signaling	7.96E-01	7.09E-02	-0.816	AKAP7,AKAP12,PDE11A,AKAP2,ADCY7,PPP1R1A,GNG10,PPM1L,PPP1CA,PPP2CB
Ephrin B Signaling	7.82E-01	8E-02		EFNB2,GNA13,GNG10,GNAT1,EPHB2,HRAS
ATM Signaling	7.81E-01	8.47E-02	0.000	JUN,CDKN1A,GADD45B,MAPK8,MAPK9
Heparan Sulfate Biosynthesis (Late Stages)	7.81E-01	8.47E-02		HS6ST3,NDST4,NDST1,UST,EXTL3
TNFR2 Signaling	7.68E-01	1.03E-01		FOS,JUN,MAPK8
Role of Pattern Recognition Receptors in Recognition of Bacteria and Viruses	7.53E-01	7.09E-02	0.000	C1QC,PIK3R3,PIK3R2,C1QB,TGFB2,MAPK8,PIK3C2G,MAPK9,PRKCG
Type I Diabetes Mellitus Signaling	7.38E-01	7.21E-02		MAP2K7,MAP3K7,LOC100909630/RT1-DMb,NGFR,PTPRN,MAP2K3,MAPK8,MAPK9
Triacylglycerol Degradation	7.37E-01	1E-01		PNPLA2,NDST4,NDST1
Role of p14/p19ARF in Tumor Suppression	7.37E-01	1E-01		PIK3R3,PIK3R2,PIK3C2G
Citrulline-Nitric Oxide Cycle	7.31E-01	1.25E-01		NOS1,ASS1
Parkinson's Signaling	7.31E-01	1.25E-01		SNCA,MAPK8
ErbB4 Signaling	7.19E-01	8.06E-02	0.447	PIK3R3,PIK3R2,HRAS,PIK3C2G,PRKCG
Neuroprotective Role of THOP1 in Alzheimer's Disease	7.19E-01	8.7E-02		PDYN,TAC1,MMP9,NTS
iCOS-iCOSL Signaling in T Helper Cells	7.09E-01	7.08E-02	-1.134	PIK3R3,GAB2,LOC100909630/RT1-DMb,PIK3R2,CAMK2G,ITK,CAMK2D,PIK3C2G
Sphingosine-1-phosphate Signaling	7.09E-01	7.08E-02	-0.378	PIK3R3,RHOT2,GNA13,PIK3R2,ADCY7,ASAH2,PIK3C2G,FNBP1
4-1BB Signaling in T Lymphocytes	7.08E-01	9.68E-02		JUN,MAPK8,MAPK9
Sonic Hedgehog Signaling	7.08E-01	9.68E-02		GLI1,GLI3,SHH
MSP-RON Signaling Pathway	6.96E-01	8.51E-02		PIK3R3,PIK3R2,PIK3C2G,ACTG2
Regulation of eIF4 and p70S6K Signaling	6.82E-01	6.67E-02	0.000	RPS16,PIK3R3,PIK3R2,PPM1L,RPS7,PPP2CB,FAU,HRAS,EIF4EBP1,PIK3C2G
Cysteine Biosynthesis III (mammalia)	6.81E-01	9.38E-02		CBS/LOC102724560,CTH,AHCYL2
Phosphatidylglycerol Biosynthesis II (Non-plastidic)	6.54E-01	9.09E-02		CDS1,GPAM,CDS2
Dermatan Sulfate Biosynthesis (Late Stages)	6.53E-01	8.16E-02		HS6ST3,NDST4,NDST1,UST
Sphingosine and Sphingosine-1-phosphate Metabolism	6.53E-01	1.11E-01		ASAH2,SGPP2
L-cysteine Degradation II	6.5E-01	2E-01		CTH
Oncostatin M Signaling	6.29E-01	8.82E-02		STAT5B,HRAS,IL6ST
IL-15 Signaling	6.28E-01	7.46E-02		PIK3R3,PIK3R2,STAT5B,HRAS,PIK3C2G
GADD45 Signaling	6.18E-01	1.05E-01		CDKN1A,GADD45B
Remodeling of Epithelial Adherens Junctions	6.11E-01	7.35E-02	2.000	ARPC2,ARPC5,ARPC3,ARPC5L,ACTG2
Antioxidant Action of Vitamin C	6.08E-01	6.8E-02	2.236	PLA2G4E,SLC2A3,MAPK8,SLC23A2,STAT5B,PLA2G5,MAPK9
MIF-mediated Glucocorticoid Regulation	6.05E-01	8.57E-02		PLA2G4E,MIF,PLA2G5
CCR3 Signaling in Eosinophils	5.92E-01	6.56E-02		PLA2G4E,PIK3R3,PIK3R2,GNG10,PLA2G5,HRAS,PIK3C2G,PRKCG
Hepatic Cholestasis	5.86E-01	6.21E-02		JUN,MAP3K7,NGFR,ADCY7,TGFB2,SLC22A6,MAPK8,ABCC1,MAPK9,IRAK3,PRKCG
Heparan Sulfate Biosynthesis	5.79E-01	7.14E-02		HS6ST3,NDST4,NDST1,UST,EXTL3
Atherosclerosis Signaling	5.69E-01	6.45E-02		PLA2G4E,GLG1,MMP9,PCYOX1,COL1A1,RBP4,PLA2G5,ALOX5
Non-Small Cell Lung Cancer Signaling	5.64E-01	7.04E-02	0.447	PIK3R3,PIK3R2,HRAS,FOXO3,PIK3C2G
Vitamin-C Transport	5.56E-01	9.52E-02		SLC2A3,SLC23A2
IL-10 Signaling	5.49E-01	6.94E-02		FOS,JUN,MAP3K7,MAP2K3,MAPK8
FAK Signaling	5.45E-01	6.67E-02		PIK3R3,CAPN5,PIK3R2,HRAS,PIK3C2G,ACTG2
Chondroitin Sulfate Biosynthesis (Late Stages)	5.41E-01	7.27E-02		HS6ST3,NDST4,NDST1,UST
Complement System	5.39E-01	7.89E-02		C1QC,C4A/C4B,C1QB
Synaptic Long Term Potentiation	5.36E-01	6.3E-02		GRIN3B,PPP1R1A,CAMK2G,PPP1CA,CAMK2D,HRAS,GRIN3A,PRKCG
Thyroid Hormone Biosynthesis	5.25E-01	1.43E-01		TPO
Tyrosine Biosynthesis IV	5.25E-01	1.43E-01		PAH
Protein Ubiquitination Pathway	5.23E-01	5.79E-02		HSPA1A/HSPA1B,USP22,DNAJB1,CRYAB,DNAJC5,DNAJC16,HSPE1,DNAJB5,HSPB1,UBE2S,UBE2B,DNAJC27,HSPA5,USP13,HSPH1
NF-κB Activation by Viruses	5.2E-01	6.76E-02	0.447	PIK3R3,PIK3R2,HRAS,PIK3C2G,PRKCG
Dopamine Receptor Signaling	5.2E-01	6.52E-02	0.000	DRD2,ADCY7,PPM1L,PPP1CA,PPP2CB,PPP1R1B
Urate Biosynthesis/Inosine 5'-phosphate Degradation	5.01E-01	8.7E-02		IMPDH2,XDH
Inhibition of Matrix Metalloproteases	5E-01	7.5E-02		MMP9,THBS2,TIMP2
Gap Junction Signaling	4.97E-01	5.95E-02		DRD2,PIK3R3,PIK3R2,ADCY7,CSNK1G2,GUCY1A3,HRAS,PIK3C2G,ACTG2,PRKCG
PPAR Signaling	4.95E-01	6.38E-02	0.000	FOS,JUN,MAP3K7,NGFR,STAT5B,HRAS
Melatonin Signaling	4.92E-01	6.58E-02	1.342	MAP2K7,CAMK2G,CAMK2D,MAP2K3,PRKCG
Virus Entry via Endocytic Pathways	4.83E-01	6.32E-02		PIK3R3,PIK3R2,HRAS,PIK3C2G,ACTG2,PRKCG
Thyroid Cancer Signaling	4.81E-01	7.32E-02		CXCL10,NTRK3,HRAS
Airway Pathology in Chronic Obstructive Pulmonary Disease	4.77E-01	1.25E-01		MMP9
Superoxide Radicals Degradation	4.77E-01	1.25E-01		SOD2
Myo-inositol Biosynthesis	4.77E-01	1.25E-01		ISYNA1
Cyclins and Cell Cycle Regulation	4.67E-01	6.41E-02	0.447	CCNH,CDKN1A,PPM1L,PPP2CB,TGFB2
IL-4 Signaling	4.67E-01	6.41E-02		PIK3R3,LOC100909630/RT1-DMb,PIK3R2,HRAS,PIK3C2G
Retinol Biosynthesis	4.64E-01	7.14E-02		DHRS3,LRAT,PNPLA2
Purine Nucleotides De Novo Biosynthesis II	4.64E-01	7.14E-02		ADSL,IMPDH2,PFAS
Induction of Apoptosis by HIV1	4.63E-01	6.67E-02	-2.000	MAP2K7,NGFR,MAPK8,MAPK9
VEGF Signaling	4.61E-01	6.19E-02	0.447	PIK3R3,PIK3R2,HRAS,FOXO3,PIK3C2G,ACTG2
G Beta Gamma Signaling	4.5E-01	6.12E-02		KCNJ3,GNA13,GNG10,GNAT1,HRAS,PRKCG
Gαq Signaling	4.46E-01	5.81E-02	0.000	PIK3R3,RHOT2,PIK3R2,GNG10,RGS2,RGS16,PIK3C2G,FNBP1,PRKCG
Methionine Salvage II (Mammalian)	4.36E-01	1.11E-01		MTR
Rapoport-Luebering Glycolytic Shunt	4.36E-01	1.11E-01		BPGM
Antiproliferative Role of TOB in T Cell Signaling	4.32E-01	7.69E-02		TGFBR2,TGFB2
The Visual Cycle	4.11E-01	7.41E-02		DHRS3,LRAT
Activation of IRF by Cytosolic Pattern Recognition Receptors	4.09E-01	6.25E-02	0.000	JUN,ADAR,MAPK8,MAPK9
Granulocyte Adhesion and Diapedesis	4.08E-01	5.59E-02		CXCL11,HSPB1,GLG1,NGFR,MMP9,CXCL10,CXCL13,HRH3,HRH2,CX3CL1
β-alanine Degradation I	4.01E-01	1E-01		ABAT
Pyruvate Fermentation to Lactate	4.01E-01	1E-01		Ldha/RGD1562690
Thymine Degradation	4.01E-01	1E-01		UPB1
Hypoxia Signaling in the Cardiovascular System	3.97E-01	6.15E-02		JUN,HIF1AN,UBE2S,UBE2B
Oxidative Ethanol Degradation III	3.92E-01	7.14E-02		ALDH1A2,ACSS1
iNOS Signaling	3.85E-01	6.38E-02		FOS,JUN,IRAK3
Mitotic Roles of Polo-Like Kinase	3.85E-01	6.06E-02		PLK3,KIF23,PPM1L,PPP2CB
Superpathway of Methionine Degradation	3.85E-01	6.06E-02		MTR,CBS/LOC102724560,CTH,AHCYL2
Melanocyte Development and Pigmentation Signaling	3.76E-01	5.81E-02	-0.447	PIK3R3,PIK3R2,ADCY7,HRAS,PIK3C2G
Prostate Cancer Signaling	3.76E-01	5.81E-02		PIK3R3,PIK3R2,CDKN1A,HRAS,PIK3C2G
p70S6K Signaling	3.74E-01	5.6E-02	0.378	PIK3R3,PIK3R2,PPM1L,PPP2CB,HRAS,PIK3C2G,PRKCG
Ethanol Degradation IV	3.74E-01	6.9E-02		ALDH1A2,ACSS1
Uracil Degradation II (Reductive)	3.69E-01	9.09E-02		UPB1
Pentose Phosphate Pathway (Oxidative Branch)	3.69E-01	9.09E-02		H6PD
Eumelanin Biosynthesis	3.69E-01	9.09E-02		MIF
Phenylalanine Degradation I (Aerobic)	3.69E-01	9.09E-02		PAH
Acetate Conversion to Acetyl-CoA	3.69E-01	9.09E-02		ACSS1
Bladder Cancer Signaling	3.66E-01	5.75E-02		FGF1,MMP9,CDKN1A,FGF13,HRAS
Role of PI3K/AKT Signaling in the Pathogenesis of Influenza	3.62E-01	5.88E-02		PIK3R3,CRKL,PIK3R2,PIK3C2G
TNFR1 Signaling	3.58E-01	6.12E-02		FOS,JUN,MAPK8
CTLA4 Signaling in Cytotoxic T Lymphocytes	3.56E-01	5.68E-02		PIK3R3,PIK3R2,PPM1L,PPP2CB,PIK3C2G
LXR/RXR Activation	3.5E-01	5.47E-02	0.000	C4A/C4B,NGFR,MMP9,SERPINF2,PCYOX1,RBP4,ACACA
Phospholipase C Signaling	3.49E-01	5.26E-02	-0.302	ARHGEF11,PLA2G4E,RHOT2,GNA13,ADCY7,GNG10,ARHGEF12,PLA2G5,MYL6,ITK,HRAS,PRKCG,FNBP1
NAD Biosynthesis III	3.41E-01	8.33E-02		NMNAT2
Chondroitin Sulfate Biosynthesis	3.4E-01	5.71E-02		HS6ST3,NDST4,NDST1,UST
Agranulocyte Adhesion and Diapedesis	3.33E-01	5.26E-02		CXCL11,MYL6,GLG1,FN1,MMP9,CXCL10,CXCL13,MYH7B,ACTG2,CX3CL1
Amyloid Processing	3.21E-01	5.77E-02		CDK5R1,CAPN5,BACE1
T Helper Cell Differentiation	3.2E-01	5.56E-02		TGFBR2,LOC100909630/RT1-DMb,NGFR,IL6ST
Dermatan Sulfate Biosynthesis	3.2E-01	5.56E-02		HS6ST3,NDST4,NDST1,UST
NAD Salvage Pathway III	3.17E-01	7.69E-02		NMNAT2
Biotin-carboxyl Carrier Protein Assembly	3.17E-01	7.69E-02		ACACA
Ceramide Degradation	3.17E-01	7.69E-02		ASAH2
Small Cell Lung Cancer Signaling	3.01E-01	5.41E-02		PIK3R3,NOS1,PIK3R2,PIK3C2G
Serine Biosynthesis	2.94E-01	7.14E-02		DUSP26
Pregnenolone Biosynthesis	2.94E-01	7.14E-02		MICAL3
Tyrosine Degradation I	2.94E-01	7.14E-02		HPD
Role of CHK Proteins in Cell Cycle Checkpoint Control	2.88E-01	5.45E-02		CDKN1A,PPM1L,PPP2CB
Coagulation System	2.83E-01	5.71E-02		SERPINF2,SERPINE1
Cell Cycle Regulation by BTG Family Proteins	2.83E-01	5.71E-02		PPM1L,PPP2CB
Role of JAK2 in Hormone-like Cytokine Signaling	2.83E-01	5.71E-02		IRS2,STAT5B
Nucleotide Excision Repair Pathway	2.83E-01	5.71E-02		ERCC4,CCNH
Hereditary Breast Cancer Signaling	2.83E-01	5.13E-02		PIK3R3,PIK3R2,CDKN1A,GADD45B,HRAS,PIK3C2G
α-Adrenergic Signaling	2.79E-01	5.15E-02	0.000	PHKA2,ADCY7,GNG10,HRAS,PRKCG
Lymphotoxin β Receptor Signaling	2.78E-01	5.36E-02		PIK3R3,PIK3R2,PIK3C2G
Prostanoid Biosynthesis	2.74E-01	6.67E-02		PTGDS
Leptin Signaling in Obesity	2.66E-01	5.13E-02		PIK3R3,PIK3R2,ADCY7,PIK3C2G
Retinoate Biosynthesis I	2.58E-01	5.41E-02		DHRS3,ALDH1A2
Purine Nucleotides Degradation II (Aerobic)	2.58E-01	5.41E-02		IMPDH2,XDH
Arsenate Detoxification I (Glutaredoxin)	2.55E-01	6.25E-02		GLRX2
Inosine-5'-phosphate Biosynthesis II	2.55E-01	6.25E-02		ADSL
Wnt/Ca+ pathway	2.5E-01	5.08E-02		FZD2,FZD7,DVL3
Superpathway of Citrulline Metabolism	2.47E-01	5.26E-02		NOS1,ASS1
Pyrimidine Ribonucleotides Interconversion	2.47E-01	5.26E-02		ENTPD1,CMPK2
NAD Biosynthesis from 2-amino-3-carboxymuconate Semialdehyde	2.39E-01	5.88E-02		NMNAT2
Phosphatidylcholine Biosynthesis I	2.39E-01	5.88E-02		PCYT1B
Lysine Degradation II	2.39E-01	5.88E-02		AADAT
Cholesterol Biosynthesis I	2.36E-01	5.13E-02		LSS,DHCR24
Cholesterol Biosynthesis II (via 24,25-dihydrolanosterol)	2.36E-01	5.13E-02		LSS,DHCR24
Cholesterol Biosynthesis III (via Desmosterol)	2.36E-01	5.13E-02		LSS,DHCR24
Role of PKR in Interferon Induction and Antiviral Response	2.26E-01	5E-02		MAP3K7,MAP2K3
RAN Signaling	2.09E-01	5.26E-02		KPNB1
Superpathway of Serine and Glycine Biosynthesis I	2.09E-01	5.26E-02		DUSP26
Oleate Biosynthesis II (Animals)	2.09E-01	5.26E-02		Ptprt
5-aminoimidazole Ribonucleotide Biosynthesis I	2.09E-01	5.26E-02		PFAS
Histidine Degradation VI	2.09E-01	5.26E-02		MICAL3
Fatty Acid α-oxidation	2.09E-01	5.26E-02		ALDH1A2
DNA Methylation and Transcriptional Repression Signaling	1.96E-01	5E-02		DNMT3B
nNOS Signaling in Skeletal Muscle Cells	1.96E-01	5E-02		NOS1
Urea Cycle	1.96E-01	5E-02		ASS1

## Sheet: Cocaine_Upstream regulators
© 2000-2015 QIAGEN. All rights reserved.
Upstream Regulator	Log Ratio	Molecule Type	Predicted Activation State	Activation z-score	p-value of overlap	Target molecules in dataset	Mechanistic Network
CREB1		transcription regulator	Activated	5.887	5.32E-25	ANGPTL2,ARC,ARPC3,ATF5,ATP1A1,ATP2B4,BAG3,CAPN5,CDK14,CDKN1A,CEBPB,CLMP,COX8A,CREM,CRHBP,CSRP2,CYP46A1,DUSP1,DUSP14,ECEL1,EGR1,EGR2,EGR4,ESRRG,FGF13,FN1,FOS,FRMD6,GADD45B,GPR3,HPCA,HSPA5,ID1,IRS2,JUN,JUNB,KCTD4,KLF5,Ldha/RGD1562690,LSM11,LSS,LYPD6,MDGA1,MFSD2A,MIDN,MTSS1,NFIL3,NOS1,NPAS4,NPTX2,NR4A1,NR4A3,Nrgn,NRP1,NRP2,NTSR1,OTOF,PAM,PDYN,PENK,PER1,PER2,PTPRN,RBP4,REM2,RGS2,SCG2,SERINC2,SERTAD1,…	281 (18)
miR-149-3p (and other miRNAs w/seed GGGAGGG)		mature microrna	Activated	4.707	4.39E-24	ABCC1,ABLIM1,ABLIM2,ACBD4,ADAMTSL1,ADAR,ADCYAP1R1,AGAP2,AHCYL2,AHDC1,ALS2,AMPH,ANGEL1,ANK1,ANKRD45,APBA1,APBA2,ARC,ARHGEF11,ARL4D,ARPC2,ARSB,ATF7,BACE1,BEGAIN,BMF,C16orf74,C17orf75,C1orf95,C20orf27,CACNA2D2,CALR,CASR,CBFA2T2,CBFA2T3,CCDC136,CCDC64,CD180,CDC42BPA,CDC42EP4,CDKN1A,CDS2,CHD5,CHRNB2,CHRNE,CIT,CLIP2,CNIH2,COL1A1,CORO2B,CTIF,CTXN1,CX3CL1,CYP4V2,DDAH1,DDRGK1,DEPDC5,DLG4,DLGAP3,DNAJC5,DRD…
miR-762 (and other miRNAs w/seed GGGCUGG)		mature microrna	Activated	4.791	8.15E-21	AAK1,ABLIM2,ACACA,ACVR1B,ADAP1,ADCYAP1R1,ADD2,AFAP1,AGAP2,ALDH3B1,ANGEL1,APBA1,ARC,ARHGAP20,ARRB1,ATF7,B4GALT2,BEGAIN,C1orf95,CABLES1,CAMK2G,CAPN5,CARD11,CBFA2T3,CCDC64,CD180,CDS2,CHD5,CHMP3,CHRNB2,CHRNE,CLIP2,CNIH2,COL1A1,COX8A,CPLX2,CRHR1,CTIF,CTXN1,CUX2,CX3CL1,DCAF7,DHCR24,DNAJB5,DNAJC5,DTNA,DUSP5,ECEL1,EFNA3,EIF4EBP1,ELFN1,ENTPD1,EPB41,ERC1,FAM101B,FAM13A,FGF1,FKBP5,FLYWCH1,FNBP1,FNDC1,FSTL1,…
miR-3584-5p (and other miRNAs w/seed GGAGGAG)		mature microrna	Activated	5.651	3.65E-20	ACACA,ACVR1B,ADAMTSL1,ADCYAP1R1,AHCYL2,AHDC1,ALDH3B1,AMOTL1,ANKRD45,ARHGDIB,ARHGEF11,ARSG,C10orf10,C1QC,CABLES1,CALR,CAMK2D,CASR,CBFA2T2,CBS/LOC102724560,CCDC64,CDKN1A,CEP164,CEP68,CLIP2,CLMN,CLSTN2,COL14A1,COL1A1,COLEC12,CORO2B,CPLX2,CRHR2,CS,CTRL,CTXN1,CTXN3,CYB5B,CYP46A1,DDAH1,DENND2C,DLG3,DNAJB1,DNMT3B,DTNA,EFNA3,EFNB2,EFR3B,EGLN2,EIF5A2,ENTPD1,EPB41,EPHB2,ESAM,FAM168B,FAM212B,FKBP1A,FKBP4,FT…
miR-4290 (miRNAs w/seed GCCCUCC)		mature microrna	Activated	5.756	7.61E-20	ACACA,ADD2,AGAP2,AMOTL1,ANK2,APBA1,APBA2,APPBP2,ARL3,ARRB1,ARSB,ASB2,ATP10A,ATP1A1,C1orf95,C1QTNF5,C3orf18,CA3,CALR,CAMK2G,CAPZA1,CCDC110,CCDC64,CDS2,CEP68,CHRNB2,CLIP2,CPLX2,CRKL,CSNK1G2,CTIF,CYB5D1,CYTH3,DDAH1,DEPDC5,DHCR24,DLG3,DNAJB1,DNAJB5,EFR3B,EGLN2,EPB41,ERLIN2,ERN1,FAM126B,FAM13A,FAM168A,FAM212B,FAM89B,FBXW2,FLRT1,FSTL1,FZD7,GAB2,GDF10,GJB5,GRIK3,H6PD,HIPK2,HTR4,HTR7,IL16,ISOC1,KCNK3,KCT…
miR-1913 (and other miRNAs w/seed CUGCCCC)		mature microrna	Activated	5.709	1.29E-18	ABAT,ABLIM2,ADARB1,ADD2,ADIPOR2,ALDH1A2,ANGEL1,ARF4,ARHGEF12,ARRB1,ATF7,B3GNT3,C1orf95,C1QTNF5,C3orf18,CACNA2D2,CALR,CAPRIN1,CDC42EP4,CDS2,CEP164,CIT,CLMN,CNIH2,COL11A1,CPLX2,CRHR1,CRHR2,CYTH3,DCAF8,DDAH1,DEPDC5,DGCR2,DHCR24,DNMT3B,DRD2,DUSP1,EFNA3,EFR3B,EGLN2,ELFN1,ENTPD1,ERC1,ESAM,ETV5,EXTL3,FAM212B,FGF1,FLYWCH1,GAB2,GADD45B,GANC,GIT1,GJB5,GNAT1,GNL3L,GPAM,GPR153,GRIK3,H6PD,HIPK2,HOMEZ,HPCA,HUN…
miR-1237-5p (and other miRNAs w/seed GGGGGCG)		mature microrna	Activated	4.844	2.35E-18	ABCC1,ACBD4,ACSS1,ADAR,AFAP1,AGAP2,AMIGO3,ANGPTL2,ANK1,APBA2,ARHGEF11,ARRB1,ASB1,ATP10A,ATP2B3,B3GNT3,B4GALT2,BANP,BEGAIN,C1orf95,C20orf27,C3orf18,CABLES1,CACNA2D2,CCDC77,CCDC88C,CD180,CDC42BPA,CDK5R1,CDKN1A,CDS2,CEACAM1,CHD5,CHRNB2,CHTF8,COL6A3,CPLX2,CRHR1,CS,CTIF,CTXN1,CX3CL1,CYB5D1,DCAF8,DDA1,DEPDC5,DGCR2,DISP2,DLG4,DLGAP1,DNAJC5,DUSP2,DVL3,EBF4,ECEL1,EFNA3,EIF5A2,ELFN1,EPHB2,ESAM,EXTL3,FAM212…
miR-1207-5p (and other miRNAs w/seed GGCAGGG)		mature microrna	Activated	3.472	7.66E-18	ABCC1,ABLIM2,ACACA,ACAP3,ACBD4,ADD2,AGAP2,ALDH3B1,ALDH5A1,AMIGO1,ANGEL1,ANKRD45,APBA1,ARC,ARHGDIB,ARHGEF26,ARL3,ARRB1,ARSB,ATF6,ATF7,ATP2B3,BEGAIN,C16orf74,C1QB,C3orf18,CABLES1,CALR,CASC3,CBFA2T3,CDC42BPA,CDC42EP4,CDK5R1,CEP164,CHD5,CHRNB2,CHRNE,CLIP2,CLMN,CLSTN2,CNIH2,COL6A3,CORO2B,CPLX2,CRHR1,CS,CTXN1,CX3CL1,CYB5D1,CYBB,CYP46A1,DACT2,DDA1,DDAH1,DEPDC5,DGCR2,DHCR24,DIP2A,DISP2,DLG4,DLGAP3,DNAJC5…
miR-486-3p (and other miRNAs w/seed GGGGCAG)		mature microrna	Activated	4.727	9.72E-18	ABCC1,ABLIM1,ACAP3,ADARB1,ADCYAP1R1,AHDC1,ALOX5,AMIGO1,AMIGO3,APBA2,ARC,ARHGAP24,ARL3,ATF7,B3GALT5,BEGAIN,BMF,C10orf10,C20orf27,CABLES1,CACNA2D2,CAPN5,CARD11,CBFA2T3,CCDC64,CDC42EP4,CDK14,CEACAM1,CHMP3,CHRNB2,CLIP2,CLSTN2,CNIH2,COL6A3,CPLX2,CS,CSNK1G2,CTIF,CTXN1,CYBB,DCAF7,DCAF8,DDA1,DIP2B,DNAJB1,DNAJC5,DUSP2,DUSP5,DVL3,ECEL1,EGLN2,EGR2,ELAC1,ELOVL5,EPHB2,ERC1,ESAM,FAM101B,FAM212B,FLYWCH1,FMOD,FN…
cocaine		chemical drug	Activated	4.107	1.58E-17	ARC,CASR,DLG4,DNMT3B,DRD2,DUSP1,DUSP14,DUSP5,DYNLL1,EFNB2,EGR1,EGR2,EGR4,FOS,FRMD6,GABRA1,GADD45B,IRS2,JUN,JUNB,KCNC1,KLF5,MIDN,NOS1,NR4A1,NR4A3,NRD1,NTS,PDYN,PER1,PPP1R1B,SERTAD1,SHF,SNCA,SPAG4,TAC1,Tpm1,TRH	288 (17)
miR-1909-3p (and other miRNAs w/seed GCAGGGG)		mature microrna	Activated	3.700	1.67E-17	AAK1,ABLIM2,ACBD4,ACVR1B,ADD2,AFAP1,AGAP2,AHDC1,ALDH5A1,AMIGO3,AMPH,APBA2,AQP1,ARC,ARHGAP9,ARHGDIB,ARL3,ATF5,ATF7,ATP2B3,B3GNT3,B4GALT2,C10orf10,C16orf74,C1orf95,CAMK2G,CASC3,CCDC64,CEP164,CHRNE,CHTF8,CLCN6,CNIH2,CPLX2,CRHR1,CRHR2,CS,CTXN1,CUX2,CX3CL1,CYBB,CYP46A1,DACT2,DDAH1,DLG4,DLGAP3,DRD2,DVL3,EFR3B,EIF4EBP1,ELL2,ELOVL5,ERCC4,ETV5,FGF1,FKBP1A,FLYWCH1,FZD2,FZD7,GABRA3,GLG1,GPAM,GRIK3,H6PD,HAPL…
miR-4651 (and other miRNAs w/seed GGGGUGG)		mature microrna	Activated	3.564	2.62E-17	AAK1,ACAP3,ACBD4,ACSS1,ACVR1B,ADCYAP1R1,AHDC1,ALDH1A2,ANGEL1,ARC,ARRB1,ARSB,ATF7,ATP1A1,ATP2B4,B3GALT5,B3GNT2,B3GNT3,BMF,C15orf27,C1orf95,C1QB,C20orf27,CACNA2D2,CASR,CCDC64,CD180,CDC42EP4,CDKN1A,CDS2,CEACAM1,CEP164,CHRNE,CLMN,CNIH2,CORO2A,CORO2B,CPLX2,CRHR1,CX3CL1,CYBB,DCAF7,DDA1,DGAT2,DGCR2,DHCR24,DLG3,DLG4,DLK2,DNAJB5,DTNA,DVL3,EFR3B,EIF4EBP1,ELL2,ESAM,EXTL3,FKBP4,FKBP5,FNBP1,FZD2,FZD7,GAB2,GIT…
miR-4271 (and other miRNAs w/seed GGGGAAG)		mature microrna	Activated	3.453	3.12E-17	ACAP3,ACBD4,ADAMTSL1,ADIPOR2,AGAP2,AHCYL2,AKAP7,ALDH3B1,ANKRD45,AQP1,ARHGEF11,ARPP19,ARPP21,ATF5,ATF7,C1orf64,CABLES1,CBFA2T2,CCDC88C,CDS1,CDS2,CEACAM1,CHRNB2,CHRNE,CIT,CLCN6,CLIC4,CORO2B,CPLX2,CXCL13,CYB5B,DCAF7,DGAT2,DHCR24,DNAJC16,DNAJC27,DNMT3B,DTNA,EFNA3,EGR1,EGR2,EIF4EBP1,EPB41L4B,ESRRG,EXOC8,FAM126B,FAM212B,FKBP1A,FKBP5,FOXO3,FTO,FZD2,GAB2,GABRE,GADD45B,GIT1,GJA5,GNAT1,GPRIN1,GRIK1,GSTM5,H…
miR-27a-3p (and other miRNAs w/seed UCACAGU)		mature microrna	Activated	6.874	3.83E-17	AAK1,ABCA12,ACACA,ADAMTSL1,AFAP1,AKAP7,AMOTL1,ANK1,ANK2,APBA2,APPBP2,ARHGEF26,ARL4D,ARPP19,BACE1,C15orf27,CAMK2D,CAPZA1,CASC3,CBFA2T3,CBLB,CDK14,CDK5R1,CDR2,CDS1,CDS2,CIT,CSRP2,CTH,CXCL11,DAP3,DCAF7,DDAH1,DLGAP3,DNAJC27,DTNA,DTX4,DUSP5,EFNA3,EFNB2,EIF5A2,ELL2,EPB41,EPHB2,EPS8,ERO1L,EXPH5,FAM126B,FAM13A,FBLN2,FGF1,FLRT2,FN1,FNBP1,FOXO3,FRMD6,FZD7,GJA5,GLRA2,GNA13,GNS,GPAM,GRAMD1C,GRIK3,GRIN3A,HCN4…
miR-128-3p (and other miRNAs w/seed CACAGUG)		mature microrna	Activated	6.602	5.57E-17	ABCA12,ABCB10,ADCY7,AFAP1,ANK1,APBA2,APPBP2,ARHGAP28,ARHGEF11,ARPP21,BACE1,BMF,C15orf27,CABLES1,CASC3,CBFA2T3,CCDC88C,CDS1,CDS2,CHTF8,CLCN6,CLIC4,CLSTN2,COX8A,CRKL,CSRP2,CTH,DAP3,DCAF7,DDAH1,DLGAP3,DTNA,DTX4,DUSP5,EBF4,ELL2,EPB41,EPHB2,ERLIN2,FAM126B,FAM155A,FBLN2,FBXW2,FNDC7,FRMD4A,FZD7,GNA13,GNS,GPAM,GRIK3,HCN4,HIPK2,HMBOX1,HUNK,IGSF3,IL16,KBTBD11,KCNA1,KCNJ10,KCTD4,KIAA1147,LRAT,LYPD3,MAN2A2,M…
miR-3918 (miRNAs w/seed CAGGGCC)		mature microrna	Activated	4.504	1.40E-16	ABCA12,ABCC1,ADAP1,ADCYAP1R1,AK3,ALDH5A1,ALS2,AMIGO3,ANGEL1,APBA2,AQP1,ARC,ARHGAP20,ARHGEF12,ARRB1,ASB13,ASTN1,ATF7,ATP2B3,BEGAIN,C1orf64,C1orf95,C3orf18,CABLES1,CACNA2D2,CAPN5,CARD11,CBS/LOC102724560,CEBPB,CEP164,CHD5,CHTF8,CIT,CLIP2,CPLX2,CRELD2,CRHR2,CSNK1G2,CTIF,CTRL,CYTH3,DNAJC27,DNAJC5,DNMT3B,DRD2,EEF1D,EFR3B,ERC1,FAM13A,FAM168A,FMNL2,FNBP1,GALNS,GINS2,GPRIN1,GRIK3,HCN4,HIF1AN,HRH3,HUNK,ID3…
miR-1291 (and other miRNAs w/seed GGCCCUG)		mature microrna	Activated	4.926	1.72E-16	ABCC1,ABLIM2,ACAP3,ACSS1,ADAMTSL1,ADIPOR2,AFAP1,AK3,AMIGO3,AMPH,ANK1,APBA1,AQP1,ARHGDIB,ARPP19,ASB2,B3GALT1,CA3,CABLES1,CAMK2D,CCDC155,CDC42BPA,CDS2,CHTF8,CLMN,CRHR2,CSNK1G2,CTIF,DIP2A,DLG4,DNAJB1,DNAJB5,DNAJC27,DRD2,EBF4,EIF4EBP1,ELOVL5,ENTPD1,EPHB2,EPS15,ETV5,FAM168B,FAM212B,FAM71E1,FAM89B,FLT3,FLYWCH1,GJA5,GJB5,GPR153,GPR3,HCN4,HIF1AN,IER5,IGSF3,IQGAP3,IQSEC3,JUP,KBTBD11,KCNMB4,KIAA1147,KIAA16…
beta-estradiol		chemical - endogenous mammalian	Activated	2.404	5.82E-16	ABCB10,AFP,ALDH1A2,AMOTL1,AQP1,ARC,ASB1,ASB2,ATF5,ATXN3,BIK,C4A/C4B,CALB1,CALR,CBFA2T3,CDC42EP4,CDK5R1,CDKN1A,CEBPB,CHAT,CLSTN2,COL1A1,COLEC12,CREM,CRHR1,CRHR2,CXCL10,CXCL11,CXCL13,CYBB,CYTH3,DLG3,DLG4,DRD2,DUSP1,DYNLL1,Eda,EFNB2,EGR1,EGR2,FBLN2,FMOD,FN1,FNBP1,FOS,FOXG1,FOXO3,FST,FSTL1,GAB2,GADD45B,GMFB,GNS,GPAM,GUCY1A3,H6PD,HBB,HRAS,HSPA5,HSPB1,HSPH1,HTR1A,HTR4,HTR5A,HUNK,ID1,IGFBP2,IL6ST,IRS2,J…	422 (18)
miR-3151-5p (and other miRNAs w/seed GUGGGGC)		mature microrna	Activated	5.086	2.33E-15	AAK1,ACAP3,ACSS1,ACVR1B,ADCYAP1R1,AFAP1,AGAP2,ANGEL1,ANO10,ARC,ARRB1,ASB1,ASTN1,B3GNT3,C1orf95,CABLES1,CACNA2D2,CAMK2G,CBFA2T2,CDC42EP4,CHRNB2,CLIP2,COX8A,CPLX2,CTIF,CYTH3,DCAF7,DIP2A,DNAJB1,DNAJB5,DNASE1L2,DNMT3B,DUSP2,DVL3,EBF4,ECEL1,ELAC1,ENTPD1,EPHB2,FAM101B,FAM168B,FAM212B,FLT3,FNDC1,FRMD4B,FZD2,GADD45B,GIT1,GJA5,GLG1,GNAT1,GNL3L,GPR146,GPR153,HIPK2,IQSEC3,ISYNA1,KCNA1,KCNA2,KCNC1,KCNK3,KCTD…
miR-3083-5p (and other miRNAs w/seed GGCUGGG)		mature microrna	Activated	3.776	3.30E-15	AAK1,ABAT,ADAP1,ADAR,ADD2,AFAP1,AGAP2,ALOX5,ALS2,AMIGO3,ANGEL1,APBA2,ARL3,ARPP19,ARSB,ASTN1,ATF7,B3GNT3,BEGAIN,BMF,C17orf75,C1orf95,C3orf18,CABLES1,CAMK2G,CAPN5,CBFA2T3,CCDC64,CDC42BPA,CDK5R1,CHAT,CHD5,CHRNE,CLIP2,CNIH2,CORO1A,CORO2A,CORO2B,CPLX2,CRHBP,CRHR1,CRHR2,CSNK1G2,CTIF,CTXN1,CUX2,CX3CL1,CYP46A1,DDA1,DHCR24,DISP2,DOK3,DTNA,EIF4EBP1,ENTPD1,EPHB2,ERN1,FGF1,FKBP1A,FTO,FZD7,GJA5,GLI3,GLP1R,GPR…
miR-485-5p (and other miRNAs w/seed GAGGCUG)		mature microrna	Activated	6.431	3.40E-15	ABCC1,ABLIM2,ADCYAP1R1,ADIPOR2,AFAP1,AKAP12,ALS2,ANGPTL2,ARSB,C17orf75,CAPN5,CBFA2T2,CCDC136,CDKN1A,CDS1,CEACAM1,CEP164,CRHR1,CRIP3,CRIPT,CYP4V2,CYTH3,DCAF7,DHCR24,DHRS3,DISP2,DLK2,DOK3,DRD2,DTNA,DVL3,EFR3B,ENTPD1,EPS15,FAM13A,FBXW2,FKBP4,FTO,FZD7,GAB2,GABRE,GALNS,GANC,GJA5,GLP1R,GNS,GPR153,GPR3,GPR34,GRIK3,H6PD,HIF1AN,HIF3A,HIPK2,ITK,KBTBD11,KCNK3,KDELC2,KIAA1644,KIAA1671,KIF1A,KLHDC10,KRT17,LET…
miR-16-5p (and other miRNAs w/seed AGCAGCA)		mature microrna	Activated	5.116	3.83E-15	AADAT,ACACA,AFAP1,AHCYL2,AHNAK2,AKAP12,AMIGO3,AMOTL1,ANGEL1,ARHGAP20,ARL3,ARPP19,ARPP21,ASB1,ATF6,ATP2B3,B3GNT2,BACE1,C1QB,CA8,CAPRIN1,CASR,CBFA2T3,CCDC64,CCDC88C,CDK5R1,CDS2,CEP68,CHD5,CHD6,CHORDC1,CHRNE,CNIH2,CRHBP,CRKL,CTIF,CX3CL1,CXCL10,DCAF7,DCAF8,DENND2C,DEPDC5,DNAJC16,DNAJC27,DTNA,EFNB2,EGLN2,EIF5A2,ELAC1,ELL2,ELMO2,ENTPD1,EPB41L4B,ERLIN2,ESRRG,EXTL3,FAM101B,FGF1,FKBP1A,FKBP5,FLT3,GABRE,GI…
miR-423-5p (and other miRNAs w/seed GAGGGGC)		mature microrna	Activated	3.208	5.19E-15	ACACA,ACAP3,ACVR1B,ADAR,AGAP2,AHDC1,ALDH1A2,ANGPTL2,APBA1,AQP1,ARC,ARL4D,ARPC5,ARSB,ASB2,ATP2B3,BMF,C1orf95,C20orf27,CACNA2D2,CAPN5,CASC3,CASR,CBFA2T3,CCDC64,CDC42EP4,CDKN1A,CDS2,CEACAM1,CEBPB,CHD5,CHTF8,CLIC4,CLIP2,COL1A1,CORO2B,CPLX2,CRHR2,CRIP3,CRIPT,CSNK1G2,CX3CL1,CYP46A1,DLGAP3,DTNA,DVL3,ECEL1,EFNA3,EFNB2,EGR1,EIF4EBP1,ELFN1,EPB41L4B,ERC1,FAM212B,FKBP4,FKBP5,GABRA3,GABRE,GLP1R,GNAT1,GPRIN1,G…
miR-4283 (miRNAs w/seed GGGGCUC)		mature microrna	Activated	4.297	7.37E-15	ACAP3,ACVR1B,ADCYAP1R1,ADIPOR2,AFAP1,AHDC1,AKAP12,ALDH5A1,ANGEL1,ANGPTL2,ARC,ARF4,ATF7,B4GALT2,BMF,C1orf95,C1QC,CASR,CCDC64,CDKN1A,CLIP2,CLMN,CPLX2,CTIF,CTXN1,CX3CL1,CYP46A1,DIP2A,DLG3,DNASE1L2,DRD2,DUSP26,EBF4,EFNB2,EPB41,ERLIN2,EXPH5,FAM101B,FGF13,FMOD,FNBP1,FREM1,FSTL1,FZD2,GALNS,GIT1,GJA5,GLG1,GNAT1,GRIK3,HPCA,HTR5A,IGSF3,IQSEC3,KBTBD11,KCNA1,KCTD15,KIF1B,KIF21B,KLHDC7A,KLHL12,LGI2,LSS,LYPD6,…
miR-3173-5p (and other miRNAs w/seed GCCCUGC)		mature microrna	Activated	7.183	8.95E-15	ABAT,ABCC1,ABLIM2,ACAP3,ADAR,ADCYAP1R1,ADD2,AFAP1,AKAP7,AMPH,ANGEL1,APBA2,ARC,ARSB,ATF5,ATP2B3,BMF,C10orf10,C1orf95,C3orf18,CCDC88C,CDC42BPA,CLCN6,CLMN,CORO2A,CRHR1,CTIF,CYTH3,DDA1,DGCR2,DIP2A,EBF4,EFR3B,ELOVL5,EPHB2,ETV5,FAM3C,FLRT1,FMNL2,GAB2,GANC,GLG1,GNAT1,GRIK3,H6PD,HIF1AN,HIPK2,HUNK,IQSEC3,ITPKA,KCNK3,KCTD15,KHNYN,KIAA0513,KIAA1671,KIF1A,KIF5C,KLHDC7A,KRT77,LGI2,LRPAP1,LRRC10B,LSS,MAP3K9,MA…
dexamethasone		chemical drug		1.492	9.66E-15	ABCC1,ACACA,ACTG2,AFP,AMIGO2,ANK2,AP3S1,AQP1,ARRB1,ATP1A1,BACE1,C10orf10,C1QB,CA8,CALB1,CALR,CDKN1A,CEACAM1,CEBPB,CHAT,CLIC4,CMPK2,COL11A1,COL1A1,CRHBP,CRHR1,CRYAB,CX3CL1,CXCL10,CYBB,DAP3,DHCR24,DNER,DUSP1,DUSP5,EDNRB,EGR1,EGR2,EPB41,EPB41L4B,ETV5,FAM89B,FBLN2,FKBP4,FKBP5,FLRT2,FN1,FOS,FOXG1,FOXO3,FST,FTH1,GABRA3,GADD45B,GLI1,GLP1R,GLRA2,GNS,GPC3,GPR153,GSTM5,H6PD,HPD,HSPA5,HSPH1,HUNK,ID1,IGFBP2,…	401 (17)
miR-637 (and other miRNAs w/seed CUGGGGG)		mature microrna	Activated	4.663	1.65E-14	ABCC1,ABLIM1,ACACA,ACSS1,ACVR1B,ADCYAP1R1,ADD2,AFAP1,AK3,ANGPTL2,ARC,ARRB1,ARSB,ATF7,ATP10A,C1QTNF5,CABLES1,CACNA2D2,CALR,CARD11,CCDC155,CDC42BPA,CDKN1A,CDS2,CEACAM1,CEP164,CHTF8,CNIH2,COL1A1,CPLX2,CRHR1,CTIF,DCAF7,DCAF8,DDA1,DVL3,EBF4,EFNA3,EFNB2,EGR4,EPB41L4B,ETV5,EXOC8,FAM212B,FGF1,FKBP1A,GAB2,GADD45B,GJA5,GLG1,GLP1R,GPR17,GPR3,GRIK3,GUCA2A,H6PD,HCN4,HIF3A,HPCA,HUNK,IQSEC3,ISYNA1,ITGA10,JUN,JU…
miR-4731-5p (miRNAs w/seed GCUGGGG)		mature microrna	Activated	3.690	1.74E-14	AAK1,ABAT,ABLIM2,ACACA,ACAP3,ACVR1B,ADARB1,ADCYAP1R1,AGAP2,AK3,AMIGO3,ARC,ASB13,ATF7,B3GNT3,BEGAIN,C1orf64,C1orf95,CALR,CAMK2D,CARD11,CDC42BPA,CDC42EP4,CDKN1A,CEP164,CIT,CLCN6,CLMN,CLSTN2,CNIH2,CORO2B,CPLX2,CRHR2,CRIP3,CTRL,CX3CL1,CYTH3,DACT2,DCAF8,DHCR24,DHRS3,DIP2A,DLG3,DVL3,EBF4,EFR3B,ERN1,ETV5,EXTL3,FAM13A,FAM168B,FAM89B,FBXW2,FGF1,FKBP1A,FKBP5,FLYWCH1,FMOD,FOXO3,FREM1,GADD45B,GIT1,GLG1,GNAT1…
miR-4292 (and other miRNAs w/seed CCCUGGG)		mature microrna	Activated	5.883	2.35E-14	ABAT,ABCC1,ACAP3,ADAM9,ADAR,ADCYAP1R1,ADD2,AGAP2,AHCYL2,ANK1,ANO10,APBA1,ARC,ARHGAP24,ARPC5,ARRB1,ARSB,ASB1,ASTN1,B4GALT2,BANP,BMF,C16orf74,C1orf64,CASR,CBFA2T3,CCDC64,CDK5R1,CHD5,CHTF8,CIT,CLIP2,CLSTN2,COLEC12,CPLX2,CSNK1G2,CX3CL1,DCAF7,DLGAP3,DNAJB1,DNMT3B,DOK3,ENTPD1,ENTPD5,EPS8,FAM3C,FKBP4,FMOD,GAB2,GJA5,GJB5,GLI1,GLP1R,GPR153,GRASP,GRIK3,H6PD,HRAS,ID1,IER5,IQGAP3,IQSEC3,ISYNA1,JUP,KCNC1,KCNJ…
miR-4489 (miRNAs w/seed GGGGCUA)		mature microrna	Activated	4.474	4.17E-14	ACAP3,ADCYAP1R1,ADIPOR2,ALDH5A1,ARC,ARF4,ARSB,ATF7,B4GALT2,BMF,CASC3,CBFA2T2,CCDC64,CLIP2,CLMN,CPLX2,CS,CX3CL1,DLG3,EBF4,EFNB2,EFR3B,EPB41,ERLIN2,EXPH5,FAM212B,FGF13,FNBP1,FTO,GDF10,GNAT1,GRIK3,H6PD,HIF3A,HPCA,HTR5A,IGSF3,IQSEC3,KCNA1,KCNA2,KCNJ10,KCTD14,KIAA0907,KIF1B,KIF21B,LSS,MAGI1,MAGI3,MAP2K3,MATN2,MDGA1,MPEG1,MXD3,NAV3,NID1,NOS1,NPAS2,NXPH4,PACSIN1,PBX1,PFAS,PIP4K2B,PLEKHM3,PMEPA1,POFUT1,P…
miR-1224-3p (miRNAs w/seed CCCACCU)		mature microrna	Activated	4.223	4.37E-14	ADAMTSL1,ADARB1,ADIPOR2,ALDH3B1,AMIGO3,ARHGEF12,ARL3,ARPP21,ARRB1,ARSB,ASB1,B4GALT2,BACE1,C11orf63,CAPN5,CDC42BPA,CEP68,CHRNE,CHTF8,CLMN,CORO2A,CPLX2,CRIP3,CSNK1G2,CUX2,CX3CL1,CXCL11,CYB5B,DEPDC5,DGCR2,DHCR24,DLG3,DLGAP1,DNAJB1,DNAJB5,DTX4,ENTPD1,EPB41L4B,ERN1,FLT3,GABRA3,GIT1,GJA5,GLP1R,GRAMD1C,HCN4,HIPK2,IL16,IQSEC3,KCNK3,KIAA0513,KIF1B,KLHDC7A,LDOC1L,LRRC55,LYPD6,MAFF,MDGA1,MICAL3,MLLT6,MOB3A,…
miR-342-5p (and other miRNAs w/seed GGGGUGC)		mature microrna	Activated	4.908	5.09E-14	AAK1,ACAP3,AGAP2,AHNAK2,ALDH3B1,AMIGO1,AMIGO3,ANGEL1,ARRB1,ATF7,B3GALT5,C1orf95,C1QC,CAMK2D,CASR,CDC42EP4,CHD5,CLMN,CNIH2,CPLX2,CUX2,DCAF7,DDA1,DLG4,DVL3,EIF4EBP1,ERC1,ERN1,FAM89B,FLYWCH1,FOXO3,FTO,GAB2,GLG1,GPAM,HAPLN4,HIF3A,HIPK2,HPCA,HVCN1,IQSEC3,KCNC1,KCNJ16,KCNK3,KCTD15,KIAA0513,KIAA1407,KIF1A,KIF21B,LSS,MAFF,MAPK9,MDGA1,MGAT3,MICAL3,MIDN,MLLT6,MPPED1,NCAM1,NDST1,NGFR,NOS1,NPTX2,NR4A1,NXPH4,…
miR-661 (miRNAs w/seed GCCUGGG)		mature microrna	Activated	6.528	5.46E-14	AAK1,ADAP1,ADARB1,AFAP1,ALS2,AMIGO3,ANGEL1,ARC,ARHGEF11,ARPC5L,ARPP19,ARRB1,ATP10A,B3GALT5,C10orf10,C16orf62,C16orf74,C1orf95,CARD11,CASR,CCDC136,CCDC64,CDK5R1,CDS2,CHD5,CHRNB2,CHTF8,CIT,CLIP2,CLMN,COL1A1,CORO2A,CPLX2,CRHR2,CSNK1G2,CTRL,CUX2,CX3CL1,CYP4V2,DCAF8,DDA1,DEPDC5,DIP2B,DRD2,DTNA,EFR3B,EPHB2,ERC1,EXOC8,EXPH5,FAM168A,FAM212B,FKBP5,FST,GABRA3,GABRE,GANC,GLG1,GPR153,GPR3,GRASP,GRIK3,GSTM5,G…
miR-330-5p (and other miRNAs w/seed CUCUGGG)		mature microrna	Activated	4.811	6.18E-14	AAK1,ABAT,ABCC1,ACVR1B,AHCYL2,ALDH1A2,ALDH5A1,AMIGO2,AMOTL1,ANK1,APBA1,ARC,ARL4D,ARPC5L,ARPP21,ASTN1,B3GALT1,C3orf18,CBFA2T3,CD180,CLCN6,CLMN,CORO2B,CPLX2,CRHR1,DDAH1,DLG3,DRD2,DTNA,DTX4,EFNA3,EGR4,ELFN1,ELMO2,EPS15,ERC1,FAM101B,FAM126B,FAM13A,FBXW2,FGF1,FNDC1,GDF10,GLG1,GLP1R,GNAT1,GPR153,GPRIN1,GRIK3,H6PD,HPCA,HTR4,HTR7,HUNK,ID1,IER5,IQSEC3,KCNC1,KCNJ10,KCTD14,KCTD15,KHNYN,KIAA0513,KIAA1147,KIF…
miR-124-3p (and other miRNAs w/seed AAGGCAC)		mature microrna	Activated	7.088	7.23E-14	AAK1,ADIPOR2,AK3,AMOTL1,ANGEL1,ANGPTL2,AQP1,ARHGAP28,ARRB1,ARSB,ARSG,ASB1,ATF7,ATP1A1,ATP2B4,ATP6V0E1,BACE1,BMF,CACNA2D2,CADPS,CASC3,CDS1,CEP68,CLCN6,CLMN,CLMP,CNTN1,CORO2A,CRKL,CTXN1,CYP4V2,DCAF7,DDA1,DGAT2,DHCR24,DIP2B,DNMT3B,DTX4,EDNRB,EFNB2,EGR1,EGR2,ELL2,ELMO2,ELOVL5,EMD,EPB41L4B,EPS8,ERN1,EXTL3,FAM174A,FMNL2,FMOD,FNBP1,FRMD4A,FRMD4B,FSTL1,GLI3,GMFB,GNA13,GNG10,GNS,GPAM,GPR153,GRASP,GRIN3A,H…
miR-4640-5p (and other miRNAs w/seed GGGCCAG)		mature microrna	Activated	6.358	7.36E-14	AAK1,ABCC1,ACACA,ACVR1B,ADAMTSL1,AGAP2,AHCYL2,AKAP7,ALDH3B1,ALS2,ANGEL1,APBA1,APPBP2,ARHGAP28,ARHGDIB,ATXN3,BPGM,C17orf75,C1orf64,C1orf95,C1QTNF5,CCDC155,CCDC64,CDC42BPA,CDK5R1,CDKN1A,CHD5,CHTF8,CLSTN2,CPLX2,CRHR2,CTIF,CYP46A1,CYP4V2,CYTH3,DDA1,DDAH1,DISP2,DLK2,DTX4,DVL3,EBF4,EFNA3,ELMO2,ERC1,ERLIN2,ERN1,FAM155A,FAM168A,FLYWCH1,FMNL2,FN1,FRMD4A,FZD2,GAB2,GABRA3,GABRE,GALNS,GDF10,GJB5,GLI3,GPR153,…
miR-1915-3p (and other miRNAs w/seed CCCAGGG)		mature microrna	Activated	4.750	9.77E-14	ACAP3,ACBD4,ACSS1,ACVR1B,ADAP1,ADARB1,ADCYAP1R1,ANGEL1,ANK2,ARPP21,ARSB,ATF7,BMF,C1orf95,C4A/C4B,CADPS,CAPN5,CDK5R1,CEP164,CHD5,CHTF8,CLCN6,CLMN,CNTN1,COQ10B,CORO2A,CORO2B,CPLX2,CRHR1,CS,CYTH3,DCAF8,DDA1,DGCR2,DHCR24,DIP2B,DNAJC27,DOK3,DRD2,DUSP26,EFR3B,EGR4,EXTL3,FAM212B,FN1,FOXO3,FREM2,GAB2,GINS2,GIT1,GJC3,GLP1R,GLRA2,GNAT1,GNL3L,GPR153,H6PD,HAPLN4,HCN4,HIF3A,HSPA5,JUNB,KANK4,KCNA1,KCNC1,KCNC2,…
HTT		transcription regulator	Inhibited	-2.500	1.16E-13	ADAM23,AKAP12,AQP1,ARPP19,ARPP21,ATP1A1,ATP2B3,ATP6V0E1,B3GNT2,CDK2AP1,CDKN1A,CEBPB,CHAT,CHRNB2,CIT,COL6A3,CORO2B,CPLX2,CRYAB,CX3CL1,DLG3,DLG4,DNAJB1,DRD2,DUSP5,EDNRB,EGR1,EGR2,FGF1,FKBP4,FN1,FOS,FOXO3,GABRA1,HPCA,HRAS,HSPA5,HSPE1,HUNK,JUN,JUNB,JUP,KCNA1,KCNK3,KLF5,MPEG1,NEFH,NFIL3,NGFR,NOS1,NR4A1,NTS,OPRL1,PCP4,PENK,PER1,PER2,PPP1R1A,PPP1R1B,PRKAA2,PRKCG,PROM1,PTPN5,RASD2,RBP4,RGS14,RGS16,SGK1,S…	279 (16)
miR-4308 (and other miRNAs w/seed CCCUGGA)		mature microrna	Activated	6.217	2.17E-13	ACAP3,ADAM9,ADAP1,ADARB1,AHCYL2,ANK2,AP3S1,APBA1,APPBP2,ARHGAP24,ASB1,ASB13,ASTN1,ATF7,BACE1,C11orf63,C15orf27,C1orf95,C1QC,CDC42EP4,CDS2,CLMN,COL14A1,CX3CL1,DDAH1,DHCR24,DNAJB1,DTX4,DUSP5,DVL3,ENTPD1,EPB41,ERC1,FAM3C,FLYWCH1,FMOD,GMFB,GPR3,GRIK3,GRIN3A,HSPA5,ID1,ITK,JUNB,JUP,KANK4,KCNC1,KCNJ14,KCTD14,KIAA1147,KIAA1644,KLHDC7A,LAMA4,MBTPS2,MDGA1,MLLT6,MOB3A,NGFR,NRIP3,NRP2,NTN1,NTRK3,OTUD7B,PAQR8…
miR-3103-5p (and other miRNAs w/seed GAGGGAG)		mature microrna	Activated	5.096	2.22E-13	AAK1,AGAP2,AHNAK2,ALDH3B1,ARPC2,ASTN1,ATF7,ATXN3,B3GNT3,C15orf27,C1QC,CACNA2D2,CAPZA1,CCDC155,CCDC64,CEACAM1,CHTF8,CLMN,CMPK2,COL1A1,CPLX2,CTIF,DCAF7,DLG3,DTX4,DUSP14,DUSP2,DUSP26,DVL3,EFR3B,EIF4EBP1,EPHB2,FKBP1A,FKBP4,FRMD4A,FTO,FZD2,GABRE,GJA5,GPAM,GPC3,GPR153,GRIN3A,HIF3A,HIPK2,HRH3,HTR4,HUNK,IRAK3,KCNC1,KCNJ10,KCNK3,KDELC2,KHNYN,KIAA0513,KIAA1644,KIF1A,KIF1B,KIF5A,KLF5,KLHDC10,KTI12,LETM1,LRP…
miR-29b-3p (and other miRNAs w/seed AGCACCA)		mature microrna	Activated	6.773	2.36E-13	ACACA,ADCYAP1R1,AKAP2,ANK1,AP3M2,ARHGAP20,ARPC3,ARPP19,ARRB1,ARSB,ATP2B4,BACE1,BMF,C15orf27,CAMK2G,CAPRIN1,CDC42BPA,CEACAM1,CEP68,CLMN,COL11A1,COL1A1,COL6A3,CREM,CX3CL1,CYTH3,DCAF7,DIP2B,DLGAP1,DNMT3B,DTX4,DUSP2,DVL3,EDNRB,ELL2,ELMO2,EPS15,ERC1,ERLIN2,FAM101B,FAM126B,FAM168B,FAM3C,FBXW2,FKBP4,FOS,FOXO3,FREM1,FREM2,FRMD4A,FSTL1,GMFB,GNA13,GNS,GPAM,HIF3A,HRH2,HRH3,HSPA5,HTR7,ID1,KCTD1,KCTD15,KIAA16…
miR-4763-5p (miRNAs w/seed GCCUGCC)		mature microrna	Activated	5.225	2.49E-13	ABCA12,ADAMTSL1,ADAP1,ADCY7,ADCYAP1R1,ALDH3B1,ALDH5A1,ALOX5,AMIGO3,ANKRD45,APBA2,ARHGEF12,ARL3,ASB1,ATF6,ATP10A,B3GALT1,BMF,C1orf95,CARD11,CBFA2T2,CEP164,CHD5,CHRNB2,CLIC4,COL6A3,CORO2A,CRHR2,CRYAB,CTIF,CTXN1,CYTH3,DCAF8,DEPDC5,DGCR2,DIP2B,DOK3,ECEL1,EFNA3,EFR3B,EGLN2,EIF4EBP1,ERLIN2,EXOC8,FAM212B,FKBP5,FNBP1,GJB5,GLP1R,GPR153,GPR17,HCN4,HUNK,IL16,KANK4,KCNC1,KCNK3,KCTD15,KCTD4,KIF13B,KIF1A,KLF5,…
APP		other		-0.360	2.66E-13	ADAP1,AMPH,APPBP2,ARC,ARF4,BACE1,BIK,BMF,C4A/C4B,CALB1,CALR,CAMK2D,CDK5R1,CHAT,CMPK2,Cox6c,CPLX2,CS,CXCL10,CYBB,DDAH1,DLG4,DNAJC5,DRD2,EGR1,EIF5A2,EPHB2,FBL,FKBP1A,FN1,FOS,FOXO3,FZD7,HIPK2,HPCA,Hrk,HSPA1A/HSPA1B,HSPA5,HSPB1,HSPE1,IGFBP2,IL6ST,IRS2,JUN,JUNB,KCND3,KPNB1,LHFPL2,MAFF,MAGI1,MAP1B,MAP3K7,MGAT3,MMP9,Mx1/Mx2,NAPB,NGFR,NOS1,Nrgn,NRP1,NRP2,PACSIN1,PCP4,PDCD4,PDXP,PENK,PRIMA1,PRKCG,PTGDS,PT…	338 (16)
miR-214-3p (and other miRNAs w/seed CAGCAGG)		mature microrna	Activated	5.201	5.77E-13	AAK1,ABCB10,ACAP3,ACVR1B,ADAR,AGAP2,AHDC1,AKAP12,ALS2,ARHGEF12,ARPC5L,ARPP21,ARSB,ASB1,ASTN1,ATP2B4,B4GALT2,BACE1,BANP,BIK,BMF,C1orf95,C3orf18,CAMK2D,CAPN5,CAPRIN1,CASR,CBFA2T2,CDK5R1,CDS2,CHRNE,CIT,COL6A3,CRKL,CX3CL1,CYTH3,DGCR2,DISP2,DLGAP1,DNAJB5,ECEL1,ERC1,ERLIN2,ESRRG,EXTL3,FAM155A,FAM212B,FGF1,FKBP5,FLYWCH1,GANC,GLG1,HIF1AN,IGSF3,IQSEC3,IRS2,JUP,KCNC2,KCNJ10,KCNJ14,KCNK3,KCNMB4,KCTD15,KIAA1…
miR-1343-5p (and other miRNAs w/seed GGGGAGC)		mature microrna	Activated	4.190	6.49E-13	ABAT,ABLIM1,ABLIM2,ACVR1B,ADCYAP1R1,AHCYL2,ALDH5A1,ANGEL1,APBA2,ARHGAP9,ARHGEF11,ARL4D,ARPP21,ASTN1,BEGAIN,C1QC,C3orf18,CABLES1,CALR,CBFA2T2,CDC42BPA,CDKN1A,CDR2,CDS2,CHD5,CLIP2,COL1A1,CPLX2,CRHR2,CSNK1G2,CTIF,CUX2,CYTH3,DACT2,DCAF8,DDA1,DGCR2,DOK3,DRD2,DTX4,DUSP2,EFR3B,EMD,EPB41,EXTL3,FNBP1,FST,GABRA3,GIT1,GLG1,GLP1R,GPR146,GRASP,GRIK3,GSTM5,HIF1AN,HPD,HRAS,IQGAP3,IQSEC3,ITGA10,JUP,KCNB2,KCNC2,K…
miR-663b (miRNAs w/seed GUGGCCC)		mature microrna	Activated	5.408	9.87E-13	ABLIM2,ACSS1,ADD2,AFAP1,AHCYL2,AKAP2,ALDH1A2,ALDH3B1,ANK1,ANKRD45,APBA1,ARC,ASB13,ASTN1,BPGM,C15orf27,C1orf95,CALR,CHTF8,CLIC4,COL1A1,CRHR2,DDA1,DGCR2,DHRS3,DLG4,ELMO2,EPHB2,FAM168B,FBLN2,FLYWCH1,FREM1,FSTL1,GABRE,GDF10,GIT1,GLP1R,GNS,GPR153,GPR3,GPRIN2,GUCA2A,HAPLN4,HS6ST3,KCNMB4,KHNYN,KIAA0513,KLHDC7A,LRRC10B,LRRC55,LRTM2,MAGI3,MAP2K3,MAP2K7,MAP3K9,MEGF6,MGAT3,NCAM1,NDRG4,NDST1,NKPD1,NMNAT2,NOT…
miR-24-3p (and other miRNAs w/seed GGCUCAG)		mature microrna	Activated	6.172	1.11E-12	AAK1,ABLIM2,ACACA,ACVR1B,ADCY7,ADCYAP1R1,ADD2,ANGEL1,APBA1,ARSB,B3GALT5,BMF,C15orf27,C17orf75,C3orf18,CAMK2D,CBS/LOC102724560,CDS2,CHD5,CITED4,CLCN6,CTXN1,CYP46A1,DLG3,DTNA,DVL3,EFR3B,ELMO2,FAM168B,FAM212B,FNDC7,FREM2,FRMD4A,FST,FZD2,GAB2,GIT1,GMFB,GRIK3,GRIN3A,HIF1AN,HS6ST3,HYAL1,ITK,KIAA1407,KIAA1644,KIF21B,KLHDC7A,LHFPL2,LRPAP1,MAGI1,MAP3K9,MAPKBP1,MBTPS2,MCC,MGAT3,MIDN,MUC6,NAV2,NCAN,NDRG4,ND…
miR-331-3p (miRNAs w/seed CCCCUGG)		mature microrna	Activated	4.814	1.49E-12	AAK1,ABCC1,ACVR1B,ADAP1,ADAR,ANGEL1,AP3S1,APBA1,APPBP2,AQP1,ARC,ARPP21,ARRB1,ATF7,B4GALT2,BANP,BMF,C15orf27,C1orf95,C3orf18,CCDC155,CDC42BPA,CDC42EP4,CDS1,CEP164,CHRNE,CHTF8,CLMN,COL14A1,CPLX2,CX3CL1,DHCR24,DNAJB5,DNAJC16,DUSP5,EFR3B,FAM168B,FBXW2,FKBP5,FSTL1,GAB2,GLG1,GPR153,GRASP,GRIK3,GUCY1A3,H6PD,HPCA,HUNK,ID1,ITPKA,JUP,KCNC1,KIF1A,KIF23,KLHDC7A,LSP1,LSS,LYPD3,MAP2K7,MDGA1,MEGF6,MLLT6,MYADML2…
miR-3180-3p (and other miRNAs w/seed GGGGCGG)		mature microrna		0.881	1.86E-12	AAK1,ACBD4,ADAP1,ADCY7,AFAP1,AGAP2,ANK1,APBA1,APBA2,AQP1,ARL3,ATF7,B3GNT3,BANP,BEGAIN,C11orf96,C1orf95,CARD11,CASR,CBFA2T3,CCDC64,CD180,CDKN1A,CLCN6,CLIP2,CSNK1G2,CTXN1,DACT2,DLG4,DLGAP1,DLGAP3,DNAJC16,DNAJC5,DOK3,EBF4,EFNA3,EGR4,EPHB2,EXTL3,FZD2,GIT1,GLI3,GPR153,GUCA2A,HIF3A,HIPK2,HPCA,HRAS,IGFBP2,IL16,IQSEC3,JUNB,JUP,KCNAB3,KRT17,LGI2,LSP1,MAP3K10,MAPKBP1,MCC,MICAL3,MIDN,MLLT6,MUC6,MYBPH,NAV2,N…
miR-9-5p (and other miRNAs w/seed CUUUGGU)		mature microrna	Activated	6.420	2.09E-12	AAK1,ABAT,ACVR1B,AFAP1,AHDC1,AMOTL1,ANGEL1,ANK2,APBA1,APPBP2,ARHGAP24,ARPP21,ATXN3,BACE1,BICC1,CAPZA1,CBFA2T2,CLCN6,CLIC4,CLMN,COLEC12,CSNK1G2,CXCL11,CYTH3,DNAJB1,DRD2,EIF5A2,ENTPD1,ENTPD5,EPHB2,EXTL3,FAM126B,FBXW2,FKTN,FNBP1,FNDC1,FOXG1,FOXO3,FREM2,FRMD4A,FRMD6,FSTL1,GAB2,GLG1,GNA13,GPAM,GPR153,GRIK3,HIPK2,HUNK,JUP,KCNA1,KCNJ14,KCNK3,KIF13B,KIF1B,KIF23,KIF5C,KLF5,KLHDC10,KPNB1,MAGI1,MAP1B,MAP2K3…
TGFB1		growth factor	Activated	2.243	2.22E-12	ACSS1,ACTG2,AFP,ALDH5A1,ALOX5,AP3S1,AQP1,ARF4,ARPC2,ASS1,BACE1,BMF,C1QB,C1QC,CAMK2G,CAPRIN1,CBFA2T3,CDC42EP4,CDK2AP1,CDK5R1,CDKN1A,CEACAM1,CEBPB,CHMP3,CLIC4,COL11A1,COL1A1,COL6A3,CRHR2,CSRP2,CX3CL1,CXCL10,CYBB,DISP2,DNMT3B,DTX4,DUSP1,DYNLL1,EDNRB,EGR1,EGR2,EPHB2,ERLIN2,ESAM,FAM3C,FBLN2,FLRT1,FN1,FNBP1,FOS,FOXO3,FTH1,FZD2,GADD45B,GLI1,GLRX2,GNA13,GNS,GPR146,H6PD,HRH2,HSF2BP,HSPA1A/HSPA1B,HSPA5,HSP…	387 (18)
miR-4706 (and other miRNAs w/seed GCGGGGA)		mature microrna		1.182	2.25E-12	ABLIM1,ABLIM2,ACAP3,ACBD4,ADAR,ALDH3B1,ANKRD45,B3GALT5,BEGAIN,CACNA2D2,CALR,CAMK2G,CDK5R1,CHRNB2,CTIF,DACT2,DIP2A,DLG4,DNAJC16,DUSP14,EBF4,ECEL1,EFNB2,EGR4,EPB41L4B,FAM212B,FBLN2,FLYWCH1,GBX2,GRIK3,GSTM5,IER5,IQSEC3,ISYNA1,JUN,JUP,KCNC1,KCNK3,KIF21B,LETM1,LRPAP1,LRTM2,LYPD3,NCAM1,NPAS4,NPTX2,NTN1,NXPH4,OTOF,PARVA,PBX1,PDXP,PFAS,PHKA2,PHLDA1,PIK3R2,PLEKHO2,PMEPA1,POU3F1,PPFIBP2,PPM1F,PPP1R12C,PQLC…
miR-744-5p (miRNAs w/seed GCGGGGC)		mature microrna		1.017	2.44E-12	ACAP3,ACBD4,ADAMTSL1,ALDH3B1,ANK1,ANKRD45,ATP2B4,BEGAIN,C11orf96,C16orf74,C3orf18,CBFA2T3,CCDC64,CEP164,CITED4,CTIF,CYB5B,DACT2,DIP2A,DLG4,DNAJC16,EBF4,ECEL1,EFNB2,EPHB2,FAM212B,FBLN2,FLRT1,FLYWCH1,FNDC1,GBX2,GLI3,GPR153,GRIK3,GSTM5,H6PD,HRAS,HRH3,IER5,IQSEC3,ITPKA,JUN,JUNB,KCNAB3,KCNC1,KCNG1,KCNK3,KIAA1644,KLF10,LETM1,LYPD3,MDGA1,MLLT6,NCAM1,NGFR,NPAS4,NPTX2,NR4A1,NXPH4,OPRL1,OSR1,PAFAH1B1,PCDHA…
miR-4746-5p (miRNAs w/seed CGGUCCC)		mature microrna	Activated	2.178	2.77E-12	ABLIM2,ACAP3,ACVR1B,ADCYAP1R1,AGAP2,AKAP12,AKAP2,ANK1,AQP1,ASB1,C11orf96,EBF4,EDNRB,ERC1,ERLIN2,EXPH5,EXTL3,GLG1,GNAT1,HAPLN4,HIPK2,HRAS,ID1,JUP,KCNK3,KTI12,LAMA4,LYPD3,MAFF,MAP3K7,MPPED1,NACC2,NKPD1,NMNAT2,NR2C2,OSR1,PACSIN1,PAQR8,PDE11A,PPP1R1A,PQLC1,PWWP2B,RAB11FIP4,RNF166,SLC25A18,SRF,STEAP2,TBC1D24,TCF15,TNFRSF21,WDFY2,ZDHHC8,ZNF335
miR-361-3p (miRNAs w/seed CCCCCAG)		mature microrna	Activated	5.450	3.61E-12	ABCA12,ABCC1,ADAP1,ADARB1,AKAP2,ARC,ARPC5L,ARSB,ATF5,ATF7,ATP2B3,BACE1,C10orf10,C1orf95,CACNA2D2,CBFA2T3,CDS2,CHRNB2,CLCN6,CLIP2,CLMN,COL1A1,CPLX2,CRHR1,CSRP2,CYBB,DCAF8,DEPDC5,DLGAP1,DNAJB5,DTNA,DTX4,DUSP2,EFNA3,EGR1,EXTL3,FAM155A,FAM168B,FBXW2,FKBP4,FKBP5,FLT3,FRMD4A,GAB2,GINS2,GIT1,GLI1,GLI3,GPR153,GRIK3,H6PD,HAPLN4,HBB,HIF3A,HUNK,IFT20,IGSF3,IL16,JUP,KBTBD11,KCNC1,KCNJ10,KCNK3,KCTD14,KIAA0513…
miR-4472 (and other miRNAs w/seed GUGGGGG)		mature microrna	Activated	4.412	4.15E-12	ACAP3,ACBD4,ACSS1,ACVR1B,ADAR,ADCYAP1R1,AGAP2,AMOTL1,ANGPTL2,APBA2,ARC,ARHGEF11,ARRB1,ASB1,ASTN1,ATP2B4,B3GNT3,BAG3,BEGAIN,C1orf95,C20orf27,CABLES1,CACNA2D2,CALR,CBFA2T2,CD180,CDC42EP4,CDS1,CHD5,CHRNB2,CLIP2,CNIH2,CPLX2,CRIPT,CTIF,CX3CL1,DDA1,DDAH1,DEPDC5,DGCR2,DHRS3,DIP2A,DLG4,DLGAP1,DLGAP3,DNMT3B,DTNA,DUSP2,DVL3,EBF4,EFNA3,ELAC1,ELMO2,EPHB2,ESAM,FAM212B,FKTN,FLT3,FNDC7,FZD2,GABRA3,GINS2,GIT1,GL…
forskolin		chemical toxicant	Activated	4.909	4.81E-12	ACTG2,ADSL,AKAP12,ARC,BAG3,CALR,CDK14,CDKN1A,CEBPB,CITED4,COL1A1,CREM,CRHBP,CRHR1,Crip2,CXCL13,DHRS3,DUSP1,DUSP14,ECEL1,EGR1,ELL2,EMD,FKBP5,FN1,FOS,FST,GAB2,GADD45B,GLI1,GPR3,GSTM5,HSPA1A/HSPA1B,ID1,ID3,IRS2,JUN,JUNB,KIDINS220,MAP2K3,MGAT3,MIF,MMP9,NFIL3,NPAS4,NPTX2,NR4A1,NR4A3,OPA1,P4HA2,PDYN,PENK,PER1,PHKA2,POU3F1,PPM1F,PRLHR,PTPRN,RGS2,SCG2,SERINC2,SERPINE1,SGK1,SOD2,SSTR2,STK24,SYT4,TAC1,TAGL…	310 (18)
miR-1908-5p (and other miRNAs w/seed GGCGGGG)		mature microrna	Activated	2.217	4.83E-12	ABLIM1,ACAP3,ADAR,ADCYAP1R1,AGAP2,AK3,AMOTL1,ARC,ASB13,ATF7,ATP2B3,BEGAIN,C1orf95,C20orf27,CABLES1,CACNA2D2,CALR,CBFA2T3,CD180,CDC42EP4,CDK5R1,CHRNB2,CNIH2,CORO2B,CPZ,CSNK1G2,CTIF,DACT2,DDA1,DLG4,DUSP14,EFR3B,EPHB2,ERC1,EXTL3,FLRT1,FNBP1,GAB2,GLI3,GRASP,H6PD,HIF1AN,HPCA,HRAS,HRH3,HSPB1,IGFBP2,IQSEC3,JUNB,JUP,KCNAB3,KCNC1,KCNG1,KIF13B,KIF21B,KLF10,LGI2,LRTM2,LSP1,MAP2K7,MAP3K10,MAPKBP1,MDGA1,MLLT6…
miR-148a-3p (and other miRNAs w/seed CAGUGCA)		mature microrna	Activated	6.791	5.50E-12	ADCY7,ADD2,AHDC1,AK3,AKAP7,ANK2,ARF4,ARHGAP20,ARHGEF12,ATP2B4,B4GALT2,C15orf27,CDK14,CDK5R1,CDS1,CHMP3,CHRNB2,CLCN6,COA5,COL6A3,COLEC12,CPZ,CS,CTTNBP2NL,CYTH3,DDAH1,DENND2C,DGCR2,DLGAP1,DNAJC16,DNAJC5,DNER,DNMT3B,ECEL1,EFNB2,ELOVL5,EPS15,ESRRG,EXTL3,FAM168B,GABRA1,GLG1,GMFB,GNS,GPR180,GRIK3,HIF1AN,HTR5A,IL6ST,IQSEC3,KIAA1644,KIAA1841,KLF5,LAMA4,LGI2,MAFF,MAGI1,MAP1B,MAP3K9,MLLT6,MTMR9,MTR,NCAM1,N…
let-7a-5p (and other miRNAs w/seed GAGGUAG)		mature microrna	Activated	6.471	6.50E-12	AAK1,ACVR1B,ADIPOR2,ANGPTL2,APBA1,APPBP2,ARHGAP20,ARHGAP28,ARL4D,ARPP19,ATF7,ATP2B4,BEGAIN,CBFA2T3,CDK14,CDKN1A,CEP164,CHMP2A,COL11A1,COL14A1,COL1A1,CTIF,CYP46A1,CYTH3,DCAF8,DIP2A,DLGAP1,DOK3,DTX4,DUSP1,DVL3,EGLN2,EPB41,ERCC4,ERO1L,FREM2,FRMD4B,GAB2,GNAT1,GNS,GRIN3A,H6PD,HIF1AN,HIF3A,HIPK2,HRAS,HTR4,IRS2,KCNC1,KCNJ16,KCTD14,KHNYN,KIAA1147,KIF1B,KIF21B,LRRC10B,LSM11,MAN2A2,MAPK6,MAPK9,MBTPS2,MESDC…
miR-4667-5p (and other miRNAs w/seed CUGGGGA)		mature microrna	Activated	4.949	7.32E-12	AAK1,ACACA,ACVR1B,ADARB1,AFAP1,ARC,ARL4D,BEGAIN,BMF,C1orf64,CACNA2D2,CDS2,CHTF8,CIT,CITED4,CLCN6,CLIP2,CLSTN2,COL1A1,COLEC12,CORO2B,CPLX2,CRIP3,CTIF,CUX2,CXCL13,DDA1,DGAT2,DHRS3,DNMT3B,DOK3,DTNA,ECEL1,EFNA3,EFNB2,EFR3B,FAM13A,FAM212B,FKBP5,GAB2,GABRE,GJA5,GLP1R,GPR17,GPR3,GPRIN1,H6PD,HAPLN4,HIF3A,HSF2BP,HUNK,IL16,IQSEC3,ITGA10,KCNC1,KCNJ10,KCNK3,KIAA1671,KIF1A,KRT77,LHFPL2,LYPD3,LYPD6,MAGI1,MDGA1…
miR-17-5p (and other miRNAs w/seed AAAGUGC)		mature microrna	Activated	6.061	7.84E-12	AAK1,ACVR1B,ADAM9,ADAR,ADARB1,ADIPOR2,ANKRD29,ARHGEF11,CABLES1,CAPRIN1,CDKN1A,CHD5,CIT,CITED4,CORO2B,CRIPT,CX3CL1,CYBB,CYP4V2,DCAF8,DIP2A,DLGAP1,DNAJC16,DNAJC27,DUSP2,EFNB2,EGR2,EIF5A2,ENTPD4,EPB41,ERC1,EXPH5,FAM126B,FAM13A,FAM168A,FAM3C,FKBP5,FRMD4A,FRMD4B,FRMD6,FZD7,GABRA1,GNS,GUCY1A3,HCN4,HMBOX1,IL6ST,KCNJ10,KIAA0513,KIAA1147,KIAA1671,KIF23,KIF5A,KLF10,KLHL12,KLHL2,LIMA1,LRRC55,LYPD6,MAP3K9,MA…
miR-4286 (miRNAs w/seed CCCCACU)		mature microrna	Activated	4.507	1.10E-11	ABAT,ADCYAP1R1,ADD2,AK3,AQP1,ARRB1,ASS1,B3GALT5,BEGAIN,BMF,BPGM,C10orf10,C11orf63,C1QC,C3orf18,CACNA2D2,CAPN5,CASC3,CCDC64,CDK5R1,CDKN1A,CPLX2,CRY1,CTXN1,DEPDC5,DISP2,DNAJB5,EFR3B,EGR2,ELFN1,ENTPD4,EPS8,ERO1L,EXPH5,EXTL3,FAM174A,FBXW2,FGF1,GAB2,GABRA3,GIT1,GNAT1,GRASP,GRIK3,HCN4,HMBOX1,HUNK,KBTBD11,KCNC1,KCND3,KCNJ10,KCTD9,KIAA0907,KIF13B,KIF1A,LILRB3,LRRC4,LRRC55,MAN2A2,MAP2K7,MDGA1,MGAT3,MICAL3…
miR-1-3p (and other miRNAs w/seed GGAAUGU)		mature microrna	Activated	4.806	1.10E-11	ADAR,AKAP12,ANKRD29,ARF4,ARHGAP20,ARL3,ATP2B4,BMF,C1orf95,CAPRIN1,CDK14,CPLX2,CREM,CTTNBP2NL,CXCL11,CYB5B,DIP2A,DLG4,DNAJB1,DNAJC5,EFNB2,ENTPD1,EPB41L4B,ERC1,FAM101B,FAM155A,FAM168B,FBLN2,FKTN,FN1,FSTL1,FZD7,GABRA3,GIT1,GMFB,HCN4,HIPK2,HMBOX1,HMGN1,HSPA1A/HSPA1B,HSPE1,IL6ST,IQGAP3,ITK,KANK4,KIAA1147,KIAA1407,KIAA1841,KLHDC7A,KRT77,LETM1,LGI2,LRAT,MAB21L1,MAPKBP1,MPEG1,MTSS1,NAV3,NDST1,NEDD9,NGFR,…
AGT		growth factor	Activated	2.504	1.22E-11	ADAM23,ARHGEF11,ASAH2,ATP1A1,CALR,CDKN1A,CIT,COL1A1,Cox6c,CREM,CXCL10,CYBB,CYTH3,DUSP1,EDNRB,EFNB2,EGR1,FGF13,FN1,FOS,Foxn3,FOXO3,GSTA3,GSTM5,HSPB1,ID3,IL6ST,JUN,KCND3,KLF5,LAMB1,LATS2,LSS,MAP2K7,MATN2,MIF,MMP9,NMNAT2,NOS1,NOTCH4,NR4A1,PPFIBP1,RGS2,SEMA6A,SERPINE1,SGK1,SLC1A1,SLC9A8,SNCA,SOD2,SRGAP3,SSH2,TGFB2,TGFBR2	273 (18)
potassium chloride		chemical drug	Activated	2.951	1.40E-11	AMIGO2,ATP1A1,ATP2B3,ATP2B4,CALB1,CALR,EGR1,EGR2,FOS,Hrk,HSPA5,ID1,ID3,JUN,NOS1,NPAS4,NR4A1,NR4A3,PDYN,SYT4,UNC5B,XBP1	239 (17)
miR-125b-5p (and other miRNAs w/seed CCCUGAG)		mature microrna	Activated	5.980	1.42E-11	ABAT,ACSS1,ADAM9,ADD2,AMIGO2,ANKRD29,APBA1,ARRB1,ASB13,ATP2B3,ATXN3,AZI2,BMF,C15orf27,C16orf62,CDS2,CEP164,CEP68,CHTF8,CLIP2,CORO2A,CORO2B,CXCL13,CYB5D1,DIP2A,DNAJB5,DTNA,DTX4,DVL3,EBF4,EIF4EBP1,EIF5A2,ENTPD1,ENTPD4,EPB41,ESRRG,FAM126B,FREM1,GAB2,GALNS,GANC,GJC3,GPR153,H6PD,HCN4,HIF1AN,HOMEZ,ID1,ID3,IL16,IQSEC3,JUN,KBTBD11,KCNA1,KCTD15,KHNYN,KIAA1644,KIAA1841,LAMA4,LETM1,LGI2,LIMA1,LRPAP1,LRRC10B…
miR-1275 (and other miRNAs w/seed UGGGGGA)		mature microrna	Activated	6.083	1.70E-11	AAK1,ACAP3,ADAR,AFAP1,AK3,AMOTL1,AMPH,ANGEL1,ANK2,ARL4D,ARPP19,ARRB1,ASB1,ASS1,ATF7,ATP2B3,BACE1,BEGAIN,CACNA2D2,CAPN5,CARD11,CBFA2T2,CCDC155,CCDC88C,CHD5,CHRNB2,CITED4,CLIP2,CNIH2,CRHR1,CTIF,CYB5B,DCAF7,DDA1,DLG4,DNAJB5,DNAJC16,DNMT3B,DVL3,ELMO2,EPB41L4B,EXOSC3,FAM212B,FGF1,FKBP1A,FKBP5,FLYWCH1,FNDC7,FST,FSTL1,FTO,GABRA3,GALNS,GLP1R,GNAT1,GPR3,GRIN3A,H6PD,HAPLN4,HPCA,HRH3,HSF2BP,HTR4,ID1,IGSF3,I…
miR-340-5p (miRNAs w/seed UAUAAAG)		mature microrna	Activated	5.983	2.04E-11	AAK1,ABAT,ADARB1,ADIPOR2,AK3,ALDH1A2,ALS2,ANKRD29,APPBP2,ARHGAP24,ARHGEF26,ARL4D,ARPP19,ATP2B3,ATP2B4,ATXN3,BACE1,BANP,BEGAIN,C16orf74,CABLES1,CADPS,CAPRIN1,CCDC64,CDC42BPA,CDK5R1,CEACAM1,CEP68,CIT,CLIC4,CRKL,CYP4V2,DIP2B,DLGAP1,DNAJB1,DNAJC27,DTNA,DUSP2,EDNRB,EFNB2,EGR1,EIF5A2,ENTPD1,ERLIN2,ETV5,FAM126B,FAM168B,FLRT2,FOXO3,FREM1,FREM2,FRMD6,FST,GNA13,HIPK2,ID3,IL6ST,IRAK3,KCNA1,KCNJ16,KCTD15,KDE…
miR-193a-3p (and other miRNAs w/seed ACUGGCC)		mature microrna	Activated	5.593	2.09E-11	AAK1,ABCB10,ADARB1,AFAP1,AHCYL2,AK3,ALOX5,ARHGEF12,ARPC5,ATF5,ATXN3,BMF,C1QC,CACNA2D2,CALB1,CAPRIN1,CDC42EP4,CHTF8,CRKL,CTIF,DCAF7,DDAH1,DNAJB1,DNAJC16,DOK3,DVL3,EFNB2,ELMO2,ENTPD1,EPB41L4B,ERC1,ESRRG,ETV5,EXPH5,FAM126B,FAM168B,FGF1,FLT3,GANC,GNL3L,GPR146,HUNK,IGSF3,IRS2,KCNC2,KCNK3,KIAA1147,KIDINS220,KLHL2,KPNB1,LRRC55,LRTM2,MAST4,MGAT3,NAV3,NDST1,NEDD9,NPAS4,PBX1,PLEKHO2,PNMA3,PPFIBP2,PPM1F,PPT…
miR-3612 (and other miRNAs w/seed GGAGGCA)		mature microrna	Activated	6.382	2.42E-11	ACACA,ACVR1B,AHCYL2,AKAP7,AMOTL1,ARPC5,ATP6V0E1,B3GALT1,B3GALT5,C15orf27,CA3,CAPN5,CBFA2T2,CCDC64,CDK2AP1,CDS2,CHD6,CHRNB2,CITED4,COL11A1,CORO2B,CS,CUX2,DDA1,DEPDC5,DGCR2,DHCR24,DLG4,DLGAP1,DNAJC5,EBF4,EFNB2,EIF4EBP1,ERC1,ERLIN2,ERN1,FAM212B,FKBP1A,FKBP4,FNBP1,GAB2,GLG1,GLP1R,GMFB,GPRIN2,GUCY1A3,H6PD,HIF1AN,HIF3A,HTR4,IL16,JUP,KCTD15,KIAA1644,KIF13B,KIF1A,KIF1B,KIF21B,KRT77,LETM1,LRRC10B,MAN2A2,M…
miR-4716-3p (and other miRNAs w/seed AGGGGGA)		mature microrna	Activated	4.390	2.89E-11	ABAT,ABLIM2,ACACA,ADAMTSL1,ADAR,ADCYAP1R1,AFAP1,AK3,AKAP12,ANGEL1,APPBP2,ARF4,ARHGEF12,ARSB,ASS1,ATF5,ATF7,B4GALT2,BACE1,CAPN5,CBFA2T3,CEP164,CEP68,CHD6,CHRNE,CNIH2,COL1A1,COX8A,CRHR2,CRIPT,CX3CL1,CYB5B,DCAF7,DNAJC27,DOK3,DPP10,DRD2,DVL3,EPB41,ESRRG,FAM168A,FAM179A,FAM89B,FKBP1A,FRMD4A,FRMD4B,FZD2,FZD7,GAB2,GJB5,GJC3,GLG1,GNL3L,GPR146,GSTM5,HAPLN4,HUNK,KCNJ10,KCNK3,KIF5C,LGR6,LRPAP1,LYPD6,MAP3K10…
miR-4532 (miRNAs w/seed CCCGGGG)		mature microrna	Activated	2.077	3.29E-11	ACBD4,ACVR1B,ADAMTSL1,AFAP1,AGAP2,AHCYL2,ANGPTL2,ANKRD45,BEGAIN,C11orf96,C20orf27,CARD11,CHD5,CLCN6,COL1A1,CS,CSNK1G2,DIP2A,DLGAP3,DNAJC5,ELFN1,ELOVL5,EXTL3,FAM155A,FKBP5,FRMD4A,FZD7,GABRA3,GIT1,GJA5,GLG1,HAPLN4,HIF1AN,HPCA,HRAS,HTR4,ID3,IER5,IGFBP2,KBTBD11,KCNG1,KCNK3,KCTD15,KIAA0101,KIAA1644,KIAA1671,KIF13B,KIF21B,LILRB3,MAGI1,MAP2K7,MAPK9,MGAT3,MXD3,NPAS4,NTN1,PACSIN1,PAFAH2,PCYT1B,PHKA2,PIK3R…
miR-4300 (and other miRNAs w/seed GGGAGCU)		mature microrna	Activated	4.717	3.36E-11	AAK1,ACVR1B,ADCYAP1R1,AHNAK2,APBA2,AQP1,ARL3,ARPP21,ASB1,ASTN1,ATP2B4,B3GALT5,C3orf18,CALR,CAMK2G,CBFA2T2,CDR2,CLIP2,CLMN,COQ10B,CPLX2,CREM,CS,CX3CL1,DDA1,DNAJC5,DRD2,DVL3,EGR2,EIF4EBP1,EPB41,ESAM,EXTL3,FLRT1,FST,GABRE,GINS2,GMFB,GPR153,GPR17,GPRIN1,GSTM5,HRH2,IL16,KCNK3,KCTD15,KHNYN,KIAA0513,KIF1A,KIF1B,KIF21B,KRT77,LDOC1L,LHFPL3,LONRF3,LRTM2,LSP1,LSS,LYPD6,MAP1B,MAP2K3,MAPKBP1,MICAL3,MLLT6,MYAD…
TP53		transcription regulator		0.665	3.64E-11	ABAT,ABCC1,AFP,AKAP12,ALDH1A2,ALOX5,ASS1,ATP1A1,BIK,BMF,C1QC,CAMK2D,CARD11,CDC42BPA,CDKN1A,CEBPB,CEP164,CLIC4,COL14A1,COL1A1,Crip2,CRYAB,CTIF,CX3CL1,DHCR24,DLGAP1,DUSP1,DUSP2,DUSP5,EGR1,EGR2,EPS8,FAM212B,FAM3C,FBLN2,FKBP1A,FKBP4,FKBP5,FLRT2,FN1,FOS,FOXO3,FRMD4A,FSTL1,GBX2,GNA13,GSTM5,HOMEZ,HRAS,HRASLS,HSPA1A/HSPA1B,HSPB1,HSPH1,HYAL1,ID1,ID3,IER5,IGFBP2,IGFBP7,IL16,JUN,JUNB,KIAA0101,KIF23,KPNB1,LA…	349 (20)
miR-4755-3p (miRNAs w/seed GCCAGGC)		mature microrna	Activated	5.581	3.67E-11	AAK1,ADAP1,ADARB1,ADCY7,ADCYAP1R1,AHCYL2,ALDH3B1,ALOX5,AMIGO3,ANKRD29,ANKRD45,ARHGEF12,ARHGEF26,ARRB1,ARSB,ARSG,B4GALT2,BMF,C10orf10,C11orf63,C3orf18,CAMK2G,CAPRIN1,CASC3,CBFA2T3,CBS/LOC102724560,CCDC155,CCDC64,CCDC88C,CDS2,CLSTN2,CMPK2,CORO2A,CPLX2,CRHR2,CSNK1G2,CX3CL1,CYP4V2,DCAF7,DDA1,DDRGK1,DGAT2,DIP2A,DNAJC5,DRD2,DTNA,DTX4,EFR3B,ELMO2,EPHB2,ERC1,ERCC4,FAM168B,FAM212B,FAM89B,FKBP5,FKTN,FOXO3,…
miR-4323 (miRNAs w/seed AGCCCCA)		mature microrna	Activated	3.774	4.75E-11	ABCC1,ABLIM2,ADCYAP1R1,ADD2,AMIGO2,ARC,ARPP19,ARRB1,ARSB,ASB1,ATF7,ATP13A4,B4GALT2,BEGAIN,BMF,BPGM,CAMK2G,CDKN1A,CEACAM1,CHRNB2,CLCN6,CYB5D1,DCAF8,DNMT3B,DRD2,EFR3B,EPB41L4B,FAM13A,FAM212B,FBLN2,FGF1,FKBP5,FZD2,GLI1,GLP1R,GNAT1,GRIK3,HIPK2,HS6ST3,ID1,ISYNA1,ITGA10,KCNJ14,KCTD4,KIAA0513,KIAA1147,KIAA1644,KIAA1671,KIF1A,KIF1B,LRAT,LRPAP1,LRRC10B,MAGI1,MAP2K3,MAPK9,MUC6,NDST1,NR2C2,NUDT3,OPALIN,ORMD…
miR-541-3p (and other miRNAs w/seed GGUGGGC)		mature microrna	Activated	4.276	4.87E-11	ACACA,ACBD4,ADAP1,AFAP1,ALDH5A1,AMIGO1,ANGPTL2,ANK1,AP3S1,APPBP2,ARC,ATF5,ATXN3,C11orf63,C15orf27,C1orf95,C1QC,CACNA2D2,CAPN5,CBFA2T3,CCDC64,CHRNE,CLCN6,CLIP2,CLSTN2,CNIH2,CPLX2,CRIPT,CRYAB,CYP46A1,DIP2B,DNAJC5,DOK3,ENTPD5,EXPH5,FAM101B,FAM212B,FLRT2,FLYWCH1,FMNL2,FNBP1,GABRE,GIT1,GLI3,GPR17,GRIK3,HAPLN4,HIF3A,HOMEZ,HPD,HRH2,HRH3,HSPB1,HTR7,ITGA10,ITPKA,JUP,KCNAB3,KCNJ10,KCNK3,KCTD15,KIF21B,KPNB1…
miR-181a-5p (and other miRNAs w/seed ACAUUCA)		mature microrna	Activated	5.576	4.88E-11	AAK1,ADAMTSL1,ADARB1,AFAP1,AK3,AKAP7,ANK1,APBA1,ARL3,ASAH2,ATF7,ATP2B3,ATXN3,BMF,CACNA2D2,CALB1,CALR,CAMK2D,CAMK2G,CAPRIN1,CARD11,CBFA2T2,CBFA2T3,CBLB,CCDC64,CDC42BPA,CDS2,CHMP3,CLMN,CTIF,CTTNBP2NL,DGCR2,DIP2A,DIP2B,DLGAP1,DNAJB1,DNAJC5,DTNA,DUSP5,EGR1,EGR2,EPB41,EPB41L4B,EPS15,ERLIN2,EXOSC3,FAM126B,FAM3C,FKBP1A,FOS,GABRA1,GANC,GRIK3,HIPK2,HS6ST3,HSPA5,IRS2,KCNA1,KCNJ10,KIF1B,KLHL2,KPNB1,LAMA1,LG…
miR-625-5p (and other miRNAs w/seed GGGGGAA)		mature microrna	Activated	5.774	4.90E-11	ADAMTSL1,ADAR,AFAP1,AK3,AKAP12,ANGEL1,ANK2,ANO10,ARF4,ARRB1,ARSB,ATF7,BACE1,BEGAIN,BMF,C10orf10,CACNA2D2,CAPN5,CARD11,CBFA2T2,CCDC155,CCDC88C,CEP68,CHD6,CHRNB2,CITED4,CLIC4,CLIP2,COL1A1,CYB5B,DDA1,DLGAP3,DNMT3B,DOK3,DVL3,EBF4,EFNA3,ELMO2,EPB41L4B,EXOSC3,FAM179A,FAM212B,FGF1,FKBP1A,FKBP5,FKTN,FLRT1,FNDC7,FST,FSTL1,FTO,GABRA3,GINS2,GLG1,GLI3,GLP1R,GNAT1,GPR146,GPR3,HAPLN4,HIF3A,HOMEZ,HRH3,HUNK,ID1,…
miR-4758-3p (miRNAs w/seed GCCCCAC)		mature microrna	Activated	5.383	5.96E-11	ADAMTSL1,ADAP1,ADARB1,ADCYAP1R1,ADD2,AKAP12,AMPH,ANGEL1,APBA1,ARHGEF12,ARHGEF26,ARL4D,ARRB1,ASB13,ASS1,B4GALT2,BMF,BPGM,CACNA2D2,CALR,CAPN5,CDK14,CHD6,CLCN6,CLMN,CRHR1,CRHR2,CS,CXCL13,CYB5D1,CYTH3,DCAF8,DHCR24,DNAJB1,DNMT3B,DRD2,DUSP1,EFNA3,ELMO2,EPB41L4B,EPS8,ERC1,ERCC4,ESAM,FAM212B,FGF1,FKBP5,FLYWCH1,FTO,GABRE,GIT1,GLG1,GLI3,GNAT1,GPRIN1,GRIK3,HSPA5,HUNK,ID1,IQGAP3,ISYNA1,KANK4,KCNC1,KCNK3,KIAA…
TNF		cytokine		0.482	6.67E-11	ABCC1,ACACA,AKAP12,ALOX5,AQP1,ARC,ARF4,ARHGDIB,ASS1,ATP1A1,BACE1,BIK,C10orf10,CALR,CDC42EP4,CDK5R1,CDKN1A,CEBPB,CHRNE,CLIC4,COL1A1,CREM,CRHR1,CRY1,CRYAB,CX3CL1,CXCL10,CXCL11,CXCL13,CYBB,CYTH3,DHRS3,DUSP1,DUSP14,DUSP2,DUSP5,EDNRB,EFNB2,EGR1,EGR2,ENTPD5,EPHB2,FBL,FN1,FNBP1,FOS,FST,FTH1,GABRA1,GADD45B,GPAM,HIPK2,Hrk,HSPA1A/HSPA1B,ID1,ID3,IGFBP2,IL16,IRAK3,IRS2,JUN,JUNB,KLF10,KLF5,LAMA4,LRRC8D,LSS,MA…	323 (17)
miR-3202 (miRNAs w/seed GGAAGGG)		mature microrna	Activated	2.653	7.23E-11	ADAMTSL1,ADCYAP1R1,AGAP2,ALS2,ANGEL1,ANKRD45,APBA1,ARPP19,ASB13,ATP2B4,CDC42BPA,CDK5R1,CDR2,CHRNE,CHTF8,CTXN1,CUX2,CX3CL1,DGAT2,DNMT3B,DOK3,DRD2,EFNA3,EFR3B,EGR1,EIF4EBP1,ELMO2,EPHB2,FAM168A,FKBP4,GAB2,GANC,GLRA2,GNAT1,GNL3L,GRIN3A,HCN4,HPCA,HUNK,ID1,ID3,IL6ST,IQGAP3,ITPKA,JUNB,JUP,KCNJ14,KCNJ3,KCNK3,KIF21B,KRT77,LDOC1L,LRRC55,LSP1,MANF,MAP2K7,MBTPS2,MIDN,MLLT6,MXD3,NACC2,NAV2,NAV3,NCAN,NDRG4,NED…
miR-3473b (and other miRNAs w/seed GGCUGGA)		mature microrna	Activated	6.232	7.39E-11	AAK1,ADAMTSL1,AGAP2,AHCYL2,ALOX5,AMPH,ANKRD45,ARC,ARHGEF11,ASTN1,ATF7,C1orf95,CAMK2G,CBFA2T3,CDC42BPA,CHD5,CLMP,CPLX2,CRHR2,CYBB,DDAH1,DISP2,DLG4,DOK3,EIF4EBP1,EPHB2,ERC1,ERLIN2,FAM101B,FKBP5,GJA5,GJB5,GLI3,GPC3,GPR153,GPRIN1,GRIK3,GRIN3A,HIF3A,ID1,IL16,KCNK3,KIAA1644,KIF5C,KLHL12,LAMA4,LDOC1L,LILRB3,LSP1,LYPD6,MAFF,MAP2K7,MAP3K9,MAPK9,MDGA1,MEGF6,MYADML2,NEDD9,NGFR,NTN1,NTRK3,OPA1,OTOF,PCDHGB2,P…
miR-615-5p (and other miRNAs w/seed GGGGUCC)		mature microrna	Activated	4.479	8.29E-11	AAK1,ADCYAP1R1,AGAP2,ALS2,AMIGO1,ANGPTL2,ANK1,ARC,ARRB1,ATF7,B3GALT5,BMF,C1orf95,CASC3,CBFA2T2,CDK2AP1,CHTF8,CLIP2,CORO2B,CRHR2,CTIF,CTXN1,DISP2,DNAJC5,DRD2,DTX4,DVL3,EIF5A2,EPHB2,ERC1,ERLIN2,EXTL3,FAM212B,FAM3C,FAM71E1,FBLN2,FKBP5,FN1,FOXO3,GADD45B,GLG1,GRASP,GRIK3,HAPLN4,HCN4,HIF3A,HTR4,HUNK,ID1,IKZF3,IQSEC3,KCNC1,KCNK3,KIAA1147,KIF1A,KIF1B,KLHDC7A,KPNB1,LILRB3,LRTM2,MAP2K7,MAP3K9,MAPKBP1,MAU2,…
miR-149-5p (miRNAs w/seed CUGGCUC)		mature microrna	Activated	5.586	9.44E-11	AAK1,ACACA,ADAMTSL1,ADCYAP1R1,AKAP2,ALDH5A1,ANK1,APBA1,ARC,ATF7,C3orf18,CAPN5,CARD11,CASC3,CASR,CHD5,CLCN6,CLSTN2,CORO2B,CRHR2,CTIF,CTTNBP2NL,CYB5B,CYB5D1,DDAH1,DLG3,DLG4,DNAJC5,DTX4,ELMO2,EPB41,ERC1,FAM126B,FAM168B,FBXW2,FKBP5,FRMD4A,GAB2,GIT1,GPR146,GPR153,GRIK3,GSTM5,HCN4,HYAL1,ID3,IFT20,IRAK3,ITK,KCNAB3,KCNC1,KCNJ10,KIAA1147,KIF13B,KIF1B,LRRC10B,MAFF,MDGA1,MEGF6,MTMR9,MYADML2,NAPB,NAV2,NCAM1,…
BDNF		growth factor		0.897	9.98E-11	ARC,ARPP21,CDKN1A,CHAT,DNAJB5,DRD2,DUSP1,EGR1,EGR2,FOS,FRMD6,HSPA5,JUN,KIF1A,KLF10,NAPB,NCAM1,NGFR,NOS1,NR4A1,PALMD,PENK,PER2,PPP1R1B,RELN,SBK1,SHH,SLC17A8,SOD2,SYN2,TAC1,TRH,TSC1,VGF,WNT2	261 (17)
miR-378g (miRNAs w/seed CUGGGCU)		mature microrna	Activated	4.148	1.01E-10	AAK1,ABAT,ACACA,ACAP3,ADAMTSL1,ADCY7,ALDH1A2,ALS2,AMIGO2,ARSB,B3GNT3,BPGM,C15orf27,C3orf18,CALR,CCDC88C,CDS2,CHD5,CLCN6,CLIP2,CNIH2,CPLX2,DGCR2,DIP2A,DOK3,EMD,ERC1,ERLIN2,ERN1,FAM13A,FGF1,FKBP1A,FMOD,FRMD6,FZD7,GAB2,GLI3,GLP1R,GNL3L,GRASP,GRIK3,HRH3,HTR4,IQSEC3,ISYNA1,ITPKA,KCNK3,KHNYN,KIF1B,KIF5C,KRT77,LIMA1,LONRF3,LSS,MAFF,MAU2,MCF2,MEGF6,MIA,MICAL3,NAPB,NCAM1,NCAN,NID1,NR4A1,NRIP3,NTN1,NUDT3,O…
miR-3192-5p (miRNAs w/seed CUGGGAG)		mature microrna	Activated	5.980	1.08E-10	AAK1,ABLIM2,ACSS1,ACVR1B,ALDH5A1,ANGPTL2,ANK1,AP3S1,ARHGEF26,ARRB1,ASB1,BMF,CAPN5,CCDC64,CD180,CDK5R1,CHTF8,CLCN6,COQ10B,CPLX2,CRHR1,CS,CYBB,CYP4V2,DCAF8,EFR3B,FGF1,FKBP4,FNDC7,GABRA1,GADD45B,GNAT1,GPR153,GPR17,H6PD,HIPK2,HMBOX1,HRAS,IQSEC3,KCNC1,KCNJ3,KCTD14,KIAA0907,KIAA1147,KIAA1671,KIAA1841,KIF1A,KIF1B,KIF21B,LGI2,LRRC10B,LRRTM1,MAN2A2,MAST4,MAU2,MCC,MEGF6,MOB3A,NAV2,NDST1,NID1,NMNAT2,NTRK3,N…
miR-185-5p (and other miRNAs w/seed GGAGAGA)		mature microrna	Activated	6.228	1.24E-10	AAK1,ABCC1,AFAP1,AKAP2,AMIGO2,ANKRD45,APBA1,ARF4,ARL3,ASB2,ATP2B4,BMF,C3orf18,CACNA2D2,CAMK2D,CASC3,CBFA2T2,CCDC155,CDK5R1,CLCN6,CLIC4,COL1A1,CORO2B,CYP4V2,DCAF7,DOK3,DVL3,EPHB2,ESAM,FNBP1,GABRA3,GABRE,GJA5,GNA13,GPR17,HCN4,HIF1AN,HIF3A,HIPK2,JUP,KCNC1,KCNJ16,KCTD15,KIAA1644,KIDINS220,KIF13B,LGR6,LRTM2,MAGI1,MAU2,MESDC1,MICAL3,MLLT6,MOB3A,MRPS21,MTMR9,NCAN,NDST1,NMNAT2,NOTCH4,NPAS4,NRP1,NTRK3,PAR…
FSH		complex		0.686	1.35E-10	ACTG2,ADCY7,AKAP12,AKAP7,CAMK2G,CAPZA1,CDC42EP4,CDK14,CREM,CX3CL1,DHRS3,DUSP1,DUSP14,ECEL1,ELL2,EPS15,FKBP5,FOS,FOXG1,FST,ID1,JUN,JUNB,KIDINS220,KLF10,LYPD3,MAP2K3,MAP3K7,MAPK6,MMP9,NR4A1,P4HA2,PDYN,PENK,PHKA2,PLA1A,PTPRN,RAB14,RGS16,SERPINE1,SGK1,SHBG,SMAD6,SSTR2,STK24,TGFB2,TGFBR2,TIMP2,VGF	241 (17)
miR-4667-3p (miRNAs w/seed CCCUCCU)		mature microrna	Activated	4.562	1.53E-10	AADAT,AAK1,ABAT,ACSS1,ADARB1,ADD2,AKAP2,AKAP7,AP3M2,APBA1,ASTN1,ATF5,B3GNT3,C1QTNF5,C20orf27,C3orf18,CA3,CA8,CDKN1A,CEACAM1,CHRNE,COL6A3,CTTNBP2NL,DCAF8,DLG3,DLG4,DNAJC27,DRD2,EDNRB,EFR3B,EGR1,EPB41,ERLIN2,ERN1,FAM212B,FAM89B,FLRT1,FSTL1,GAB2,GJA5,GLI3,HAPLN4,HCN4,HIF1AN,HIF3A,HIPK2,HMGN1,HTR4,HUNK,IQSEC3,ITGA10,ITK,JUN,KCNC1,KCNJ14,KCNK3,KIAA0101,KIF1A,KPNB1,LRRC55,MAGI1,MAN2A2,MAP3K10,MAPKBP1,M…
miR-133a-3p (and other miRNAs w/seed UUGGUCC)		mature microrna	Activated	3.626	1.65E-10	AAK1,ABCC1,AFAP1,ALDH5A1,ANK2,AQP1,ARHGAP24,ARL3,ARPC5,ARPP21,ARRB1,ASB1,ATP2B3,BICC1,CAPN5,CASC3,CDK5R1,CHTF8,CLCN6,COL1A1,COL6A3,CPLX2,CTH,CUX2,CXCL11,DLGAP3,DNAJB1,DUSP5,EGLN2,ELFN1,EPB41,EPS15,FAM13A,FGF1,FOXG1,GLRA2,HCN4,JUP,KCNA1,KCNJ14,KCTD15,KIAA1147,KLHDC10,LGI2,LHFPL2,MAFF,NCAN,NPTX2,NR2C2,NRIP3,OTUD7B,PCDHGB2,PCDHGC3,PDXP,PFAS,PIP4K2B,PNPLA2,POU2F2,PPM1H,PPP1R9B,PPP2CB,PREX1,PTPRZ1,PWW…
miR-491-5p (and other miRNAs w/seed GUGGGGA)		mature microrna	Activated	4.822	2.33E-10	ACACA,ACSS1,ACVR1B,ADAMTSL1,ADARB1,ADCYAP1R1,AGAP2,AMOTL1,APPBP2,ARC,ARHGDIB,ARHGEF11,ARL4D,ARPP19,ARRB1,ASB1,ASB13,ASTN1,ATF5,ATP2B3,B3GNT3,C1orf95,C20orf27,C3orf18,CABLES1,CAPN5,CBFA2T2,CDC42BPA,CDS2,CHD5,CHRNB2,CLIP2,CPLX2,CRYAB,CTIF,DEPDC5,DIP2B,DNAJB5,DNAJC16,DNMT3B,DOK3,DVL3,EBF4,EFNA3,ELAC1,ELMO2,EXOC8,EXTL3,FAM126B,FAM212B,FKBP5,FLT3,GDF10,GIT1,GLG1,GNAT1,GNL3L,GPR146,GPR153,HMBOX1,HTR5A,…
miR-3943 (miRNAs w/seed AGCCCCC)		mature microrna	Activated	4.115	2.43E-10	ABAT,ACSS1,ADAMTSL1,ADAP1,ADARB1,AMIGO2,ANGEL1,APPBP2,ARC,ARRB1,ATF5,ATF7,ATP13A4,ATP2B3,BEGAIN,BMF,C1orf95,CAMK2G,CDC42EP4,CEACAM1,CEP164,CHD5,CLIP2,CLMN,CORO2B,CRHR1,CTIF,CYB5B,DDA1,DLGAP3,DNAJC5,DUSP2,EBF4,ECEL1,EFR3B,EGLN2,ELOVL5,FAM13A,FAM212B,FGF1,GIT1,GJA5,GLI1,GPRIN1,GPRIN2,GRIK3,GSTM5,HIF3A,HPCA,IQSEC3,ITGA10,JUP,KBTBD11,KCNC1,KCTD4,KHNYN,KIAA1644,KIF1A,LRPAP1,LRRC73,LRTM2,MAFF,MAGI1,MAP…
miR-3072 (and other miRNAs w/seed GCCCCCU)		mature microrna	Activated	3.267	2.50E-10	ACBD4,ADAM23,ADARB1,AGAP2,AKAP2,AMIGO3,AQP1,ARRB1,ASS1,ATP2B3,B3GALT5,B4GALT2,C10orf10,C3orf18,CADPS,CALR,CDC42EP4,CHD5,CLMN,CNIH2,COL11A1,COL14A1,CORO2B,CRHR1,CS,CTIF,CYTH3,DGCR2,DHCR24,DNASE1L2,DNMT3B,ECEL1,EGLN2,EGR1,ENTPD1,EPHB2,ETV5,FAM13A,FAM89B,FREM1,GADD45B,GIT1,GNAT1,GPR153,GPR3,GSTM5,HIPK2,HRH2,HUNK,ID1,IER5,IL16,ITPKA,JUNB,KBTBD11,KCNC1,KCNJ14,KIF13B,KIF21B,KLHDC7A,LRRC4,LRRC73,LSS,MAP…
miR-7a-5p (and other miRNAs w/seed GGAAGAC)		mature microrna	Activated	4.702	2.62E-10	ABCC1,ADD2,ALS2,ANK1,APPBP2,ARF4,ATF7,BACE1,C1orf95,CAMK2D,CAPZA1,CHD5,CHRNE,CLIC4,COLEC12,CPLX2,CXCL11,CYB5B,CYTH3,DLGAP1,DNAJC5,DPP10,ERLIN2,ESRRG,EXTL3,FAM126B,FAM168B,FAM71E1,FBXW2,FGF13,FLRT2,FOS,FREM2,FRMD4B,FSTL1,GABRA1,GLG1,GLI3,HIPK2,HS6ST3,IGSF3,IKZF3,IRS2,KCNA1,KCNJ10,KIF1B,KIF23,LRTM2,LYPD3,MAP3K9,MAU2,MESDC1,NDST1,NID1,NOS1,NR4A3,OTOF,PARVA,PIK3R3,PIM1,PKP2,PPM1F,PRDM6,PRIMA1,PRKAA2,…
miR-3944-5p (miRNAs w/seed GUGCAGC)		mature microrna	Activated	4.083	3.00E-10	AAK1,ADCY7,AFAP1,ANK1,AQP1,ARHGEF12,ASB1,ATP2B3,AZI2,C15orf27,CA8,CAMK2G,CDK14,CHRNB2,DACT2,DIP2B,DLG3,DLGAP1,EGLN2,EGR2,ENTPD4,FAM126B,FGF1,FKBP1A,FKBP5,FLRT2,FN1,GLG1,GNS,HIF1AN,HRH3,HSPA5,IGSF3,IQSEC3,KANK4,KCNJ16,KHNYN,KIF1A,KIF5C,KLHL2,MAP1B,MDGA1,MPPED1,MTSS1,NCAM1,NR2C2,NR4A3,PARVA,PER1,PLEKHO2,RAB11FIP4,RASA3,RELL1,RXFP3,SLA2,SLC12A7,SLC23A2,SLC25A25,SMCR8,SPON1,SRSF3,SSH2,STRN,TBC1D5,THB…
miR-3126-5p (and other miRNAs w/seed GAGGGAC)		mature microrna	Activated	5.063	3.36E-10	AAK1,ACAP3,ALDH1A2,ALS2,ANGPTL2,APBA1,ARHGDIB,ARRB1,ARSG,ATP2B3,C3orf18,CACNA2D2,CAMK2G,CCDC155,CEACAM1,CHRNB2,CMPK2,CRHR1,CTIF,CYTH3,DCAF7,DISP2,DLG3,DLGAP3,DTX4,DUSP14,EGR2,FAM3C,FGF1,FKTN,FMN2,FSTL1,FTO,FZD2,GABRA3,GANC,GPR3,GRIN3A,HIPK2,HRH2,KCNC1,KCNK3,KDELC2,KHNYN,KIAA0513,KIF1A,KIF1B,KIF21B,KTI12,LRPAP1,MICAL3,NDST1,NID1,NOS1,NUDT3,PAQR8,PARVA,PDYN,POU2F2,PPM1E,PPM1F,PTPRN,RGS14,SH3BGRL3,S…
miR-4723-5p (and other miRNAs w/seed GGGGGAG)		mature microrna	Activated	4.962	3.67E-10	ACACA,ACAP3,ACVR1B,AFAP1,AGAP2,AK3,AMOTL1,ANGEL1,ANK1,ANK2,APBA1,ARRB1,ATF7,BEGAIN,CACNA2D2,CALR,CBFA2T2,CBFA2T3,CCDC155,CHD5,CHRNB2,CITED4,CLIP2,CLSTN2,CNIH2,CPLX2,CRHR1,CRIPT,CX3CL1,DCAF7,DDA1,DLG4,DLGAP1,DLGAP3,DVL3,EFNA3,EFR3B,EIF4EBP1,EXOSC3,FAM212B,FAM89B,FKTN,FNBP1,FNDC7,FRMD4A,FSTL1,FTO,FZD7,GALNS,GANC,GIT1,GLP1R,GNAT1,GNL3L,GRASP,HAPLN4,HIF1AN,HIF3A,HPCA,HTR4,ID1,IGSF3,IRS2,JUN,KCND3,KCN…
miR-4675 (and other miRNAs w/seed GGGCUGU)		mature microrna	Activated	5.496	3.79E-10	AAK1,ACACA,ADAP1,ADCYAP1R1,ADD2,AHNAK2,ANGPTL2,APBA2,AQP1,ARC,BMF,CABLES1,CARD11,CBFA2T2,CHD5,CHRNB2,CITED4,CLIP2,COL1A1,CPLX2,CRIP3,DCAF7,DGCR2,DHCR24,DNAJB1,FAM13A,FGF1,FKBP5,FNBP1,FTO,GBX2,GLG1,GLI3,GNAT1,GPR3,GRIK3,HIPK2,HRH2,HYAL1,IQSEC3,JUN,KCNC1,KCNJ10,KIF1A,LSS,LYPD6,MAB21L1,MAGI1,MAN2A2,MATN2,MDGA1,MEGF6,MIA,MXD3,MYADML2,NGFR,NMNAT2,NTN1,P4HA2,PAFAH2,PCDHGB2,PCDHGC3,PKP2,PPM1H,PPP1R1B,PR…
miR-200b-3p (and other miRNAs w/seed AAUACUG)		mature microrna	Activated	4.765	3.99E-10	AAK1,ABAT,ACACA,ADIPOR2,AKAP2,ARHGAP20,ARL3,ATF7,CASR,CDK5R1,CDR2,CLIC4,CLIP2,CRHBP,CRKL,CYTH3,DCAF7,DNAJB5,DNAJC5,DNMT3B,DTNA,DUSP1,EFNB2,ELL2,ELMO2,ENTPD1,EPS15,EPS8,ERC1,ESRRG,ETV5,EXOSC3,FAM126B,FAM168B,FBXW2,FN1,FOXG1,FREM1,FREM2,FRMD4A,FRMD4B,FRMD6,FSTL1,GLG1,GLI3,GPR146,GUCY1A3,HIPK2,HMBOX1,IER5,IGSF3,JUN,KCTD15,KIAA0101,KIAA1841,LATS2,MAPK9,MBTPS2,MCC,MGAT3,MTR,MXD3,NACC2,NAPB,NCAM1,NDST1…
miR-4736 (and other miRNAs w/seed GGCAGGU)		mature microrna	Activated	3.932	4.17E-10	ABLIM2,ADARB1,ADCYAP1R1,ADD2,AMIGO3,ANO10,ARC,ARRB1,ASB2,ATF7,ATP2B3,BMF,C3orf18,CABLES1,CBFA2T3,CDK5R1,CHD5,CHRNB2,CTXN1,CX3CL1,CYB5B,CYP4V2,DDA1,DGCR2,DHCR24,DLG3,DNAJC5,DTX4,DVL3,EIF4EBP1,EPB41,EPHB2,ERC1,ESRRG,ETV5,FAM101B,FLYWCH1,FMNL2,FNBP1,GABRA3,GANC,GJA5,GLG1,GLP1R,GNAT1,GRIK3,GSTM5,HS6ST3,HVCN1,IGSF3,KCTD15,KIAA0513,KIF1A,KIF1B,KLHDC10,KLHL12,KTI12,LRTM2,MAGI1,MAP1B,MDGA1,ME1,MLLT6,MYH7…
miR-1205 (miRNAs w/seed CUGCAGG)		mature microrna	Activated	4.894	4.28E-10	AAK1,ABAT,ADAMTSL1,ADCY7,ADD2,AHDC1,ALS2,AMPH,ANK2,AP3M2,ARC,ARHGAP20,ARHGEF12,ARSB,ASB1,ASTN1,B3GALT1,B3GNT3,CAMK2G,CCDC64,CDS2,CHD5,CLCN6,CLSTN2,CMPK2,CRHR2,DDAH1,DNAJB1,DNAJB5,DNAJC5,DNASE1L2,DUSP5,EIF5A2,ELFN1,ELMO2,ENTPD1,FAM168B,FRMD6,GALNS,GLI3,GMFB,GNA13,GPAM,GRIK3,GUCA2A,HAPLN4,IGSF3,IQGAP3,ITPKA,KCNC1,KCTD15,KCTD9,KIAA0513,KIF5C,MAP3K7,MAP3K9,MRPS24,MTR,MUC6,MXD3,NDST1,NEB,NMNAT2,NRP2,O…
miR-296-5p (miRNAs w/seed GGGCCCC)		mature microrna	Activated	4.028	4.73E-10	AAK1,ABLIM2,ACACA,ADAP1,ADCYAP1R1,ADD2,AHDC1,ALDH1A2,ALDH3B1,AMIGO3,ANGEL1,APBA1,APBA2,ARRB1,ARSB,ASB13,ATP2B3,BMF,C15orf27,C1orf95,CABLES1,CCDC64,CDK14,CHTF8,CIT,CLIP2,COL1A1,CORO2A,CPLX2,CSNK1G2,CTIF,CX3CL1,CXCL10,CYP46A1,DACT2,DGCR2,DNAJB1,DNAJC5,DNMT3B,DOK3,DRD2,EFR3B,EIF4EBP1,ELFN1,ELMO2,ELOVL5,EXPH5,FAM89B,FKBP4,FZD2,GAB2,GDF10,GNAT1,GPR3,GPRIN2,GRASP,GRIK3,GUCY1A3,H6PD,HAPLN4,HIF3A,HIPK2,H…
miR-329-3p (and other miRNAs w/seed ACACACC)		mature microrna	Activated	4.981	5.34E-10	AAK1,ABCA12,ABLIM1,ABLIM2,ADAM9,ADAR,ADD2,ADIPOR2,AKAP2,APBA2,BMF,CABLES1,CARD11,CCDC88C,CDS2,CHD5,CHRNE,CLMN,DHCR24,DNAJC5,DTNA,DUSP2,EFR3B,ESRRG,FAM101B,FAM174A,FAM3C,FKBP5,FOXO3,FREM2,FRMD6,HSPA5,KCNC1,KCNJ10,KHNYN,KLHL2,LDOC1L,LHFPL3,LRAT,MCPH1,MEGF10,MGAT3,MICAL3,NAV3,NIP7,NRP2,NUDT3,OTUD7B,PAM,PCDHA3,PCYOX1,PDE11A,PELI2,PMEPA1,PPM1F,PROCR,PRR7,PRUNE2,REEP3,RNF144B,RNF38,RREB1,SBK1,SEZ6L,SH3…
miR-2355-5p (miRNAs w/seed UCCCCAG)		mature microrna	Activated	4.319	5.66E-10	ABAT,ABCA12,ACAP3,ACVR1B,ADD2,AHNAK2,AMIGO1,ARL3,ASB2,B3GNT2,C10orf10,CAPZA1,CARD11,CCDC64,CDC42EP4,CDK5R1,CHMP3,CLCN6,CORO2B,CTIF,DACT2,DDRGK1,DNMT3B,DTNA,DUSP2,EFR3B,ENTPD5,ERLIN2,EXTL3,FAM168A,FAM174A,FAM71E1,FGF1,FKTN,FTO,FZD7,GABRE,GPR153,GRAMD1C,HIF3A,HOMEZ,HTR4,HUNK,ID1,JUP,KCNA2,KCNC2,KCNJ14,KCNJ3,KIAA1644,KIDINS220,KIF21B,KLHDC7A,KLHL12,LAMA1,LHFPL2,LIMA1,LRTM2,MAPK9,MCC,MGAT5,MMP9,MYADM…
miR-2110 (and other miRNAs w/seed UGGGGAA)		mature microrna	Activated	4.322	6.67E-10	AGAP2,AMIGO1,AQP1,ARPP19,ARPP21,ASTN1,C1orf95,CABLES1,CAPN5,CHRNB2,CLSTN2,CORO2B,CRYAB,CXCL11,CXCL13,CYBB,DNAJB5,DNAJC16,DTNA,EGR1,EIF4EBP1,EXOC8,FAM101B,FAM212B,FREM1,GABRE,GLP1R,GNL3L,GPRIN1,GRIK1,GSTM5,HMBOX1,HVCN1,IL6ST,JUP,KCNA1,KCNJ14,KCNK3,LSM11,LYPD3,MAML2,MAP1B,MAPK6,MAPKBP1,MCPH1,MDGA1,MIDN,MTSS1,MXD3,NID1,NPTX2,NTSR1,OPALIN,PCDHGB2,PCDHGC3,PCYOX1,PDYN,PFKFB2,PIK3R3,PIP4K2B,PLEKHO2,POU2…
miR-4254 (and other miRNAs w/seed CCUGGAG)		mature microrna	Activated	5.401	6.72E-10	ACACA,ADAP1,ADCYAP1R1,AKAP7,ALDH3B1,AMOTL1,ANGPTL2,ARHGAP24,ARRB1,AZI2,B4GALT2,CASR,CCDC64,CEACAM1,CEP164,CHRNB2,CIT,CLIP2,COL11A1,CX3CL1,CYB5D1,CYBB,CYTH3,DGAT2,DGCR2,DNER,DTNA,DUSP5,DVL3,ECEL1,ELMO2,EPB41L4B,EPHB2,FAM89B,FMOD,FRMD6,GLG1,GMFB,GRIN3A,HCN4,HOMEZ,HTR5A,IGSF3,ITGA10,KCNJ10,KCNJ14,KHNYN,KIAA1671,KLHL12,LDOC1L,MAML2,MTR,MYADML2,NDRG4,NKPD1,NOS1,NR4A1,NRIP3,NTRK3,OCEL1,PAQR8,PER1,PIP4K…
miR-4749-3p (miRNAs w/seed GCCCCUC)		mature microrna	Activated	5.063	7.49E-10	ABCC1,AGAP2,ALDH5A1,ANK1,ANK2,AQP1,ARL3,ARRB1,ATF5,ATP2B3,C1orf95,CAPN5,CDK5R1,CDS2,CHRNB2,CIT,CLIP2,CNIH2,CPLX2,DCAF8,DEPDC5,DTX4,DUSP1,EFNA3,EFNB2,EFR3B,ELFN1,ESAM,ETV5,EXTL3,FAM126B,FLRT2,FMOD,FRMD4A,GABRA1,GLP1R,GPR153,GRIK3,GSTM5,H6PD,HIF3A,HIPK2,HOMEZ,IQSEC3,ISYNA1,JUN,JUP,KCNC1,KCNJ16,KCNK3,KIAA1147,KIAA1644,KRT77,LRRC10B,LSM11,LSS,LYPD6,MAU2,MCPH1,MDGA1,MEGF6,MGAT3,MICAL3,MIDN,MLLT6,MPPED…
miR-30c-5p (and other miRNAs w/seed GUAAACA)		mature microrna	Activated	6.402	7.68E-10	ADAM9,AMOTL1,AP3S1,APBA1,ARHGEF12,ARPC5,ASB2,C3orf18,CADPS,CAMK2D,CAPN5,CAPZA1,CBLB,CEACAM1,CHD5,CHORDC1,CIT,CORO2A,CRKL,CTTNBP2NL,DDAH1,DIP2B,DLGAP1,DTNA,EFNA3,EIF5A2,ELL2,ELOVL5,EPB41,EPB41L4B,EPHB2,ESRRG,FAM126B,FAM13A,FAM155A,FAM168B,FOXG1,FOXO3,FRMD4A,FRMD6,FZD2,GNA13,GNG10,GPR180,H6PD,HIPK2,HSPA5,IER5,IRS2,JUN,JUNB,KCNJ3,KDELC2,KHNYN,KIAA1147,KIF21B,KLF10,LATS2,LHFPL2,LRRC8D,MAB21L1,MAGI3,M…
miR-3189-5p (miRNAs w/seed GCCCCAU)		mature microrna	Activated	4.944	7.75E-10	ABAT,ABLIM2,ADD2,ADIPOR2,AKAP12,AMPH,ANGEL1,APBA1,ARL4D,ARRB1,ARSB,ATF7,B3GNT3,BMF,C1QTNF5,CACNA2D2,CAMK2G,CAPRIN1,CDKN1A,CEACAM1,CEBPB,CLMN,CPLX2,CRHR1,CXCL13,CYTH3,DCAF8,DNAJB5,DUSP1,EPB41,EPB41L4B,ERC1,ESAM,FKBP5,FLYWCH1,FTO,GANC,GLG1,GNAT1,GRIK3,HSPA5,HTR7,HUNK,IRS2,ITGA10,JUP,KCNC1,KIAA0513,KIAA1671,KIF5A,KIF5C,KLHDC7A,KRT77,LRRC10B,MAFF,MAGI1,MDGA1,MTR,NEDD9,NTRK3,NUDT3,ORMDL2,OTUD7B,PACSIN…
miR-3150a-3p (and other miRNAs w/seed UGGGGAG)		mature microrna	Activated	4.463	8.84E-10	ABAT,ACACA,AGAP2,AMIGO2,ANK1,APBA2,ARHGAP9,ARL4D,ARPP21,ASTN1,ATF7,ATP2B4,ATP5L,BEGAIN,C1QC,CABLES1,CAPN5,CDC42BPA,CDKN1A,CHRNB2,CLIP2,COL1A1,CTIF,DACT2,DCAF8,DISP2,DRD2,DTX4,EFR3B,EGLN2,EIF5A2,FAM168A,FAM212B,FLYWCH1,FREM1,GIT1,GLG1,GLP1R,GPR146,GPRIN1,GRIK1,GRIK3,GSTM5,HAPLN4,HCN4,HIPK2,HSF2BP,HTR5A,IL16,IQSEC3,ITGA10,JUP,KCNB2,KCNC1,KHNYN,KIAA1671,KIF5A,MAFF,MAP1B,MCPH1,MEGF6,MESDC1,MOB3A,MXD3…
tretinoin		chemical - endogenous mammalian		-1.553	9.78E-10	ACACA,ADAR,ADCYAP1R1,AFP,AKAP12,ALDH1A2,APBA2,AQP1,ASB2,B3GALT1,B3GALT5,CA8,CACNG5,CALB1,CALR,CBS/LOC102724560,CDK5R1,CDKN1A,CEACAM1,CEBPB,COL1A1,CREM,CXCL10,CYBB,DAP3,DHRS3,DRD2,DUSP1,DYNLL1,EEF1D,EGR1,EIF4EBP1,FAM101B,FLRT1,FN1,FOS,FOXO3,FST,GBX2,GJB5,GLI1,GNA13,GRASP,HSPB1,ID1,ID3,IGFBP2,IGFBP7,IL16,IL6ST,IMPDH2,JUN,KIAA0513,KIF1B,KIF23,KLF5,LAMA4,LAMB1,LATS2,LRAT,LSP1,MAP2K3,MAPK6,MAPK8,MAPK9…	368 (19)
miR-324-5p (miRNAs w/seed GCAUCCC)		mature microrna	Activated	4.234	1.09E-09	ADAMTSL1,ARHGEF12,B3GNT3,C1orf95,C3orf18,CDC42BPA,CDS1,CEP164,CIT,CLMP,DLG4,DTNA,EGR2,ELFN1,EPB41L4B,EPS15,ERC1,ERLIN2,ESRRG,FBXW2,GANC,GLG1,GLI1,GLI3,GRAMD1C,GRIK1,GRIK3,HRH2,IQGAP3,ITGA10,JUP,KCTD15,KIAA0513,KIF13B,LGI2,LYZL4,MAGI1,MAML2,MCPH1,MGAT3,MICAL3,NAPB,NCAN,NTRK3,OCEL1,OPRL1,OPTN,PACSIN1,PAFAH1B1,PBX1,PCYT1B,PELI2,PHACTR2,POFUT1,POU3F1,PPM1H,PRKCG,R3HDM1,RAB11FIP4,RASA3,SH2D5,SLC23A2,S…
miR-1285-3p (and other miRNAs w/seed CUGGGCA)		mature microrna	Activated	5.515	1.28E-09	AAK1,ACAP3,AFAP1,AHCYL2,AK3,AKAP12,AKAP2,ALS2,ANKRD29,ANO10,APPBP2,ARHGEF12,ARPC5L,ARSB,ASB1,ASB2,ASTN1,ATF7,BPGM,C17orf75,C1orf64,CASC3,CBFA2T2,CCDC155,CDK2AP1,CDS2,CHMP2A,CHMP3,CPLX2,CX3CL1,DEPDC5,DRD2,DUSP14,EPS15,ERN1,ERO1L,EXPH5,FAM13A,FGF1,FKBP1A,FMOD,FRMD6,GAB2,GABRA1,GABRA3,GJB5,GLG1,GLP1R,H6PD,HCN4,HIF3A,HMBOX1,IL16,IQGAP3,IQSEC3,KCNG1,KCNJ16,KCNK3,KCTD4,KIAA1671,KIF13B,KIF21B,LDOC1L,LET…
miR-96-5p (and other miRNAs w/seed UUGGCAC)		mature microrna	Activated	5.100	1.29E-09	ABAT,ACVR1B,AK3,APBA2,ARF4,ARHGAP24,ARHGEF12,ARL4D,ARPP19,ASTN1,ATP2B4,ATP5L,ATXN3,C16orf62,CABLES1,CACNA2D2,CAPN5,CBFA2T3,CCDC88C,CDC42BPA,CRHR2,CRKL,CYB5B,DDAH1,DENND2C,DGCR2,DHCR24,EDNRB,EFNB2,ELL2,ELMO2,ELOVL5,EPB41L4B,ERO1L,ESRRG,FAM126B,FAM13A,FAM212B,FKBP1A,FLYWCH1,FN1,FOXO3,FREM1,FRMD4A,FST,FSTL1,GJA5,GNA13,GPC3,HCN4,HIF1AN,HTR4,IGSF3,KCNJ14,KIAA0513,KIAA0907,KIDINS220,KLHDC10,KLHL2,KPNB1…
2-amino-5-phosphonovaleric acid		chemical - other	Inhibited	-3.602	1.43E-09	ALS2,ARC,ASB2,B3GALT5,DACT2,DUSP1,EGR1,EGR2,FOS,GADD45B,JUN,JUNB,LHFPL2,LRPAP1,LSM11,NPAS4,NR4A1,NR4A3,PER2,PHLDA1,PLK3,RASL11A,REM2,RGS2,SLC25A38,SPRY4	273 (15)
lipopolysaccharide		chemical drug		0.762	1.66E-09	ABCB10,ABCC1,ADAR,AKAP2,ALOX5,ANGPTL2,ANK2,AQP1,ARC,ASS1,ATP1A1,BACE1,BAG3,CALR,CASR,CDC42EP4,CDK5R1,CDKN1A,CEACAM1,CEBPB,CLIC4,CMPK2,COL1A1,CORO1A,CREM,CRHR1,CRHR2,CRYAB,CTH,CUX2,CX3CL1,CXCL10,CXCL11,CXCL13,CYBB,DHCR24,DLG4,DNAJB1,DUSP1,DUSP2,DUSP5,Eda,EFNB2,EGR1,EGR2,EGR4,ERN1,ERO1L,ETV5,FBLN2,FN1,FOS,FOXG1,FST,FTH1,GADD45B,GJA5,GRASP,GUCY1A3,Hrk,HSPA1A/HSPA1B,HSPA5,HSPB1,HTR1A,ID3,IL16,IL6ST,I…	359 (16)
miR-3675-5p (miRNAs w/seed AUGGGGC)		mature microrna	Activated	5.077	1.90E-09	AAK1,ABLIM1,ANKRD45,ARHGAP24,ATF7,BMF,C17orf75,CBFA2T2,CHMP3,CHTF8,CLCN6,CLIP2,CS,CXCL13,DNAJC27,EGLN2,EXPH5,FGF13,FTO,GAB2,GABRE,GNG10,GRIK3,GUCY1A3,HIF3A,HPCA,HTR4,IGSF3,KCND3,KCTD15,KIF1B,KIF21B,KLHL12,KRT77,LRRC55,LSS,MAML2,MAPKBP1,MDGA1,MYADML2,NAV2,NMNAT2,NOS1,OPA1,OTUD7B,PAH,PFAS,PHLPP2,PIK3R3,PMEPA1,PPP1R9B,PRIMA1,PRKD2,PSD,PXMP4,RAB11FIP4,RIC8B,RNF144B,RXFP3,SCN5A,SLA2,SLC17A8,SLC22A13,S…
miR-3679-3p (miRNAs w/seed UUCCCCC)		mature microrna	Activated	4.598	2.06E-09	AAK1,ABCA12,ABLIM1,AGAP2,AP3S1,ARHGEF26,ATF7,ATP10A,B3GALT1,B4GALT2,CABLES1,CAMK2G,CDC42EP4,CDR2,CEP68,CHORDC1,CHRNE,CMPK2,CNIH2,CSRP2,CTTNBP2NL,CUX2,DCAF8,DNAJB5,DNAJC5,DTX4,EFR3B,EGR1,ELOVL5,ERCC4,FAM126B,FKBP4,FLRT1,FLT3,FN1,FNDC7,FREM1,FRMD4A,FRMD4B,FST,GABRA1,GABRE,GLI3,GNL3L,GPR3,HTR7,HUNK,IGFBP2,IKZF3,IL16,IL6ST,KBTBD11,KCNJ10,KRT77,LRRC55,MANF,MESDC1,MRPS24,NDST1,NGFR,NMNAT2,NPAS4,NRIP3,N…
miR-202-3p (and other miRNAs w/seed GAGGUAU)		mature microrna	Activated	5.909	2.12E-09	AAK1,ADIPOR2,ANGPTL2,APPBP2,ARHGAP28,ARPP19,ATF7,ATP2B4,BEGAIN,BMF,CDKN1A,CEP164,CLSTN2,COL11A1,COL6A3,CREM,CYTH3,DNAJB1,DTX4,DUSP1,DVL3,EGLN2,EIF4EBP1,EPB41,EPB41L4B,ERCC4,ERO1L,FAM101B,FMOD,FREM2,GNS,GPC3,GRIN3A,HIF1AN,HIF3A,HIPK2,IRS2,KCNK3,KHNYN,KIAA1147,KIAA1644,KIF1B,KIF21B,LAMA1,LNX1,LRRC10B,LSM11,MAN2A2,MAPK6,MAPK9,MESDC1,MRS2,MTMR9,NMNAT2,NTRK3,PDCD4,PHACTR2,PLEKHM3,POU2F2,PPTC7,PRKAA2,R…
miR-593-3p (miRNAs w/seed GUCUCUG)		mature microrna	Activated	4.602	2.17E-09	ABCB10,ABLIM1,ANGEL1,APBA2,ARC,ARL4D,BAG3,CHD6,COL1A1,CORO2B,CYTH3,DPP10,DTNA,DYNLL1,EGR4,EPHB2,ERN1,FBLN2,FKBP5,FNDC1,FOXO3,FTO,GRIK3,HYAL1,IGSF3,KCNC1,KIAA1671,KIAA1841,KIDINS220,LETM1,MAN2A2,MAP1B,MCC,MCPH1,NAV2,NR2C2,NRP1,NTRK3,PACSIN1,PHACTR2,PREX1,PRIMA1,PRRG3,PTPN5,PVRL1,RCAN2,SEMA3A,SEZ6L,SH3GL2,SHC4,SLC38A1,SLFN5,SMAD6,SPOCK1,SPON1,SPRY4,ST3GAL1,SYT2,TCF15,TEP1,TOM1L2,TSHZ1,UST,ZNF827
miR-4437 (miRNAs w/seed GGGCUCA)		mature microrna	Activated	5.516	2.90E-09	AAK1,ADCYAP1R1,ADD2,ALS2,ARF4,ARHGAP20,ARPP21,ARSB,B3GNT3,C20orf27,CABLES1,CARD11,CBS/LOC102724560,CDC42BPA,CDS2,CHD5,CIT,CLMN,CLMP,CYP46A1,DCAF8,DIP2A,DTX4,EFR3B,ERLIN2,FAM13A,FKBP4,FSTL1,GABRA1,GJA5,GNL3L,GPRIN1,GRAMD1C,GRIK3,GRIN3A,HIF3A,IL6ST,IRAK3,KCNK3,KDELC2,KIF13B,KIF1B,KIF21B,KRT77,LGI2,LONRF3,MAGI1,MAP1B,MAP3K9,MAPKBP1,MAU2,MICAL3,MTR,NACC2,NCAM1,NCAN,NDRG4,NKPD1,NOP10,OPTN,PACSIN1,PAFA…
miR-504-5p (and other miRNAs w/seed GACCCUG)		mature microrna	Activated	4.754	3.50E-09	AAK1,ADD2,AKAP2,BMF,C3orf18,CCDC64,CEACAM1,CHD5,CHD6,CHTF8,CLIP2,CLMP,COA5,CORO1A,DNAJB5,DOK3,DPP10,ENTPD1,EPB41,EXOC8,FAM168A,FKBP5,FLRT2,FREM2,FTO,FZD7,GPAM,H6PD,HAPLN4,HIPK2,HTR4,HTR5A,IL16,KBTBD11,KIAA0907,LRRC73,MAN2A2,MDGA1,MGAT3,MICAL3,MOB3A,MPPED1,MTR,NAPB,NCAM1,NOS1,NRP2,PDP1,PHACTR2,PHKA2,PLEKHM3,POU2F2,PPM1L,PQLC1,PROM2,RAB11FIP4,RIMS3,RNF38,SCN5A,SEC14L5,SEPN1,SERINC2,SERTAD1,SEZ6L,SL…
miR-3194-5p (miRNAs w/seed GCCAGCC)		mature microrna	Activated	5.191	3.58E-09	AAK1,ABLIM1,ABLIM2,ACAP3,ADARB1,ADD2,AFAP1,AHNAK2,AMIGO3,ANK1,ANKRD45,ARC,ARPC2,ASB13,ASS1,B3GNT3,B4GALT2,BACE1,BMF,C16orf74,C1orf95,C1QTNF5,CAMK2D,CAPRIN1,CDC42BPA,CDC42EP4,CDK14,CDR2,CHD5,CHRNE,CLIC4,CREM,CSRP2,CYB5D1,DCAF8,DDAH1,DGCR2,DUSP2,DUSP26,EBF4,EFNB2,EFR3B,ERC1,ERLIN2,ESAM,FAM13A,FAM89B,FGF1,FLT3,FSTL1,GLP1R,GNS,GPAM,GPR146,IGSF3,IQSEC3,IRAK3,KCNJ10,KIAA0513,KIAA0907,KIDINS220,LETM1,LR…
miR-92a-3p (and other miRNAs w/seed AUUGCAC)		mature microrna	Activated	4.387	3.70E-09	AAK1,ABLIM2,ADAM23,ADAMTSL1,AFAP1,ANGPTL2,ARHGAP24,ARPP19,ASTN1,ATP2B4,ATXN3,CBFA2T3,CDC42BPA,CDK5R1,CDKN1A,COL11A1,CPLX2,CREM,CRHBP,DCAF8,DNAJC27,DPP10,DUSP1,DUSP5,EDNRB,EFR3B,EGR2,EPS8,FAM126B,FKBP1A,FMN2,FOXG1,FREM2,FSTL1,GNS,GPR180,IL6ST,IRS2,KCNA1,KCNJ3,KCNK3,KIF1B,KLHDC10,LATS2,LHFPL2,LONRF3,LRRC4,LRRC8D,MAP1B,MAST4,MDGA1,ME1,MRS2,MTMR9,NACC2,NAV3,NEFH,NKPD1,NR4A3,PCYT1B,PER2,PHLPP2,PIK3R3,…
miR-339-5p (and other miRNAs w/seed CCCUGUC)		mature microrna	Activated	5.044	3.86E-09	AFAP1,AHCYL2,ALDH5A1,AMIGO3,ANKRD29,APBA1,ARHGEF26,ARRB1,ATP2B3,BACE1,CACNA2D2,CDC42BPA,CDK14,CDS2,CHTF8,COL11A1,CPLX2,CRHR2,CTIF,DISP2,DLG3,DNMT3B,DPP10,EFR3B,ENTPD1,ERLIN2,ERN1,EXOC8,FKBP5,FNBP1,FREM2,GNAT1,GNS,GPRIN2,HIPK2,HUNK,IER5,KANK4,KCNMB4,KCTD15,KIF1B,KLF5,KTI12,LGR6,LRAT,MAN2A2,MAP2K3,MAP3K7,MAST4,MCPH1,MDGA1,MGAT3,MOB3A,NAV3,NEB,NKPD1,NMNAT2,NRP2,NTN1,PAQR8,PARVA,PNMA2,PNMA3,POU2F2,PP…
miR-204-5p (and other miRNAs w/seed UCCCUUU)		mature microrna	Activated	5.468	4.42E-09	AAK1,AFAP1,AGAP2,AKAP2,ALS2,ANGPTL2,AP3M2,ARRB1,ATF7,ATP13A4,ATP2B4,C10orf10,C15orf27,CAMK2D,CAPRIN1,CBFA2T3,CDK14,CEP68,CHD5,CHMP3,CLMP,COA5,CPLX2,CRKL,CYBB,DCAF8,DHCR24,DLG3,DNAJB1,DTNA,DUSP14,DVL3,EGR1,ELL2,EPHB2,EPS8,ESRRG,FAM168B,FBXW2,FLRT2,FLT3,GPC3,HSPH1,IL6ST,KCNA1,KCNJ14,KCTD1,LRRC55,LRRC8D,MAGI1,MAP1B,MAPK9,MBTPS2,MCC,MGAT3,MICAL3,MMP9,NAV3,NOP10,NRP1,NXPH4,OPALIN,OSR1,PAM,PCYT1B,PDCD6…
thapsigargin		chemical toxicant	Activated	2.344	4.48E-09	ABCA12,ADIPOR2,ATF6,CALR,CAPN5,CDKN1A,CEBPB,COL1A1,CREM,CXCL10,EGR1,EGR2,FN1,FOS,GADD45B,HSPA5,JUN,MMP9,NFIL3,NPAS4,NR4A1,NR4A3,SGK1,TMEM100,TNFSF10,TPO,XBP1	258 (20)
miR-182-5p (and other miRNAs w/seed UUGGCAA)		mature microrna	Activated	6.217	4.76E-09	AAK1,ABLIM1,ACVR1B,ADAM9,AK3,AKAP7,APBA2,ARF4,ARHGEF12,ASTN1,ATF7,ATP5L,ATXN3,B3GALT1,C1orf95,CACNA2D2,CALB1,CAPN5,CARD11,CBFA2T3,CDC42BPA,CRKL,CYB5B,DDAH1,DENND2C,DGCR2,DHCR24,EDNRB,EFNB2,ELL2,ESRRG,FAM126B,FAM13A,FBXW2,FN1,FOXO3,FRMD4A,FST,GABRA1,GABRE,GMFB,GNA13,GPC3,GRIK3,H6PD,HIF1AN,HSF2BP,HTR4,IGSF3,KCNJ14,KCTD1,KDELC2,KIAA0513,KIAA0907,KIAA1841,KIDINS220,KLHDC10,KLHL2,KPNB1,KRT77,LDOC1L,LR…
miR-596 (miRNAs w/seed AGCCUGC)		mature microrna	Activated	5.322	4.91E-09	ADAMTSL1,ANKRD45,APBA2,ATF5,ATF7,ATP13A4,C1orf95,C3orf18,CABLES1,CCDC155,CEP164,CRHR2,CTXN1,CXCL13,CYBB,DCAF7,DEPDC5,DGCR2,DIP2B,DISP2,EFR3B,ELOVL5,FAM168A,FGF1,FSTL1,GLI3,GNA13,GRIK3,IQSEC3,IRAK3,JUP,KCNC1,KCTD4,KIAA0907,KIF21B,LDOC1L,LETM1,LHFPL2,LRRC55,LSM11,MEGF6,MICAL3,MPPED1,MXD3,MYADML2,NAPB,NGFR,NIP7,NOTCH4,PCYOX1,PFKFB2,PLEKHO2,PNMA2,RELL1,RGS20,RNF144B,RUFY3,SCARB2,SEC14L5,SEPN1,SH2D5,S…
miR-218-5p (and other miRNAs w/seed UGUGCUU)		mature microrna	Activated	6.341	5.01E-09	ADARB1,ADIPOR2,ANK1,ARHGEF12,ARL3,ARPP19,ARRB1,ATF7,CABLES1,CCDC64,CDC42BPA,CDS1,CHD6,COA5,COL1A1,CRHBP,CRKL,CTTNBP2NL,DIP2A,DLG3,DNAJC27,DUSP5,EFNB2,EIF5A2,ELL2,ELOVL5,EPS8,EXPH5,EXTL3,FAM13A,FAM3C,FLRT2,FRMD4A,FRMD6,GAB2,GNA13,GNG10,GPAM,GPR153,GRIK3,HCN4,HS6ST3,HTR7,KCNA1,KCNJ16,KCTD9,KIF21B,KLHDC10,KPNB1,LRRC55,MAST4,MCC,MCF2,MCPH1,MDGA1,NAV3,NCAN,NDRG4,NPAS2,OLIG2,OTUD7B,PANX1,PCDHA3,PDXP,PL…
miR-4270 (and other miRNAs w/seed CAGGGAG)		mature microrna	Activated	4.224	6.05E-09	ABAT,ABLIM2,ACAP3,ADARB1,ADCY7,ALDH5A1,AMIGO2,ANKRD45,APBA2,ARHGEF11,ASB1,ASTN1,C3orf18,CDC42EP4,CDK14,CDK5R1,CEP68,CHORDC1,CLCN6,CRHR1,CTIF,DCAF8,DTX4,EBF4,EGR2,ELMO2,ERC1,ESAM,FLRT2,FMOD,FRMD6,GABRE,GANC,GIT1,GLG1,GNAT1,GNL3L,GSTM5,HAPLN4,IRS2,ITK,KCNJ3,KCTD15,KIAA0513,KIAA1644,KIAA1671,KIF13B,KLHDC10,LRRC10B,LRRC55,LRTM2,LSP1,MAP2K3,MAPKBP1,MAU2,MBTPS2,MICAL3,MTSS1,MXD3,NCAN,NDST1,NMNAT2,NR2C2…
miR-3191-3p (miRNAs w/seed GGGGACG)		mature microrna	Activated	3.078	6.34E-09	ACVR1B,ADAMTSL1,AFAP1,AGAP2,ARC,ARHGEF11,ASB13,C20orf27,CALB1,CAMK2G,CAPN5,CCDC136,CDC42EP4,CHD5,CIT,CLSTN2,CORO2A,CORO2B,CPLX2,CS,DHCR24,DHRS3,DLG3,DLGAP3,DOK3,EFR3B,ELL2,EPB41,ERN1,FAM155A,FBLN2,FLT3,GAB2,GPRIN1,GRIK3,IQGAP3,IQSEC3,ITPKA,KCTD15,KIAA1644,KIF1A,KIF1B,MAPKBP1,MICAL3,NOS1,OTUD7B,PAQR8,PARVA,PPM1H,PPP1R12C,PPP1R9B,PREX1,PRIMA1,PRKCG,PVRL1,PXMP4,SEPN1,SERINC2,SHF,SLC38A1,SLC7A5,SNX29…
miR-328-3p (and other miRNAs w/seed UGGCCCU)		mature microrna	Activated	3.555	6.36E-09	ABCA12,ACVR1B,AKAP2,ANK1,ARPP19,ATP13A4,B3GALT1,BACE1,C10orf10,C1orf95,CA3,CABLES1,CAPRIN1,CASC3,CHTF8,CTIF,DCAF7,DHCR24,DNAJB1,DNAJC5,DTX4,DUSP26,EIF4EBP1,FAM212B,FAM89B,FLT3,FLYWCH1,FSTL1,FZD7,GJB5,GLP1R,GPR3,GPRIN2,GUCA2A,HCN4,HIF1AN,HS6ST3,IER5,KIAA0513,KIAA1147,KLHDC7A,LHFPL2,LRRC10B,LRRC37A3 (includes others),LRTM2,MAGI1,MAP2K7,MAP3K9,MXD3,NDRG4,NGFR,NKPD1,NMNAT2,NPAS4,NPTX2,NR2C2,NRP2,OPAL…
miR-343 (and other miRNAs w/seed CUCCCUC)		mature microrna	Activated	2.815	6.36E-09	ACSS1,ADIPOR2,AGAP2,AHDC1,AK3,ALDH5A1,APBA1,ARHGAP9,ARHGDIB,ARL4D,ASB1,ATF7,ATP2B4,BACE1,C20orf27,C3orf18,CA8,CAPRIN1,CASC3,CDKN1A,CHRNE,CLIP2,COQ10B,CX3CL1,CYB5D1,DTX4,EFR3B,ELAC1,ERLIN2,ERN1,EXTL3,FAM13A,FKBP4,FKBP5,GALNS,GLI3,GLRA2,GNAT1,HCN4,HIF1AN,HIPK2,HTR7,ID1,ITGA10,KBTBD11,KCNC1,KHNYN,KIAA0513,KLHDC7A,LIMA1,LRRC4,LRTM2,LSS,MAFF,MAP2K3,MLLT6,MPPED1,NCAM1,NCAN,NDRG4,NDST1,NGFR,NKPD1,OPTN,P…
miR-544-3p (and other miRNAs w/seed UUCUGCA)		mature microrna	Activated	5.148	6.37E-09	AAK1,ABCB10,ABLIM2,ADAMTSL1,APPBP2,ARHGAP20,ARHGAP28,ARPC2,ARPC5,ARPP19,ASTN1,CAMK2G,CBFA2T2,CBFA2T3,CDR2,CHD6,CHORDC1,CTTNBP2NL,DCAF7,DPP10,DTX4,DUSP2,DUSP26,EFNB2,EFR3B,EIF5A2,ERCC4,ERLIN2,ETV5,FAM101B,FAM126B,FKBP5,FLRT1,FNBP1,FOXO3,FREM2,FRMD4A,GRAMD1C,GRIK3,H6PD,HCN4,HVCN1,KCNJ3,KCTD9,KIAA0907,KIAA1644,LHFPL2,LRRC4,LRRC55,LYPD6,LYZL4,MANF,MEGF10,MTMR9,MTR,NACC2,NEB,PCDHA3,PCYT1B,PELI2,PIK3R3…
miR-298-5p (and other miRNAs w/seed GCAGAGG)		mature microrna	Activated	5.327	6.64E-09	AAK1,ABLIM1,ADCYAP1R1,AKAP7,AQP1,ARHGEF11,ARL3,ARPP19,ATP2B3,BACE1,C1QTNF5,C20orf27,CCDC64,CDC42BPA,CDK14,CHRNB2,CLMN,CORO2A,CPLX2,CUX2,CX3CL1,CXCL13,CYP4V2,DCAF7,DEPDC5,DLG4,DRD2,DTNA,DVL3,EFNB2,EIF5A2,EXTL3,FAM155A,FAM168B,FAM89B,FKBP1A,FLYWCH1,FRMD6,GABRA1,GABRE,GIT1,GLG1,GLP1R,GPR17,GPR3,H6PD,HIF1AN,HIF3A,HRH3,IQGAP3,IQSEC3,KCNJ14,KDELC2,KIAA0513,KIF21B,KRT77,LRPAP1,LSM11,MAPKBP1,MAU2,MIDN,MT…
CREM	1.000	transcription regulator	Activated	2.992	6.82E-09	ARC,CEBPB,CREM,CYP46A1,DUSP1,DUSP14,EGR1,EGR2,EGR4,FOS,FRMD6,GADD45B,IRS2,JUNB,KLF5,LSS,MIDN,NFIL3,NOS1,NR4A1,PDYN,PER1,SERTAD1,TAC1,Tpm1	242 (19)
miR-4707-5p (miRNAs w/seed CCCCGGC)		mature microrna	Activated	2.711	6.94E-09	ABCC1,ACBD4,ADARB1,ANK1,BMF,CAPN5,CCDC64,CDK5R1,CEBPB,CHRNE,CLIP2,COL1A1,CTIF,CTRL,CTXN1,CXCL13,DCAF7,DGAT2,DGCR2,DTX4,EFR3B,ELFN1,ERC1,EXTL3,FAM101B,FBXW2,GLP1R,GNAT1,GPRIN1,GUCA2A,H6PD,HUNK,IER5,IQSEC3,JUP,KBTBD11,KCNG1,KIAA0513,KIAA1644,KIF1A,KIF21B,LRTM2,LYZL4,MAP2K7,MYADML2,NDST1,NEFH,NID1,OPRL1,PACSIN1,PARVB,PCDHA3,PDP1,PDXP,PLVAP,POU2F2,PPTC7,PQLC1,PROM2,PSD,PVRL1,PXMP4,RAB11FIP4,REM2,RHOT…
miR-4687-5p (miRNAs w/seed AGCCCUC)		mature microrna	Activated	3.265	7.14E-09	AAK1,ACACA,ADARB1,AGAP2,AMIGO1,ANK1,ANK2,ARHGAP20,ARL3,ARRB1,ASB13,ASB2,BAG3,C1orf95,C3orf18,CDC42EP4,CDS1,CEP68,CHTF8,DGCR2,DISP2,DUSP1,DVL3,EGLN2,EGR1,EGR2,ELL2,ELMO2,FBXW2,FLRT1,FLRT2,FN1,FST,H6PD,HSF2BP,HSPA5,HSPH1,ISOC1,KCNJ16,KIDINS220,LATS2,LHFPL2,MAN2A2,MEGF6,MGAT3,MPEG1,NACC2,NCAM1,NDST1,NIP7,NMNAT2,NUDT3,PIP4K2B,PLEKHH2,PLEKHO2,PPM1L,PPP1R9B,PXMP4,RIC3,RIMS3,RUFY3,SCN5A,SCN8A,SHF,SLC17A…
miR-3689d (and other miRNAs w/seed GGAGGUG)		mature microrna	Activated	4.292	7.30E-09	ADAMTSL1,ALDH3B1,ALDH5A1,ANK1,ANK2,ARHGEF12,ARRB1,ATP6V0E1,BACE1,BMF,C16orf74,C3orf18,CACNA2D2,CDC42EP4,CDK14,CDKN1A,CHAT,CHD6,CIT,CLSTN2,CORO1A,CPLX2,CS,CTIF,CYP4V2,DNAJB1,DNAJC5,DRD2,DVL3,EFR3B,EPB41L4B,ERC1,ESRRG,FAM101B,FAM126B,GAB2,GABRA3,GNAT1,HS6ST3,ID3,IL16,IMPDH2,ITK,KCNJ14,KHNYN,KIAA1644,KIAA1671,KIF1A,KIF1B,KLHDC7A,LAMA1,LHFPL2,LRRC55,MAPK9,MDGA1,MICAL3,MLLT6,MXD3,OPRL1,PCDHGB2,PCDHGC3…
dalfampridine		chemical drug	Activated	3.464	7.92E-09	ARC,DUSP1,EGR1,EGR2,EGR4,FOS,GADD45B,JUN,JUNB,MAFF,NPAS4,NR4A1	336 (20)
miR-4533 (miRNAs w/seed GGAAGGA)		mature microrna	Activated	4.914	8.98E-09	ANGEL1,ANK2,ARHGAP28,B3GALT1,B3GALT5,CABLES1,CAMK2D,CAPZA1,CASC3,CCDC155,CEACAM1,CEP68,CLCN6,CLSTN2,CMPK2,CNTN1,CORO2B,CYP4V2,DDA1,DNAJC27,DOK3,EGR1,EIF4EBP1,ELMO2,FAM155A,FKBP4,FLT3,FREM1,GABRA3,GANC,GLI1,GNAT1,GPR146,HS6ST3,HUNK,IQSEC3,ISYNA1,JUN,JUNB,KCNJ16,LDOC1L,LHFPL2,LYPD6,MAU2,MOB3A,MPPED1,MXD3,NAV2,NR2C2,NR4A1,NRIP3,NTN1,NTRK3,NXPH4,OTUD7B,PCYT1B,PDE11A,PDYN,PHLDA1,PLA2G4E,PLA2G5,PNMA2,P…
triamcinolone acetonide		chemical drug		-1.591	9.24E-09	ADCY7,ALDH5A1,AP3S1,AQP1,ATP10A,CSNK1G2,CTH,DUSP1,EFNB2,EGR1,FKBP5,FOS,FOXO3,HIPK2,IL6ST,ITGA10,JUN,JUNB,KLF10,LSP1,NOS1,PDIA5,PER1,PFAS,RGS16,RGS2,SCG2,SEMA6A,SLC9A3R1,SOD2,TGFB2	220 (11)
miR-4443 (miRNAs w/seed UGGAGGC)		mature microrna	Activated	5.058	9.93E-09	ACVR1B,AHCYL2,AMOTL1,ANGEL1,ATP6V0E1,B3GALT1,CBFA2T2,CCDC64,CDK2AP1,CHD6,CHRNB2,CITED4,CLSTN2,CRHR1,CTIF,CUX2,DDA1,DEPDC5,DHCR24,DLGAP1,DVL3,EPB41,ERC1,ERLIN2,FAM101B,FAM168B,FKBP4,FKBP5,GAB2,GLG1,GLI3,GNAT1,GPRIN2,H6PD,HIF3A,JUP,KCTD15,KHNYN,KIAA1644,KIAA1671,KIF1A,KIF1B,KRT77,LETM1,MAN2A2,MAPKBP1,MCPH1,MIDN,MOB3A,MRPS21,NACC2,NDST1,NEDD9,NRIP3,NTRK3,OPA1,PACSIN1,PAQR8,PARP11,PLA2G4E,PLA2G5,POU2…
miR-370-3p (and other miRNAs w/seed CCUGCUG)		mature microrna	Activated	5.982	1.10E-08	AAK1,ALDH5A1,AMIGO2,ANGEL1,ARC,B3GALT1,BMF,C15orf27,C1orf95,CBFA2T2,CCDC136,CCDC64,CDC42EP4,CDKN1A,CEP164,CHRNE,CHTF8,CIT,CLMP,CMPK2,CNIH2,CPLX2,CTIF,CYB5B,CYBB,CYTH3,DISP2,DNAJB1,DNAJC5,DNMT3B,ELAC1,ERN1,EXTL3,FAM101B,FAM168B,FLRT2,FNDC7,FRMD4B,GAB2,GABRE,GADD45B,GANC,GINS2,GLG1,GNAT1,HCN4,HIF1AN,HTR4,IL16,IL6ST,KCNC1,KCTD15,KIF1B,LRTM2,LSS,MAGI1,MAN2A2,MAP2K3,MAP2K7,MAP3K9,MAU2,MGAT3,MTSS1,MYAD…
miR-138-5p (miRNAs w/seed GCUGGUG)		mature microrna	Activated	6.590	1.16E-08	ADCYAP1R1,AHCYL2,AHDC1,ALDH1A2,ANGPTL2,ANK1,APPBP2,ARRB1,ATF7,CA3,CBFA2T2,CDK14,CLMP,COL14A1,CRHR1,CSRP2,CTIF,CYBB,DLG3,DNAJC5,DTX4,DVL3,EGR2,EGR4,EIF4EBP1,EPB41,EPB41L4B,ERCC4,FMOD,FRMD4A,FTO,GALNTL6,GIT1,GJA5,GPR3,HIF1AN,HS6ST3,ITK,KCNK3,KIF21B,LDOC1L,LHFPL3,LRRC55,MAP2K7,MAP3K9,MAPK6,MAPKBP1,MAST4,MBTPS2,MICAL3,MLLT6,MUC6,NEB,NMNAT2,NR4A3,OPALIN,PARVA,PDP1,PER1,PLEKHO2,PREX1,PROM2,RASSF8,RCAN2…
F2		peptidase		1.558	1.23E-08	CALR,CDKN1A,CITED4,COL1A1,CX3CL1,CYBB,DUSP1,EDNRB,EGR1,ELL2,ENTPD1,EPB41,FN1,FOS,GNA13,JUN,JUNB,MIF,MMP9,MTSS1,NR4A3,PROCR,SERPINE1,SLC12A7,SLC2A3,SLIT2,SOD2,SRF,TAGLN2,TGFB2,TIMP2,TNFSF10,TNNT2,UBE2S	318 (18)
miR-4268 (miRNAs w/seed GCUCCUC)		mature microrna	Activated	3.772	1.24E-08	ADARB1,ADIPOR2,ARHGEF12,ARL4D,B4GALT2,BEGAIN,BIK,C16orf62,CABLES1,CAMK2G,CARD11,CEP164,CHD6,CPLX2,CRHR2,DAP3,DCAF7,DHRS3,DLG4,DRD2,EGLN2,ERC1,ERLIN2,EXPH5,FLT3,FNBP1,FSTL1,GJC3,GNAT1,GRIK3,GUCA2A,H6PD,HIF1AN,HRH2,HS6ST3,HSPA5,HUNK,IL16,IL6ST,KCNC1,KCTD15,KIAA1644,LHFPL2,LONRF3,LSS,MEGF6,MGAT3,MICAL3,MTR,MYBPH,NCAM1,NR4A3,OPRL1,OTOF,PBX1,PCYT1B,PLA2G4E,PNMA3,POFUT1,RASGRP3,RNF166,SBK1,SEPN1,SERINC…
D-glucose		chemical - endogenous mammalian		1.839	1.24E-08	ACACA,ADARB1,AQP1,ARF4,ASS1,ATF5,ATP2B3,CALB1,CALR,CDK5R1,CDKN1A,CEBPB,COL1A1,CREM,CX3CL1,EGR1,FN1,FOS,FST,FTO,GPAM,H6PD,HSPA5,HSPB1,ID1,IL6ST,IRS2,JUN,JUNB,KIF5C,KLF10,Ldha/RGD1562690,LOC100911216/Pcsk1,MIDN,MIF,MMP9,NPAS4,NR4A1,NR4A3,NTS,PDCD4,PDYN,PLK3,PRKAA2,PTGDS,PTPRN,SERPINE1,SGK1,SIRT7,SLC3A2,SOD2,Uba52,XBP1	412 (21)
miR-1268a (and other miRNAs w/seed GGGCGUG)		mature microrna	Activated	4.877	1.27E-08	ABCC1,AFAP1,AGAP2,ARC,ARHGEF26,ASB1,CAMK2G,CBFA2T2,CDC42BPA,CHD6,CLMN,CRKL,CYP4V2,DNAJC5,ECEL1,EFNB2,EFR3B,EGR4,EIF5A2,EPB41,EXPH5,EXTL3,FAM101B,FNBP1,FTO,GDF10,GLI3,GNS,HAPLN4,HIF3A,HPD,HRAS,HRH2,KIAA0513,KIAA1671,KIDINS220,KRT77,MOB3A,NOS1,NTSR1,OPRL1,PER1,PER2,PNMA2,PPFIBP1,PTPRN,RAB11FIP4,RASA3,RASD2,SCARB2,SFXN1,SLC4A11,SLC9A8,SNX29,SPOCK1,SPTB,STK32B,SYNRG,TBC1D24,TEP1,TMEM132C,TSPAN31,UNC5…
miR-101-3p (and other miRNAs w/seed ACAGUAC)		mature microrna	Activated	5.146	1.34E-08	AFAP1,ANGPTL2,AP3M2,AP3S1,APPBP2,BEGAIN,C17orf75,CAMK2D,CAMK2G,CBFA2T2,CDK5R1,CDS2,CLMN,CSRP2,CXCL11,DCAF7,DDAH1,DENND2C,DGCR2,DIP2B,DLGAP3,DUSP1,DUSP5,EFNB2,ELL2,ERLIN2,ETV5,FAM126B,FKTN,FLRT2,FMN2,FN1,FOS,FREM1,FST,FZD7,GABRA1,GDF10,GLRA2,GPAM,GRAMD1C,HIPK2,HVCN1,IL16,JUNB,KCNA1,KCNB2,KIAA1671,KIDINS220,KIF1B,KTI12,LRAT,LRRC4,MAGI1,MAPK6,MAPK9,MAST4,MBTPS2,MTMR9,NACC2,NDRG4,NR4A3,NRP1,PAFAH1B1,…
ADRA1B		g-protein coupled receptor			1.40E-08	ARC,CDKN1A,CEBPB,CREM,CSRP2,DDAH1,DUSP1,EGR1,EGR2,FN1,FOS,IL6ST,JUN,NR4A1	299 (17)
MYC		transcription regulator		1.172	1.42E-08	ACACA,ADARB1,AFP,AKAP12,AQP1,ASS1,CDKN1A,CLIC4,COL14A1,COL1A1,COL6A3,Crip2,CRYAB,CSRP2,CXCL10,DUSP1,DUSP2,DUSP5,EGR1,EGR2,EIF4EBP1,FBL,FBLN2,FKBP5,FMOD,FN1,FOS,FSTL1,FTH1,GADD45B,GBX2,GLG1,GPC3,HSPB1,HSPE1,HSPH1,ID1,ID3,IER5,JUN,KLF10,KRT17,Ldha/RGD1562690,LIMA1,MIF,MMP9,MYBPH,NCAM1,NRP1,PAM,PDCD4,PDLIM7,PFAS,PLA1A,Ppp1r15a,PROM1,RPL21,RPL22,RPL23,RPL30,RPL5,RPL9,RPLP1,RPS16,RPS7,RTN2,SERPINE1,SF…	373 (18)
Creb		group		1.420	1.50E-08	ALOX5,ARPC5,CDKN1A,CREM,CXCL10,DUSP1,EGR1,ETV5,FOS,Foxn3,JUN,JUNB,KCNC1,Ldha/RGD1562690,MAPK8,MIF,NEDD9,NR4A1,NR4A3,NTS,PDYN,PENK,PER1,PER2,PRKAA2,PRLHR,RGS2,SSTR2,SYT9,TAC1,TRAIP,TRH	266 (13)
miR-483-3p (miRNAs w/seed CACUCCU)		mature microrna	Activated	4.246	1.61E-08	ABLIM2,ACBD4,ADD2,ADIPOR2,AHCYL2,AMIGO1,ARRB1,BIK,BPGM,CCDC88C,CDC42BPA,CDS2,CHRNB2,CTTNBP2NL,DCAF8,ERCC4,FAM13A,FKBP5,FSTL1,FZD2,GAB2,GRIK1,GRIN3A,HIPK2,IER5,IRAK3,ITK,KCNJ10,KDELC2,KIAA1644,KIAA1841,KIF1A,KLHL12,LAMA4,LGI2,MGAT3,NCAM1,NCAN,NTRK3,OTUD7B,PAM,PARVA,PLEKHO2,PMEPA1,POFUT1,POU2F2,PPFIBP1,PROM2,PRUNE2,R3HDM1,RIMS3,RNF5,RREB1,RUFY3,SH2D5,SNX29,THBS2,TMTC2,TRIM25,TSPYL4,UNC5B
miR-3665 (miRNAs w/seed GCAGGUG)		mature microrna	Activated	4.082	1.68E-08	ADAR,ADCY7,ADCYAP1R1,ALS2,ANGEL1,ANK2,AQP1,ARHGEF26,ARRB1,ASB1,ASB2,ATP2B3,B3GALT1,B3GNT3,C11orf63,C1orf64,C3orf18,CHD5,CHD6,CLMN,COQ10B,CPLX2,CRHR2,CXCL13,DNAJB5,DNASE1L2,EBF4,EIF5A2,ERC1,FAM101B,FAM155A,FNDC7,FRMD6,GALNS,GIT1,GRIK3,GUCY1A3,HRH3,KCNC1,KCNK3,KIAA0513,KIAA1407,KIAA1671,KIF13B,KIF1A,KIF21B,KLHDC10,LRTM2,MAPK9,NAV2,NDST1,NUDT3,OPRL1,PBX1,PDP1,PHLPP2,POFUT1,PPM1H,PPP1R9B,PWWP2B,PXMP4…
miR-1254 (and other miRNAs w/seed GCCUGGA)		mature microrna	Activated	5.107	1.87E-08	ABCC1,ACACA,ADAMTSL1,ADAP1,ADARB1,ADCY7,ALDH1A2,ALDH3B1,ANGEL1,ANK1,ARC,ARRB1,AZI2,CALR,CAPZA1,CCDC64,CHRNB2,CLIP2,COL6A3,CORO2A,CRHR2,CUX2,CX3CL1,DEPDC5,DHCR24,DIP2B,DRD2,EXPH5,FAM212B,FKBP4,FMOD,FTH1,GABRA3,GANC,GLG1,GPR3,GRASP,H6PD,HIPK2,HTR5A,IQGAP3,KCNJ10,KDELC2,KIAA1644,KIAA1841,KLHDC7A,LSM11,MAP2K7,MCPH1,MEGF10,MEGF6,MICAL3,MIDN,MPPED1,MUC6,MXD3,MYADML2,NDRG4,NDST1,NGFR,NOS1,NOTCH4,NTSR1,N…
NFkB (complex)		complex		-0.073	1.91E-08	AMPH,BACE1,CALB1,CAMK2D,CCNH,CDKN1A,CEBPB,CITED4,CLIP2,CREM,CRHR1,CX3CL1,CXCL10,CXCL11,CYBB,DRD2,DUSP2,DUSP5,DVL3,EDNRB,EGR1,ELL2,FGF1,FN1,FOS,FST,FTH1,GADD45B,HIF3A,HSPB1,HTR1A,IGFBP2,JUN,JUNB,KCND3,KRT17,Ldha/RGD1562690,LOC100911216/Pcsk1,LSP1,MMP9,MTSS1,NCAM1,NOS1,PLK3,POU2F2,RGS16,SERPINE1,SHH,SLC12A7,SLC7A5,SLIT2,SOD2,TAC1,TACR1,TIMP2,TNFSF10,TPO,TRH	349 (19)
miR-1273h-5p (and other miRNAs w/seed UGGGAGG)		mature microrna	Activated	4.768	1.91E-08	AAK1,ABCC1,ACBD4,ADAMTSL1,AHDC1,ALDH3B1,ALS2,ANKRD45,ARSB,ATF7,AZI2,BMF,C17orf75,CACNA2D2,CCDC64,CDK2AP1,CDKN1A,CHAT,CHTF8,CORO1A,CORO2B,CRKL,CX3CL1,CXCL10,CYB5D1,CYP4V2,DDA1,DEPDC5,DTX4,EFR3B,ERO1L,FAM101B,FKBP1A,FKBP5,FKTN,FREM2,FTO,FZD2,GAB2,GLI3,GNA13,GNAT1,GNL3L,GNS,GPR153,GPRIN1,GRIK3,GRIN3A,H6PD,HCN4,HIF3A,HRH2,HUNK,IQGAP3,IRAK3,KCNJ10,KCNJ3,KIAA1644,KIAA1671,LETM1,LRPAP1,MBTPS2,MOB3A,MPPE…
miR-4656 (and other miRNAs w/seed GGGCUGA)		mature microrna	Activated	4.879	1.92E-08	ADARB1,ADD2,AQP1,ARC,B3GNT3,BACE1,CABLES1,CALR,CAPRIN1,CD180,CDC42EP4,CHD5,CHRNE,CLIP2,CLMN,CNIH2,COL1A1,CPLX2,CRKL,DCAF7,DHCR24,DLG3,DNAJC16,FAM13A,FGF1,FSTL1,FTO,GNAT1,GNG10,HCN4,HRH3,HS6ST3,IL16,IQSEC3,IRS2,ITK,KCNA2,KCNC1,KCNG1,KCNJ10,KHNYN,KIF1A,LSS,MATN2,MDGA1,MIA,MLLT6,MXD3,MYADML2,NAPB,NCAN,NGFR,NMNAT2,NUDT3,OLFML2B,OPRL1,P4HA2,PAFAH2,PCDHGB2,PCDHGC3,PDLIM7,PFAS,PIK3R3,PKP2,PLEKHM3,PPM1H,…
miR-3156-3p (miRNAs w/seed UCCCACU)		mature microrna	Activated	3.493	2.00E-08	ACVR1B,ALDH1A2,APBA1,ARHGEF26,ARPC5,BACE1,CALB1,CAMK2D,CLMN,CMPK2,CRKL,CRY1,DLG4,EDNRB,EFR3B,ELOVL5,ETV5,FKTN,FREM1,FREM2,GDF10,GLI3,GNAT1,GNS,GPAM,HCN4,HIPK2,HTR7,IGSF3,JUN,KIAA1407,KIF1B,KLHL12,LRRC10B,MAFF,MAML2,MCC,MEGF10,MICAL3,NCAN,NDST1,NOS1,NOSTRIN,NR2C2,OPALIN,OTUD7B,PAFAH2,PENK,PER1,PFKFB2,PLEKHM3,PPP1R1A,PPP1R9B,RAB11FIP4,RASSF8,RIC8B,SEMA3A,SH2D5,SKAP1,SLC16A14,SLC9A5,SMOC1,SPEG,STX17…
miR-19b-3p (and other miRNAs w/seed GUGCAAA)		mature microrna	Activated	6.081	2.13E-08	AAK1,ADCY7,ADIPOR2,AK3,AKAP7,ARC,ARHGEF12,ARHGEF26,ARPP19,ATP10A,ATP2B3,ATP6V0E1,B4GALT2,BACE1,C11orf96,C16orf62,CAPRIN1,CBFA2T2,CDC42BPA,CDS1,CHD5,CIT,CLCN6,CLIC4,COQ10B,CS,DCAF7,DCAF8,DDA1,DHRS3,DIP2A,DNAJB1,DNAJC16,DTNA,EDNRB,EFNB2,ELL2,ELOVL5,EPS15,ETV5,FAM126B,FAM155A,FAM168A,FRMD4A,FRMD6,GMFB,GPR153,HIPK2,HYAL1,IGSF3,IL6ST,KCTD4,KIAA0101,KIAA0907,KIF13B,KIF1B,KLF10,LSS,MAP1B,MAP2K3,MAPK6,MA…
miR-3547 (and other miRNAs w/seed GAGCACC)		mature microrna	Activated	3.936	2.19E-08	ADCYAP1R1,ALS2,AMIGO3,ARL3,ASB13,ASB2,B3GNT3,BEGAIN,BMF,CA3,CACNA2D2,CAPN5,CBFA2T2,CDC42EP4,CDKN1A,CDS1,CHTF8,COL11A1,CREM,CYBB,DIP2B,DNMT3B,DTNA,DTX4,DUSP2,EPHB2,ERN1,FREM1,FREM2,FRMD4B,FSTL1,GAB2,GABRE,GNA13,GSTM5,HCN4,ID3,KCNC2,KCTD15,KIAA0513,KIF1A,LHFPL2,LRPAP1,MDGA1,MICAL3,MLLT6,NDRG4,NID1,NTSR1,OTUD1,POFUT1,PPM1E,RAB11FIP4,RAB14,RIC3,RPL22,RUFY3,SCN5A,SFXN1,SNRK,SPHKAP,SSH2,SYT10,TACR1,TGF…
PDGF BB		complex	Activated	3.241	2.29E-08	ADARB1,AKAP12,ASAH2,CDKN1A,CEBPB,CRYAB,CSRP2,CTH,DUSP1,DUSP5,EDNRB,EGR1,EGR2,FN1,FOS,FZD2,GJA5,HRAS,ID3,JUN,JUNB,KLF10,MMP9,NFIL3,NR4A1,NR4A3,PHLDA1,PIM1,RGS2,SERPINE1,SGK1,SHH,SLC1A1,SLC2A3,SLC6A6,SOD2,SRF,UNC5B,XDH	372 (20)
miR-1953 (and other miRNAs w/seed GGGAAAG)		mature microrna	Activated	3.558	2.35E-08	ADAR,ADARB1,ARHGAP20,ARSB,ASTN1,BACE1,BMF,C15orf27,C1orf95,CAPRIN1,CAPZA1,CASR,CCNH,CDK5R1,CEACAM1,CHTF8,CPLX2,CRIP3,CXCL10,DCAF7,DDA1,DLG3,DLGAP3,DNAJC27,DUSP14,EFNB2,ENTPD4,FAM179A,FKBP5,FTO,FZD2,FZD7,GANC,GLP1R,HIF1AN,HTR4,KCNJ3,KCTD14,KIF1B,KIF21B,KLHDC10,MEGF10,MPEG1,MYL6,NCAN,NKPD1,NXPH4,ORMDL2,OTOF,PAM,PLA1A,PPM1L,RELN,RGS2,SEMA6A,SERPINF2,SH3GL2,SLC16A2,SLC39A9,SLCO2A1,SNRK,SOD2,SYN2,TNR,…
miR-4260 (and other miRNAs w/seed UUGGGGC)		mature microrna	Activated	4.711	2.53E-08	ABLIM1,ADIPOR2,AMIGO1,AQP1,ARHGAP20,ASB1,ATF7,ATP5L,BACE1,CCDC88C,CLIC4,CNIH2,CPLX2,CX3CL1,DLG3,DUSP5,ELOVL5,EPHB2,ERLIN2,ERN1,FAM212B,FLRT2,FREM2,FTO,GABRE,GLP1R,GNAT1,GNL3L,GPAM,IGSF3,IQSEC3,KCNC1,KCNJ10,KCNJ14,KIF21B,LYPD6,MATN2,MCC,MDGA1,MPEG1,MRS2,MXD3,NAV3,NGFR,NID1,NPTX2,NRIP3,PAFAH2,PKP2,POU2F2,PPM1H,PRKCG,PVRL1,RAB11FIP4,RCAN2,RPL3L,RUFY3,SH3BGRL3,SLC1A1,SLC9A5,SMCR8,SMOC1,SPOCK1,SRGAP3,…
miR-543-3p (and other miRNAs w/seed AACAUUC)		mature microrna	Activated	5.371	2.75E-08	ACBD4,ADAM9,AK3,AKAP2,AKAP7,ALS2,APPBP2,ARHGEF26,B3GALT1,CALB1,CAMK2G,CAPRIN1,CCDC88C,CDK14,CDS2,CHRNE,CHTF8,CLMN,CTTNBP2NL,DGAT2,DNAJB1,DNAJB5,DNAJC5,EFR3B,EGR1,EIF5A2,EPB41,EPS8,ERLIN2,FKBP4,FLRT2,FMNL2,FOS,GABRA1,GPR3,GUCY1A3,HIPK2,HUNK,IRAK3,IRS2,KCNA1,KCNC1,KLHDC10,KPNB1,LHFPL3,LRRC8D,MAB21L1,MAGI1,MATN2,MEGF10,MESDC1,MICAL3,MLLT6,NACC2,NRP2,OTUD1,PAFAH1B1,PBX1,PCDHA3,PCYOX1,PER2,PLEKHH2,RAB…
miR-2861 (and other miRNAs w/seed GGGCCUG)		mature microrna	Activated	3.918	2.77E-08	AAK1,ABLIM1,AFAP1,AK3,ALDH1A2,ALDH5A1,AMIGO2,AMIGO3,ARC,ARSB,BMF,BPGM,C10orf10,C11orf63,C1orf64,C1orf95,CACNA2D2,CBFA2T3,CCDC158,CHD5,CHRNE,CHTF8,CLCN6,CPLX2,CRYAB,CTRL,CX3CL1,CYP4V2,DAP3,DCAF8,DHCR24,DRD2,DUSP26,EFR3B,ELAC1,EMD,ENTPD1,EPS8,ERC1,FAM168B,FST,GAB2,GANC,GIT1,GLP1R,GPRIN1,H6PD,HOMEZ,HPCA,HUNK,IL16,IRAK3,KCNJ10,KCTD14,KCTD15,KHNYN,KIF1A,KIF21B,LHFPL2,LRRC55,LRRC73,MAP2K3,MAP2K7,MDGA1,…
miR-137-3p (and other miRNAs w/seed UAUUGCU)		mature microrna	Activated	5.160	2.78E-08	ADAM23,AHCYL2,AHNAK2,AKAP2,ALDH1A2,ANGPTL2,AP3S1,ARHGAP24,ATP10A,CADPS,CBFA2T2,CDC42BPA,CHORDC1,COL11A1,CRKL,CTTNBP2NL,CXCL11,DCAF8,DLGAP1,DNAJB1,DNAJB5,DTNA,DUSP5,EFNA3,EFNB2,EGR2,EPS8,ERLIN2,ESRRG,ETV5,FAM126B,FKBP1A,FKBP4,FMNL2,FRMD6,FSTL1,GABRA1,GNA13,GNAT1,GPAM,GPR180,HIPK2,IFT20,IRS2,KANK4,KCNA1,KCNA2,KCNB2,KCNC1,KCNJ3,KIAA0907,KIAA1147,KIAA1644,KIAA1671,LATS2,LHFPL2,LONRF3,LRAT,LRRC10B,LRR…
miR-4515 (miRNAs w/seed GGACUGG)		mature microrna	Activated	4.287	2.82E-08	ABAT,ADD2,AFAP1,ALDH5A1,ANGEL1,APPBP2,ARHGAP20,ARHGAP24,ATP2B4,BACE1,C16orf74,C1orf95,CARD11,CLCN6,CLIP2,CPLX2,CRIP3,CS,DNAJB1,DVL3,ELL2,ELMO2,FKBP4,FLYWCH1,FMN2,GABRE,GLG1,HAPLN4,HRH2,HTR5A,HYAL1,KBTBD11,KCTD15,KIAA1671,KLHL12,MAU2,ME1,MEGF6,NAV3,NFIL3,NMNAT2,NRP2,NTN1,NXPH4,P2RY4,PARVA,PBX1,PDE11A,PRDM6,REM2,RUFY3,SEL1L,SERTAD1,SLC16A2,SLC23A2,SLC9A5,SLCO2A1,SMCR8,SNCA,SPTB,SRCIN1,SV2B,SYT10,TA…
miR-4776-5p (miRNAs w/seed UGGACCA)		mature microrna	Activated	4.302	3.11E-08	ANGEL1,APBA1,APPBP2,ARHGEF26,C11orf63,CABLES1,CASC3,CBFA2T3,CIT,COL1A1,COQ10B,CRIP3,CYTH3,DNAJC5,EFNB2,ELL2,FGF1,FLYWCH1,FREM2,GINS2,GMFB,HSF2BP,IRS2,KCNC1,KCTD15,KCTD9,LGI2,LHFPL3,LRRC4,LYPD6,MAML2,MAP1B,MAST4,NID1,ORMDL2,PARVB,PDXP,PFKFB2,POU2F2,PROM1,PVRL1,RGS2,RIC3,SH2D5,SLC17A8,SLC1A4,SLC36A1,SLC39A9,SPON1,STRN,STX17,SYT9,TBC1D5,TGFBR2,TIMP2,TNFRSF21,TOB2,TRIM44
miR-4779 (miRNAs w/seed AGGAGGG)		mature microrna	Activated	5.889	3.36E-08	ACVR1B,ADCYAP1R1,AHNAK2,AK3,ALDH1A2,ANGPTL2,ANKRD45,APBA1,ARRB1,ASTN1,ATF5,ATF7,C3orf18,CASR,CEP164,CHMP3,CHRNB2,COL1A1,CS,CYB5B,DLG3,EFR3B,EIF4EBP1,EPHB2,EXPH5,FAM212B,FKBP5,GAB2,GALNS,GIT1,GJA5,GMFB,GNL3L,GRIK3,GSTM5,H6PD,HAPLN4,HEBP2,HIF3A,HIPK2,HSPA5,HVCN1,IQSEC3,IRS2,ITGA10,JUNB,KCNC1,KCNJ14,KIAA0513,KIF1B,KIF21B,KIF5A,LRTM2,MCC,MDGA1,MGAT3,MTSS1,NAV2,NGFR,NOS1,NR4A1,NRIP3,NRP2,NTN1,OTUD7B,P…
miR-1914-5p (miRNAs w/seed CCUGUGC)		mature microrna	Activated	6.257	3.58E-08	ACACA,ACSS1,ADCYAP1R1,AKAP2,ALDH1A2,AMIGO3,CHD6,CHRNB2,CHTF8,CLIP2,CLMN,CS,CTTNBP2NL,DDAH1,DHRS3,DLG3,DUSP26,ELAC1,ENTPD4,EPS8,ERO1L,FAM212B,GRIN3A,HIF3A,HMBOX1,HRH2,HUNK,IER5,IL16,IQSEC3,KHNYN,KIAA0513,KIAA1644,KIF1A,KIF5A,KLHDC10,LDOC1L,LSS,MAP2K7,MBTPS2,MGAT3,NCAM1,PAFAH2,PAQR8,PBX1,PDCD6,PELI2,PIK3C2G,PIP4K2B,POFUT1,PPP1R12C,PRDM6,PREX1,PROM2,RASSF8,RGS20,RIC3,SARM1,SCARB2,SEPN1,SH3GL2,SLC25A…
bicuculline		chemical - endogenous non-mammalian	Activated	3.317	3.70E-08	ARC,DUSP1,EGR1,EGR2,EGR4,FOS,GADD45B,JUN,JUNB,MAFF,NPAS4,NR4A1	306 (17)
miR-150-5p (and other miRNAs w/seed CUCCCAA)		mature microrna	Activated	3.835	3.85E-08	ACVR1B,ADARB1,ADIPOR2,AKAP2,ANGEL1,ANKRD45,ARHGAP20,ARHGAP24,ATF5,B3GNT3,CAMK2G,CDK5R1,CEACAM1,CEBPB,CEP68,CTH,CTIF,CYTH3,DAP3,DNAJC16,DNAJC27,DRD2,DTX4,EGR2,ENTPD1,EPB41,EPHB2,ERO1L,FAM212B,FRMD6,FTO,GLG1,GLP1R,GNL3L,GPAM,HRASLS,KANK4,KCTD9,KIF1A,KLHDC7A,MAP1B,MDGA1,MGAT3,OLIG2,PAFAH2,PARVA,PDCD4,PDP1,PIM1,PPP1R1A,PPP2CB,RASA3,RASSF8,RNF141,RXFP3,SEMA3A,SERPINE1,SHC4,SLC25A15,SLC25A30,SLC41A1,SN…
miR-1231-3p (and other miRNAs w/seed GCCCUGU)		mature microrna	Activated	4.518	4.19E-08	ABAT,ABLIM1,ABLIM2,ADCYAP1R1,ADD2,AKAP7,ALS2,AMIGO1,ANGEL1,ARSB,ASTN1,C10orf10,C4A/C4B,CDKN1A,CDS2,CHD5,COL11A1,CRHR2,CTIF,CYB5B,DCAF7,DLGAP1,DNAJC16,DYNLL1,EXTL3,FAM3C,GPRIN2,HAPLN4,HIF1AN,HUNK,IGSF3,KCNJ10,KCNJ14,KCNK3,KCNMB4,KIAA1644,LRAT,MAP2K3,MAP3K10,MAP3K9,MAPK9,MCC,MDGA1,MGAT3,MRS2,MTSS1,MUC6,MXD3,NAV3,NCAM1,NDST1,NKPD1,NR2C2,NTSR1,OPALIN,OTUD7B,PANX1,PCDHGB2,PCDHGC3,PHLPP2,PIP4K2B,PNMA3,…
miR-3594-5p (and other miRNAs w/seed CCAGGGC)		mature microrna	Activated	4.613	4.21E-08	ABAT,ABCA12,ABCC1,ABLIM2,ACACA,ACAP3,ACSS1,ACVR1B,ADAP1,AFAP1,ANGEL1,ARC,ATF7,ATP5L,BACE1,BIK,BMF,C15orf27,C1orf95,CBFA2T3,CDC42BPA,CDC42EP4,CDS2,CHD5,CHRNE,CHTF8,CLCN6,CNIH2,CPLX2,CRHR1,CSNK1G2,CTIF,CYTH3,DCAF8,DNAJC5,DRD2,EFR3B,EGLN2,ERN1,FAM101B,FAM13A,FAM168A,FAM212B,FAM89B,FBXW2,FKBP5,FLRT1,FMOD,FNDC7,FRMD4B,GDF10,GPR153,GRIK3,GSTM5,H6PD,HAPLN4,HCN4,HIPK2,HRH2,JUP,KCNJ10,KHNYN,KIF23,LDOC1L,L…
miR-6808-5p (and other miRNAs w/seed AGGCAGG)		mature microrna	Activated	5.422	4.27E-08	ABLIM2,ADCYAP1R1,ADD2,AKAP2,ALDH3B1,ANGEL1,ANK1,ANKRD45,ARHGEF26,ARRB1,ARSB,B3GALT5,C1orf95,CACNA2D2,CASC3,CBFA2T2,CCDC136,CCDC64,CRHR1,CS,CYB5D1,CYP4V2,DCAF7,DDA1,DEPDC5,DIP2B,DLG4,DLGAP3,DNAJC5,DOK3,DVL3,EPS15,ERCC4,ESRRG,EXPH5,FAM13A,FKBP5,FZD2,GABRA1,GLG1,GLP1R,GPR153,GRIK3,HIF3A,HTR4,IL16,IQGAP3,ITK,KCNK3,KIAA0101,KIF1B,KIF21B,KRT77,MAP2K7,MAPKBP1,MATN2,MCF2,MPEG1,NR4A3,OTOF,PAQR8,PDP1,PFAS,…
miR-558 (and other miRNAs w/seed GAGCUGC)		mature microrna	Activated	2.831	4.28E-08	ADIPOR2,AGAP2,ARHGAP28,B3GALT5,C16orf62,C1orf95,C3orf18,CAPRIN1,CCDC64,CDKN1A,CHRNB2,CHTF8,CLIP2,CREM,CRHR2,CX3CL1,CYB5D1,DCAF8,DEPDC5,DIP2A,DRD2,EFNB2,ENTPD1,EPB41L4B,FAM13A,FAM212B,FKTN,FLYWCH1,FTO,GJB5,GPR146,GRIN3A,GUCA2A,H6PD,HCN4,HIPK2,IL16,ITGA10,KCNA1,KCNC1,LRPAP1,LRRC73,LSS,MAGI1,MGAT3,MXD3,NOTCH4,NR4A3,OCEL1,OSR1,PCYT1B,PFAS,PPP1CA,PRDM6,PRKAA2,REXO2,SFXN1,SLC25A18,SLC25A28,SOD2,SRGAP3,…
EPHB1		kinase		1.964	4.47E-08	EGR1,EGR2,FOS,IL6ST,JUN,JUNB,SERPINE1	302 (21)
miR-410-5p (and other miRNAs w/seed GGUUGUC)		mature microrna	Activated	2.568	4.76E-08	ABCC1,ABLIM2,AQP1,ASB13,C1QTNF5,CALB1,CHTF8,CLMN,CORO2A,CUX2,DNAJB5,DUSP2,ETV5,FAM126B,FMN2,FREM1,GLRA2,HAPLN4,HOMEZ,IL6ST,KCNJ16,KCTD9,KIAA0513,KIAA1147,KIF5C,KLHL12,NGFR,PARP11,PCYT1B,PHLDA1,PIK3R3,PPM1E,RILPL2,SLC39A9,SNX30,SYN2,SYT9,TNFSF10,TRA2A,UNC5C,WFDC1
miR-6967-5p (and other miRNAs w/seed AGGGAGG)		mature microrna	Activated	6.351	4.93E-08	ABAT,ADAR,ADARB1,ADD2,ADIPOR2,AGAP2,AHCYL2,ALDH1A2,ALDH3B1,ANGEL1,ANGPTL2,ANKRD45,APBA1,APBA2,ARHGEF11,ATF7,BMF,C20orf27,CACNA2D2,CASC3,CDC42EP4,CDS2,CEP68,CHORDC1,CLMN,CPLX2,CS,CTIF,CTRL,CTXN1,DDAH1,DLG3,DNAJB5,DTX4,EBF4,EFNB2,EGR1,ENTPD5,ERCC4,ERLIN2,ESRRG,FAM212B,FKBP1A,FMOD,FRMD4A,GABRA3,GABRE,GJA5,GPC3,H6PD,HIF1AN,HIF3A,HRH3,ITGA10,KCNJ10,KCNK3,KCTD9,KIAA0513,KIF13B,KIF1A,KIF1B,KIF5A,LDOC1L,…
miR-143-3p (and other miRNAs w/seed GAGAUGA)		mature microrna	Activated	5.812	4.95E-08	ADAMTSL1,ADCYAP1R1,ADD2,ALS2,AMOTL1,ATP10A,BAG3,CAPRIN1,CCDC110,CDK2AP1,COL1A1,CPLX2,CTH,DDAH1,DENND2C,DIP2B,DLG3,ELAC1,EPB41,ESRRG,EXTL3,FGF1,FNDC1,GDF10,GLI3,GNS,GPR180,HAPLN4,HIPK2,HTR4,HTR7,KANK4,KCNC1,KCNJ10,KIF1B,KLF5,MAB21L1,MAP1B,MAP3K7,MAPK9,MCF2,MDGA1,MPPED1,PDE11A,PLEKHM3,PLEKHO2,PPM1E,REEP3,SEC14L5,SEL1L,SERPINE1,SEZ6L,SFXN1,SLC16A2,SLC1A1,SLC25A15,SLC25A25,SLCO2A1,SLFN5,SRCIN1,SSH2,S…
miR-103-3p (and other miRNAs w/seed GCAGCAU)		mature microrna	Activated	5.929	5.07E-08	AADAT,ACAP3,AHCYL2,AKAP12,AKAP2,ALDH1A2,ANK1,APBA1,ATF6,ATF7,ATP13A4,B3GNT2,BACE1,C1QB,CAMK2G,CDK14,CDK5R1,CHD6,CORO2B,CRHR2,CRKL,CSNK1G2,CYB5D1,DACT2,DLG4,DTNA,DUSP14,EFNB2,FAM126B,FAM168B,FRMD4A,GNAT1,GNS,GUCY1A3,HIPK2,HS6ST3,HTR4,IGSF3,IL16,IRS2,KANK4,KHNYN,KIF1A,KIF23,KIF5A,KIF5C,LATS2,LONRF3,LRRC55,LRRC8D,MAP3K7,MAPKBP1,MICAL3,MOB3A,MTMR9,NAV2,NDRG4,NEDD9,NOS1,NPAS2,NR2C2,NRP2,OTUD7B,PACSIN1…
miR-1827 (and other miRNAs w/seed GAGGCAG)		mature microrna	Activated	7.395	5.26E-08	ACBD4,ADAR,ADCYAP1R1,ADD2,AHCYL2,ALDH3B1,ALDH5A1,ANGEL1,ANK1,ARPP19,ARSB,C10orf10,C1orf95,CA3,CACNA2D2,CBFA2T2,CBFA2T3,CCDC136,CCDC64,CDC42EP4,CEP164,CORO2B,CRKL,CS,CYBB,CYP4V2,DCAF8,DEPDC5,DIP2A,DIP2B,DLGAP1,DNAJC16,DNAJC5,DRD2,DVL3,ENTPD1,EXOC8,FAM168A,FKBP5,FLYWCH1,FNBP1,FREM2,FRMD4A,FSTL1,FTO,FZD2,GLG1,GLRA2,GNS,GPR180,HAPLN4,HIF1AN,HIF3A,KANK4,KDELC2,KIAA1671,KIF1B,KIF5C,KRT77,LETM1,LHFPL2,L…
miR-1226-3p (miRNAs w/seed CACCAGC)		mature microrna	Activated	3.702	5.58E-08	ABCA12,ADIPOR2,AQP1,ARHGAP9,ARL3,ARPC5L,CASC3,CD180,CDS2,CHD6,CLMN,COL6A3,CRIPT,CYB5B,DCAF8,DDRGK1,DVL3,EFR3B,EIF5A2,FAM126B,FAM168B,FAM212B,FKBP4,FOS,FZD2,GANC,GPR146,HUNK,IL16,KCNJ10,KCNJ14,KIAA1644,KIF13B,KIF1B,KLHDC7A,LDOC1L,LETM1,LRTM2,MANF,MAU2,NDRG4,NPTX2,NR2C2,NRP1,OPRL1,PBX1,PLA2G5,PNMA3,PPFIBP1,PPM1L,RASGRF2,RCAN2,RHOT2,SAMHD1,SARM1,SBK1,SERPINE1,SFXN1,SLC6A1,SLC9A8,SMCR8,SPATA2L,SPON1,…
miR-3130-3p (miRNAs w/seed CUGCACC)		mature microrna	Activated	4.682	5.60E-08	ADCYAP1R1,ADIPOR2,APBA1,AQP1,ARPC5,ARPC5L,ARPP21,CBFA2T2,CCDC110,CDC42BPA,CHTF8,DPP10,DUSP14,EBF4,EFNB2,EFR3B,FAM168B,FKTN,FMNL2,GAB2,GABRA1,GDF10,GINS2,H6PD,HCN4,HIF1AN,HRAS,HS6ST3,HVCN1,IL16,IQSEC3,KCNK3,KIAA1644,KIF1B,LRRC55,LYPD6,MAU2,MEGF6,NAV2,NRP1,PARVB,PDCD6,PFAS,PHKA2,PLA2G4E,PLEKHH2,PLEKHO2,POFUT1,PPM1F,PPM1L,PQLC1,RASA3,SH2D5,SLC25A30,SLC2A3,SLC36A1,SLC38A1,SLC6A6,SMCR8,SPEG,SRCIN1,SSH…
GDF2		growth factor		0.038	5.62E-08	ATP1A1,CHAT,COL1A1,CRYAB,EFNB2,FMOD,FOS,GADD45B,ID1,ID3,MMP9,NCAN,NGFR,NRP1,RAMP1,SLC3A2,SLC6A6,SMAD6	279 (20)
miR-365-3p (and other miRNAs w/seed AAUGCCC)		mature microrna	Activated	4.095	5.90E-08	ABAT,ADAR,ADD2,AKAP7,ARHGEF12,ATP2B3,ATXN3,CDKN1A,CEP164,CS,DCAF7,DTNA,DYNLL1,EPS8,FAM126B,FAM155A,FAM3C,FGF1,FKTN,FMN2,FRMD4B,GNAT1,GRAMD1C,GRIN3A,HIPK2,HSF2BP,IL16,ITGA10,KCNA1,KCNJ3,KIAA1147,KIF1B,KIF21B,KIF5C,LRTM2,MAU2,MTR,NFIL3,NR2C2,NUDT3,PAM,PDP1,PDYN,PIK3R3,PKP2,PLA1A,PRUNE2,RASGRP3,RASSF8,RBM11,RGS20,SEMA3A,SGK1,SLC16A2,SNRK,SRSF3,SSH2,SSTR2,ST3GAL1,TBCEL,TEP1,TMTC2,UNC5D,USP22,ZDHHC22,…
miR-4737 (miRNAs w/seed UGCGAGG)		mature microrna	Activated	3.686	6.13E-08	CABLES1,CCDC88C,CDK14,CDS1,CYB5D1,DLGAP1,EGR4,FBXW2,FTO,KCTD15,KIAA0513,LRPAP1,MAP3K9,MAU2,MCPH1,MEGF6,OLIG2,OPTN,PDXP,PLD5,PTPRN,PWWP2B,RIC3,SCN8A,SLC16A14,SLC25A30,SLC6A6,SLC9A8,SSH1,SYN2,TBCD,TOB2,TPPP,TSC1,WDFY2
RARA		ligand-dependent nuclear receptor		0.723	6.58E-08	ACACA,ALDH1A2,CALB1,CDKN1A,CEBPB,CLMN,DRD2,DUSP1,EGR1,EGR2,FOS,GLI1,JUN,JUP,LAMB1,NAV2,NEDD9,NRP1,PENK,TRH	307 (14)
miR-3691-5p (miRNAs w/seed GUGGAUG)		mature microrna	Activated	3.761	6.92E-08	ADCYAP1R1,AHNAK2,ALDH1A2,ATF7,CDS2,CHRNB2,CMPK2,CORO2B,CRHBP,CYB5B,DDA1,DHCR24,DIP2A,ERLIN2,FAM101B,FLYWCH1,FNDC7,FTH1,GAB2,GABRA1,GNL3L,GPR180,HUNK,LRRC37A3 (includes others),MAGI3,NKPD1,PARP11,PCP4,PFKFB2,PNPLA2,PPM1L,PROCR,RAB11FIP4,REEP3,SEMA6A,SFXN1,SLC24A3,SPHKAP,SPON1,SV2B,SYN2,TET1,TMEM196,TNFSF10,TPT1,TSN,UNC13C,USP6NL
miR-3058-5p (and other miRNAs w/seed CAGCCAC)		mature microrna	Activated	2.474	6.96E-08	ABLIM2,ADAP1,ADCYAP1R1,ALDH5A1,AMIGO3,AMPH,ANK1,ANK2,ARHGAP24,ATF7,ATP2B3,AZI2,B3GALT1,B3GNT3,C10orf10,C16orf74,C1orf95,C1QTNF5,CDC42EP4,CIT,CRHR1,CSNK1G2,DDA1,DGAT2,DGCR2,DLGAP3,DNAJC16,DNER,DTNA,ETV5,EXPH5,FKBP4,FTH1,GLG1,GNA13,GNG10,GNS,GUCY1A3,HMBOX1,IL16,IQSEC3,KCNJ14,KHNYN,KIAA0513,KIF13B,KIF1B,LDOC1L,LRPAP1,LRRC10B,LYPD6,MAP3K7,MCC,NCAN,NMNAT2,NTSR1,P4HA2,PFAS,PLEKHH2,PMEPA1,PNMA3,PPM1F,PP…
miR-4721 (and other miRNAs w/seed GAGGGCU)		mature microrna	Activated	5.658	7.09E-08	AAK1,ACAP3,ACVR1B,ADAP1,ADARB1,ADCYAP1R1,AHNAK2,AQP1,ARHGAP28,ARHGEF11,ARL3,CALR,CAPRIN1,CCDC64,CDC42BPA,CHD5,CHORDC1,CLIC4,CREM,CS,CYP46A1,DRD2,ENTPD1,EPHB2,ERC1,ERLIN2,FAM13A,FAM89B,FLRT1,FNBP1,FRMD4A,FSTL1,FZD7,GAB2,GLG1,GNAT1,GPR153,GPRIN1,GRASP,HAPLN4,HIF3A,HMBOX1,ITGA10,KCNB2,KCNC1,LRRC55,MAN2A2,MAPKBP1,MICAL3,MOB3A,NACC2,NCAM1,NEDD9,NOS1,NRIP3,NTSR1,P2RY4,PACSIN1,PAQR8,PCDHA3,PDYN,PELI2,PL…
miR-3197 (miRNAs w/seed GAGGCGC)		mature microrna	Activated	2.563	8.51E-08	ADCYAP1R1,ANKRD45,ARPC2,ATXN3,C15orf27,CTIF,CYP46A1,DCAF7,DDA1,EFR3B,EXTL3,FAM168B,FAM89B,FRMD4A,GALNS,GLG1,GNAT1,ID1,ISOC1,JUP,KIAA0513,LRRC10B,LRRC55,MAU2,MEGF6,NDST1,NTS,NUDT3,OSR1,OTOF,PELI2,PER2,PFKFB2,PLVAP,PPP1R1A,RCAN2,SEPW1,SRCIN1,SULF1,SYNGR1,SYT9,TGFB2,TMEM132E,TOM1L2,TSC1,WNT6,ZNF827
miR-4314 (and other miRNAs w/seed UCUGGGA)		mature microrna	Activated	5.185	8.85E-08	AAK1,ABLIM2,ACSS1,ACVR1B,ANGPTL2,APBA1,ARC,ARPC5L,ARRB1,ATF7,CASC3,CDK5R1,CHD5,COL6A3,CPLX2,CS,CYBB,DCAF8,DIP2B,DNAJC27,EFNB2,ERLIN2,FAM13A,FAM168A,FGF1,FNDC1,FNDC7,GAB2,GLG1,GPR153,GPRIN1,HPCA,HTR4,KANK4,KCNC1,KCTD14,KIAA0907,KIAA1671,KIAA1841,KIF1B,KLHDC7A,KPNB1,LONRF3,MAN2A2,MCC,MEGF6,MTR,NID1,NOS1,NR2C2,OLFML2B,OPA1,ORMDL2,OSR1,PAM,PBX1,PDE11A,PER2,PKP2,POFUT1,PRDM6,PTPN5,RAB14,RASA3,RPL22,SB…
dihydrotestosterone		chemical - endogenous mammalian		-0.239	8.93E-08	ACACA,AQP1,C4A/C4B,CA3,CDKN1A,CX3CL1,CYBB,DHCR24,DLG4,DYNLL1,EGR1,EIF4EBP1,FAM89B,FKBP5,FN1,FOS,FST,FTH1,GPRIN2,HACL1,HMGN1,HSPA1A/HSPA1B,HSPB1,IGFBP2,IGFBP7,IL6ST,IRS2,JUN,MAFF,ME1,NOS1,NR4A1,PAM,PDCD4,PDYN,PER1,PER2,PHLDA1,PMEPA1,RPL30,RPL5,RPL9,Rps3a1,SEL1L,SEPW1,SGK1,SLC1A4,SLC2A3,SLC3A2,TGFB2,TGFBR2,TNNI3	409 (20)
miR-141-3p (and other miRNAs w/seed AACACUG)		mature microrna	Activated	5.392	9.53E-08	ABCB10,ADAM23,ADCY7,AKAP2,ALS2,AP3S1,APPBP2,ARHGAP24,ARPC5,ARRB1,ASTN1,ATF5,ATF6,ATP5L,B3GNT2,BACE1,CDS2,CLIP2,DIP2B,DLG3,DRD2,EGR2,ELL2,ELMO2,ESRRG,FAM126B,FAM168B,FBXW2,FKBP1A,FKBP5,FRMD4A,FRMD6,GLI3,GNA13,GRIN3A,HIPK2,HS6ST3,IRS2,KIDINS220,KIF1B,KLHDC10,LATS2,LETM1,LYPD6,MAP2K7,MBTPS2,MCPH1,MDGA1,MEGF10,MTSS1,NCAM1,NCAN,NR2C2,NRIP3,NRP1,NRP2,PDCD4,PDXP,PHLPP2,POFUT1,PPM1E,PPM1H,RASSF8,REEP3,RN…
miR-291a-3p (and other miRNAs w/seed AAGUGCU)		mature microrna	Activated	6.118	1.03E-07	AAK1,ADAM9,AGAP2,ANK2,ANKRD29,ANKRD45,ARHGAP20,ARHGAP24,ARL4D,ASB1,ASB13,C3orf18,CABLES1,CDKN1A,CHMP3,CORO2A,CORO2B,CRHBP,CUX2,CYBB,CYP4V2,CYTH3,DCAF7,DDA1,DIP2A,DNAJC27,DUSP2,EDNRB,EFNB2,ENTPD5,EPS8,ERCC4,EXPH5,FAM168B,FAM3C,FMOD,FNDC7,FOXO3,FRMD4A,FRMD4B,GAB2,GPR146,GPR180,GPR34,GUCY1A3,HIF1AN,HMBOX1,KCNA1,KIAA0513,KIF23,KLHL12,LATS2,LGI2,LYPD6,MAGI1,MAP1B,MARCH11,MICAL3,MLLT6,MXD3,NR2C2,NR4A3,…
Insulin		group		0.987	1.13E-07	ACACA,ADIPOR2,ARRB1,BACE1,CA3,CDKN1A,CEBPB,CHAT,COL1A1,CTH,CYBB,DUSP1,EGR1,ERO1L,FN1,FOS,HIF3A,HSPA5,IGFBP2,IRS2,JUN,KCNJ3,ME1,MMP9,NFIL3,NR4A1,NR4A3,PER2,PNPLA2,PTPRN,RBP4,RPS16,SERPINE1,SLC2A3,SRSF3,TPO,VGF,XBP1	319 (22)
ADRA1D		g-protein coupled receptor			1.23E-07	ARC,CEBPB,CREM,CSRP2,DDAH1,DUSP1,EGR1,EGR2,FN1,FOS,IL6ST,JUN,NR4A1	346 (19)
miR-3175 (miRNAs w/seed GGGGAGA)		mature microrna	Activated	4.907	1.27E-07	ABAT,ABCC1,ACACA,AFAP1,AGAP2,AMIGO2,ARHGAP9,ARL4D,ASTN1,ATF7,ATP2B4,BEGAIN,C1QC,CABLES1,CALR,CBFA2T3,CDC42BPA,CDK2AP1,CDKN1A,CDS2,CLIP2,COL1A1,CPLX2,CRHR2,CRIPT,CTIF,DCAF8,DDA1,DIP2B,DISP2,DLGAP3,DOK3,DTNA,DVL3,EFR3B,ELMO2,ENTPD1,EPS15,FAM168A,FKBP4,FKBP5,FKTN,FREM1,FZD7,GAB2,GABRA3,GIT1,GLP1R,GNL3L,GPR146,GPR3,GRIK3,HAPLN4,HCN4,HSF2BP,IL16,IQSEC3,ITGA10,JUP,KCNC1,KHNYN,KIAA1671,KIF13B,LDOC1L,LHF…
miR-4695-5p (and other miRNAs w/seed AGGAGGC)		mature microrna	Activated	5.629	1.40E-07	ADCYAP1R1,ADD2,AKAP12,AKAP7,ALDH3B1,AMOTL1,ARPC5,B3GALT5,CA3,CASR,CBFA2T2,CDKN1A,CRIPT,CRKL,CS,CX3CL1,DCAF7,DNAJC27,EBF4,EFR3B,FAM212B,FKBP5,FNBP1,FZD2,GLG1,GLP1R,GLRA2,GMFB,GNL3L,GNS,GPR146,GRIK3,HAPLN4,HIF1AN,HIF3A,IQSEC3,ISOC1,KCNA1,KIF13B,KIF21B,LETM1,LRRC37A3 (includes others),MCPH1,MOB3A,NACC2,NCAN,NGFR,NOS1,NTRK3,NUDT3,OTUD1,P2RY4,PAQR8,PARVA,PCDHGB2,PCDHGC3,PCYT1B,PFAS,PFKFB2,PIM1,PLEKHM3…
NTRK1		kinase	Activated	2.138	1.56E-07	CDKN1A,CHAT,DLG4,EGR1,EGR4,FOS,MMP9,NR4A1,TACR1	355 (22)
miR-874-3p (miRNAs w/seed UGCCCUG)		mature microrna	Activated	5.241	1.66E-07	ABAT,ADAR,ADCYAP1R1,ADD2,AKAP7,ALS2,ARRB1,ARSB,ASTN1,ATF7,ATP2B3,BACE1,BMF,C10orf10,C1orf95,C3orf18,C4A/C4B,CDS2,CPLX2,CTIF,CTRL,DLGAP1,DNMT3B,DYNLL1,EIF4EBP1,EPB41L4B,EPS8,ERC1,ETV5,EXTL3,FAM3C,FGF1,FNDC7,GLI3,HIF1AN,HIPK2,HUNK,KBTBD11,KCNA1,KCNK3,KRT77,LGR6,MAP3K10,MDGA1,MRS2,MUC6,MXD3,NAV3,NCAM1,NDRG4,NDST1,NOS1,NR2C2,OTUD7B,PANX1,PCYT1B,PHLDA1,PIP4K2B,PNMA3,POU2F2,PPP1CA,PPP1R1B,PSD,RGS16,RNF…
miR-4652-5p (miRNAs w/seed GGGGACU)		mature microrna	Activated	3.253	1.71E-07	ADAMTSL1,AFAP1,AKAP2,ANK1,AP3M2,ARHGAP28,C1QTNF5,C20orf27,CALB1,CAMK2G,CAPN5,CBFA2T2,CDS2,CHTF8,CLIP2,CLMN,CLSTN2,CORO2A,CORO2B,CPLX2,CX3CL1,DACT2,DGCR2,DHRS3,DLG3,DOK3,DRD2,EFR3B,FAM212B,FKBP5,FLT3,FNDC7,GAB2,GABRA3,GIT1,GLP1R,GRAMD1C,GSTM5,HIPK2,HTR5A,HUNK,IQSEC3,KCNC1,KCTD15,KIAA1644,KIF1A,KIF1B,NOS1,NPAS2,NTN1,OTUD7B,PACSIN1,PARVA,PDYN,PFKFB2,PLA2G4E,PPP1R12C,PPP1R9B,PROM2,PVRL1,PXMP4,RAB11FI…
miR-513a-5p (miRNAs w/seed UCACAGG)		mature microrna	Activated	4.706	1.81E-07	ABCA12,ABLIM1,ACSS1,ADAM9,ALDH5A1,ARC,ARHGEF12,ARHGEF26,ASB13,CBLB,CDK14,CDS1,CLSTN2,CORO2B,CTH,CX3CL1,DDAH1,DNAJB5,DNAJC16,DTNA,EDNRB,EPHB2,EPS15,EPS8,ERLIN2,FN1,GMFB,HMBOX1,HS6ST3,IER5,IL6ST,KCNB2,KCTD14,KIAA1407,KIF21B,LATS2,MAPK9,NAPB,NFIL3,NGFR,NR2C2,PCDHA3,PCP4,PNMA3,PPM1L,RASGRP3,RASSF8,RBP4,RGS16,RIC3,SEMA6A,SLC25A25,SLC36A4,SMCR8,SNX30,SRGAP3,STX17,SV2B,SYN2,SYNRG,SYT1,TBC1D5,TBCEL,THBS2…
miR-3141 (miRNAs w/seed AGGGCGG)		mature microrna	Activated	2.761	1.86E-07	ABAT,ACSS1,ACVR1B,ANO10,ARHGEF12,BEGAIN,CABLES1,CACNA2D2,CALR,CAMK2G,CDK5R1,CITED4,CORO2B,CSNK1G2,CTXN1,CYTH3,DLGAP3,EGR4,EIF4EBP1,ELL2,FKBP5,GRASP,HPD,HTR4,ITGA10,KHNYN,KIF5C,KLHDC7A,KRT77,LRTM2,MAGI3,MAP2K7,MAPKBP1,MICAL3,MIDN,MLLT6,NPAS4,NTSR1,PACSIN1,PBX1,PLA2G4E,PREX1,PVRL1,SBK1,SLC22A13,SLC25A18,SNAI3,SPTB,STK32B,SYN3,TSC1,ZBTB8B
miR-1184 (miRNAs w/seed CUGCAGC)		mature microrna	Activated	4.936	1.91E-07	AADAT,AAK1,ADAR,AKAP2,ALDH1A2,ALDH5A1,ANK1,ANO10,AP3M2,ARHGAP20,ASB1,ASTN1,ATP2B3,B3GALT1,B3GNT3,C17orf75,CABLES1,CADPS,CAMK2G,CAPRIN1,CDS2,CYB5B,DGCR2,DNAJC5,EIF5A2,ELMO2,ENTPD1,ERLIN2,FAM168B,GDF10,GLI3,GLP1R,GNL3L,GRIK3,IGFBP2,IL16,ITK,KCTD15,KCTD9,KIAA0513,KIAA1407,KIF13B,KLHDC7A,LRPAP1,MAN2A2,MDGA1,MRS2,MTR,MUC6,MXD3,NDRG4,NKPD1,NOS1,NOTCH4,NPAS2,NR2C2,NR4A1,OPRL1,ORMDL2,P4HA2,PAQR8,PCYT1B,P…
miR-144-3p (miRNAs w/seed ACAGUAU)		mature microrna	Activated	5.015	1.91E-07	ABCA12,AFAP1,AHDC1,AKAP2,ALS2,ANK2,APPBP2,ARPP21,BEGAIN,CALB1,CAMK2D,CBFA2T2,CDS2,CEP68,CXCL11,CYTH3,DCAF7,DGCR2,DIP2B,DUSP1,DUSP5,EFNB2,EIF5A2,ELL2,EPB41,ESRRG,EXPH5,FAM126B,FAM174A,FLRT2,FMN2,FN1,FOXG1,FST,GABRA1,GDF10,GLG1,GMFB,HIPK2,HSPA1A/HSPA1B,HVCN1,KCNA1,KCTD4,KIDINS220,KIF1B,LRAT,MANF,MAPK6,MAPK9,MBTPS2,MTMR9,NACC2,NAV3,NDRG4,NIP7,NRP2,PAFAH1B1,PDCD4,PHACTR2,PHLDA1,PIM1,PLD5,PNMA2,POU3F1…
miR-4700-3p (miRNAs w/seed ACAGGAC)		mature microrna	Activated	3.553	1.94E-07	AAK1,ANKRD29,AP3M2,ARHGAP20,CADPS,CAMK2G,CDC42EP4,CLSTN2,DDRGK1,DLG3,DNAJC16,DTNA,EBF4,EGLN2,ENTPD1,EPB41L4B,EPS15,FGF13,FZD7,GMFB,GNS,HMGN1,KCNK3,KIAA1407,KIF1A,KIF1B,KIF5C,KLF10,KLHDC10,LATS2,LRAT,LRRC55,MAU2,MBTPS2,MEGF10,MICAL3,NAPB,NAV3,NR4A3,PER2,PLEKHM3,PNMA3,PRDM6,RBP4,RIC8B,SELV,SH3BGRL3,SH3GL2,SOD2,SPOCK1,STARD13,SV2B,SYNRG,TBC1D24,TPPP,TRPM3,TSHZ1,TSPYL4,TYW5
miR-503-5p (miRNAs w/seed AGCAGCG)		mature microrna	Activated	3.667	1.98E-07	AMIGO3,ANK1,ARHGAP20,ARHGAP28,ARL3,ARPP19,ARSB,ATF6,CASR,CBFA2T3,CDK5R1,CDKN1A,CHRNB2,CXCL10,CYB5D1,DCAF7,DHCR24,DNAJC16,EFNB2,ELL2,EPB41L4B,ERLIN2,EXTL3,GNAT1,GPC3,HIPK2,HTR4,KCND3,KCTD14,KCTD15,KHNYN,KIF23,KIF5A,KIF5C,KLHL2,LSM11,MIDN,NID1,NMNAT2,NOS1,PAM,PARVA,PCDHA3,PDCD4,PDE11A,PHACTR2,POU2F2,PPM1H,PVRL1,PWWP2B,RNF144B,RREB1,SARM1,SFXN1,SGK1,SLC12A7,SLC24A3,SLC2A3,SLC9A8,SNRK,STRN,SYT10,TGFB…
dopamine		chemical - endogenous mammalian		0.778	2.02E-07	ATP1A1,CACNA2D2,Cacnb1,CHAT,DRD2,EGR1,FOS,FST,GPC3,GUCY1A3,HRH3,JUN,KCNA1,KCNAB3,PENK,PPP1CA,PPP1R1B,SSTR2,TAC1	295 (19)
miR-3064-5p (and other miRNAs w/seed CUGGCUG)		mature microrna	Activated	3.806	2.10E-07	AAK1,ABCC1,AHNAK2,ALOX5,APBA2,ARF4,ARHGAP20,ATF7,B3GNT3,BMF,CARD11,CASC3,CBFA2T2,CDC42EP4,CHAT,CLIP2,CTTNBP2NL,DHCR24,DHRS3,DNAJB5,DOK3,DPP10,ELMO2,FAM212B,FKBP5,FRMD4A,GLI3,GRASP,GRIN3A,GSTM5,HAPLN4,IQSEC3,KCNC1,KCTD15,KIF1B,KIF5C,LAMA4,LRRC10B,LSP1,MAP3K9,MEGF6,MIDN,MOB3A,MYADML2,MYH7B,NKPD1,NTSR1,PIP4K2B,PNMA2,PNMA3,POFUT1,PREX1,PTPN5,PVRL1,RASSF8,RIC8B,RNF5,SARM1,SEPN1,SERINC2,SERPINE1,SH3BGR…
miR-1266-5p (and other miRNAs w/seed CUCAGGG)		mature microrna	Activated	5.734	2.17E-07	AAK1,ABCC1,ADCY7,ADD2,ANK2,ASTN1,C1orf95,C3orf18,CACNA2D2,CHRNB2,CRHR2,CS,CTIF,DCAF8,DGCR2,DTNA,DTX4,EGR2,EPHB2,FMOD,FNBP1,FZD2,GABRE,GANC,GNAT1,GPRIN1,GSTM5,H6PD,HAPLN4,HS6ST3,ITK,KHNYN,KIAA1644,KIF13B,KIF21B,KLHL12,LHFPL3,LRRC10B,LRTM2,LSS,MAP3K9,MBTPS2,MDGA1,MGAT3,MOB3A,MRS2,MYADML2,NRP2,OLIG2,OPRL1,OTUD7B,PBX1,PDXP,PLA2G5,POU3F1,PPFIBP2,PRIMA1,PROM2,PXMP4,RGS16,RIC3,RIC8B,RIMS3,RNF10,SBK1,SCN…
miR-183-5p (miRNAs w/seed AUGGCAC)		mature microrna	Activated	5.101	2.18E-07	AAK1,ABAT,ABCB10,AKAP12,ALDH5A1,AMIGO2,APPBP2,ARPP19,ASTN1,ATP2B4,C11orf63,CAMK2D,CDK5R1,CDS2,CLIC4,COLEC12,CX3CL1,DENND2C,DEPDC5,DGCR2,DIP2A,DTNA,EPB41L4B,EXOC8,FRMD6,GMFB,GNA13,GPAM,GPR3,GPR34,GUCY1A3,HIF3A,KCNJ14,KCTD15,KIAA0101,LATS2,LHFPL2,LHFPL3,MAPK9,NCAM1,NDST1,NIP7,NRP2,PAFAH2,PAM,PCYT1B,PDCD4,PDCD6,PIM1,PIP4K2B,PPM1E,PPP2CB,PRUNE2,RAB11FIP4,RELL1,RREB1,SEL1L,SFXN1,SLC25A15,SLC6A6,SLC9A8…
Ca2+		chemical - endogenous mammalian	Activated	3.245	2.18E-07	ARC,CALR,CASR,CDKN1A,CEBPB,COL1A1,CREM,CRY1,DUSP1,EGR1,FN1,FOS,HSPA5,ID1,ID3,IRS2,JUN,JUNB,KCNG1,MMP9,NGFR,NOS1,NR4A1,NR4A3,PER1,PER2,SERPINE1,SGK1,SSTR2,SYT4,TAC1,TIMP2	302 (19)
miR-342-3p (miRNAs w/seed CUCACAC)		mature microrna	Activated	4.231	2.21E-07	ABLIM2,ADAM9,ADAR,ANGPTL2,ANK2,APBA1,B3GNT3,CLCN6,CUX2,DGCR2,ERC1,ERN1,FAM126B,FKTN,FRMD4A,FZD2,GLG1,GPR153,GPRIN1,HIPK2,HRSP12,LATS2,LRRC4,MLLT6,NAPB,NDST1,NMNAT2,NOP10,NR2C2,NRIP3,NRP2,OPALIN,OPTN,P4HA2,PBX1,PHLPP2,PLEKHH2,PLEKHM3,POFUT1,POU3F1,PRIMA1,RIC8B,RNF144B,RNF38,RREB1,SARM1,SEMA6A,SERPINE1,SLC17A8,SNCA,SRCIN1,SRSF3,STAT5B,STRN,SV2B,SYT4,TACR3,TANC2,TCF15,TLE1,TMTC2,USP13,ZBTB40,ZBTB8B,…
miR-4649-3p (miRNAs w/seed CUGAGGC)		mature microrna	Activated	6.096	2.24E-07	AAK1,AFAP1,AKAP12,ALDH5A1,ANGEL1,ANKRD29,ANO10,AQP1,ATXN3,BPGM,CBFA2T3,CCDC155,CDC42EP4,CEP164,CORO2A,CYB5B,CYB5D1,CYBB,CYP4V2,DCAF8,DHRS3,DIP2B,DVL3,ENTPD4,EPB41L4B,EPS15,EPS8,ERN1,FAM126B,FTO,GALNS,GLRA2,GNAT1,GPR153,GRIK3,HCN4,HIF1AN,HSPA5,KIAA1644,KIAA1671,KLHL2,LETM1,LGI2,LHFPL2,LRRC55,LSS,MOB3A,MTMR9,NCAM1,NGFR,NKPD1,NRP1,NTSR1,OPALIN,PAFAH2,PARP11,PCDHGB2,PCDHGC3,PER2,PFAS,PIK3R3,PNMA3,PPM…
miR-3911 (and other miRNAs w/seed GUGUGGA)		mature microrna	Activated	4.131	2.25E-07	ADAMTSL1,ADAP1,ADARB1,AGAP2,ALOX5,ANGEL1,ANK1,ANK2,AP3M2,ATP2B3,C10orf10,CA3,CADPS,CAMK2D,CHD5,CHRNB2,CLSTN2,DDA1,DHCR24,DNAJC5,ELFN1,ELL2,EXPH5,FBXW2,FLYWCH1,FNDC1,FNDC7,GABRA3,GNAT1,GRASP,HIF1AN,HUNK,IL6ST,KIF1B,KLHL12,LATS2,LETM1,MAB21L1,NCAM1,OPALIN,PCP4,PNPLA2,REEP3,SKAP1,SLC16A2,SLC25A15,SLC38A1,SLCO2A1,ST3GAL1,STRN,SV2B,SYT9,TANC2,TET1,TIMP2,TNNT2,TOB2,TPT1,ZKSCAN1,ZNF618
miR-34a-5p (and other miRNAs w/seed GGCAGUG)		mature microrna	Activated	5.058	2.27E-07	ABLIM1,ADD2,ADIPOR2,AGAP2,AHCYL2,AK3,AMOTL1,ANGEL1,ANK2,ARHGDIB,ARPP19,ARSB,ASB1,ATF7,B4GALT2,BMF,C1orf95,CABLES1,CACNA2D2,CALB1,CAPN5,CBFA2T3,CDKN1A,CDS2,CHMP3,CPLX2,CRHR1,CTTNBP2NL,CXCL10,CXCL11,DCAF7,DLG3,DNAJB1,DNAJC16,DRD2,ELL2,EPHB2,ERC1,FAM126B,FAM212B,FBXW2,FKBP1A,FOXG1,FRMD4A,GABRA3,GLP1R,GMFB,GUCY1A3,HSPA1A/HSPA1B,ITGA10,KCNA2,KCNK3,KLHDC7A,LDOC1L,LETM1,LIMA1,LRPAP1,LRRC55,MTMR9,NAV2,NA…
corticosterone		chemical - endogenous mammalian		1.619	2.29E-07	ACACA,ARC,ATP1A1,BACE1,CALB1,CDKN1A,CRHR1,FKBP5,FOS,GPAM,HSPA5,JUN,MAPK8,MMP9,NOS1,PNPLA2,RELN,SGK1,TRH,XBP1	204 (17)
tacrolimus		chemical drug		-0.445	2.52E-07	ABLIM1,ATP2B4,CALB1,COL1A1,CXCL10,CYBB,EGR1,ELL2,FKBP5,FN1,FOS,GABRA1,ID3,IL16,JUN,JUNB,KCNA1,KCNK3,NOS1,NR4A1,PDCD4,PROM1,SLIT2,SOD2,TLE1,TMEM100,TNFSF10	346 (19)
miR-135a-5p (and other miRNAs w/seed AUGGCUU)		mature microrna	Activated	4.932	2.53E-07	ABAT,ACVR1B,ADAR,ADCYAP1R1,ANGPTL2,ARC,ARSB,ATP2B3,ATP2B4,BACE1,CAMK2D,CAPRIN1,CPLX2,CSNK1G2,CUX2,CXCL10,DNAJC16,DNAJC27,DTNA,DUSP5,EFNB2,ENTPD1,ENTPD4,FAM126B,FKBP1A,FRMD4A,GJC3,GPR180,GPR3,GRIK3,HIF1AN,HMBOX1,IL16,IRS2,KCNAB3,KCTD1,KCTD14,LATS2,MAPKBP1,MEGF6,MTSS1,MXD3,NDRG4,OPALIN,ORMDL2,OTUD7B,PALMD,PBX1,PCYT1B,PDP1,PELI2,PHLPP2,PIK3R2,PIK3R3,PPM1E,PPP1R12C,PPP1R9B,PPTC7,PRIMA1,PRUNE2,PVRL1,R…
haloperidol		chemical drug		1.306	2.62E-07	DLG4,DRD2,DVL3,EGR1,FOS,LOC100911216/Pcsk1,NGFR,NR4A1,NR4A3,NTS,OLIG2,PENK,PER1,PPP1R1B,PPP1R9B,SYN2,TAC1	252 (17)
miR-3605-5p (and other miRNAs w/seed GAGGAUG)		mature microrna	Activated	4.074	2.71E-07	ABAT,ABLIM2,ADARB1,ADD2,AK3,ALDH3B1,ASB13,CBFA2T2,CBFA2T3,CDR2,CLMN,CX3CL1,DHRS3,DIP2B,DLGAP3,DTNA,FLRT2,FREM2,GNS,GUCY1A3,HTR5A,IRAK3,KIAA1841,KIF1B,KLHDC10,MAPK9,MDGA1,MEGF10,MICAL3,NAV2,NMNAT2,PALMD,PAQR8,PCDHGC3,PCYOX1,PDYN,PIP4K2B,POU2F2,PROM2,RNF152,SAMHD1,SEMA3A,SLC2A3,SLC35E4,SLC6A1,STK24,SYT1,SYT9,TOX2,TSPAN31,TSPYL5,UQCR11,VPS33A,ZBTB8B
ADRA1A		g-protein coupled receptor			2.72E-07	ARC,CEBPB,CREM,CSRP2,DDAH1,DUSP1,EGR1,EGR2,FN1,FOS,IL6ST,JUN,NR4A1	304 (18)
CHRM1		g-protein coupled receptor	Activated	2.600	2.72E-07	BACE1,EGR1,EGR2,EGR4,FOS,JUN,NOS1	304 (18)
miR-760-3p (and other miRNAs w/seed GGCUCUG)		mature microrna	Activated	4.591	2.88E-07	ABAT,ACSS1,AGAP2,AKAP12,AKAP7,AMIGO3,ANO10,ARC,ARHGAP28,ATF7,ATP5L,BMF,CAMK2G,CCDC155,CDC42BPA,CDK5R1,CHRNB2,CITED4,CLCN6,CLIP2,CMPK2,CORO2B,CYB5B,DLG3,DNAJB5,DNMT3B,DTNA,DTX4,EGR1,EPB41,EPHB2,FGF1,FLYWCH1,FREM2,GINS2,GIT1,GNAT1,GPR153,GUCY1A3,HCN4,HTR4,IRAK3,ITPKA,KBTBD11,KCNC1,KCNJ10,KCTD4,KHNYN,KIAA0513,KIAA0907,LRRC10B,LRTM2,MAFF,MAP2K3,MAPKBP1,MAU2,MCC,MFSD2A,MXD3,NACC2,NCAN,NDRG4,NGFR,NKPD1…
miR-3605-3p (miRNAs w/seed CUCCGUG)		mature microrna	Activated	3.917	2.89E-07	ACVR1B,AHNAK2,AKAP12,ASB1,ATF7,ATP13A4,C15orf27,DHRS3,DPP10,FAM168B,FST,FSTL1,HPCA,JUN,JUP,KCNK3,KIF1B,KLHDC7A,LATS2,LETM1,LRTM2,MAPK9,ME1,MEGF6,MICAL3,NID1,PPM1F,PRIMA1,RAB11FIP4,SLC12A7,SNX30,SRCIN1,SS18L1,SULF1,VGF
ERK1/2		group		0.726	2.90E-07	ALOX5,ARRB1,CALR,CDKN1A,CEBPB,COL1A1,CRHR1,CXCL10,CYBB,CYP46A1,DUSP1,EFNB2,EGR1,FKBP5,FOS,HSPA5,ID1,ID3,IRS2,JUN,JUNB,KRT17,MAP3K10,MMP9,NR4A3,OLIG2,SERPINE1,SGK1,SLC12A7,SPRY4,TAC1,TACR1,TIMP2	285 (19)
miR-221-3p (and other miRNAs w/seed GCUACAU)		mature microrna	Activated	4.248	3.10E-07	AAK1,ANGPTL2,APPBP2,ARF4,ATF7,ATP2B3,AZI2,BMF,CAPRIN1,CASR,CCDC64,CD180,CDS1,CHMP3,CHORDC1,CREM,CRKL,CUX2,CXCL11,DCAF7,EIF5A2,ERCC4,FKTN,FOS,FOXO3,GABRA1,GJC3,HIPK2,HMBOX1,IGSF3,ITGA10,KCNA1,KIAA1841,KIF5C,LGI2,LHFPL2,MESDC1,MIDN,MLLT6,NCAM1,NEFH,PCDHA3,PFKFB2,PMEPA1,PPM1H,PROM2,PVRL1,RIMS3,RREB1,SBK1,SLITRK6,SNCA,SOD2,SPOCK1,SRCIN1,STAC,STK24,SYT10,TACR1,TIMP2,TMEM132C,TNFSF10,TPD52L1,TRDMT1,TTC…
miR-3183 (and other miRNAs w/seed CCUCUCU)		mature microrna	Activated	3.870	3.13E-07	ADAR,AGAP2,ARHGEF12,ARHGEF26,ARL3,ARL4D,ASB2,B3GNT3,B4GALT2,BMF,C10orf10,C3orf18,CCDC155,DNAJB5,DNAJC27,DTNA,EIF4EBP1,FAM126B,FKBP5,FOS,FRMD4B,GJA5,GJB5,GLP1R,GNAT1,GPR17,GPR180,HIF1AN,ITK,KIAA1147,KIF1B,LAMA4,LRRC8D,LYPD3,MICAL3,NCAN,NDRG4,OPALIN,OSR1,OTUD1,PELI2,PLA2G4E,PLD5,POU3F1,PPP1R1A,PRIMA1,PRLHR,RAB11FIP4,RAB14,RGS16,RNF141,RXFP3,SAMD5,SCARB2,SERTAD4,SH2D5,SLC24A3,SLC25A30,SLC2A3,SLC6A6,…
miR-381-3p (and other miRNAs w/seed AUACAAG)		mature microrna	Activated	4.723	3.21E-07	AAK1,ADIPOR2,AHDC1,AKAP12,APBA1,APPBP2,ARHGAP20,ARHGAP24,ARPP19,B3GNT2,CDC42BPA,COL11A1,CRELD2,CUX2,DCAF7,EFNB2,EPB41,EPS8,ERCC4,ESRRG,FAM168B,FGF1,FKBP5,FMNL2,FRMD4A,FRMD4B,FSTL1,GLG1,GNA13,GPR180,GPR34,GRIN3A,HCN4,HIPK2,HMBOX1,ID1,IER5,JUP,KCNJ3,KCTD15,KIF1B,KIF5C,KLF5,LRRC4,MAGI1,MATN2,MCC,MLLT6,MRS2,MTSS1,NACC2,NR2C2,NRP2,OPA1,OTUD1,PAFAH1B1,PBX1,PCYOX1,PENK,PHACTR2,PVRL1,R3HDM1,RCAN2,RPL22,R…
tunicamycin		chemical - endogenous non-mammalian	Activated	2.174	3.31E-07	ABCA12,ADCYAP1R1,ADIPOR2,ATF6,CALR,CASR,CDKN1A,CEBPB,COL1A1,EGR1,ERO1L,GADD45B,HSPA5,MANF,MMP9,PHLDA1,PROM1,SDF2L1,SEL1L,SHH,TPO,XBP1	285 (20)
HRAS	1.000	enzyme	Activated	3.057	3.78E-07	ADARB1,AFP,AKAP2,C1QC,CDC42BPA,CDKN1A,CEBPB,COL1A1,Crip2,CSRP2,CXCL10,DNER,DNMT3B,DUSP1,EGR1,EIF4EBP1,EIF5A2,FBLN2,FLRT2,FN1,FOS,FRMD6,FSTL1,FZD2,GDF10,GNA13,HRAS,HRASLS,HSPB1,JUN,JUNB,JUP,KCNC1,KLF5,LSP1,MMP9,NID1,NRP1,PCDHGC3,PCYT1B,PDIA5,PMEPA1,RASA3,RPL30,RPLP1,SERPINE1,SPON1,SRF,TGFB2,TINAGL1,TOX2,Tpm1,TPO	313 (18)
miR-1976 (and other miRNAs w/seed CUCCUGC)		mature microrna	Activated	4.848	3.87E-07	ACACA,ADAM9,ADCYAP1R1,ADD2,ALDH3B1,AMOTL1,ANK1,ANKRD45,ARHGAP24,ARL3,ARRB1,ASB1,BIK,C17orf75,C1orf64,CACNA2D2,CAMK2G,CCDC136,CHRNE,CLMN,CLMP,CORO2A,CREM,CRHR2,DAP3,DCAF7,DISP2,DNAJC5,ELMO2,ENTPD4,ERN1,EXTL3,FKBP5,FKTN,FLT3,GAB2,GADD45B,GLI3,GNL3L,GPR146,H6PD,HSPA5,KANK4,KBTBD11,KCNC1,KCNK3,KCNMB4,KCTD15,KIAA0101,KIAA1644,KIAA1841,KIF5C,LETM1,LILRB3,MAN2A2,MAP1B,MAP3K9,MAPK6,MAPK9,MAPKBP1,MEGF10,M…
miR-3935 (miRNAs w/seed GUAGAUA)		mature microrna	Activated	2.970	3.90E-07	ABAT,AHDC1,ALDH5A1,ALS2,AP3S1,APBA1,AQP1,ARPP19,CAPZA1,CHMP3,CMPK2,CYTH3,EFNB2,EIF5A2,ERLIN2,FRMD6,HEBP2,IGFBP7,KCTD9,KTI12,LHFPL3,LSM11,MAPK6,MAPK9,MEGF6,NUDT3,PCDHA3,PHACTR2,RNF144B,SAMD5,SCARB2,SLC10A4,SLC23A2,TRDMT1,TSPYL5,UBE2B
PSEN1		peptidase		-0.525	4.11E-07	AMPH,ARC,ARF4,BACE1,C1QB,C1QC,CAMK2D,CDK5R1,CHAT,Cox6c,COX8A,CPLX2,CS,DLG4,DNAJC5,DUSP1,EGR1,EIF5A2,FBL,FKBP1A,FMN2,FOS,FOXO3,GADD45B,HPCA,HSPA5,HSPE1,MMP9,NAPB,NCAM1,NOS1,OCEL1,PCP4,PLVAP,RELN,SH3GL2,SNCA,TGFBR2,Tpm1,TPPP,TPT1	346 (20)
MAPT		other		-0.168	4.36E-07	AMPH,ARF4,BACE1,CAMK2D,CDK5R1,CDKN1A,Cox6c,CPLX2,CS,DLG4,DNAJC5,EIF5A2,FBL,FKBP1A,FOS,GSTM5,HPCA,HSPA1A/HSPA1B,HSPA5,HSPE1,JUN,MAPK8,NAPB,NOS1,PCP4,PENK,SH3GL2,SNCA,Tpm1,TPPP,TPT1	374 (20)
quinolinic acid		chemical - endogenous mammalian		0.116	4.44E-07	CHAT,DRD2,EGR1,FOS,HSPA1A/HSPA1B,JUN,JUNB,NGFR,NTRK3,PDYN,PENK,TAC1	316 (15)
miR-3660 (and other miRNAs w/seed CUGACAG)		mature microrna	Activated	5.596	4.63E-07	AK3,ALS2,ANK1,APPBP2,ARHGAP28,ARHGEF12,ARPP21,ARRB1,ASB1,ASTN1,B3GALT5,BACE1,CALB1,COA5,COLEC12,CYTH3,DACT2,DNAJC5,EIF5A2,ELMO2,ENTPD4,EPB41L4B,FGF1,FKBP4,FLRT2,FZD7,GJB5,GLG1,GLRA2,GPAM,HEBP2,HTR4,HTR5A,IGSF3,KDELC2,KIAA0513,KIAA1841,LATS2,LHFPL2,LRAT,LRPAP1,LYPD6,MAPK9,NOS1,NR2C2,PAH,PAM,PANX1,PLK3,PROM2,RPL22,SLC25A15,STK24,TMCC3,TMTC2,TNFSF10,TSHZ1,UNC13C,UNC5C,XDH
miR-3936 (miRNAs w/seed AAGGGGU)		mature microrna	Activated	3.030	4.97E-07	AAK1,ACAP3,ANGPTL2,ARHGAP20,ARPP19,ARSB,CAPN5,CDS2,CNTN1,CRIP3,DVL3,EFNA3,ENTPD1,EPB41,ETV5,EXOC8,FAM212B,FKBP1A,GINS2,GIT1,GNL3L,HCN4,HOMEZ,LDOC1L,MAP2K7,MAPKBP1,MDGA1,MESDC1,NR4A3,P2RY4,PAFAH2,PLEKHM3,PPP1R9B,PROM2,PRRG3,RBM11,RIMS3,RUFY3,SLC1A1,SNRK,SNX29,SSH1,STRN,SYNGR1,SYNRG,TBC1D5,TEP1,TIPRL,TM6SF2,TMEM132D,TNR,TOB2,TSPAN2,VGF,WDTC1,WIPF3,XKR8,ZBTB40,ZNF518B
miR-4713-5p (miRNAs w/seed UCUCCCA)		mature microrna	Activated	4.219	5.06E-07	ADCYAP1R1,ADIPOR2,AKAP2,ALS2,ANK1,APBA1,ARHGAP24,ARPP21,BPGM,CALB1,CAMK2G,CCDC88C,CEP68,CHRNB2,COL1A1,CTH,CTXN1,CYBB,DIP2A,DNAJB5,DNAJC16,DPP10,DTX4,DUSP5,EPHB2,ERN1,EXOSC3,FAM13A,FAM212B,FAM3C,FKTN,FOXG1,FREM2,GABRA3,GLG1,GLP1R,GRASP,HCN4,HTR7,KCTD9,KIF1A,KIF5C,KLHL12,MAGI1,MDGA1,MGAT3,MXD3,NKPD1,NRIP3,OLIG2,PACSIN1,PCYOX1,PIM1,PPP1R1A,RASD2,RASGRF2,RASSF8,RNF141,RPRML,SEL1L,SEMA3A,SERPINE1,SHC4…
miR-1825 (miRNAs w/seed CCAGUGC)		mature microrna	Activated	5.192	5.21E-07	ACACA,ADCY7,ALDH5A1,ARPP19,ASB13,ATF6,ATP2B4,CDK14,CHRNB2,CPZ,DHCR24,DNAJC5,DTNA,EPS15,EXOC8,FAM212B,FNBP1,GABRA1,GABRE,GJA5,GPR180,HTR5A,KCNJ14,KCNK3,KIAA1841,KLF10,KLHDC7A,KLHL12,LDOC1L,LRAT,LRRC4,MAP1B,MDGA1,MTMR9,NCAM1,NOS1,NPTX2,NTSR1,OPALIN,OSR1,PANX1,PDE11A,PHACTR2,PREX1,PRIMA1,RASGRP3,RELL1,RGS16,RIC8B,RNF217,SERPINE1,SFXN1,SH2D5,SIRT7,SLC1A4,SLC24A3,SLC39A9,ST3GAL1,STK24,SULF1,TBC1D5,TOM…
miR-4535 (miRNAs w/seed UGGACCU)		mature microrna	Activated	3.405	5.50E-07	ABAT,ACSS1,ADD2,AKAP12,AMIGO2,CAMK2G,CBFA2T3,CDS2,CHD6,CHRNB2,CLIP2,CRIP3,FKBP4,FKBP5,FNBP1,GABRE,GMFB,GPR146,HVCN1,IL6ST,ITGB1BP1,JUP,KCTD15,KHNYN,LHFPL3,MAB21L1,MAML2,MICAL3,MLLT6,MXD3,MYH7B,NAV3,NDST1,NR4A3,NRIP3,NUDT3,POU2F2,RGS2,RIC3,RUFY3,SLC17A8,SPON1,SRGAP3,TGFB2,TIMP2,TNFRSF21,TSC1
miR-4717-5p (and other miRNAs w/seed AGGCCAC)		mature microrna	Activated	3.388	5.59E-07	ABAT,ADCYAP1R1,ADIPOR2,AFAP1,ALS2,ANGEL1,APPBP2,ARPP19,ATF7,BIK,C11orf63,C16orf62,C20orf27,CAMK2G,CBFA2T3,CHTF8,CLCN6,CLIP2,CLMN,CRKL,DDA1,DDRGK1,DGAT2,DHCR24,DIP2A,DNAJC5,DPM1,DTNA,ELL2,ERN1,FAM168B,FKBP1A,FKBP4,GNG10,HIF3A,ID3,IL16,KIAA1147,KIF1B,KIF21B,LETM1,LRPAP1,MAGI3,MEGF6,MICAL3,MTMR9,NID1,NR2C2,NRIP3,OPALIN,PAFAH2,PARP11,PER1,PIK3R3,PLK3,PPTC7,PREX1,PROM2,PRUNE2,RAB11FIP4,RGS2,SARM1,SEC1…
miR-4783-3p (miRNAs w/seed CCCGGUG)		mature microrna	Activated	2.634	5.60E-07	ABCA12,ABLIM1,AGAP2,ANGPTL2,APBA2,ASB13,C1orf95,CDC42EP4,CHRNE,CIT,CNIH2,DCAF7,DIP2A,EFNB2,FKBP5,FLYWCH1,H6PD,HIPK2,HRH2,HRH3,IGSF3,ITPKA,KIAA1644,KLHDC7A,KLHL12,LRTM2,NACC2,NRIP3,NTN1,PARVB,PDXP,PIK3R2,PPP1R1B,PREX1,PRKAA2,RAB14,SARM1,SERPINF2,SMCR8,SNAI3,SYN2,TIMP2,TOM1L2,ZNF827
miR-3127-3p (and other miRNAs w/seed CCCCUUC)		mature microrna	Activated	2.244	5.92E-07	ABLIM1,ADD2,AGAP2,AMIGO3,ANGPTL2,ARHGEF26,ARSB,ATF5,B3GALT1,C1QC,CDKN1A,CHRNB2,CHRNE,CLSTN2,CPLX2,CTRL,CUX2,CX3CL1,DDA1,DGAT2,DHCR24,DIP2B,DNAJB1,DNAJC5,EFNB2,EPHB2,ERO1L,FAM168B,FLYWCH1,FOXG1,FRMD4A,FRMD4B,GAB2,GADD45B,GBX2,GPR3,GPRIN1,GRIN3A,HTR7,IL6ST,IRS2,ITPKA,JUNB,KCND3,KCTD15,KIAA1147,LGI2,LONRF3,LRPAP1,MAFF,MATN2,MLLT6,MXD3,NAPB,NEDD9,NTRK3,NTSR1,OTUD7B,PDCD4,PER2,PFKFB2,PLEKHH2,PMEPA1,PR…
miR-4743-5p (miRNAs w/seed GGCCGGA)		mature microrna		1.121	5.93E-07	ABLIM2,ALDH3B1,AMOTL1,ANK1,AP3M2,ARC,ARL3,ATF7,BEGAIN,BMF,C16orf74,CLIP2,CNIH2,CX3CL1,DRD2,ERC1,ETV5,FAM212B,FOXO3,GAB2,GNL3L,GPR3,GPRIN1,GPRIN2,HRH3,IQSEC3,JUNB,KBTBD11,KRT17,LRTM2,MAFF,MAP2K3,MOB3A,MPPED1,NAV2,NDST1,PAFAH2,PCDHGB2,PCDHGC3,PKP2,PPM1L,PRKCG,PTGDS,RASA3,RHOT2,SARM1,SIRT7,SLC22A6,SLC25A25,SLC36A1,SPATA2L,SRGAP3,SSH1,SYNGR1,SYT5,TINAGL1,TNNT2,TPD52L1,TSPYL4,UNC5D,ZBTB8B,ZDHHC8
AR		ligand-dependent nuclear receptor		0.535	6.08E-07	AK3,ATP13A4,BMF,C4A/C4B,CDK14,CDKN1A,CUX2,DHCR24,DISP2,EDNRB,EGR1,EPB41L4B,FAM89B,FKBP4,FKBP5,GUCY1A3,HSPA5,HSPH1,IMPDH2,KCNA1,KCNJ3,NGFR,Nrgn,PDYN,PENK,PER1,PFKFB2,PMEPA1,PTGDS,SERPINE1,SGK1,SHBG,SLC2A3,STEAP2,TGFBR2,TNNT2,TPD52L1,TRIM25	354 (19)
miR-4800-5p (miRNAs w/seed GUGGACC)		mature microrna	Activated	3.760	6.08E-07	ABLIM1,ARHGAP20,ARHGEF26,ATP2B3,ATXN3,B3GNT3,CASC3,CDS2,CIT,COA5,COL1A1,CREM,DDAH1,DGCR2,DNAJB5,DNAJC5,DUSP2,EXPH5,FAM168B,FLRT2,FNBP1,FREM1,GINS2,GLG1,GPR146,ISOC1,ITGB1BP1,LHFPL2,LYPD6,MAGI3,MBTPS2,MICAL3,MYBPH,MYH7B,NAV3,NXPH4,PDXP,PNMA2,POFUT1,SEMA6A,SH3GL2,SLC12A7,SLC1A4,SLC22A6,SLC39A9,TRIM44,TYW5,ZDHHC8,ZKSCAN2
miR-1538 (and other miRNAs w/seed GGCCCGG)		mature microrna	Activated	3.070	6.09E-07	ABLIM1,ALDH3B1,ANK1,ANO10,APBA2,ASB1,C16orf74,C1orf95,C20orf27,CEBPB,CHD5,CHRNB2,CRHR1,CTXN1,DDA1,DLGAP1,DLGAP3,EGR4,EPHB2,ERN1,EXOC8,FAM168B,FBXW2,FGF1,FKBP5,FNBP1,FZD7,GPR146,GPR153,HIPK2,IQSEC3,ITPKA,KIAA0513,KIAA1407,KIF13B,KIF1A,LHFPL3,LRPAP1,MAP2K7,NACC2,NAV2,NDST1,NPAS4,NTN1,NTSR1,PBX1,PLEKHM3,PLVAP,PNMA3,PPM1F,PPM1H,PQLC1,PSD,PTPRN,RAB11FIP4,RNF166,RUFY3,RXFP3,SBK1,SCARB2,SERINC2,SHF,SLC1…
miR-199a-5p (and other miRNAs w/seed CCAGUGU)		mature microrna	Activated	5.315	6.13E-07	AADAT,ABCC1,ACACA,ACVR1B,ALS2,ANK2,ANO10,APPBP2,ARHGAP20,ARHGEF12,ATXN3,B3GALT1,B3GNT3,CAPRIN1,CCDC88C,CEP68,CPZ,CTTNBP2NL,DNAJC27,DUSP14,EDNRB,EXOC8,EXTL3,FAM126B,FKBP5,FNBP1,GABRE,GIT1,GJA5,GNS,GPR180,GRIK3,HIF1AN,HIPK2,HSPA5,JUNB,KIF1B,KPNB1,MAB21L1,MATN2,MEGF10,MGAT3,MICAL3,NPAS2,NUDT3,OPTN,OSR1,PARVA,PCYOX1,POU3F1,PPFIBP1,PPM1L,PVRL1,RASGRP3,RGS10,RGS16,RNF38,SARM1,SEC14L5,SEMA6A,SERPINE1,SL…
miR-26a-5p (and other miRNAs w/seed UCAAGUA)		mature microrna	Activated	5.274	6.28E-07	AAK1,ACSS1,ADAM9,AKAP7,ALDH5A1,ALS2,ANK2,ARHGEF12,ARHGEF26,ARPP19,ARPP21,ATP10A,CDK2AP1,CDK5R1,CDKN1A,CEP68,CHD5,CHORDC1,COL11A1,CTH,CTTNBP2NL,CTXN3,DCAF7,DLG4,DNAJB5,DNMT3B,DUSP5,EPS15,EXOC8,FBXW2,FKTN,FNDC1,FRMD4B,GMFB,GNA13,GPR146,GRAMD1C,HIPK2,HRSP12,KIF21B,LAMA1,LETM1,LSM11,MAB21L1,MAP1B,MAP3K9,MAPK6,MCC,MICAL3,NACC2,NID1,NIP7,OTUD1,PELI2,PFKFB2,PIK3R3,PIM1,PLEKHM3,PPM1H,PRKAA2,REEP3,RELL1,R…
miR-4476 (and other miRNAs w/seed AGGAAGG)		mature microrna	Activated	4.361	6.36E-07	ALS2,AMIGO1,ANKRD45,ASTN1,ATP2B4,C1orf95,CABLES1,CAMK2D,CARD11,CASC3,CCDC155,CDR2,CEACAM1,CLIC4,CLSTN2,CUX2,CYB5D1,DDA1,DGAT2,DHCR24,EIF4EBP1,ELMO2,ESAM,FAM155A,FAM212B,GLG1,GNAT1,ISOC1,ITPKA,KIAA1147,KIF5A,KRT77,LGR6,LRPAP1,LRRC55,MLLT6,NACC2,NAV2,NPTX2,NR4A3,PDE11A,PIM1,PLEKHO2,PNMA2,POU3F1,PPP1R9B,PRKAA2,PTPRN,PXMP4,RASGRP3,RCAN2,RIC3,RIC8B,SARM1,SEZ6L,SLC36A1,SMAD6,SPOCK1,SRCIN1,SRGAP3,SSH2,S…
miR-3179 (miRNAs w/seed GAAGGGG)		mature microrna	Activated	2.262	6.44E-07	ADARB1,ADD2,AGAP2,ANKRD29,ARL3,ARPP19,ASB1,ATXN3,C1orf95,CAMK2G,CASR,CDK5R1,CDR2,CLIC4,CLMN,CNTN1,CRHR2,CX3CL1,DLG4,DLK2,DNAJC27,DNASE1L2,EFNA3,EGR1,ENTPD1,EPB41,EPB41L4B,FAM13A,FGF1,FKBP5,FMN2,FRMD4B,GINS2,GNS,GPR3,GPRIN1,HIF1AN,HPCA,ITPKA,JUNB,JUP,KBTBD11,KCTD14,KLHDC7A,LAMA4,MAP2K7,MESDC1,MPEG1,NAV2,NGFR,P2RY4,P4HA2,PCDHGB2,PCDHGC3,PIK3R3,PPM1E,PPM1H,PPP1R1B,PPP1R9B,PPP2CB,PTPN5,RILPL2,SARM1,S…
miR-4688 (and other miRNAs w/seed AGGGGCA)		mature microrna	Activated	4.082	7.30E-07	ACAP3,AFAP1,ANKRD29,ARSB,ASB1,C16orf74,C20orf27,CACNA2D2,CAPN5,CBFA2T3,CCDC64,CDK14,CEACAM1,CORO2A,CORO2B,CPLX2,CRIP3,CRKL,CTXN1,DCAF8,DGAT2,DGCR2,DNAJC16,DNAJC27,DUSP5,DVL3,ELL2,EPB41,ERO1L,FRMD4A,FRMD4B,FTO,FZD2,GANC,GJA5,GLP1R,GNAT1,GNL3L,GRIK3,H6PD,HAPLN4,HCN4,HIF1AN,KCNC1,KCNG1,KIAA1671,KIF21B,LDOC1L,LRAT,LRTM2,LSS,MAP2K7,MAPKBP1,MAST4,MESDC1,MGAT3,MICAL3,NACC2,NGFR,NOS1,NOTCH4,NPAS2,OPALIN,…
GnRH-A		chemical reagent	Activated	2.970	7.58E-07	CDKN1A,CREM,EGR1,EGR2,FOS,FST,GADD45B,JUN,JUNB,NR4A1,PER1,PTGDS,RGS2,SERPINE1,UHMK1	312 (21)
miR-4659a-3p (and other miRNAs w/seed UUCUUCU)		mature microrna	Activated	3.480	7.60E-07	ABLIM1,AKAP12,AKAP7,ALS2,AMOTL1,ARHGAP20,ARPC5,ATF6,ATP5L,BCAS2,BPGM,CALB1,CDK2AP1,COA5,CREM,CXCL13,DCAF7,DLGAP1,ENTPD1,ERLIN2,GRAMD1C,HIPK2,IGFBP7,IKZF3,KANK4,KCTD9,LRRC10B,MAN2A2,MAP1B,MAPK9,MBTPS2,ME1,NEFH,OLFML2B,PALMD,PELI2,PFKFB2,PLA2G5,RBM11,RNF144B,RREB1,RUFY3,SERPINE1,SLC17A8,SLITRK6,SRSF9,SSH1,SSH2,SYNRG,SYT11,TNFSF10,USP13,UST,VPS33A,ZNF518B
miR-4641 (miRNAs w/seed GCCCAUG)		mature microrna	Activated	4.349	7.93E-07	ABLIM1,ABLIM2,AFAP1,AK3,ALDH5A1,AMIGO2,AMOTL1,ASB13,C3orf18,CAMK2D,CAMK2G,CBFA2T2,CDC42BPA,CEP164,CHMP3,CHRNB2,CHTF8,CRHR1,CTXN3,DCAF7,DIP2A,DISP2,DLGAP3,ENTPD4,EPB41L4B,ERCC4,ERLIN2,EXOC8,FMOD,FNBP1,FTO,GDF10,GLP1R,GNA13,GNAT1,HVCN1,IQGAP3,ITGA10,ITGB1BP1,KCNC2,KIAA1147,KLHDC10,KLHDC7A,LAMA4,MICAL3,MIDN,NMNAT2,ORMDL2,OTUD7B,PACSIN1,PAM,PDCD4,POFUT1,PQLC1,PVRL1,RASGRP3,RGS14,RGS20,RIC8B,SAMD5,SCN…
FOS	1.000	transcription regulator		0.919	8.18E-07	ABCC1,ADD2,AMIGO1,ARPC5,CAMK2D,COL1A1,CTH,Defb1,EGR1,EGR2,EPS8,ERCC4,FLRT2,FN1,FOS,FSTL1,FTH1,Hrk,HSPA5,IRS2,JUN,JUNB,KIF1B,Ldha/RGD1562690,LYPD6,MAPK6,MMP9,NFIL3,NOTCH4,NPTX2,NTS,PCDHGC3,PENK,PHLDA1,PMEPA1,PTGDS,PTPRN,PTPRZ1,RPL9,RPS7,SEMA3A,SERPINE1,SYT1,TAC1,TACR1,Tpm1,TSC1,Uba52,WNT6,XDH	270 (14)
miR-539-5p (miRNAs w/seed GAGAAAU)		mature microrna	Activated	3.828	8.55E-07	AAK1,AFAP1,AKAP2,ANGPTL2,ARPP19,ARPP21,AZI2,CACNA2D2,CAMK2D,CHORDC1,CHTF8,CLIC4,CRIPT,CYTH3,DLG4,DNAJB5,DNAJC16,DNER,DPP10,ERLIN2,ESRRG,FAM126B,FAM155A,FGF13,FKBP1A,FKBP5,FOXO3,FREM1,GALNTL6,GPR180,GRAMD1C,HS6ST3,HSPB1,LAMA4,LATS2,LNX1,LRRC4,MAP1B,MESDC1,NRIP3,NRP1,OPA1,OTUD1,PAQR8,PFKFB2,PLEKHM3,PPFIBP1,PPM1E,RASSF8,RIC3,RIC8B,RNF144B,SEMA3A,SEPN1,SLC1A1,SLC23A2,SLC36A4,SNCA,SPOCK1,SRGAP3,STEAP2…
NGF		growth factor	Activated	2.442	8.84E-07	CDK5R1,CDKN1A,CHAT,DLG4,DRD2,DUSP1,ECEL1,EGR1,EGR2,EGR4,ETV5,FOS,GUCY1A3,Hrk,ID1,JUN,JUNB,MMP9,NGFR,NOS1,NR4A1,SCG2,TAC1,TACR1,VGF	335 (18)
Calcineurin protein(s)		complex		0.764	8.98E-07	CAMK2D,CBLB,DUSP1,DUSP14,EGR1,EGR2,FOS,NFIL3,NR4A1,NR4A3,RGS2,SERPINE1,TNNI3	257 (20)
miR-646 (miRNAs w/seed AGCAGCU)		mature microrna	Activated	5.361	9.01E-07	ADCY7,AHCYL2,AK3,AKAP12,ARHGAP28,ARL3,ATF6,ATF7,ATP2B4,BAG3,CASR,CDS1,CTH,CXCL10,CYB5B,CYTH3,DCAF7,DCAF8,DEPDC5,DNAJC16,DNAJC5,DNER,ELL2,ELOVL5,FAM168A,FNDC7,FREM2,FSTL1,GABRA1,GLG1,GNAT1,GNL3L,HTR4,IRS2,KCNJ10,KHNYN,KIF21B,KIF5A,KIF5C,KLHL2,LATS2,MAP3K7,MCC,NKPD1,OPALIN,PAFAH1B1,PAM,PCYT1B,PDCD4,PER1,PLEKHM3,RIC8B,RIMS3,RNF144B,SARM1,SCN5A,SEC14L5,SEL1L,SFXN1,SLC22A13,SLC36A1,SLC7A3,SOD2,SRSF9,S…
miR-4297 (and other miRNAs w/seed GCCUUCC)		mature microrna	Activated	5.097	9.26E-07	ABCC1,ACACA,ALDH5A1,APBA1,B3GNT2,CAMK2G,CCDC77,CHD5,CHRNB2,CLMN,CLSTN2,CUX2,DIP2B,DNAJC5,DTNA,DUSP5,ENTPD1,EPB41L4B,FAM13A,FGF1,FLRT2,FNDC7,FZD7,GALNTL6,GNA13,HCN4,HIF3A,HUNK,IFT20,IL16,KCNJ3,KHNYN,KIAA1671,KIF1A,KLHDC7A,LRRC4,MAGI1,MAU2,NOTCH4,NPAS4,NTN1,ORMDL2,PAFAH1B1,PCDHA3,PLA2G4E,PMEPA1,PNMA3,PPM1F,PPP1R1A,PXMP4,RASA3,RASGRP3,RHOT2,SAMD5,SARM1,SEPN1,SLC7A5,SLC9A8,SLCO2A1,SMCR8,SNX30,SPATA2L…
miR-4281 (miRNAs w/seed GGUCCCG)		mature microrna	Activated	2.445	9.26E-07	ALDH5A1,AQP1,ARL3,ASB1,ATP13A4,ATP2B4,BMF,CCDC77,CCDC88C,CDS2,COL6A3,DNMT3B,DUSP1,FGF1,FKBP5,FOXO3,FRMD4A,GIT1,GLI3,GLP1R,GRIK3,HAPLN4,KIAA1147,KIF1A,MAFF,MGAT3,MMP9,NKPD1,NTSR1,NXPH4,OLIG2,OSR1,PCDHGB2,PCDHGC3,PCYT1B,PDXP,PER2,PLK3,PNPLA2,PPFIBP2,PPP1R12C,PREX1,PRKAA2,RAB11FIP4,RELL1,SCARB2,SCN8A,SEC14L5,SERPINE1,SNCA,SPTB,STXBP6,SYNRG,SYT2,TAGLN2,TBC1D24,TIMM8A,TRAIP,TYW5,VGF
NFE2L2		transcription regulator		0.988	9.26E-07	ABCC1,APPBP2,ATF7,ATP1A1,CALB1,CDKN1A,CHORDC1,COL1A1,CXCL10,CYBB,DNAJB5,DYNLL1,ENTPD5,EPB41,FGF13,FKBP5,FN1,FOXO3,FTH1,GABRA1,GSTA3,GSTM5,HPCA,KCNB2,KCNMB4,MAFF,ME1,MMP9,PAFAH1B1,RELN,RPS16,SCG2,SLC16A2,SLC1A1,SLC1A4,SOD2,SYN2,SYT1,SYT5,Tpm1,XBP1	236 (14)
PAX3		transcription regulator		-0.594	9.68E-07	AP3M2,ARC,ARHGDIB,ASS1,ATP2B4,CDKN1A,CRY1,DUSP2,EGR2,FKBP1A,FLT3,GSTM5,GUCY1A3,ID3,IGFBP2,MAPK9,MCC,MMP9,NEDD9,P2RY4,PCDHGC3,POU3F1,SNCA,SNRK,SRSF3,TGFB2	222 (7)
miR-3144-5p (miRNAs w/seed GGGGACC)		mature microrna	Activated	4.276	9.69E-07	ADAMTSL1,ADCYAP1R1,AGAP2,AMIGO3,AMOTL1,ASB13,ASS1,C20orf27,CALB1,CAMK2G,CAPN5,CHD5,CITED4,CLSTN2,CORO2B,COX8A,CPLX2,CTIF,CX3CL1,DHRS3,DLG3,DNMT3B,DOK3,DTX4,ECEL1,EFR3B,ERN1,FLT3,FNBP1,GAB2,GIT1,GLG1,GPR146,GPRIN1,HAPLN4,HCN4,HIPK2,HS6ST3,IQGAP3,IQSEC3,ITK,KCNK3,KCTD15,KIAA1644,KIF1A,KIF1B,KLF5,MAGI1,MAP3K9,MIDN,MLLT6,NDST1,NOS1,NPTX2,NXPH4,OPRL1,OTUD7B,PACSIN1,PAQR8,PCDHGB2,PCDHGC3,PDXP,PKP2,PLA2…
miR-670-5p (miRNAs w/seed UCCCUGA)		mature microrna	Activated	3.814	1.00E-06	ABLIM1,ACSS1,ADAM9,ADCYAP1R1,ALOX5,AMIGO2,APBA1,APPBP2,ARRB1,ASB13,ATP2B3,C10orf10,CASR,CDS2,CEP68,CLIC4,CLSTN2,CORO2B,CREM,CRHR2,CXCL13,DGCR2,DIP2A,DLGAP1,DNMT3B,DUSP26,ELMO2,ESRRG,FREM1,FZD7,GAB2,GANC,H6PD,IKZF3,KCNK3,KCTD15,KHNYN,KIF1B,KIF21B,LAMA4,LGI2,NEDD9,NIP7,NKPD1,PBX1,PER2,PLA2G5,PLK3,PREX1,RASGRF2,RPL22,RUFY3,SCARB2,SCN5A,SEL1L,SEPN1,SLA2,SLC17A8,SLC25A30,SLC39A9,SLFN5,SPEG,SPTB,SRSF3,…
miR-671-5p (miRNAs w/seed GGAAGCC)		mature microrna	Activated	4.872	1.03E-06	AAK1,ADARB1,ARRB1,ARSB,ATP10A,ATXN3,C3orf18,CAPN5,CBLB,CBS/LOC102724560,CCDC88C,CDS1,CHRNB2,CRHR2,CTIF,CYB5D1,CYP46A1,DACT2,DHCR24,DNAJB5,DVL3,EPB41L4B,FRMD6,FSTL1,FZD2,GANC,GRAMD1C,GSTM5,HIF3A,HPCA,HRH2,HRH3,HTR4,HYAL1,IQSEC3,ISOC1,ITK,KCNJ10,KIDINS220,KIF1B,KTI12,LRPAP1,MAU2,MICAL3,MOB3A,MPEG1,NAPB,NAV2,OPALIN,PACSIN1,PER2,PKP2,PREX1,PRKD2,RELL1,RNF38,RPL22,SCN5A,SERTAD1,SLC16A2,SLC25A15,SLC36A…
miR-4529-5p (miRNAs w/seed GGCCAUC)		mature microrna	Activated	3.766	1.03E-06	AADAT,ABLIM2,ADCYAP1R1,ADD2,AHCYL2,AHNAK2,APBA2,ATP2B3,C1orf95,CACNA2D2,CBFA2T2,CIT,CLCN6,CRHBP,CRKL,DGCR2,EGR1,EPB41,EXPH5,FKBP5,FLYWCH1,FMNL2,FSTL1,GAB2,GNAT1,JUN,KCNC1,KCTD1,KHNYN,LNX1,MAGI3,MAPK6,NEDD9,NPAS4,NRIP3,OPALIN,PAFAH1B1,PDIA5,PDXP,PELI2,PER2,PLA2G4E,POFUT1,PPM1H,PPP1R9B,PVRL1,PXMP4,RAB11FIP4,SAMHD1,SEPN1,SEZ6L,SIRT7,SLC12A7,SLC1A1,SLC22A13,SLC24A3,SLC41A1,SRF,SS18L1,STARD13,SULF1,SY…
miR-4481 (and other miRNAs w/seed GAGUGGG)		mature microrna	Activated	4.568	1.05E-06	ACAP3,ACVR1B,ADAMTSL1,ADAR,AGAP2,APBA2,AQP1,ARHGAP24,ARHGEF11,ARPP21,CAPN5,CHD6,CIT,CLCN6,CLMP,CPLX2,CYP4V2,DHRS3,DIP2B,DTNA,ELMO2,EPHB2,ERC1,ESAM,FAM101B,FAM212B,FKTN,FLYWCH1,FMOD,FNDC7,FSTL1,GAB2,GLG1,GLP1R,GPR153,GRIK3,ITGA10,ITGB1BP1,KCNK3,KCTD9,LGI2,MAPKBP1,MICAL3,MIDN,NCAM1,NDRG4,NOS1,NTN1,PACSIN1,PFKFB2,PPM1E,PPP1R1B,PTGDS,PTPRN,PVRL1,PWWP2B,RNF141,SCN5A,SEPN1,SKAP1,SLC16A2,SLC36A4,SLC39A9…
FGF2		growth factor	Activated	2.994	1.06E-06	AFP,CALB1,CDKN1A,COL1A1,CRYAB,EDNRB,EFNB2,EGR1,FN1,FOS,FOXO3,FTH1,GLI1,ID3,IGFBP2,JUN,JUNB,KCNC1,Ldha/RGD1562690,MIF,MMP9,NGFR,NOTCH4,NR4A1,OLIG2,PENK,SCG2,SERPINE1,SHBG,SHH,SPRY4,ST3GAL1,TAC1,TGFB2,TNFSF10,TPO,VGF	271 (18)
miR-210-5p (and other miRNAs w/seed GCCACUG)		mature microrna	Activated	5.498	1.11E-06	ABLIM1,ADARB1,ADIPOR2,AKAP2,ALDH5A1,AMIGO2,ANGEL1,ANKRD29,ASTN1,ATF6,BACE1,C1QTNF5,CAMK2G,CDC42EP4,CHMP3,COLEC12,CRKL,CTTNBP2NL,CXCL10,CYB5D1,DCAF7,DCAF8,DNAJC5,EDNRB,EIF5A2,ERN1,EXOC8,FKBP5,FMNL2,FNBP1,FTO,GABRE,GLG1,GLP1R,GNL3L,H6PD,HTR4,KBTBD11,KCNJ14,KCNMB4,KIAA0513,KIAA0907,KLF10,LETM1,MAP1B,MAPKBP1,MICAL3,MOB3A,MYADML2,NGFR,NOS1,NUDT3,OPTN,OTOF,PCYOX1,PDXP,PFKFB2,PMEPA1,PNMA2,PPFIBP1,PPM1L,…
IL1B		cytokine		0.740	1.13E-06	ARC,ASAH2,ASS1,ATP1A1,BMF,CALB1,CASR,CDKN1A,CEBPB,CLIP2,CMPK2,COL1A1,CREM,CRHR1,CRYAB,CX3CL1,CXCL10,CXCL11,CYBB,DUSP1,DUSP5,EGR1,FKBP5,FN1,FOS,FST,GADD45B,Hrk,HSPA1A/HSPA1B,HSPB1,ID3,IL16,IRAK3,IRS2,JUN,JUNB,KLF10,Ldha/RGD1562690,LOC100911216/Pcsk1,MIA,MIF,MMP9,NFIL3,NOS1,NR4A1,NR4A3,NRP1,PENK,PHLDA1,PIM1,PLA2G5,PLK3,PTGDS,PTPRN,RGS16,SEMA3A,SERPINE1,SERPINF2,SHH,SLC25A25,SNCA,SOD2,TAC1,TACR1,TGF…	294 (16)
Lh		complex		0.897	1.13E-06	ACTG2,ADCY7,AKAP12,CAMK2G,CAPZA1,CDC42EP4,CDK14,DHRS3,DUSP1,DUSP14,FKBP5,FOS,FST,KIDINS220,MAP2K3,MAP3K7,MAPK6,MMP9,P4HA2,PER1,PHKA2,PTPRN,RAB14,RGS16,SGK1,SLIT2,SOD2,STK24,TGFB2,THBS2	298 (22)
IFNG		cytokine		0.643	1.15E-06	ACSS1,ADCY7,AQP1,ARC,ARPP19,ASS1,ATP1A1,BMF,C10orf10,C1QB,C1QC,C4A/C4B,CALB1,CDK5R1,CDKN1A,CEACAM1,CEBPB,CHRNE,CLIC4,CLIP2,CMPK2,COL1A1,CORO1A,CREM,CX3CL1,CXCL10,CXCL11,CYBB,Defb1,DUSP1,DUSP5,EDNRB,EGR1,EGR2,FGF1,FKBP5,FLRT2,FN1,FOS,FTH1,FZD2,GJA5,GNA13,GPR146,H6PD,Hrk,HSPA1A/HSPA1B,HSPB1,ID1,IRS2,JUN,JUNB,KLF10,KRT17,Ldha/RGD1562690,LOC100911216/Pcsk1,MIF,MMP9,Mx1/Mx2,NCAM1,NCAN,NDRG4,NEDD9,NOS1…	327 (16)
miR-4795-5p (miRNAs w/seed GAAGUGG)		mature microrna	Activated	4.132	1.19E-06	AFAP1,AKAP12,AKAP2,ALDH5A1,ANKRD29,ARSB,ASB1,ATP10A,CAMK2D,CDR2,CHD6,CHTF8,CYP4V2,DIP2A,FKTN,FMOD,FNDC1,FNDC7,FSTL1,GUCA2A,GUCY1A3,KIAA1147,MAP3K9,MATN2,MCC,METTL23,MICAL3,MOB3A,MXD3,NCAM1,PCYOX1,PFAS,PPFIBP1,PPP1R9B,PRLHR,SFXN1,SLC16A14,SLC38A1,SMCR8,SPOCK1,SS18L1,STK32B,SV2B,TANC2,TNFRSF25,TPPP,UST
miR-4752 (miRNAs w/seed UGUGGAU)		mature microrna	Activated	3.850	1.24E-06	AAK1,AMOTL1,AMPH,APBA1,CA8,CAMK2D,CEP68,CRHBP,DHCR24,DIP2B,DNAJC27,DTNA,EFR3B,FMOD,FN1,FNDC1,GDF10,GINS2,GPAM,HUNK,IKZF3,IL6ST,KIAA1147,KIAA1841,LHFPL3,MAGI3,MAP1B,PCP4,PROCR,R3HDM1,REEP3,RELL1,RNF141,SARM1,SEMA6A,SFXN1,SPON1,STX17,SV2B,TEP1,TMEM132D,TOM1L2,UNC5D,USP6NL,WIPF3,ZKSCAN2
miR-1188-3p (and other miRNAs w/seed GAGGCUC)		mature microrna	Activated	5.764	1.36E-06	AAK1,ACACA,ACAP3,AKAP12,AMIGO3,AMOTL1,ANGPTL2,ANO10,ATF7,C3orf18,CAPN5,CDC42BPA,CORO2B,CYTH3,DVL3,EFR3B,ENTPD1,EPS15,ERC1,FAM168B,FNBP1,FNDC7,FTO,FZD2,GRIK3,GRIN3A,GUCY1A3,HCN4,HIF1AN,ITK,KBTBD11,KCNJ10,KCNJ16,KIAA1644,LSS,MAGI3,MAST4,MCC,MOB3A,MYADML2,NAV3,NR4A3,NTSR1,NUDT3,NXPH4,OPALIN,PARP11,PIP4K2B,PLEKHH2,PLEKHO2,PPM1F,PRUNE2,PXMP4,RASD2,SARM1,SEC14L5,SGPL1,SLC23A2,SLC36A1,SLC6A6,SLC9A8,SNAI…
miR-1293 (and other miRNAs w/seed GGGUGGU)		mature microrna	Activated	4.000	1.37E-06	ABCC1,ALDH3B1,APBA2,ARC,ARSB,ATF5,BACE1,C1QB,C3orf18,CAPN5,CBFA2T2,CHRNE,CLMN,CRHR1,CYP46A1,DEPDC5,DHCR24,DLK2,DTX4,EGR2,EGR4,ELMO2,ERC1,ESAM,FAM212B,FAM89B,FKBP5,FOXO3,GLG1,GLI3,GRIK3,HCN4,IL16,KCNJ10,KCTD9,KIAA1407,KIAA1841,LDOC1L,LRPAP1,LYPD6,MAP2K7,MAPK6,MARCH11,MAU2,MDGA1,MICAL3,MYADML2,NAV2,NCAM1,PCYT1B,PER2,PIP4K2B,PLVAP,PNMA3,PPM1L,PPP1R9B,PSD,RAB14,RANBP3L,RNF166,RTN2,SEL1L,SEZ6L,SLA2,SL…
SBDS		other			1.38E-06	ADD2,CALB1,COL14A1,CTH,DNAJB1,EGR1,FOS,GABRE,GADD45B,HSPA5,ID1,IGFBP7,KIF1A,MAFF,NTS,PPP1R1A
miR-3150b-3p (and other miRNAs w/seed GAGGAGA)		mature microrna	Activated	5.485	1.38E-06	ADAMTSL1,ADCYAP1R1,ANKRD29,ARHGEF12,BACE1,C10orf10,CADPS,CAMK2D,CASC3,CASR,CCDC136,CDC42BPA,CDKN1A,CLCN6,COL14A1,CORO2B,CUX2,CYB5B,DDAH1,DISP2,DOK3,EFR3B,ENTPD4,ERCC4,EXOC8,FKBP1A,FLYWCH1,FTO,GLG1,GPR146,GRASP,GRIK3,HIF3A,HTR5A,KIAA0513,KIF13B,KIF21B,KIF5C,KLHDC7A,KRT77,MAP3K9,MAST4,MCC,NAV2,NEDD9,NID1,NMNAT2,NRP2,NTRK3,PARP11,PARVA,PARVB,PBX1,PCDHA3,PCYT1B,PDE11A,PNMA2,RASD2,RIC3,SEC14L5,SEZ6L,S…
Calmodulin		group		1.515	1.39E-06	ARPC5,CTXN1,DLG3,DLG4,FLT3,KLF5,LRRTM1,NOS1,NPAS2,SYT1,SYT2,SYT9,TSPAN2	111 (4)
miR-224-5p (miRNAs w/seed AAGUCAC)		mature microrna	Activated	3.043	1.41E-06	AADAT,ABCC1,ACSS1,ADAR,ADD2,ANKRD45,APBA2,ARHGEF12,ATP2B4,CASC3,CDKN1A,CDS2,CHD6,CRKL,DTNA,DUSP11,EFNA3,EGR2,EIF5A2,EPHB2,FAM155A,FKBP5,GABRE,GPR180,HS6ST3,ID3,IRS2,KIF13B,KIF23,KLF10,LDOC1L,MAFF,MAP1B,MMP9,MPEG1,NAPB,NAV2,NPAS4,NR4A1,NR4A3,NRP2,PANX1,PCYT1B,PFKFB2,PHLPP2,PIK3R3,PIP4K2B,RASSF8,RELN,RNF144B,RNF38,RUFY3,SEC14L5,SERPINE1,SSH2,SYNGR1,SYT2,TACR1,TOMM20,TRDMT1,TSN,TSPYL5,UHMK1,USP6NL,Z…
miR-1236-3p (miRNAs w/seed CUCUUCC)		mature microrna	Activated	4.458	1.46E-06	ADAR,AKAP2,AMIGO1,AMOTL1,APBA1,ARHGAP28,ARL3,CA3,CABLES1,CAMK2G,CASC3,CHORDC1,CHRNB2,CIT,CRKL,CSRP2,CTXN3,CYP4V2,DGAT2,DIP2B,DLG4,DNAJC27,ERC1,ETV5,FAM101B,FAM155A,FLRT1,FST,GAB2,GABRE,GNS,GPR146,GRAMD1C,HIPK2,HTR4,HUNK,IGFBP2,IQSEC3,KCNC2,LGR6,LHFPL3,LRPAP1,LRRC4,LYPD6,MGAT3,MPEG1,NCAM1,NEDD9,NOSTRIN,ORMDL2,PAFAH2,PCYT1B,PER2,PFKFB2,PPP1R1A,PRLHR,PROM2,RGS16,SERPINE1,SERTAD1,SHC4,SKAP1,STEAP2,TM…
HDAC4		transcription regulator			1.49E-06	ARC,C1QC,CALB1,CDKN1A,CNTN1,FGF13,FOS,FST,GABRA1,KLHL2,MAPK8,MMP9,NR4A1,PPM1E,RGS2,SH3GL2,SRF,SYN2	204 (7)
miR-4645-5p (and other miRNAs w/seed CCAGGCA)		mature microrna	Activated	3.714	1.61E-06	AAK1,ABCC1,ABLIM2,AK3,ANGPTL2,APBA1,AQP1,ARF4,ARHGEF12,ARSG,ASB1,ASTN1,B3GNT3,B4GALT2,C16orf74,CAPRIN1,CBFA2T3,CPLX2,CX3CL1,CYB5D1,CYP4V2,DCAF7,DDA1,DGAT2,DGCR2,DHCR24,DTX4,EFNB2,EGLN2,ERC1,FAM168B,FAM212B,FLYWCH1,FOXO3,GALNS,GJA5,GLG1,GRIK3,GRIN3A,H6PD,HIF1AN,HIF3A,HMBOX1,IL16,ITK,KCND3,KCNG1,KCNJ14,KCNK3,KIAA1147,KIAA1671,KIF21B,KPNB1,LRAT,LRPAP1,LRRC10B,LYPD6,MAN2A2,MAP2K3,MAP3K9,MCPH1,MLLT6,M…
miR-4732-3p (miRNAs w/seed CCCUGAC)		mature microrna	Activated	4.112	1.61E-06	ABLIM2,ADAR,ADCYAP1R1,ARRB1,ATF5,C10orf10,CBFA2T2,CDS2,CEP68,CLMP,CORO2A,CPLX2,CRHR2,CX3CL1,CXCL13,DIP2A,DISP2,DNMT3B,DUSP26,FMOD,FREM1,FRMD4B,HIPK2,HTR4,HUNK,IGSF3,IQSEC3,KCNK3,KIAA1644,KIF1A,KLHDC7A,KPNB1,LETM1,LGI2,MAP2K7,MCPH1,MDGA1,MICAL3,MUC6,NCAM1,NKPD1,PANX1,PER2,PHKA2,PLA2G5,PLEKHO2,PXMP4,RHOT2,RNF10,RNF166,SEC14L5,SLA2,SLC25A15,SLC25A30,SLC36A1,SLFN5,SPEG,SPTB,SRF,SS18L1,STARD13,SYN2,TM…
NR3C1		ligand-dependent nuclear receptor		0.368	1.64E-06	AMIGO2,AQP1,ARPC2,ARRB1,BAG3,BMF,C4A/C4B,CDKN1A,CORO2A,CRYAB,CXCL10,DGAT2,DNER,DUSP1,DYNLL1,EGR1,ELMO2,EPB41L4B,ERN1,FAM89B,FKBP4,FKBP5,FN1,FOS,FOXO3,GADD45B,H6PD,HTR1A,JUN,KRT17,MAGI3,MAP3K7,MAPK9,MCF2,MFSD2A,MMP9,Mx1/Mx2,NAV3,NFIL3,NGFR,NOTCH4,PDCD4,PER1,PIK3R3,RGS2,RNF10,RNF38,SCG2,SERPINE1,SGK1,SGPL1,SLC38A1,SNCA,TAC1,TNFRSF21,TNFRSF25,WDR6	371 (19)
miR-3090-3p (and other miRNAs w/seed CCCAGGU)		mature microrna	Activated	5.407	1.70E-06	ABAT,ADCYAP1R1,ALDH1A2,ANK2,ARHGAP20,ARHGEF12,ARSB,ASTN1,C1orf95,C4A/C4B,CAPN5,CEP164,CHTF8,CLMN,CORO2A,CRKL,CYBB,CYTH3,DCAF8,DHCR24,DLG4,DNAJC27,DUSP26,EFR3B,ENTPD4,FAM168A,FGF1,FKBP4,FNBP1,FREM2,FZD7,GAB2,GIT1,GNAT1,GNL3L,GPR17,GRAMD1C,H6PD,HCN4,HRASLS,HRH3,HSPA5,IER5,IL16,IQGAP3,IQSEC3,KANK4,KCNC1,KCNC2,KCNJ16,KCTD15,KIF13B,KIF1B,LRPAP1,LSS,MAFF,MAN2A2,MAP2K7,MAP3K9,MAU2,MGAT3,NDST1,NMNAT2,NR2…
KRAS		enzyme	Activated	2.334	1.72E-06	AMPH,ARPC3,ARPP19,CDKN1A,CEBPB,COL1A1,CRYAB,CX3CL1,CXCL10,DDAH1,DUSP5,ERO1L,ETV5,FBLN2,FOS,FSTL1,FTH1,GLI1,GNA13,GPC3,HSPA5,ID1,IGFBP2,JUN,NCAM1,PARVA,PIM1,PLA1A,PPFIBP1,PPP1CA,SLC3A2,TESC,TGFBR2,TIMP2,TMEM98,Tpm1	284 (15)
miR-3084-3p (and other miRNAs w/seed UCUGCCA)		mature microrna	Activated	4.439	1.82E-06	AADAT,AAK1,ADAM9,ADAMTSL1,ALDH5A1,ARF4,ARRB1,ARSB,ASB2,B3GNT3,BACE1,BMF,CAPRIN1,CHRNB2,CLIC4,CLMN,CMPK2,CORO1A,CRHBP,CYBB,DCAF8,DDRGK1,DGCR2,DUSP2,EIF5A2,ELL2,ENTPD1,EPB41,FAM101B,FAM3C,GABRA1,GABRA3,GNAT1,GNL3L,GPRIN1,GRIK3,HAPLN4,HOMEZ,HRASLS,IKZF3,IL6ST,ISYNA1,JUN,KCNC1,KCNK3,KIAA1841,KIF5C,MAPK9,MLLT6,NAV3,NGFR,OPALIN,OPRL1,OTUD1,OTUD7B,PHLPP2,PMEPA1,PPM1H,RASA3,RASD2,RELL1,RNF144B,SEMA6A,SLC…
miR-1258-5p (and other miRNAs w/seed GCUGAGC)		mature microrna	Activated	2.859	1.85E-06	ABLIM1,AHCYL2,AKAP2,ALDH5A1,ALOX5,ANGPTL2,ARC,ATP2B3,C1orf95,CAMK2D,CBFA2T2,CBS/LOC102724560,CCDC64,CEP68,CHMP3,CIT,CNIH2,CORO2B,CRIPT,CTTNBP2NL,DUSP2,ELL2,EPB41L4B,ERLIN2,FAM212B,FKBP5,FLYWCH1,FOXO3,FTO,GAB2,GNAT1,GPR17,GPRIN1,HSF2BP,IRS2,ITGA10,KHNYN,LILRB3,LRPAP1,LRTM2,MAU2,MCC,MDGA1,NOS1,PARVB,PCYT1B,PDYN,PHACTR2,POU2F2,RASGRP3,RELL1,SEMA6A,SEZ6L,SLC12A7,SLC16A2,SLC22A13,SLC7A5,SPEG,SSTR2,STR…
kainic acid		chemical toxicant	Activated	2.553	1.91E-06	BACE1,CEBPB,CREM,DUSP1,EGR1,EGR2,FOS,GADD45B,JUN,JUNB,MMP9,NCAM1,NFIL3,NGFR,NR4A1,OPRL1,PDYN,PENK,PER1,RELN,SYT10	235 (16)
miR-635 (and other miRNAs w/seed CUUGGGC)		mature microrna	Activated	3.935	2.00E-06	ADD2,AKAP7,ALDH1A2,AQP1,ASTN1,ATF7,C10orf10,C1QTNF5,CHD5,CORO2B,CRIPT,DCAF7,DUSP26,ELL2,ERO1L,EXOC8,FBXW2,FKBP4,FLYWCH1,FMOD,FOXG1,HSPA5,HYAL1,IL16,KCNJ10,KIAA1644,KIAA1671,KIDINS220,KIF13B,LDOC1L,LRAT,LYPD6,MAP2K3,MAP3K9,MIDN,MTSS1,MYBPH,NCAN,NDRG4,NID1,PAFAH1B1,PARVA,PCDHGB2,PCDHGC3,PCYT1B,PHKA2,PKP2,PRIMA1,PVRL1,RAB11FIP4,SMCR8,SYNGR1,SYT9,TBC1D24,TGFBR2,TLE1,TNFSF10,TOB2,TRAIP,TRIM25,TRIM44,U…
miR-1910-5p (miRNAs w/seed CAGUCCU)		mature microrna		1.821	2.01E-06	ABLIM1,ACACA,ACVR1B,ALS2,APBA1,B4GALT2,BMF,CCDC88C,CDK5R1,CDS1,CLIC4,COQ10B,DCAF7,DCAF8,DHRS3,DLG3,DNAJB1,DYNLL1,EPHB2,EXTL3,FAM168B,FAM212B,FGF13,FKBP1A,FZD2,GIT1,GPR153,GUCY1A3,IRS2,ISOC1,ITGB1BP1,KCTD15,KIAA0513,KIF13B,LRRC10B,LRRC37A3 (includes others),MAP2K7,MBTPS2,MCC,MFSD2A,MLLT6,MRPS24,MUC6,NOS1,PHLPP2,PPTC7,PRRG3,RGS10,RGS2,RIMS3,SAMD5,SEPW1,SLC41A1,SRF,SYNGR1,TACR1,TJAP1,TMCC3,TMEM132D,…
miR-494-3p (miRNAs w/seed GAAACAU)		mature microrna	Activated	4.503	2.09E-06	ACBD4,ADARB1,AKAP7,AMOTL1,ARHGEF12,ARPP19,ATP10A,ATXN3,CAMK2D,CBS/LOC102724560,CDS1,CMPK2,CREM,CS,CTIF,DCAF7,DLGAP1,EFNB2,ELOVL5,ERCC4,ERLIN2,ESRRG,EXOC8,FZD2,GABRA1,GANC,GLI3,GRIK3,IRAK3,JUP,KCTD14,KIAA1147,LRAT,LRTM2,MAB21L1,MCC,MESDC1,MTMR9,NACC2,NAV2,NAV3,NMNAT2,NPAS2,NR2C2,NRIP3,OTUD1,PDE11A,PIK3R3,PIP4K2B,PLEKHM3,RCAN2,SCARB2,SEMA3A,SERPINE1,SFXN1,SLC25A30,SPEG,SS18L1,TAC1,TANC2,TCERG1L,TET…
mifepristone		chemical drug		-1.064	2.26E-06	AQP1,C1QB,CDKN1A,CEACAM1,CEBPB,CYBB,DUSP1,EDNRB,EFNB2,EGR1,EGR2,FBLN2,FKBP5,FOS,FST,FTH1,H6PD,HSPA5,IRS2,JUN,JUNB,LSR,MMP9,NR4A1,PTPN5,RELN,RGS2,SERPINE1,SPEG,SSTR2,THBS2,XBP1	402 (21)
Sb202190		chemical - kinase inhibitor		0.359	2.30E-06	ALOX5,ASAH2,CDKN1A,CEBPB,COL1A1,CXCL10,EGR1,FN1,FOS,HSPA5,JUNB,MAPK6,MAPK8,MMP9,PHLDA1,SERPINE1,SGK1,TIMP2,XDH	277 (19)
miR-3199 (and other miRNAs w/seed GGGACUG)		mature microrna	Activated	3.853	2.40E-06	ABLIM2,AP3M2,APBA1,ARHGAP28,B3GALT1,C1orf95,CBFA2T2,CHRNB2,CLIP2,CMPK2,CPLX2,CRHR1,CRIP3,CS,DGCR2,DHRS3,DISP2,DPP10,EGR1,FMN2,FNDC1,GAB2,GLI1,GNA13,GNL3L,HIF1AN,HTR4,HTR5A,HUNK,IQSEC3,ISYNA1,ITK,KCNK3,KIAA1671,KRT17,LGI2,MAFF,MAU2,MCC,MEGF6,MTR,NIP7,NOS1,NTN1,OTUD7B,PFKFB2,PLEKHM3,PNMA3,PPM1F,PRDM6,PRKAA2,RCAN2,RIC3,RPL22,SARM1,SLC15A3,SLC16A2,SLC35E4,SLC41A1,SRSF3,SV2B,SYT2,TAC1,TPD52L1,TRIM44,U…
Hdac		group	Inhibited	-2.214	2.41E-06	ARC,CDKN1A,CX3CL1,DNMT3B,EDNRB,EGR1,FOS,GADD45B,JUN,JUP,KLF10,NDRG4,NOTCH4,NR4A1,NRP1,OSR1,PBX1,PREX1,RGS10,TGFBR2,WNT9B	357 (20)
miR-4470 (miRNAs w/seed GGCAAAC)		mature microrna	Activated	2.404	2.43E-06	ABAT,ALDH5A1,AMIGO2,AP3S1,APBA2,ARPP21,ATP2B3,AZI2,B3GNT2,CBFA2T3,CDK2AP1,CEP68,COQ10B,CORO2A,CREM,CTH,DTX4,ENTPD1,ERLIN2,FBXW2,FTO,GALNS,GANC,ITGA10,KCNA1,KCNJ16,MAGI1,MAPK9,MATN2,MCPH1,METTL23,MPEG1,MYL6,NCAN,NPAS4,PER2,PKP2,PPM1E,PRLHR,PROM2,RGS16,SEC14L5,SEMA3A,SERTAD4,SGPL1,SLC38A1,SLC39A9,SRF,STEAP2,STOX1,SYNRG,TBC1D5,UNC13C,XPR1,ZNF518B
miR-4792 (miRNAs w/seed GGUGAGC)		mature microrna	Activated	3.788	2.52E-06	AAK1,ABLIM2,ADCYAP1R1,AHCYL2,AKAP2,AQP1,ASB1,BACE1,C10orf10,C1orf95,CACNA2D2,CDC42BPA,CHD6,CHTF8,DEPDC5,DHCR24,DPP10,DTNA,DVL3,EFNA3,EFR3B,EGR1,ELOVL5,EPB41L4B,EPHB2,EXTL3,FKTN,GNAT1,HIF3A,HRH3,KCNJ16,KCNK3,KIDINS220,LYZL4,MAP2K3,MDGA1,MEGF6,MYADML2,OTUD7B,PARVA,PBX1,PRUNE2,RAB11FIP4,SCN5A,SEZ6L,SH3GL2,SIRT7,SLC16A2,SLC7A5,SOD2,SPRY4,SRGAP3,SV2B,SYN3,TAGLN2,TMEM98,WDFY2
miR-320b (and other miRNAs w/seed AAAGCUG)		mature microrna	Activated	4.698	2.56E-06	AKAP2,ANGEL1,APBA2,AQP1,ARHGAP28,ARPC5,ARPP19,ASAH2,ATF7,BANP,C17orf75,C1orf95,CAPRIN1,CEP68,CHTF8,CRKL,CYTH3,DNAJC16,DNER,DTNA,EIF5A2,ELL2,EPB41L4B,ESRRG,FAM126B,FAM155A,FOXO3,GMFB,GNA13,GNS,GRASP,HIF1AN,HIPK2,IRAK3,ITK,KCTD9,KLF5,KLHDC10,LHFPL3,LRRC4,LRRTM1,MAGI1,MAGI3,MAPK9,MTSS1,NIP7,NPAS2,NR2C2,NRP1,OTUD7B,PANX1,PBX1,PCDHA3,PDCD4,PELI2,PER2,PFKFB2,PLK3,POU2F2,POU3F1,PPM1H,RAB14,RASSF8,RELL1,…
ERBB2		kinase		1.995	2.60E-06	ADIPOR2,ANGPTL2,BACE1,CBFA2T3,CDKN1A,CHRNE,COL1A1,COL6A3,CXCL10,EGR1,EIF4EBP1,ELL2,EPHB2,EPS15,ETV5,FBLN2,FN1,FOS,FSTL1,GPAM,H6PD,HSPA1A/HSPA1B,HSPB1,ID1,IL6ST,JUN,JUNB,JUP,LAMB1,LSR,MAP1B,MAP2K3,MGAT5,MIF,MMP9,MXD3,NDRG4,NDST1,NEDD9,NID1,NPTX2,NRP1,P4HA2,PBX1,PDCD4,PENK,PMEPA1,PQLC1,PROM1,RASA3,SERPINE1,SPAG4,SPOCK1,TPD52L1,XBP1,ZNF703	353 (20)
miR-5135 (and other miRNAs w/seed GGUCUAG)		mature microrna	Activated	2.870	2.70E-06	ALDH5A1,ANK2,AQP1,ATP2B3,C1QC,COQ10B,CRIPT,CYP4V2,DLGAP1,DTX4,FAM13A,FMN2,GABRE,GMFB,GUCY1A3,HIF3A,IQSEC3,ISOC1,JUP,KCNJ14,KIAA0907,KIAA1147,LHFPL2,PARVA,PBX1,PER1,PHLDA1,PIK3R3,RASD2,RASGRP3,RNF141,RUFY3,SLC9A5,SNX29,SSH1,STRN,TACR1,TMEM132C,UNC5C
miR-1972 (miRNAs w/seed CAGGCCA)		mature microrna		1.850	2.70E-06	AADAT,ADCYAP1R1,AMIGO3,ARHGEF11,BACE1,C1orf95,CALR,CAMK2G,CASR,CBFA2T3,CDC42BPA,CDKN1A,CHRNB2,CHTF8,CPLX2,CREM,CRKL,CX3CL1,DGCR2,DHCR24,DUSP11,EPB41,FAM155A,FNDC1,FZD2,GDF10,GJA5,GNAT1,GNG10,ID3,IL16,ITGB1BP1,JUP,KCNJ10,KCNJ14,KIAA1671,KLHDC7A,LRPAP1,LYPD6,MAP2K7,MAPK9,MAU2,MBTPS2,MCPH1,MICAL3,MLLT6,MTMR9,NRD1,OLIG2,OTUD7B,PBX1,PCYT1B,PDLIM7,PDXP,PNPLA2,POU2F2,PPP1R9B,PPTC7,PQLC1,PRDM6,PRR7,PTPN5…
formaldehyde		chemical - endogenous mammalian	Activated	2.548	2.74E-06	EGR1,EGR2,FOS,JUN,JUNB,MMP9,NGFR,PENK,SGK1	238 (18)
miR-1343-3p (and other miRNAs w/seed UCCUGGG)		mature microrna	Activated	5.654	2.78E-06	AADAT,ABCC1,ABLIM2,ACSS1,ADD2,AFAP1,AHCYL2,AKAP2,APBA1,ARHGEF11,ARHGEF26,ARRB1,ASB1,B3GNT3,BACE1,BIK,BMF,C15orf27,CDR2,CHMP2A,COA5,CTXN3,CX3CL1,DCAF8,DLGAP3,DNMT3B,DUSP14,DUSP26,DVL3,ELMO2,ERC1,ERN1,FAM126B,FNDC1,GABRA1,GNAT1,GNS,GRIK3,HIF1AN,HRH3,IL16,ITGA10,ITK,KCNA2,KCNC1,KIF1A,KLHDC7A,KLHL12,KPNB1,LRRC55,MAP3K9,MAPK9,MAU2,MOB3A,MTR,NOS1,NPTX2,NRIP3,NTSR1,OPTN,PBX1,PFAS,PLEKHM3,PNMA3,PPFIBP1,P…
miR-4690-3p (and other miRNAs w/seed CAGCCCA)		mature microrna	Activated	5.762	2.84E-06	ABCC1,ABLIM2,ACSS1,ADCYAP1R1,ADD2,ADIPOR2,AGAP2,AHCYL2,ANK1,ARC,ARL3,ASB1,ATF7,AZI2,C3orf18,CAMK2D,CBFA2T2,CHD5,COA5,CX3CL1,DCAF7,DDA1,DLG3,EFR3B,ERO1L,EXTL3,FAM212B,FLRT2,FLYWCH1,GINS2,GIT1,GNS,GPAM,GPRIN2,GRASP,GRIK3,H6PD,HIPK2,IL16,IRAK3,KIAA1644,KLHDC7A,LETM1,LRPAP1,LRRC10B,LRRC4,LRTM2,LSS,MEGF6,MGAT3,MPEG1,NCAM1,NGFR,NMNAT2,NTSR1,NXPH4,OPALIN,PARVA,PCDHGB2,PCDHGC3,PDE11A,PFKFB2,PLEKHM3,PLEKH…
miR-3194-3p (miRNAs w/seed GCUCUGC)		mature microrna	Activated	4.564	2.86E-06	ABAT,ABCA12,ADAMTSL1,ADAR,AMIGO3,AQP1,ARC,ARRB1,ASB2,ATF7,ATP10A,CADPS,CBFA2T3,CCDC77,CDS2,CHRNB2,CNIH2,CORO2A,CRHR1,CTIF,CX3CL1,CYTH3,DAP3,DLG3,DNMT3B,EFR3B,EPHB2,FAM3C,FGF1,FLYWCH1,GANC,GDF10,GNL3L,GPR146,GPR180,GRIN3A,GUCY1A3,HAPLN4,IKZF3,KANK4,KBTBD11,KTI12,LRRC37A3 (includes others),MATN2,NOS1,NRIP3,NRN1L,OPRL1,OTUD7B,PPM1F,RAB11FIP4,RAD54L2,RASA3,RCAN2,REXO2,RNF166,RREB1,RXFP3,SLC1A1,SLC6A6…
miR-204-3p (and other miRNAs w/seed CUGGGAA)		mature microrna	Activated	4.766	2.96E-06	AAK1,ACSS1,ACVR1B,ALDH5A1,ANGPTL2,APBA1,ARPC5L,ATP10A,ATXN3,BACE1,CASC3,CLCN6,COL6A3,DCAF8,DIP2B,DNAJB1,DNAJC27,DOK3,EFNB2,ENTPD1,FLT3,FN1,GALNS,GJC3,GLG1,GPRIN1,HTR4,HTR5A,HTR7,ITPKA,KCTD14,KIAA1671,KIAA1841,KIF1B,KLHDC7A,KPNB1,KRT77,LRRC10B,MAGI3,MCC,MEGF6,MOB3A,MTR,NAV2,NID1,NOS1,NPTX2,NR2C2,OPA1,ORMDL2,OTOF,OTUD1,PDE11A,PER2,PHLPP2,POFUT1,PRIMA1,PTPN5,RGS16,SBK1,SEC14L5,SEL1L,SLC16A2,SLC38A1,…
miR-4267 (miRNAs w/seed CCAGCUC)		mature microrna	Activated	3.377	2.99E-06	ABLIM1,ADAMTSL1,ADARB1,ADCYAP1R1,AHNAK2,ALDH3B1,ANK1,ARL3,ATF7,C1orf64,CDC42EP4,CDK5R1,CEP164,CLMN,CORO2A,CTIF,CTTNBP2NL,DACT2,DCAF7,DGCR2,DNAJB5,DNAJC27,DUSP11,EFR3B,FBXW2,FLYWCH1,FMN2,FOS,GADD45B,GPR153,GRIN3A,HUNK,ITGA10,ITK,JUP,KBTBD11,KCNC2,KIAA1841,KLHDC7A,LRRC55,LSM11,MAFF,MFSD2A,NEDD9,NFIL3,NGFR,OTUD1,PACSIN1,PAFAH1B1,PIK3R2,PIP4K2B,PNMA3,PREX1,RASGRP3,RASL11A,RGS16,RIC8B,RPL3L,RREB1,SEMA…
ethanol		chemical - endogenous mammalian		-0.330	3.00E-06	ACACA,ADCYAP1R1,ALOX5,CAPN5,CDKN1A,CEBPB,CHAT,CLIC4,DRD2,DUSP1,EGR1,FOS,GABRA1,GPAM,HSPA5,ID1,IL16,JUN,LSS,MAP1B,MAPK8,MMP9,NCAN,NGFR,Nrgn,NTSR1,PDYN,PPP1R1B,SERPINE1,SGK1,SOD2,STAT5B,SYT1,TGFB2,TIMP2,TRH	295 (20)
L-triiodothyronine		chemical - endogenous mammalian		-0.403	3.00E-06	ACTG2,AFP,ATP1A1,C4A/C4B,CAPZA1,CDC42EP4,CDKN1A,Cox6c,CS,CTH,DUSP1,DUSP5,EGR1,EGR2,FOS,H6PD,ID3,KCNJ10,KIF1B,KRT17,Ldha/RGD1562690,MYBPH,NID1,NR4A1,Nrgn,PER1,PTGDS,RASD2,RCAN2,RELN,RGS2,RREB1,SHBG,SHH,TRH,VGF	284 (18)
miR-769-5p (miRNAs w/seed GAGACCU)		mature microrna	Activated	3.728	3.03E-06	ADAMTSL1,ADARB1,ADCYAP1R1,ARC,ASB1,ASB13,C10orf10,CEP164,CHD6,CIT,CRHR1,CRKL,DISP2,DTX4,EFR3B,ERN1,FAM168A,FKBP4,FST,GPRIN1,GRIN3A,HPCA,HTR7,ITK,KIAA1841,KLHL12,LRRC55,MAPK9,MDGA1,MPEG1,MXD3,NPAS2,NTRK3,PDCD4,PPFIBP1,PRUNE2,RPL3L,SERPINE1,SGK1,SLC6A1,SPOCK1,SPON1,SS18L1,STK32B,SV2B,TCERG1L,TGFBR2,TRIM72,TYW5,UNC5D,VPS33A,VPS37C
miR-1225-3p (miRNAs w/seed GAGCCCC)		mature microrna	Activated	2.669	3.11E-06	AAK1,ABAT,ADAMTSL1,ADCYAP1R1,AMOTL1,ARL3,ARPC5L,ARPP19,ARRB1,ASB1,BMF,C1orf95,CACNA2D2,CALR,CDS2,CEBPB,CEP164,CHTF8,CNIH2,CORO2A,CORO2B,CPLX2,DCAF8,DENND2C,DRD2,DUSP1,DUSP2,EFR3B,EPB41,ERC1,FAM168B,FAM174A,FBLN2,FMNL2,GAB2,GLI3,GPRIN1,GRIN3B,H6PD,HAPLN4,HIF3A,IQSEC3,ITGA10,KCNC1,KCNJ14,KCTD15,KIAA1644,KIDINS220,KLHDC7A,LETM1,LRRC10B,LRRC73,LRTM2,MAP2K3,MEGF6,MLLT6,MUC6,MYADML2,NACC2,NCAN,NDRG4,NP…
miR-3082-5p (and other miRNAs w/seed ACAGAGU)		mature microrna	Activated	3.236	3.19E-06	AAK1,AKAP2,ALDH1A2,ARHGEF12,ARPP19,BAG3,C17orf75,CABLES1,CBFA2T2,CHD5,COL1A1,CREM,DNAJC27,DRD2,DUSP14,EXPH5,FAM174A,FLRT2,FRMD6,GNAT1,HMGN1,KANK4,KCTD1,KCTD9,KHNYN,KIAA0513,KIAA1841,KIF5A,MAGI3,MAML2,MAP3K9,MOB3A,MPEG1,MRS2,NCAM1,PMEPA1,PPM1F,PPP1R9B,RAB14,RASGRF2,SH2D5,SLC36A4,SLC6A6,STAC,STEAP2,STX17,SULF1,SYN3,TMCC3,TMTC4,UBE2B,XPR1
SRF	1.000	transcription regulator		1.944	3.19E-06	ACTG2,AKAP12,ARC,ARHGAP20,AZI2,BICC1,BPGM,CALB1,CAPRIN1,CDKN1A,CSRP2,DUSP5,EGR1,EGR2,EGR4,FGF1,FOS,FST,GSTM5,HIF3A,JUN,JUNB,MMP9,NR4A1,PAFAH1B1,PDLIM7,PVRL1,RAMP1,SEMA3A,SHH,SRF,TNNC1,TNNT2,Tpm1	164 (9)
miR-145-5p (and other miRNAs w/seed UCCAGUU)		mature microrna	Activated	5.284	3.21E-06	ABCC1,ABLIM2,ACVR1B,AKAP12,ALDH5A1,ALS2,AP3M2,APPBP2,ARHGAP24,ARHGEF12,ARPC5,CABLES1,CAMK2D,CAPRIN1,CLMN,CMPK2,CORO2B,CRKL,DLG4,DLGAP1,DNMT3B,DTX4,EFNA3,ELL2,EPS15,EXOC8,EXOSC3,FAM126B,FAM3C,FKTN,FLRT1,FREM1,FZD7,GIT1,GJA5,GMFB,HCN4,HIPK2,IRS2,KCNA1,KCNMB4,KLF5,KLHDC10,KPNB1,LHFPL2,LRAT,MEGF10,MICAL3,MPEG1,MTR,NAV3,NEDD9,NRIP3,NRP2,NUDT3,PAQR8,PARVA,PCYOX1,PCYT1B,PDCD4,PHACTR2,PLEKHM3,PPM1L,PPP1R…
miR-140-5p (and other miRNAs w/seed AGUGGUU)		mature microrna	Activated	4.382	3.25E-06	ABCB10,ACACA,ADAM9,ADCY7,AKAP2,AMIGO2,ANKRD29,CADPS,CDK14,CHMP3,CNTN1,CORO2A,CYB5D1,DLGAP1,DPP10,EGR2,EPB41L4B,FKBP4,FKBP5,FLRT2,GIT1,GLI3,GNA13,GPC3,IGSF3,KCTD14,KIF1B,LHFPL2,LRAT,MAN2A2,MAPK9,MICAL3,MOB3A,MTSS1,NDST1,NID1,NR4A3,OLIG2,PANX1,PARVA,PHACTR2,PPTC7,PRLHR,R3HDM1,RBM11,RGS20,RIC8B,SCARB2,SEL1L,SHC4,SLC13A4,SLC39A9,SLC6A6,SPOCK1,SPRY4,ST3GAL1,STRN,SULF1,TANC2,TEP1,TMEM98,TYW5,ZNF827
(+)-MK-801		chemical drug		-0.759	3.52E-06	ARC,CDKN1A,CREM,EGR1,FOS,GJA5,HSPA5,JUN,JUNB,NGFR,NTS,PPP2CB,SSTR2,TAC1	246 (20)
6-hydroxydopamine		chemical toxicant	Activated	2.179	3.63E-06	CALR,CEACAM1,CXCL13,DRD2,FOS,HSPA1A/HSPA1B,HSPA5,JUN,MMP9,NCAM1,PDYN,PENK,SNCA,TAC1,TIMP2	221 (17)
miR-938 (miRNAs w/seed GCCCUUA)		mature microrna	Activated	4.313	3.78E-06	ADAR,ADCY7,ARHGEF12,ATP2B3,CAPN5,CORO2A,CRYAB,DNMT3B,EFR3B,ERC1,ERCC4,ETV5,EXPH5,FAM155A,FMNL2,GLRA2,GNA13,GPRIN2,HSPH1,HTR5A,IL16,KIAA1644,LHFPL2,MLLT6,MTR,NR2C2,ORMDL2,PDP1,PHLDA1,RAB11FIP4,RGS16,RNF144B,SAMD5,SCARB2,SEMA3A,SFXN1,SLC6A1,SMOC1,SSH2,STK24,TMEM100,TOMM20,TRAIP,TSPYL5,TTC17,UHMK1,ZDHHC22,ZNF518B
norepinephrine		chemical - endogenous mammalian	Activated	4.101	3.82E-06	CEBPB,CHAT,CITED4,COQ10B,CREM,CRY1,DUSP1,EGR1,FN1,FOS,FST,ID1,IRS2,LRRC73,MMP9,NR4A1,NR4A3,PER1,RBP4,SERPINE1,SGK1,TINAGL1	340 (24)
IL5		cytokine		1.931	3.84E-06	AK3,ASS1,CCNH,CDKN1A,CEACAM1,CRELD2,DUSP5,EGR1,EGR2,EIF4EBP1,ELL2,EPS8,ERO1L,GPAM,HSPA5,HSPH1,KIAA1147,MANF,MAPK6,MMP9,NFIL3,PCP4,PIM1,SDF2L1,SGK1,SLC7A5,TRA2A,UPB1,XBP1,ZNF25	164 (13)
miR-4747-5p (and other miRNAs w/seed GGGAAGG)		mature microrna	Activated	4.303	3.94E-06	AAK1,ABLIM1,ABLIM2,ACBD4,ACSS1,ADCY7,ADD2,AHCYL2,ANKRD45,ANO10,APBA1,ARHGEF26,ATP2B4,C1orf95,CAPZA1,CDK5R1,CDKN1A,CDS1,CEACAM1,CEP68,CHMP3,CLCN6,COL1A1,CORO2B,DCAF7,DGAT2,DNAJC27,DOK3,DRD2,DTX4,EFNA3,EFR3B,ENTPD1,EPHB2,ESRRG,FAM3C,FGF1,FLT3,FLYWCH1,FMOD,GAB2,GANC,GJA5,GLG1,GUCA2A,HPCA,IER5,IKZF3,IQSEC3,KCNC1,KCNJ14,KCNK3,KIAA1671,KIF21B,MAGI3,MAML2,MAP2K7,MAPKBP1,MAST4,MXD3,MYL6,NAV2,NDST1,NMNAT2…
miR-3677-3p (miRNAs w/seed UCGUGGG)		mature microrna	Activated	2.549	3.94E-06	AKAP12,ALDH5A1,CIT,DCAF7,DEPDC5,DNAJC5,ENTPD4,GADD45B,H6PD,ISYNA1,KCNA1,KCTD15,KIF1A,LSS,MICAL3,MTSS1,NR4A1,NTSR1,PAQR8,PIK3R2,PIK3R3,PPFIBP2,PSD,SAMD5,SLC1A1,SLC36A1,SLC6A1,SNAI3,SYT11,TAGLN2,TRIM25,TYW5,USP6NL,VGF,WNT6
miR-23a-3p (and other miRNAs w/seed UCACAUU)		mature microrna	Activated	6.417	4.02E-06	AKAP12,ALDH1A2,APPBP2,ARHGAP20,ARPP19,ARSB,ASAH2,ATP2B4,ATXN3,AZI2,CALB1,CAPRIN1,CBFA2T3,CCNH,CDK5R1,CDS2,CLMP,CS,CTTNBP2NL,DDAH1,DLGAP1,DPP10,DTNA,DUSP5,EGLN2,ELL2,ENTPD5,EPHB2,EPS15,ERLIN2,ESRRG,FAM126B,FKBP5,FREM1,FZD7,GPR180,HIPK2,HS6ST3,IL6ST,IRS2,ISOC1,KCNK3,KHNYN,KLF5,LHFPL2,LRAT,LRRC4,MAGI1,MAN2A2,MAP3K9,MAST4,MGAT3,MIDN,MTMR9,MTSS1,NACC2,NDRG4,NDST1,NEDD9,NTS,NUDT3,PAH,PBX1,PCDHA3,PDCD4,…
miR-4757-5p (and other miRNAs w/seed GGCCUCU)		mature microrna	Activated	4.628	4.18E-06	ABAT,ABLIM2,ACSS1,ADAP1,ADD2,AKAP7,ANK1,ANK2,ARHGAP24,ARHGDIB,ARRB1,ATF5,ATP2B4,B3GALT5,CACNA2D2,CDK14,CMPK2,CORO2B,CRKL,CYB5B,CYTH3,DCAF8,DDA1,DNAJC27,EDNRB,EFNB2,EPHB2,FKBP5,FKTN,GPRIN1,GRIK3,HOMEZ,HSF2BP,LHFPL2,LRPAP1,LRRC55,LRTM2,LSP1,MAPKBP1,MAU2,MDGA1,MTR,MXD3,NAV3,NEDD9,NGFR,NIP7,NTSR1,NUDT3,PANX1,PARVA,PBX1,PIK3R2,PIK3R3,PLEKHO2,PMEPA1,POFUT1,POU2F2,PRIMA1,RAMP1,RNF141,RNF144B,SAMHD1,SBK1…
miR-4733-3p (and other miRNAs w/seed CACCAGG)		mature microrna	Activated	4.105	4.24E-06	ABCA12,ABCC1,ACSS1,ADAMTSL1,AMIGO2,AMIGO3,ASB2,ATF6,ATP10A,B3GALT5,B3GNT2,C16orf74,CALB1,CAMK2D,CAPN5,CDC42BPA,CHTF8,CLIP2,CPLX2,CTIF,CYB5B,DNAJC5,DTNA,EFR3B,FLRT2,FOS,FRMD6,GUCY1A3,HVCN1,ID3,ITK,KCNJ14,KIF13B,KIF1B,KLHL2,LDOC1L,LETM1,LRPAP1,MAB21L1,MCPH1,MICAL3,MTR,NCAM1,NDRG4,NR4A3,NTSR1,OPALIN,PNMA2,POU2F2,PPFIBP1,PPM1L,PRUNE2,RAB11FIP4,RCAN2,RIC3,RIMS3,SBK1,SERINC2,SGPL1,SMCR8,SSH2,STRN,SYNGR…
miR-4527 (and other miRNAs w/seed GGUCUGC)		mature microrna	Activated	3.033	4.25E-06	AAK1,ADAR,ANK2,ARC,ARHGEF26,C3orf18,CAPN5,CCDC136,CDKN1A,DNAJB1,DNASE1L2,DTX4,EBF4,FAM168B,FGF1,FKBP5,FN1,FOXG1,FOXO3,GABRE,GPR17,GUCY1A3,HAPLN4,HRH2,HSF2BP,KCTD15,KIAA0513,KIAA1407,KIF13B,MAP2K3,METTL23,MLLT6,MUC6,MXD3,NAV3,NEDD9,NTSR1,OPALIN,PCDHA3,PNMA2,PNMA3,POFUT1,PXMP4,RAB11FIP4,RASD2,RIC3,SEZ6L,SIRT7,SLC6A6,STK32B,SYNGR1,TMEM132C,TOM1L2,TRIM25
miR-619-3p (miRNAs w/seed ACCUGGA)		mature microrna	Activated	4.035	4.40E-06	AKAP7,B3GALT1,BACE1,C16orf62,CAPZA1,CDC42EP4,CHRNB2,CYTH3,DVL3,ENTPD1,EPB41,ESRRG,FAM155A,FOXG1,FRMD4A,GLP1R,GNS,GRAMD1C,HCN4,HMBOX1,HSPA5,ITGA10,KCNA1,KDELC2,KIAA0907,KIAA1841,KIF23,LRTM2,MAGI3,MAPK9,MICAL3,MTR,NDRG4,PAM,PHLDA1,PIP4K2B,PLA2G4E,PMEPA1,PPM1F,PPTC7,PREX1,PROCR,RASD2,RNF144B,RNF38,RUFY3,SLC16A2,SLC1A4,SLC25A15,SLC25A30,SRSF3,SV2B,SYT9,TANC2,TNFSF10,TNR,UPB1
miR-4674 (miRNAs w/seed UGGGCUC)		mature microrna	Activated	4.885	4.55E-06	AAK1,ABCC1,ALS2,ARHGAP20,B3GNT3,CABLES1,CDC42BPA,CHD5,CLMN,CLMP,DIP2B,DNAJC5,DTX4,DUSP2,EXOC8,FAM13A,FKBP4,FMOD,GABRA1,GABRE,GNL3L,GPRIN1,GRIK3,HTR4,IL6ST,IRAK3,KDELC2,KIF21B,LONRF3,MAGI1,MAP1B,MAP3K9,MICAL3,MLLT6,MXD3,NCAN,NID1,NRIP3,OPRL1,OPTN,PAFAH2,PANX1,PCDHGB2,PCDHGC3,PDCD4,PLEKHM3,POFUT1,PPM1L,PQLC1,PRIMA1,PTPN5,PWWP2B,R3HDM1,RIC3,RUFY3,SBK1,SERPINE1,SLC25A15,SLFN5,SMCR8,SNAI3,SPOCK1,STRN,…
miR-4324 (miRNAs w/seed CCUGAGA)		mature microrna	Activated	5.335	4.58E-06	ALDH1A2,ANGPTL2,APPBP2,ASB13,ASB2,C17orf75,CAPN5,CEP164,CLIC4,EFR3B,ENTPD1,EPB41,ERLIN2,FREM1,GALNS,GALNTL6,GANC,GPRIN1,HAPLN4,HCN4,HIF3A,HS6ST3,HSPA5,HTR4,HTR7,IL16,IQGAP3,IQSEC3,KCNJ10,KIAA0101,KIAA1644,LATS2,LILRB3,LIMA1,MAGI3,ME1,MOB3A,MPPED1,MRS2,NRP1,NTSR1,PAQR8,PKP2,PLEKHH2,PPM1E,RASGRP3,REEP3,RGS10,RIC8B,SGPL1,SH3GL2,SLC25A15,SLC39A9,SLC9A5,SMOC1,STRN,SYT2,TACR1,TMEM132E,TOM1L2,TPO,UST,WI…
U0126		chemical - kinase inhibitor		-1.852	4.79E-06	AQP1,ARC,CDK5R1,CDKN1A,CEBPB,CXCL10,CXCL11,DDAH1,DEPDC5,DUSP1,DUSP5,EDNRB,EGR1,EIF4EBP1,ETV5,FKBP5,FN1,FOS,GADD45B,HSPA5,JUN,JUNB,KLF10,KLF5,MMP9,NAV3,NR4A1,NR4A3,NXPH4,PDYN,PER1,PER2,PHLDA1,SERPINE1,SGK1,SHH,SLC2A3,SPRR1A,TAC1,TBCD,TGFB2,TGFBR2,TIMP2,TSC22D4	324 (16)
miR-4487 (miRNAs w/seed GAGCUGG)		mature microrna	Activated	3.733	4.80E-06	ADAMTSL1,ADCYAP1R1,ADD2,AGAP2,ALDH5A1,ALOX5,APBA2,ARL3,B3GALT5,CDC42EP4,CDKN1A,CHD5,CHRNB2,CNTN1,COL14A1,CRHR2,CTRL,CX3CL1,DEPDC5,DOK3,DRD2,DTX4,DVL3,EGR2,ERCC4,ESAM,FAM168A,FAM212B,FGF1,FKBP4,FKBP5,FMOD,FNBP1,FREM1,GPR3,HIF3A,HIPK2,KCNA1,KCTD15,KHNYN,LHFPL3,LRPAP1,MAP2K3,MAU2,MDGA1,MGAT3,MLLT6,MYADML2,NDST1,NTRK3,OLFML2B,ORMDL2,OSR1,PARVA,PCYT1B,PLA2G4E,POFUT1,PRUNE2,RAB11FIP4,RCAN2,RGS16,RNF141…
Mapk		group	Activated	2.540	4.97E-06	ARC,CDKN1A,CEBPB,COL1A1,CYBB,DLG4,EGR1,FOS,IRAK3,JUN,JUNB,MMP9,NOS1,NR4A3,OLIG2,PER1,PER2	301 (19)
miR-188-3p (miRNAs w/seed UCCCACA)		mature microrna	Activated	3.603	4.99E-06	ADAP1,ADCYAP1R1,ADIPOR2,AK3,AKAP12,ALDH1A2,ALDH5A1,ALOX5,APBA1,ARHGAP20,ARL3,ARPP21,ARRB1,ASB1,CHORDC1,CLMN,CLMP,CREM,CX3CL1,CYB5B,DHCR24,DIP2A,DIP2B,DNAJC27,EFR3B,ELOVL5,ESAM,EXOSC3,FAM155A,FKTN,FLRT2,FREM2,GDF10,GJA5,GNS,GUCY1A3,HIPK2,HMGN1,KLHL12,MAN2A2,MAP3K9,MAST4,MPEG1,MXD3,NEDD9,OPA1,OTUD1,OTUD7B,PAFAH2,PAM,PER2,PFKFB2,PMEPA1,POFUT1,PPM1E,PPM1L,PPP1R1A,PTPN5,RAB14,RASA3,RGS16,RPL22,RUFY3,S…
miR-4269 (and other miRNAs w/seed CAGGCAC)		mature microrna	Activated	5.364	5.01E-06	ADIPOR2,AHCYL2,ANKRD45,AQP1,ARHGAP28,ARPC5L,ASB1,B3GNT2,B3GNT3,C3orf18,CDC42EP4,CDS2,CEP164,CORO2A,CTTNBP2NL,CYP4V2,DCAF7,DTNA,EGR1,EIF5A2,ERLIN2,ERO1L,GALNS,GPR146,GPR180,GSTA3,HIF1AN,HVCN1,IL16,ITGA10,JUP,KCNC1,KCND3,KCNK3,KIAA0513,KIF1A,KIF21B,LATS2,LRRC10B,LSS,LYPD6,MAFF,MAGI1,MAN2A2,MCC,ME1,MGAT3,MTR,NACC2,NMNAT2,NOS1,NTRK3,PAFAH1B1,PCYT1B,PPP1R1B,PSD,REEP3,RIMS3,RNF144B,SAMD5,SAMHD1,SCARB2,…
LY294002		chemical - kinase inhibitor		-0.468	5.05E-06	ABCC1,ACACA,ADIPOR2,CDK5R1,CDKN1A,CEBPB,COL1A1,CREM,CRHR1,CXCL10,DHCR24,DUSP1,EFNB2,EGR1,EGR2,FLRT2,FN1,FOS,HSPA5,IGFBP2,IRS2,JUN,JUNB,JUP,KLF10,MAB21L1,ME1,MMP9,NEFH,NR4A1,NR4A3,NTRK3,NTS,PHLDA1,PIM1,RGS2,SCG2,SERPINE1,SGK1,SHH,SLC1A1,SRF,TAC1,TCF15,TPO	292 (20)
HIF1A		transcription regulator		1.185	5.09E-06	AFP,AKAP12,ARPC2,BACE1,CDKN1A,CORO1A,ERO1L,ESRRG,FAM13A,FN1,FOS,FZD2,GADD45B,HIF3A,HSPA5,IGFBP2,IRS2,JUN,JUP,MAFF,MANF,METTL23,MIF,MMP9,NR4A1,NR4A3,P4HA2,PROM1,SCG2,SERPINE1,SHH,SLC2A3,SPAG4,ST3GAL1,TAC1,TGFB2	288 (15)
miR-151-5p (and other miRNAs w/seed CGAGGAG)		mature microrna	Activated	3.146	5.16E-06	ANGEL1,C1orf95,CBLB,CTIF,CYB5B,CYP46A1,EFNB2,EFR3B,ELFN1,ENTPD1,FKBP1A,GALNS,GALNTL6,GLG1,GPC3,HOMEZ,IMPDH2,ITGA10,KCNJ10,LYPD3,MICAL3,NACC2,NAV2,NMNAT2,NRP2,PQLC1,SERPINF2,SERTAD1,SEZ6L,SLC7A5,STK32B,TIMM8A,TNNT2,VANGL2,XPR1
miR-532-3p (miRNAs w/seed CUCCCAC)		mature microrna	Activated	4.247	5.18E-06	ADCYAP1R1,ADIPOR2,ARHGEF12,B3GNT3,CALB1,CAMK2G,CAPRIN1,CCDC88C,CEACAM1,CHRNB2,CLMP,COL1A1,CTIF,DNAJB5,DNAJC27,DNAJC5,DTX4,DUSP5,ENTPD1,ERN1,EXOSC3,FKTN,FMN2,GABRA3,GLG1,GLP1R,GRASP,GUCY1A3,H6PD,HAPLN4,HCN4,HIPK2,HTR7,IRS2,KCNC1,KCTD9,KIAA1644,KIF1A,KLHL12,KTI12,MDGA1,MGAT3,NCAM1,NKPD1,NR2C2,NRIP3,OLIG2,OTUD7B,PBX1,PDYN,PHLPP2,PIP4K2B,PPM1L,PPP1R1A,PSD,RAB11FIP4,RASD2,RASSF8,RIMS3,RNF141,RPRML,RXF…
progesterone		chemical - endogenous mammalian		-0.688	5.24E-06	ADCYAP1R1,ALDH1A2,AQP1,CA3,CDKN1A,CEBPB,CHAT,CRHR1,CRYAB,CXCL10,CXCL11,DRD2,FKBP5,FN1,FOS,FST,FTH1,GPAM,GSTA3,HUNK,ID1,ID3,IGFBP2,IRS2,JUN,KLF10,KLF5,ME1,MMP9,NCAM1,NFIL3,NR4A1,NRP1,NUDT3,PCP4,PER2,PTGDS,RBP4,RELN,SGK1,SLC2A3,SOD2,STAT5B,TACR1,TGFB2,TNFSF10,XDH	291 (17)
miR-4655-3p (miRNAs w/seed CCCUCGU)		mature microrna	Activated	3.585	5.43E-06	ABLIM2,ADARB1,ATP2B3,CAMK2D,CTIF,CYB5D1,DEPDC5,ELFN1,FAM13A,GBX2,GRIK3,HIPK2,LDOC1L,LRRC10B,LSS,MAGI1,MIDN,MYADML2,NACC2,OPA1,OSR1,PIM1,POFUT1,PREX1,PROM2,SLC25A25,SLC6A6,SMCR8,SPEG,STK24,STRN,TJAP1,TMTC2,TPPP,TRPM3,VWA5B1
NMDA Receptor		complex		1.342	5.46E-06	ARC,DLG4,FOS,NCAM1,NOS1,PENK,TAC1	297 (17)
miR-3093-3p (and other miRNAs w/seed GUGGACA)		mature microrna	Activated	2.727	5.51E-06	ABLIM1,AHNAK2,AKAP2,ALOX5,ARHGAP20,ARHGDIB,AZI2,B3GNT3,BACE1,BEGAIN,CBLB,CHRNB2,CIT,CLMN,COA5,CREM,CTTNBP2NL,DCAF8,DDA1,DENND2C,DNAJB5,DNAJC5,DTNA,EGR2,ELFN1,ELL2,GALNS,GLG1,GSTM5,HIF1AN,ISOC1,KCTD1,KIAA1147,LRPAP1,LYPD6,MAFF,MCC,MDGA1,MTMR9,NEDD9,NKPD1,NTSR1,PLEKHO2,PPM1E,PRRG3,RASA3,RASD2,RUFY3,SEMA6A,SKAP1,SLC1A4,SNX30,TACR1,TGFBR2,TMCC3,VPS37C,ZDHHC8
miR-1973 (miRNAs w/seed CCGUGCA)		mature microrna	Activated	3.568	5.55E-06	ADCY7,AFAP1,AHNAK2,ARHGEF26,CDK2AP1,CEP68,CLMP,DLG3,DNAJC5,DNMT3B,ESRRG,FBLN2,FLRT1,IL16,IRAK3,KPNB1,MAFF,MGAT3,MUC6,PCYT1B,PELI2,PHLDA1,PPM1F,PROM2,RAB11FIP4,RREB1,SHC4,SLC12A7,SRCIN1,TBC1D24,TOB2,VWA5B1,WIPF3
miR-4649-5p (and other miRNAs w/seed GGGCGAG)		mature microrna	Activated	2.310	5.61E-06	ABAT,ABCC1,ACAP3,AFAP1,AMIGO3,AQP1,ATF7,C15orf27,C20orf27,CDK5R1,CYP4V2,DIP2A,DLG4,DUSP1,EPB41L4B,FLYWCH1,GALNS,GIT1,GLRA2,GUCA2A,HPD,IRS2,KANK4,MIDN,MTR,NGFR,NOS1,NTN1,NTRK3,NTSR1,NXPH4,PIP4K2B,PLEKHH2,PWWP2B,REM2,SARM1,SLC16A2,SLC36A1,SLC41A1,SLC6A6,SPON1,SPTB,SS18L1,TINAGL1,TNFRSF25,TOB2,TOX2,TPPP,WDFY2
miR-130a-3p (and other miRNAs w/seed AGUGCAA)		mature microrna	Activated	6.215	5.77E-06	AAK1,AKAP7,ARHGAP24,ARHGEF12,ARHGEF26,ATF7,ATP2B3,ATP6V0E1,CALB1,CDKN1A,CDS1,CHD5,CHMP3,CHRNB2,CIT,CLCN6,CMPK2,COL6A3,CPZ,CRY1,CTIF,DCAF8,DIP2A,DNAJC16,EFNB2,EIF5A2,EPS15,ERC1,ERCC4,FAM13A,FAM155A,FKBP5,FNBP1,FRMD6,GABRA1,GADD45B,GMFB,GUCY1A3,IGSF3,IL6ST,KANK4,KCNJ10,MAGI1,MAP1B,MAP3K9,MCPH1,MLLT6,MTMR9,NACC2,NAV2,NRP1,NRP2,NTS,PAFAH1B1,PCYOX1,PCYT1B,PHACTR2,PMEPA1,PRKAA2,PRUNE2,PSD,PXMP4,R3HDM1,…
miR-3677-5p (miRNAs w/seed AGUGGCC)		mature microrna	Activated	2.942	5.89E-06	ACVR1B,ANGPTL2,AP3M2,ARC,ARRB1,ARSB,CALR,CASC3,CCDC64,CDK5R1,CHRNE,COA5,CYP46A1,DGCR2,ELL2,EXTL3,FAM174A,FLYWCH1,GAB2,GIT1,HCN4,IQSEC3,JUP,KCTD14,LHFPL2,MAP3K9,MCC,MEGF6,MICAL3,MTR,NACC2,NEFH,NID1,PAFAH1B1,PAFAH2,PARP11,PCDHA3,PELI2,PKP2,POU2F2,PPM1L,PRIMA1,PROM2,RCAN2,RIC3,RNF217,SERTAD1,SH3BGRL3,SLCO2A1,SLFN5,SMCR8,SPEG,SPRR1A,STK24,SYN3,SYNGR1,SYT10,TBC1D24,TOM1L2,TPD52L1,TRIM25,UNC13C,UQCR11,…
Pkc(s)		group	Activated	4.052	5.90E-06	BIK,CDKN1A,CRHR1,CYBB,DUSP1,EGR1,EGR2,FN1,FOS,HSPA5,JUN,JUNB,NOS1,NOTCH4,NR4A1,NR4A3,PER1,PER2,PHLDA1,POU2F2,PTPRN,RGS2,SERPINE1,TAC1	292 (18)
miR-885-3p (miRNAs w/seed GGCAGCG)		mature microrna	Activated	3.648	6.38E-06	ACSS1,ADAM9,ADCYAP1R1,AKAP2,AMOTL1,AP3M2,ARC,ARHGEF11,ARPC5,ARSB,ASTN1,ATP2B4,B4GALT2,CCDC77,CHMP3,CHTF8,CPZ,CRKL,CYBB,DGCR2,DNAJC16,DNAJC5,DNMT3B,ERC1,EXTL3,FAM13A,FAM212B,FNDC7,GADD45B,GJC3,GRIK3,HVCN1,ISYNA1,KCNC1,KIAA0101,KIAA0513,LATS2,LSP1,MGAT3,NDST1,PIK3R2,PPP1CA,PQLC1,PVRL1,RASA3,RHOT2,SARM1,SBK1,SLC1A1,SLC6A1,SLC9A5,SLC9A8,SMCR8,SPTB,SRGAP3,SSH1,STEAP2,STK32B,TMEM132D,TOM1L2,UNC5C,USP22…
miR-3657 (and other miRNAs w/seed GUGUCCC)		mature microrna	Activated	3.282	6.45E-06	ABAT,ANK1,ARC,ARRB1,ATF5,B3GALT5,C1QC,CARD11,CDKN1A,CEACAM1,CEP164,CHORDC1,CLCN6,CORO2A,CXCL11,CYTH3,DDA1,DLGAP1,EFNB2,FAM155A,FBXW2,FNBP1,GJA5,GLG1,GLP1R,GNG10,HIPK2,KLHDC7A,LRRC10B,LRRC4,LRRC55,LSS,MDGA1,NPAS2,NTSR1,OLIG2,OPRL1,PAQR8,PER2,PLA2G4E,PPM1F,PPM1H,PRIMA1,PRKD2,RASD2,RASGRP3,RCAN2,SCN5A,SEMA6A,SERPINF2,SHC4,SLA2,SLC1A4,SLC22A13,SLC23A2,SNX29,SPOCK1,STK24,SYT2,TGFBR2,TSN,ZNF25
miR-339-3p (miRNAs w/seed GAGCGCC)		mature microrna	Activated	2.420	6.59E-06	ARRB1,CABLES1,CCDC77,CDC42BPA,CHD5,CLIP2,COL1A1,EPHB2,FAM212B,FRMD4A,GANC,GDF10,GINS2,GLI3,HIPK2,ID1,KLHDC7A,LRPAP1,MAPK9,MDGA1,MICAL3,MUC6,NAV3,NCAM1,OSR1,PLEKHM3,PPP1R1A,PTPRN,SLC17A8,SPEG,ST3GAL1,TMEM132C,TNFRSF25,WDTC1,WNT6,ZBTB40
miR-1260a (and other miRNAs w/seed UCCCACC)		mature microrna	Activated	4.372	6.71E-06	ACVR1B,ADAMTSL1,ADARB1,ADIPOR2,AMIGO3,APBA1,ARHGAP24,ARHGEF12,ARL3,ARPP21,ASB1,CDC42BPA,CEP68,CHRNE,CHTF8,CLMN,CRIP3,CX3CL1,CYB5B,DGCR2,DHCR24,DLG3,DLGAP1,DNAJB1,EFR3B,ELOVL5,FKTN,FLT3,FREM2,FRMD4A,GDF10,GJA5,GLP1R,GNS,GRAMD1C,HCN4,HIPK2,KIF1B,KLHDC7A,LDOC1L,LRRC73,MAFF,MAGI1,MICAL3,MLLT6,MOB3A,MPEG1,MPPED1,MYBPH,NCAN,NOS1,OPRL1,ORMDL2,OTUD7B,PCYT1B,PDCD4,PER1,PHACTR2,PIP4K2B,PLEKHM3,POFUT1,POU3F…
ELK4		transcription regulator			6.71E-06	EGR1,EGR2,FOS,JUNB,NR4A1,SRF	156 (9)
amphetamine		chemical drug	Activated	2.419	6.76E-06	DRD2,EFNB2,EGR1,FOS,JUN,JUNB,NOS1,NTS,PDYN,PPP1R9B,RGS2,SGK1,SNCA,TAC1,TGFBR2	298 (21)
miR-3176 (and other miRNAs w/seed CUGGCCU)		mature microrna	Activated	4.914	6.77E-06	AAK1,ABCB10,ADARB1,ADCY7,ADCYAP1R1,ADD2,AKAP7,ALDH1A2,ALOX5,APBA1,ARHGDIB,ARHGEF12,ARPC5,ASTN1,ATF5,B3GALT1,BMF,BPGM,CALB1,CAMK2D,CDC42EP4,CHORDC1,CHTF8,CRHR1,CRIP3,CTXN3,CX3CL1,CYP4V2,DCAF8,DHCR24,DISP2,DNAJC16,EFR3B,EPHB2,ETV5,EXTL3,FAM168B,FKBP5,FMOD,GLG1,GPRIN1,GRIK3,H6PD,HAPLN4,HOMEZ,HS6ST3,HUNK,ID1,KANK4,KCND3,KCNK3,KCTD1,KIAA1147,LRPAP1,LRRC55,MAU2,MGAT3,MYBPH,NRIP3,PBX1,PCDHA3,PELI2,PLA2G…
miR-873-5p (and other miRNAs w/seed CAGGAAC)		mature microrna	Activated	4.663	6.78E-06	ABAT,ABCC1,ADAMTSL1,ADCYAP1R1,AHCYL2,AHDC1,APPBP2,ARHGEF11,BACE1,BPGM,CBFA2T2,CDR2,DCAF7,DDA1,DDAH1,DIP2A,DNAJB5,ELAC1,EPB41L4B,EPS15,ESRRG,FBXW2,FOS,GLG1,GNA13,GNG10,GNS,GRIN3A,HSPA5,HUNK,ITGA10,KCNJ14,KCTD4,KLHDC7A,KLHL12,LETM1,LGI2,LHFPL2,NDST1,NEDD9,NUDT3,PACSIN1,PHACTR2,PLA2G5,PLEKHO2,PXMP4,REM2,RHOT2,SGPL1,SHC4,SLC6A1,SOD2,SPOCK1,SPON1,SSH1,SSH2,SYN2,SYN3,SYT2,TBCD,TMTC4,TRIM44,TSHZ1,UPB1,W…
miR-4669 (miRNAs w/seed GUGUCCG)		mature microrna	Activated	2.399	6.82E-06	ANK1,ARPP19,CBFA2T3,CHORDC1,CLCN6,CXCL11,CYTH3,DOK3,EDNRB,FAM155A,FNDC1,GLP1R,LATS2,LRRC4,LSS,NCAM1,OPRL1,PAQR8,PER2,PIK3C2G,PPP1R9B,PRDM6,RASD2,RCAN2,SCN5A,SHC4,SLC1A4,SPOCK1,SYT2,SYT5,TBC1D5,TPPP,USP22
ADORA2A		g-protein coupled receptor		0.349	6.86E-06	ATP2B3,CXCL10,DGAT2,DUSP1,EGR2,Eif1,FBL,FOS,GLI1,HPCA,KIF5A,MMP9,NAPB,NR4A1,PDYN,PENK,PPP1CA,PPP1R1B,SYT11	292 (17)
miR-22-3p (miRNAs w/seed AGCUGCC)		mature microrna	Activated	4.073	7.45E-06	ACVR1B,ADCY7,ALDH5A1,AMPH,ANK2,ARHGEF12,ARHGEF26,ARPC5,ARRB1,C1orf95,CDKN1A,CLIC4,CLIP2,CRHR2,CTIF,CX3CL1,CYB5D1,CYTH3,DNAJB5,DNAJC16,DNAJC27,DOK3,DPP10,DUSP26,EPB41,EPB41L4B,FAM89B,FKBP1A,FLT3,FLYWCH1,FMNL2,FREM2,FRMD6,FSTL1,GLG1,H6PD,HCN4,HIF1AN,HRH2,HSF2BP,HUNK,IL16,ITGA10,KBTBD11,KHNYN,LRRC73,LSS,MAP1B,MAP3K7,MGAT3,NACC2,NAPB,OPRL1,ORMDL2,PBX1,PHACTR2,PIP4K2B,PPM1F,PPM1L,PWWP2B,RAB11FIP4,RASD…
miR-4722-3p (and other miRNAs w/seed CCUGCCA)		mature microrna	Activated	4.770	7.53E-06	AADAT,ABCA12,ABLIM1,ACACA,ADD2,AFAP1,AHDC1,AKAP12,AKAP2,APBA2,ARC,ARRB1,B3GALT1,B3GNT2,BMF,C16orf74,C17orf75,CAPRIN1,CAPZA1,CHTF8,CLSTN2,CORO2A,CRHR2,DGCR2,DHRS3,DIP2A,DUSP2,EBF4,EFR3B,EPB41L4B,FKBP5,GAB2,GNAT1,GNL3L,HOMEZ,IL16,IRAK3,ISYNA1,KANK4,KBTBD11,KCNC1,KCNK3,KCTD15,KIAA0513,KIDINS220,KIF1B,LETM1,LRPAP1,LRTM2,MAN2A2,MAPKBP1,MGAT3,MXD3,NCAM1,NCAN,NGFR,NKPD1,OPRL1,PAQR8,PARD6A,PARVB,PBX1,PEL…
miR-711 (miRNAs w/seed GGACCCA)		mature microrna	Activated	3.290	7.71E-06	ACAP3,ADD2,AMOTL1,ANKRD29,AQP1,ARHGDIB,ATXN3,C3orf18,CAPRIN1,CDK5R1,CTXN3,DUSP5,EPB41L4B,ERC1,EXTL3,FKBP4,FMNL2,GAB2,GMFB,GNAT1,GRIK3,H6PD,HTR4,ISYNA1,JUP,KBTBD11,KCTD15,KIAA1671,LETM1,LRPAP1,LRRC10B,MBTPS2,MGAT3,MPPED1,NAV2,NCAM1,NCAN,NKPD1,NTRK3,NTSR1,NXPH4,OCEL1,OPALIN,OTUD7B,PDXP,PDYN,PFAS,PLEKHM3,PLEKHO2,POU2F2,PPP1R12C,PRKAA2,PROM2,RIC3,RNF166,SEMA6A,SEPN1,SLC22A6,SLC23A2,SLC35E4,SLC9A3R1,S…
miR-344a-5p (and other miRNAs w/seed CAGGCUC)		mature microrna	Activated	4.947	7.82E-06	ABCB10,ABLIM2,ACVR1B,ALDH5A1,AMOTL1,ANK1,APBA1,ASB13,B3GALT5,C17orf75,CABLES1,CBFA2T2,CCDC77,CDS1,CREM,CTTNBP2NL,CXCL13,CYB5B,DGCR2,DHCR24,DRD2,EFR3B,ELMO2,ERC1,FAM212B,FGF1,FRMD4A,GRAMD1C,GSTM5,HAPLN4,HCN4,KANK4,KCNC1,KCNJ14,KIAA0513,KIAA1407,KIF13B,KIF21B,KLHDC10,LRPAP1,LRTM2,MAGI1,MPEG1,MTR,NCAN,OPRL1,OSR1,OTOF,PAFAH2,PDE11A,PER1,PPP1R1A,PROM2,RGS16,RIMS3,SERPINF2,SERTAD1,SH2D5,SLC1A4,SLC6A1,S…
miR-197-5p (and other miRNAs w/seed GGGUAGA)		mature microrna	Activated	2.617	7.83E-06	ADAR,AGAP2,AMPH,ANGEL1,ANKRD29,ARHGAP28,ASB13,ATF6,ATP1A1,BACE1,BMF,CDC42BPA,CLCN6,COLEC12,CORO2B,CX3CL1,CXCL10,CYP4V2,DLG3,DTNA,FAM155A,FKBP5,FKTN,FZD7,GJA5,GNAT1,HS6ST3,HSF2BP,IL6ST,IQGAP3,KANK4,KCTD9,KIAA0101,P2RY4,PLVAP,PPP1R1B,PTPRN,SCARB2,SEC14L5,SLC12A7,SLC1A1,SLC22A13,SLC23A2,SLC25A15,SLC41A1,STX17,TEP1,TM6SF2,TMEM132E,TNFSF10,TNR,TRIM25,UNC5D,XBP1,ZNF25
miR-4648 (miRNAs w/seed GUGGGAC)		mature microrna	Activated	3.110	7.85E-06	ACACA,ADCYAP1R1,AHNAK2,ALDH3B1,ANK1,ARHGAP20,ASTN1,C1orf95,CALB1,CDKN1A,CHRNB2,CHTF8,CORO2B,CPLX2,DDA1,EFNA3,EMD,EXPH5,FNDC1,FSTL1,GANC,GNAT1,GRIK3,HCN4,HSF2BP,HUNK,IL16,IQGAP3,IQSEC3,IRS2,KIAA1644,KIF1A,MAGI3,MAML2,MICAL3,NAV2,NRP1,NTN1,OPA1,PARVA,PPM1H,PRDM6,PRUNE2,RELN,SH2D5,SLC17A8,SLC1A4,SPRY4,SSH1,SYNGR1,SYNRG,TBCEL,TM6SF2,TRIM44,TRPM3,VASH2,XPR1,ZNF76
miR-4750-5p (miRNAs w/seed UCGGGCG)		mature microrna		0.516	7.94E-06	ADARB1,AMIGO3,C20orf27,CITED4,CTXN1,DISP2,EGR4,FAM3C,FAM89B,GPR153,GPRIN1,HIF3A,HSPA5,IER5,IRS2,KCNAB3,KCNG1,KIAA1644,MOB3A,PLVAP,POU3F1,RASD2,SSH1,ST3GAL1,STK32B,TINAGL1,TPPP,VGF,ZNF618
miR-4771 (miRNAs w/seed GCAGACU)		mature microrna	Activated	4.629	8.08E-06	ALDH5A1,AMIGO2,ANK1,C10orf10,C1QC,CABLES1,CAMK2G,CAPRIN1,CMPK2,CYB5D1,DNMT3B,EPB41,EPS8,ERN1,FAM126B,FGF1,FKTN,FNDC1,FRMD4B,FTO,GABRA1,GABRA3,GADD45B,GRASP,GRIN3A,H6PD,HTR7,IGFBP7,ITGA10,KCTD1,KIAA0907,KIAA1841,KIF5C,KLHDC10,LATS2,LGI2,LNX1,MAP1B,MLLT6,MPEG1,NMNAT2,PELI2,PER2,PLD5,SEPN1,SHC4,SPOCK1,SYNRG,TGFB2,TIPRL,TSPYL5,UNC5D,ZBTB8B
fluoxetine		chemical drug		0.686	8.12E-06	ADARB1,ARC,C10orf10,EGR1,FOS,HTR1A,HTR4,LSS,MAPK8,NOS1,PPP1R1B,SLC2A3,TRH,VGF	289 (16)
olanzapine		chemical drug		0.951	8.31E-06	ANGPTL2,DRD2,FOS,GRIN3B,IGFBP2,KCNMB4,LRAT,MTR,NCAN,NR4A1,NR4A3,RELN,RGS2,SLC24A3,SLC38A1,SYT4
EGR1	1.000	transcription regulator		1.023	8.57E-06	ARC,CDK5R1,CDKN1A,COL1A1,CREM,EGR1,EGR2,EIF4EBP1,FN1,GADD45B,JUN,JUNB,ME1,MMP9,NR4A1,PNPLA2,SERPINE1,SGK1,SOD2,SV2C,TGFBR2,TNFSF10	366 (22)
miR-3158-5p (and other miRNAs w/seed CUGCAGA)		mature microrna	Activated	4.699	8.63E-06	ALDH5A1,AMOTL1,ARHGAP20,ARPC2,ARPP19,ASB1,ASTN1,C10orf10,C11orf63,CABLES1,CHRNE,CIT,CLCN6,CLSTN2,CORO2B,CRKL,CTTNBP2NL,DDAH1,DNER,EFNB2,EIF5A2,ERLIN2,ERN1,EXTL3,FAM13A,FST,GABRE,GNS,HCN4,HIPK2,HTR7,IQGAP3,IQSEC3,ITGA10,KBTBD11,KCTD9,KIAA0513,KIAA0907,KIF5C,LGI2,LHFPL2,LYPD6,MEGF6,MUC6,NOS1,NR2C2,NRN1L,NTSR1,OTUD7B,PCDHA3,PDE11A,PFKFB2,PKP2,PPM1H,PROM2,RELN,RPL22,SEPN1,SFXN1,SLC1A1,SLC25A38,SLC39A…
gentamicin		chemical drug		0.936	8.90E-06	ABAT,AQP1,C4A/C4B,CALR,CAPZA1,CBS/LOC102724560,CEBPB,CHORDC1,CSRP2,CXCL10,EGR1,GSTM5,GUCA2A,HACL1,HBB,HSPA1A/HSPA1B,HSPA5,HSPB1,JUN,JUNB,KTI12,MAPK6,PAFAH1B1,Ppp1r15a,PPP1R1A,RBP4,SLC1A1,UPB1	221 (12)
miR-4781-5p (miRNAs w/seed AGCGGGG)		mature microrna	Activated	2.202	8.93E-06	ABLIM1,ABLIM2,BEGAIN,C16orf74,C3orf18,CABLES1,CEP164,CHRNB2,CITED4,CTIF,DUSP2,EBF4,ECEL1,EGR4,EPB41L4B,FLYWCH1,FNDC1,GPR153,GPR17,ISYNA1,JUN,JUP,KRT77,LGI2,LRPAP1,LSP1,MYBPH,NCAM1,NOTCH4,NPTX2,OPRL1,PARVA,PHKA2,PMEPA1,POU3F1,PSD,PTPN5,RNF166,SCN8A,SLC1A4,SLC23A2,SLC39A9,SPEG,SRCIN1,ST3GAL1,TOM1L2,UNC5B,VANGL2,ZDHHC8,ZNF827
miR-4660 (miRNAs w/seed GCAGCUC)		mature microrna	Activated	4.426	9.03E-06	ABLIM1,ACACA,AKAP2,ANK2,ARHGAP24,ATP2B3,C1orf95,CA8,CACNA2D2,CDC42BPA,CDS1,CDS2,CEACAM1,CEP164,CHMP3,CRELD2,CYBB,DNAJC27,DNAJC5,DNASE1L2,DPP10,EGLN2,EGR2,ELAC1,FAM13A,FKBP5,FNDC7,FST,GDF10,GLI1,GRIK3,HRH2,HTR7,HVCN1,IGSF3,IKZF3,IQSEC3,KIAA1147,KIF21B,MAGI3,MAPKBP1,MBTPS2,MGAT3,MPPED1,NACC2,NCAN,NEDD9,NKPD1,NR2C2,NR4A1,OPRL1,PARVA,PCYT1B,PMEPA1,PNPLA2,PPFIBP2,RASA3,RIC8B,RREB1,SAMD5,SH2D5,SLC13A4,…
miR-708-5p (and other miRNAs w/seed AGGAGCU)		mature microrna	Activated	4.728	9.19E-06	AAK1,ADD2,ALDH5A1,AMIGO1,AMPH,ANK1,B3GALT5,B3GNT3,BEGAIN,C1orf95,CAMK2D,CAPRIN1,CASC3,CDKN1A,CHRNB2,CHTF8,CIT,EFR3B,EXTL3,FGF1,FKTN,FNDC7,FOXO3,FREM1,FREM2,GLG1,GRIK3,IKZF3,ITGA10,KBTBD11,KPNB1,LYPD3,MAFF,MAP1B,MAPK6,MBTPS2,MDGA1,MTSS1,NCAN,NOS1,NR4A3,PAFAH2,PARVA,PCYOX1,PCYT1B,PLEKHM3,PPM1F,PROCR,PRUNE2,RAB14,REXO2,RGS16,RUFY3,SAMHD1,SARM1,SCARB2,SERPINF2,SLC25A30,SLC4A11,SPTB,SSH2,STK24,STRN,SY…
miR-4711-5p (miRNAs w/seed GCAUCAG)		mature microrna	Activated	2.504	9.19E-06	AAK1,AMOTL1,AMPH,ARHGAP20,ARHGAP9,ATF7,ATXN3,BEGAIN,COL14A1,CPLX2,CSNK1G2,CTTNBP2NL,DNAJB1,DNAJC16,DYNLL1,EIF4EBP1,EPB41L4B,FAM168B,FRMD6,GINS2,GJA5,GRAMD1C,HVCN1,KANK4,KCNJ10,KCTD14,KLF5,KPNB1,LATS2,MTSS1,NAV2,NEDD9,NPTX2,PAQR8,PIK3R2,PVRL1,R3HDM1,RAB14,RASSF8,REEP3,SEL1L,SEPN1,SLC25A30,SLC38A1,SV2B,SYT1,TAGLN2,TBC1D24,TIMP2,TYW5,UNC13C,ZNF25
miR-4459 (miRNAs w/seed CAGGAGG)		mature microrna	Activated	5.465	9.39E-06	ABAT,ADARB1,AKAP12,AKAP7,ALDH3B1,ALDH5A1,AMIGO1,AMIGO3,ARHGEF26,ARPC5,CBFA2T3,CEP164,CORO2B,CRKL,CTTNBP2NL,CTXN3,CYP4V2,DCAF7,DLG3,DNAJC16,DOK3,DVL3,ELMO2,EPHB2,ERC1,FAM212B,FNBP1,FREM2,GNL3L,GNS,GUCY1A3,H6PD,HAPLN4,HIF1AN,HIF3A,HVCN1,KANK4,KBTBD11,KCNJ14,KIF21B,KLHDC10,KRT77,LETM1,LRPAP1,LRRC10B,LRRC37A3 (includes others),LRRC55,MAPK9,MCC,MCPH1,MGAT3,MPEG1,NACC2,NGFR,NOS1,NRIP3,PACSIN1,PALMD,PAR…
miR-4467 (miRNAs w/seed GGCGGCG)		mature microrna		0.857	1.01E-05	ABCC1,ADAP1,ADARB1,AP3M2,ARC,ARRB1,BANP,CARD11,CHD5,CHRNE,CITED4,CTIF,DGAT2,DLGAP1,DOK3,EGR4,EXTL3,FNBP1,FOXG1,GRIK3,HCN4,HIPK2,HRAS,HSPB1,JUNB,KPNB1,MAFF,MAP2K7,MAPKBP1,MIDN,NOS1,NPAS4,OTOF,PLVAP,POU3F1,PQLC1,PTPRZ1,RNF166,RPRML,SGK1,SH3BGRL3,SLC1A4,SNAI3,SPTB,SRGAP3,TMEM98,USP22,WFDC1,ZNF827
SP3		transcription regulator		1.440	1.01E-05	AKAP12,APBA1,CBS/LOC102724560,CDK5R1,CDKN1A,CEACAM1,COL1A1,CYP46A1,DRD2,DUSP1,EGR1,FOS,HSPA5,JUN,LAMA1,NOS1,PREX1,PROCR,SERPINE1,SGK1,SLC2A3,TGFBR2,TIMP2,TNNC1
miR-1900 (and other miRNAs w/seed GCCGCCC)		mature microrna	Activated	2.259	1.02E-05	ADARB1,B3GNT3,BACE1,C1orf95,CABLES1,CBFA2T2,CRKL,CSNK1G2,CYB5B,CYTH3,DNAJC5,EFNA3,EFR3B,FAM101B,GIT1,GPR146,H6PD,HIPK2,HRAS,ID3,IQGAP3,JUN,KCNC1,KIF1A,KIF21B,LRRC55,MICAL3,MIDN,MPPED1,MYADML2,NDST1,PARVB,PCDHGB2,PCDHGC3,PELI2,PHKA2,PLEKHO2,PLK3,POU2F2,PQLC1,PRKCG,PWWP2B,REM2,RIC3,SERTAD4,SPEG,SPRY4,SRCIN1,SS18L1,TCERG1L,TMEM132E,TNFRSF25,TOM1L2,TPPP,USP22,WNT2,ZNF618
miR-495-3p (and other miRNAs w/seed AACAAAC)		mature microrna	Activated	4.094	1.06E-05	AAK1,ADAMTSL1,ALS2,APPBP2,ARC,ARHGAP20,C17orf75,CAMK2G,CBFA2T2,CDK14,CHD6,CLMN,CYB5B,DEPDC5,DPP10,ELL2,EPB41L4B,EPHB2,EPS15,FAM126B,FKBP5,FKTN,FOXG1,GABRA1,GLI3,GMFB,GPR180,GPR3,HSPA5,ID1,KANK4,KIAA0101,KIF1B,KLF5,KLHDC10,LHFPL2,LHFPL3,LRTM2,LYPD6,MAPKBP1,MAST4,MIDN,NACC2,NPAS2,NR4A3,OTUD7B,PARP11,PARVA,PCYOX1,PER2,PHACTR2,PHLPP2,POU3F1,PRKAA2,PROM2,PRR7,PRUNE2,RASD2,REEP3,RIC8B,SCG2,SCN8A,SEL1L,…
miR-3690 (miRNAs w/seed CCUGGAC)		mature microrna	Activated	2.154	1.07E-05	ACACA,ADCYAP1R1,AHCYL2,AKAP7,C11orf63,C1QTNF5,C3orf18,CASR,CBS/LOC102724560,CCDC64,CDC42EP4,CLIP2,COL11A1,CXCL13,DNER,ENTPD1,ERC1,ESAM,FAM212B,FMOD,FOXG1,GRIN3A,HSPA5,IRAK3,KCNJ10,KIAA0101,KIAA1644,KLHL12,MAFF,MDGA1,MGAT3,NKPD1,NMNAT2,NOS1,NPTX2,NR2C2,NRP1,NTSR1,OCEL1,PAM,PCYT1B,PDYN,PFKFB2,PPM1L,PPP1R1B,PRIMA1,PVRL1,RGS16,RNF5,RTN2,RUFY3,SARM1,SLC1A4,SMOC1,SRSF3,STK24,SV2B,TBC1D24,TMEM132D,TRIM4…
STK11		kinase		-0.070	1.07E-05	AKAP2,ASTN1,CDKN1A,CNTN1,CYP4V2,GADD45B,JUNB,KCNA2,LYPD3,MMP9,NEDD9,NPTX2,PDYN,PTPRN,PTPRZ1,SCG2,SERPINE1,SYT4,TNFSF10,WNT2,ZBTB25	301 (20)
miR-542-3p (miRNAs w/seed GUGACAG)		mature microrna	Activated	3.912	1.11E-05	AKAP2,ALDH1A2,AP3M2,ARHGEF26,CAPRIN1,CCDC77,CDC42BPA,CDK14,CUX2,DPP10,DTNA,ELL2,EPB41L4B,FAM126B,FKBP1A,FLT3,FLYWCH1,GABRE,GPRIN1,HAPLN4,HIF1AN,HMBOX1,HYAL1,ITGB1BP1,KCNA1,KCTD9,MAP1B,MICAL3,MLLT6,NOTCH4,NR4A1,NRIP3,NRP2,PELI2,PFAS,PHKA2,PIM1,PLEKHM3,PLEKHO2,POU3F1,PROM1,RIC3,RPL22,SCARB2,SCN5A,SH2D5,SLC16A2,SLC25A38,SLC2A3,SLC6A6,SRCIN1,ST3GAL1,STRN,SYT2,SYT4,TEP1,TPD52L1,TPPP,UNC5D,UQCR11,USP13…
miR-4672 (miRNAs w/seed UACACAG)		mature microrna	Activated	4.697	1.13E-05	ABCB10,ADARB1,ANK2,ANKRD45,ARHGAP28,ATP2B3,AZI2,CADPS,CALB1,CAMK2D,CEP68,CLCN6,CLMN,COLEC12,CREM,CRKL,DIP2B,DLGAP1,ESRRG,ETV5,FAM3C,FREM2,FSTL1,GLG1,IGSF3,IL16,KBTBD11,KCNA1,KCNJ16,KCNMB4,KIF5C,KLF5,LHFPL3,LRAT,MAGI1,MAPK9,ME1,MFSD2A,MTMR9,NFIL3,NGFR,ORMDL2,PAFAH1B1,PAM,PFAS,PPM1H,PTPRZ1,R3HDM1,RAB14,RNF144B,RUFY3,SLC16A14,SLC36A1,SNRK,SNX30,STEAP2,SYT1,SYT4,TANC2,TET1,TPD52L1,TSC1,TSHZ1,TSPYL5,T…
miR-1299 (miRNAs w/seed UCUGGAA)		mature microrna	Activated	3.662	1.13E-05	ABCA12,ADAM23,AK3,ARHGAP28,ATP5L,B3GNT2,C16orf62,CUX2,CYB5D1,DDAH1,DLG4,DNAJB1,FNBP1,FREM1,GABRE,GLG1,GLI1,GPR146,GPR3,GRIK1,H6PD,HIPK2,HOMEZ,HTR7,IL6ST,JUN,KCNJ10,KCNJ14,KLHL12,LSS,MAGI3,MAP1B,MAST4,MEGF10,MRS2,NPAS2,NRP2,OPA1,PFKFB2,PKP2,PMEPA1,PPM1E,PROM2,RANBP3L,RCAN2,RIC3,SCN5A,SEC14L5,SRSF9,SSH2,SULF1,SYT9,TIPRL,TM6SF2,TMEM196,TOB2,TPD52L1,TRIM44,UST,ZKSCAN1
miR-3187-3p (miRNAs w/seed UGGCCAU)		mature microrna	Activated	3.935	1.16E-05	AADAT,ABLIM1,ADD2,AHCYL2,AQP1,ATP2B3,B3GNT2,CEP68,CLSTN2,CRHBP,CRIPT,CTTNBP2NL,DDA1,EDNRB,EGR1,FGF1,FKBP5,FLYWCH1,GAB2,GABRA3,GNAT1,GNL3L,KCNC1,KCNJ10,KIF23,LNX1,MAPK6,MATN2,NCAM1,NEDD9,NKPD1,NRIP3,OPA1,OPALIN,PAFAH2,PARVA,PDIA5,PDXP,PER2,PIK3R2,PIK3R3,PLA2G4E,PLEKHM3,PPM1H,PPTC7,PVRL1,PXMP4,RASA3,SLC1A1,SS18L1,SYN3,SYT4,TBC1D24,TBC1D5,TNFRSF21,UNC5D,ZNF518B
COL18A1		other		-0.862	1.21E-05	EDNRB,EFNB2,EPHB2,FN1,FOS,HIF1AN,ID1,ID3,JUN,JUNB,MAPK8,NRP1,SERPINE1,SPOCK1,TNFRSF21	304 (22)
clozapine		chemical drug		1.930	1.25E-05	ACACA,DRD2,DVL3,EGR1,FOS,HTR7,NR4A1,NR4A3,NTS,PPP1R9B,SGK1,TAC1	361 (20)
miR-488-3p (miRNAs w/seed UGAAAGG)		mature microrna	Activated	5.794	1.28E-05	ADAM9,ARHGAP24,ARHGEF11,ARPC5,ARPP19,ARSB,ATP2B4,CAPRIN1,COL11A1,CPLX2,DCAF7,DENND2C,DNAJB1,ENTPD1,ERN1,ESRRG,FAM101B,FAM126B,FMNL2,FRMD4B,GDF10,HIF1AN,HIPK2,IL6ST,LHFPL3,MAPK9,MAST4,MDGA1,ME1,MICAL3,NOS1,NRIP3,PAFAH1B1,PDCD4,PELI2,PLEKHH2,PPM1L,PRDM6,PRIMA1,RAB11FIP4,RAB14,RASGRP3,RNF141,SAMD5,SHC4,SLC16A2,SLITRK6,SMCR8,SRF,STK32B,STRN,SYN2,SYT1,SYT9,TANC2,TM6SF2,UNC5C,UST,XKR8,ZDHHC8
miR-299a-3p (and other miRNAs w/seed AUGUGGG)		mature microrna	Activated	3.271	1.28E-05	ACACA,ADD2,ALS2,ANGPTL2,ANK1,ARHGEF11,B3GNT3,CASR,CCDC110,CELA3B,CORO2B,DLG3,DLGAP1,DVL3,ESRRG,EXPH5,FAM126B,FMNL2,FRMD6,GIT1,GLI3,GNAT1,HS6ST3,HSF2BP,KCTD15,KIAA1841,KIF1A,MDGA1,MICAL3,NAV2,NGFR,NRP1,NTN1,PARVA,PLEKHH2,PRKAA2,PROCR,R3HDM1,RGS14,SEMA6A,SLC17A8,SRGAP3,TACR1,TBC1D5,TRDMT1,TSHZ1,UST,WDFY2,XPR1
miR-4642 (miRNAs w/seed UGGCAUC)		mature microrna		1.924	1.33E-05	AAK1,AK3,AMPH,ARPC5,CDC42EP4,CORO2B,DHCR24,DLG3,DNAJC16,DOK3,EXPH5,FST,GANC,GNAT1,HTR4,IRAK3,KANK4,KCTD14,KDELC2,KIF1A,KLHL2,LATS2,LRRC55,MAP2K3,MAP3K7,MXD3,NDRG4,OPALIN,OTUD1,PER2,PMEPA1,PPM1F,PROM1,RPL9,SLC35E4,SLC6A6,SLCO2A1,SLITRK6,SNX29,SPOCK1,SPON1,SS18L1,STAC,STOX1,SYT5,TANC2,TIMP2,TMEM132C,TMEM196,TMEM98,TSC1,UNC13C,ZNF618
doxorubicin		chemical drug		0.375	1.38E-05	ABCC1,AFP,BIK,C4A/C4B,CACNG5,CAMK2D,CDK14,CDKN1A,CREM,CYBB,DUSP1,DUSP5,EGR1,FOS,FOXO3,FTH1,HIPK2,ID1,IGFBP7,JUN,KIAA0101,LIMA1,NTN1,PIK3R3,PLA1A,PMEPA1,PTGDS,RELN,RGS16,SLC6A6,SOD2,TNFSF10,TNNI3,Tpm1,UBE2B,UBE2S	321 (16)
AHR		ligand-dependent nuclear receptor		0.700	1.41E-05	ADIPOR2,CDKN1A,COL11A1,COL14A1,COL1A1,COL6A3,COX8A,CXCL10,DACT2,DNAJB1,ESRRG,FBLN2,FN1,FOS,FZD7,GSTM5,HSPA5,HSPH1,HUNK,IKZF3,JUN,JUNB,MATN2,NID1,OPA1,SEMA3A,SERPINE1,SLC1A1,SLC1A4,SOD2,TGFB2,TGFBR2,TIMP2	343 (19)
NRG1		growth factor		1.689	1.42E-05	CDKN1A,CHRNE,COL1A1,COL6A3,DUSP1,EGR1,EGR2,FGF1,FOS,FSTL1,GLG1,ID1,JUNB,MMP9,NOS1,NR4A1,NR4A3,PAFAH1B1,PDCD4,POU3F1,SHBG,SLC2A3,TNFRSF25,TNNI3,TOB2	295 (20)
TCR		complex	Activated	2.124	1.45E-05	ABLIM1,ARPP21,CBLB,CXCL10,CXCL11,CXCL13,EGR1,EGR2,ELL2,ETV5,FOS,GADD45B,HSPA5,ID3,IL16,JUN,JUNB,MAP3K7,MAPK8,MAPK9,NIP7,NR4A1,NRP1,PDCD4,PIK3R3,PIM1,SCARB2,SEMA3A,SLC2A3,SRF	311 (18)
miR-486-5p (and other miRNAs w/seed CCUGUAC)		mature microrna	Activated	2.116	1.50E-05	AAK1,ADAMTSL1,ADD2,ASS1,BCAS2,CAPRIN1,CCDC155,CIT,CLMN,COA5,DNAJB1,DTNA,DYNLL1,EXOC8,FGF13,FKTN,FLRT2,FRMD6,GAB2,GPR153,GRIN3A,IRAK3,KLHDC10,LSM11,MATN2,MTMR9,NR2C2,OTOF,PDP1,PELI2,PHLDA1,PIM1,PLA1A,PSD,RAB11FIP4,SCG2,SEMA3A,SERPINE1,SLC38A1,SLC41A1,SMOC1,SRF,SRSF3,UNC5C,WIPF3
miR-4513 (and other miRNAs w/seed GACUGAC)		mature microrna	Activated	3.685	1.52E-05	AP3M2,ARHGAP20,C10orf10,CA3,CASR,CTTNBP2NL,DDAH1,EIF5A2,ELAC1,ERN1,EXOC8,FAM13A,FAM71E1,FREM2,GLP1R,GLRA2,GNAT1,HMGN1,IGSF3,KCNC1,KCTD14,KRT77,LRRC55,MAP1B,NEDD9,NPTX2,PHLPP2,PPM1E,PPP2CB,SCN5A,SFXN1,SGK1,SLC25A15,SYN2,TEP1,TSPAN31,UNC5B,WDFY2,ZKSCAN1,ZNF25,ZNF335
methylprednisolone		chemical drug	Activated	2.436	1.58E-05	ABAT,ANGPTL2,ARSB,ASS1,ATP1A1,C1QB,CBLB,CDKN1A,CREM,CYB5B,CYBB,DUSP1,DYNLL1,EDNRB,ELOVL5,FKBP4,FN1,FOS,FSTL1,HPD,HSPA1A/HSPA1B,HSPH1,ID1,ID3,IL6ST,JUN,JUP,KCNJ16,MAPK9,ME1,MMP9,Mx1/Mx2,NUDT3,PER2,PLA1A,RGS2,SERPINE1,SGK1,SLC12A7,SLC25A30,SLC2A3,SLC4A11,SLCO2A1,TINAGL1,TOMM20,Tpm1,UBE2B	367 (21)
FOXO3	-1.000	transcription regulator		0.634	1.59E-05	CDKN1A,CXCL10,EGR1,EGR2,EGR4,EIF4EBP1,FOS,FOXO3,GADD45B,GSTM5,IMPDH2,IRS2,JUNB,MMP9,MXD3,PRKAA2,SGK1,SLC1A4,SOD2,TGFB2,TNFSF10	303 (17)
miR-3940-3p (miRNAs w/seed AGCCCGG)		mature microrna		1.998	1.70E-05	ABLIM2,ADAMTSL1,ADAP1,ANGPTL2,ARHGDIB,ARHGEF26,ATXN3,CHRNB2,CPZ,DDA1,DNAJC5,ERCC4,FAM89B,FNBP1,GPRIN2,HIPK2,HRH2,KCNK3,KLHDC7A,LRPAP1,LRTM2,MAP1B,MAP2K7,NOS1,PCDHA3,PMEPA1,POU2F2,POU3F1,PPM1F,PRUNE2,PTPN5,PWWP2B,SEC14L5,SEPN1,SHF,SLC12A7,SLC25A25,SLC9A5,SLCO2A1,SV2B,SYT11,TIMP2,VGF,VWA5B1
miR-4455 (miRNAs w/seed GGGUGUG)		mature microrna	Activated	4.367	1.73E-05	ACVR1B,ADAMTSL1,ADAP1,AHDC1,ALDH5A1,ALOX5,APBA1,AQP1,ARC,C11orf96,C16orf62,C16orf74,C3orf18,CCDC64,CDS1,CORO1A,CUX2,DACT2,DDA1,DEPDC5,DLG3,DNAJC27,DRD2,DTNA,DYNLL1,EXPH5,FLRT2,FNBP1,FTO,GPAM,GPR153,GRAMD1C,HAPLN4,HCN4,IGSF3,KCNJ16,KIAA0513,LRTM2,MICAL3,MUC6,NMNAT2,NTSR1,PDE11A,PFAS,PNPLA2,POU2F2,PVRL1,SAMHD1,SERINC2,SFXN1,SLC9A8,SNX29,SPOCK1,SRCIN1,STEAP2,STRN,SYN2,SYNGR1,SYT2,SYT5,THBS2,TMEM132E…
miR-3945 (miRNAs w/seed GGGCAUA)		mature microrna	Activated	4.024	1.76E-05	ADCYAP1R1,ANKRD29,ARPC5,ARPP19,ATP2B4,CADPS,CDC42BPA,CDC42EP4,CLSTN2,COL6A3,EDNRB,FGF1,FKBP1A,FOXG1,GAB2,GLRA2,GSTM5,HCN4,KCNG1,KCNJ10,KIAA1841,LGI2,MAGI3,ME1,NEDD9,NOTCH4,PCYT1B,PFKFB2,PHLPP2,PPM1F,PRKAA2,PRLHR,RASD2,RELL1,RIC8B,RIMS3,RNF141,SAMD5,SLCO2A1,SMAD6,SPHKAP,TBC1D5,TCERG1L,TMEM196,TNNC1,TSHZ1,UNC5B,WDR6
miR-1287-5p (miRNAs w/seed GCUGGAU)		mature microrna	Activated	4.036	1.80E-05	ADIPOR2,ANGEL1,B3GNT3,BACE1,CA8,CASC3,CHD6,CHTF8,CLMP,COL14A1,CREM,CRHR2,CYB5B,DISP2,DTNA,EGR4,ERC1,GPR153,HCN4,HS6ST3,HTR4,KIDINS220,KIF1B,KLHL12,LRAT,MAU2,MEGF6,MPEG1,NOS1,OTUD1,PLD5,PNMA3,POU2F2,PPM1L,R3HDM1,RCAN2,RGS16,RIC8B,RNF217,SEL1L,SLA2,SLC13A4,SLC39A9,SLC9A8,SS18L1,SV2B,SYT9,TRDMT1,TRPM3,XBP1
miR-4668-5p (miRNAs w/seed GGGAAAA)		mature microrna	Activated	5.120	1.80E-05	AAK1,ABCB10,ADAM23,ADIPOR2,AKAP2,ANGEL1,ARSB,ASB1,ASTN1,ATP2B4,ATXN3,BACE1,CAPRIN1,CDS2,CLSTN2,COL6A3,CORO2B,CRIP3,DACT2,DNAJC5,DNMT3B,DPP10,DTNA,ENTPD1,ESRRG,EXOC8,FAM126B,FN1,GPR146,GPR180,GRIK1,IKZF3,IRAK3,KCNC1,KIAA1147,KIAA1644,KIAA1841,KIF5C,LATS2,LYPD6,MAML2,MAP3K7,MAST4,NCAN,NID1,NPAS2,NPTX2,OTUD7B,PAM,PCYOX1,PLEKHH2,PPM1L,RIC8B,RNF141,SAMD5,SLC1A4,SLC25A38,SLC38A1,SLC41A1,SSH2,SYN2,THSD7…
SP600125		chemical - kinase inhibitor		-1.983	1.84E-05	ALOX5,AQP1,CDK5R1,CDKN1A,CEBPB,COL1A1,CXCL10,EGR1,FN1,FOS,GNS,Hrk,JUN,JUNB,MMP9,NR4A1,P4HA2,PER1,PTGDS,SERPINE1,SGPL1,SOD2,THBS2,TNNT2	397 (21)
miR-3589 (and other miRNAs w/seed AGGAAAC)		mature microrna	Activated	4.365	1.88E-05	AHNAK2,AK3,ARHGEF11,ARPC5L,ARSG,CAPZA1,CLMN,CYBB,DCAF7,DIP2B,DLGAP1,EDNRB,EIF5A2,FAM101B,FAM13A,GABRA1,GLI1,GMFB,GPR146,HMGN1,HSPE1,KIAA0907,KIAA1671,KLHDC10,MAB21L1,MAU2,MBTPS2,MCC,NAV3,OTUD1,PAM,PCDHA3,PNMA2,RBM11,RGS16,SEMA3A,SRGAP3,SYT1,SYT9,TJAP1,TOX2,TSPAN2,UHMK1,UNC5C
miR-129-5p (miRNAs w/seed UUUUUGC)		mature microrna	Activated	3.563	1.88E-05	AHDC1,ATP10A,ATP2B4,BANP,CACNA2D2,CAMK2D,CBLB,CDK5R1,COL1A1,DNAJB5,DNAJC27,ERC1,ESRRG,ETV5,FST,GLG1,IGSF3,IRS2,ISOC1,KCTD1,MAST4,MATN2,MLLT6,NACC2,NR2C2,OLIG2,OTUD7B,PBX1,PCYOX1,PELI2,PKP2,PMEPA1,POFUT1,POU2F2,RNF217,RNF38,SBK1,SCN8A,SEMA6A,SLC25A25,SSH1,SSH2,SSTR2,STAT5B,STEAP2,TOB2,TSHZ1,TSPYL4,UNC5B,USP13,USP6NL,XPR1,ZMAT4,ZNF618
hydrogen peroxide		chemical - endogenous mammalian	Activated	2.021	1.89E-05	ADAM9,ALOX5,ATF6,BANP,CCNH,CDKN1A,COL1A1,CRYAB,DNAJB1,DUSP1,DUSP2,EGR1,FN1,FOS,FTH1,FZD2,GADD45B,GLI1,HRAS,HSPA5,ID3,IER5,JUN,MAPK8,MIF,MMP9,NOS1,NR4A1,PAH,PDCD4,PIM1,PPP1CA,RASSF8,RPL21,RPL5,SERPINE1,SGK1,SHH,SOD2,XBP1	331 (19)
THBS4		other		1.021	1.95E-05	ATF6,CALR,CRELD2,CXCL10,HSPA5,MANF,SDF2L1,TGFB2
miR-3162-3p (miRNAs w/seed CCCUACC)		mature microrna	Activated	3.986	1.99E-05	ABAT,ADAR,AGAP2,AKAP2,ARHGAP28,ASB1,ASB2,C10orf10,CEP68,CORO2B,CPLX2,CYB5B,DCAF8,ELOVL5,EXPH5,FKBP4,FKBP5,FZD7,GJB5,GPR180,GRIK3,HOMEZ,HS6ST3,IL6ST,KCTD9,KIAA1147,KIAA1644,KRT77,LRRC4,MGAT3,NACC2,NID1,NTSR1,NUDT3,OPTN,PCDHGB2,PCDHGC3,PDE11A,PHLPP2,PIK3R3,PLA2G5,PNMA3,PROM2,PRRG3,PVRL1,RNF144B,SBK1,SCN8A,SHF,SLC39A9,SLC7A5,SMCR8,SV2B,SYNGR1,TIMM8A,TOB2,TRIM44
miR-345-5p (miRNAs w/seed CUGACUC)		mature microrna	Activated	2.337	2.02E-05	ALDH1A2,AMIGO1,BACE1,CCDC136,CDKN1A,CTTNBP2NL,CYB5D1,DDAH1,DHCR24,DTNA,EPS8,ERLIN2,GALNTL6,GLP1R,GPR3,GRIK3,HIF1AN,HMGN1,HTR4,KANK4,KLF10,ME1,MEGF6,MPEG1,MRS2,NID1,NOSTRIN,OPA1,PAM,PDYN,PTPRN,RELL1,SELV,SLC1A1,SLC9A8,SNAI3,SSTR2,SYT4,TBC1D5,TGFB2,TIMM8A,TOM1L2,UHMK1
Growth hormone		group		0.827	2.03E-05	CEBPB,COL1A1,CRHR1,CRHR2,CX3CL1,EGR1,FKBP5,FN1,FOS,FZD7,GSTM5,IGFBP2,KLF10,MMP9,NEDD9,SGK1,TGFBR2,TNFSF10	280 (17)
arsenite		chemical toxicant		1.720	2.06E-05	ABCC1,CDK14,CDKN1A,DUSP1,EGR1,FOS,FST,HSPA1A/HSPA1B,HSPB1,JUN,MAFF,NAPB,NR4A1,SERPINE1,TACR1,TGFB2	340 (23)
miR-1233-3p (miRNAs w/seed GAGCCCU)		mature microrna	Activated	3.287	2.07E-05	AAK1,ADCYAP1R1,ARPC5L,ARRB1,ASB1,B3GALT5,BMF,C1orf95,CASC3,CDS2,CHTF8,COL14A1,DENND2C,EFR3B,ELMO2,EPB41,ERLIN2,ETV5,EXTL3,FAM168B,FAM174A,FBLN2,FBXW2,FGF13,FMNL2,GJA5,GPRIN1,GRIN3B,HAPLN4,ITGA10,KIAA1644,KIAA1671,KLHL12,MGAT3,MPEG1,MYADML2,NACC2,NAV2,NDST1,NPTX2,NTSR1,ORMDL2,PCDHGB2,PCDHGC3,PHLPP2,PPP1R9B,PVRL1,PXMP4,RIC3,RIMS3,RNF141,RNF144B,SARM1,SBK1,SEC14L5,SERINC2,SHF,SLC12A7,SLC25A25,SPATA2…
KRIT1		other		-0.762	2.13E-05	EFNB2,JUN,NOTCH4,SOD2
miR-1295b-5p (and other miRNAs w/seed ACCCAGA)		mature microrna	Activated	4.511	2.22E-05	ABCA12,ADAM23,ADCYAP1R1,AKAP7,ANGPTL2,ANKRD45,ASTN1,ATP13A4,CALB1,CLMN,DACT2,DHCR24,DIP2B,DNAJC16,DPP10,DUSP1,FGF1,FMNL2,GALNTL6,GRIN3A,HAPLN4,HIF1AN,HRH3,HVCN1,KCNJ16,KCNMB4,KCTD9,KIAA1671,MAGI1,MCC,MGAT3,MPEG1,MTSS1,MYADML2,NR4A3,OTOF,PAFAH2,PBX1,PDE11A,PDLIM7,PELI2,PFKFB2,PHLDA1,PROM1,RCAN2,RIC3,RIMS3,SCN8A,SEC14L5,SGPL1,SLC1A1,SLC9A5,SLC9A8,STEAP2,SYN2,TBC1D24,TGFBR2,TLE1,TNFSF10,TOMM20,UPB1,…
miR-4707-3p (miRNAs w/seed GCCCGCC)		mature microrna	Activated	2.606	2.29E-05	ACSS1,ACVR1B,ADAR,ADD2,AGAP2,AK3,ANK1,AP3M2,AQP1,ATF5,ATXN3,C17orf75,CBFA2T2,CEBPB,CLCN6,CSNK1G2,CTH,DAP3,DDA1,DGCR2,EFNA3,ENTPD4,FAM89B,FMNL2,GJB5,KIAA0101,KIAA0513,KIAA1147,KIAA1407,KIAA1841,KIF1B,LRPAP1,LRRC37A3 (includes others),LRRTM1,MAP3K9,MICAL3,MTMR9,MXD3,MYADML2,NGFR,NOS1,OSR1,PARP11,PCDHGB2,PCDHGC3,PIP4K2B,PLA2G4E,PPM1F,PQLC1,PROM1,PTPRN,RGS14,RNF166,RPRML,SARM1,SBK1,SLC2A3,SLC6A1,SMCR…
miR-665 (and other miRNAs w/seed CCAGGAG)		mature microrna	Activated	4.494	2.32E-05	ABCC1,ACVR1B,ADAP1,AKAP7,ALDH3B1,AMPH,AP3M2,ARRB1,ARSB,ASB13,ATF7,C1orf95,CAPN5,CDKN1A,CHTF8,CLCN6,CXCL10,CYTH3,DEPDC5,DLG3,DNAJB1,DVL3,EFNA3,EPB41L4B,EPHB2,FAM179A,FKBP4,GPAM,HIF3A,KCTD15,KIF21B,LRPAP1,LRRC10B,LRTM2,LSP1,MAGI1,MAPK9,MEGF6,MLLT6,MOB3A,MXD3,NEDD9,NOS1,NPAS2,NRP2,NTSR1,OCEL1,PAFAH1B1,PARVA,PCYT1B,PFKFB2,PLEKHM3,PNMA3,PNPLA2,PRIMA1,PVRL1,RASD2,RCAN2,RIMS3,RNF5,RTN2,RUFY3,SAMD5,SARM1…
miR-4436b-3p (and other miRNAs w/seed AGGGCAG)		mature microrna	Activated	4.062	2.32E-05	ACACA,ACVR1B,ADIPOR2,AK3,ALDH5A1,ARHGEF11,ASB1,ASB13,ATP2B4,C16orf62,CABLES1,CACNA2D2,CHD5,CHD6,CHMP3,CHRNB2,CHRNE,CLMN,CLSTN2,CRHR2,CX3CL1,CYBB,DACT2,DNAJC16,DTX4,EPB41,FKBP1A,FKTN,FNBP1,FNDC1,GNS,GPC3,GPR17,GPR3,GSTM5,GUCY1A3,HRH3,IQGAP3,ITK,JUP,KCNK3,KIAA0513,KIAA1147,KIF21B,KTI12,LIMA1,MAGI1,MAN2A2,MDGA1,MIDN,NTSR1,OSR1,PARVA,PFKFB2,PIK3R2,PIM1,PPP1R1A,PPP1R9B,PTPN5,PTPRZ1,PXMP4,RAB11FIP4,RNF…
3-nitropropionic acid		chemical toxicant		-1.507	2.34E-05	ATP6V0E1,BACE1,CHAT,FOXO3,JUN,MMP9,NGFR,NOS1,PENK,PPP1R1B,TAC1	354 (19)
L-glutamic acid		chemical - endogenous mammalian	Activated	2.054	2.37E-05	BAG3,CALB1,CDKN1A,CDS1,Defb1,EGR1,FOS,GADD45B,JUN,JUNB,MAP1B,NOS1,PER1,SLC1A1,SLC25A38	238 (18)
miR-4486 (miRNAs w/seed CUGGGCG)		mature microrna	Activated	4.000	2.40E-05	ABCC1,ACAP3,ALDH5A1,ALS2,ANKRD29,APBA1,ARHGEF26,ARSB,BPGM,CRKL,CYP4V2,EPB41L4B,EXPH5,EXTL3,FAM13A,FTO,GDF10,GNL3L,H6PD,IER5,IQSEC3,ISYNA1,KCNAB3,KIAA1671,LIMA1,LONRF3,MCF2,ME1,MEGF6,MICAL3,MLLT6,MOB3A,MTR,NKPD1,NOS1,NPTX2,NUDT3,PHACTR2,PNMA2,POFUT1,POU3F1,PPP1R1A,RAB14,RIC3,RIMS3,RXFP3,SCARB2,SHF,SLC7A5,SLC9A8,SMAD6,SNX29,SPON1,SS18L1,STARD13,SYNGR1,SYT9,TBC1D24,TMEM132C,TRDMT1,UNC5B,ZKSCAN2
miR-3941 (and other miRNAs w/seed UACACAC)		mature microrna	Activated	3.950	2.40E-05	ABCB10,AZI2,BMF,CAPZA1,CHD5,CREM,DCAF7,DIP2B,EPB41L4B,ERLIN2,ERO1L,EXTL3,FAM126B,FAM174A,FAM3C,FMN2,FREM2,KCNJ10,KIF5C,KLHL2,LHFPL3,LRAT,LYPD6,MAP3K7,MCPH1,MTMR9,NFIL3,NR2C2,NUDT3,OLFML2B,PARVA,PDE11A,PHLDA1,PRUNE2,RASSF8,RIC3,RNF144B,RNF38,RUFY3,SBK1,SH3GL2,SLC1A4,SLC6A6,SNRK,SPHKAP,SRGAP3,SSH2,STARD13,STXBP6,SYNRG,TIPRL,TMCC3,TMEM132D,TMEM196,TOMM20,TSPAN2,TTC8,WDTC1
miR-455-3p (miRNAs w/seed CAGUCCA)		mature microrna	Activated	2.799	2.41E-05	AAK1,ADD2,AFAP1,ALDH1A2,ANKRD45,AP3M2,ARRB1,ASB1,B4GALT2,BMF,C16orf62,CALR,CBFA2T2,CDKN1A,COL11A1,COLEC12,COQ10B,DCAF7,DIP2A,DLG4,FAM13A,FAM168B,FAM212B,FMNL2,GMFB,GPAM,HIF1AN,HUNK,IQSEC3,IRS2,KIF5A,KLHL2,LRRC10B,MAP2K3,MCC,MEGF6,MFSD2A,NKPD1,PAFAH1B1,PAQR8,PDP1,PLEKHO2,PNMA2,PPP2CB,RASSF8,RELN,RGS10,RIMS3,RNF152,RNF217,RSPH3,SLC41A1,SMCR8,SNX30,SPEG,SYN2,TACR1,TBC1D24,XDH,ZBTB40
miR-3667-3p (miRNAs w/seed CCUUCCU)		mature microrna	Activated	3.462	2.46E-05	AHCYL2,AMIGO1,ARHGEF26,ARPP21,ATP2B3,BMF,CDK14,CEACAM1,CLMP,CXCL10,CYP4V2,DCAF8,DPP10,DRD2,DTNA,FGF1,FKTN,FLRT1,FREM1,GALNS,GJA5,GNG10,HCN4,HIPK2,HRAS,ID3,IFT20,IGFBP2,IL16,ITK,ITPRIPL1,KCNJ16,KDELC2,KIF23,KLHDC10,LRPAP1,MAGI3,MAP1B,MESDC1,MLLT6,MTR,NACC2,OPTN,PAFAH2,PARVA,PCP4,PCYT1B,PDE11A,PFKFB2,PHACTR2,PNMA3,PPP1R12C,RIC3,RUFY3,SEPW1,SLC1A1,SLC22A13,SLC36A1,SNCA,SPEG,SPTB,SYT2,TAC1,TBCEL,TIMM…
miR-2278 (miRNAs w/seed AGAGCAG)		mature microrna	Activated	4.104	2.47E-05	AMOTL1,AP3M2,AQP1,ARHGEF26,ARPP19,CHD6,CRHR2,CRKL,DCAF7,DNAJC27,DNMT3B,DUSP14,EBF4,ECEL1,EFNA3,EIF5A2,ELL2,EPB41L4B,ERCC4,EXPH5,FAM212B,FGF1,FKBP5,FOXO3,GLRA2,GNAT1,KCNJ10,KCTD15,LATS2,MAP3K7,MCPH1,MPPED1,NDST1,OPRL1,PACSIN1,PARVA,PBX1,PDP1,PFAS,PHACTR2,POFUT1,PPM1E,PPTC7,PSD,PXMP4,RANBP3L,RIC3,SLC25A28,SLC25A30,SLC38A1,SOD2,SYN2,SYNRG,SYT11,TNR,TSPAN31
HNRNPA2B1		other			2.51E-05	DNER,ENTPD1,FN1,HIPK2,HYAL1,IGFBP2,JUP,MAST4,NTRK3,NTS,PBX1,PHACTR2,RASSF8,SLC1A1,SPAG4,STK32B,SYT1,TGFB2,TLE1	156 (7)
miR-492 (miRNAs w/seed GGACCUG)		mature microrna	Activated	3.068	2.53E-05	ADARB1,ARHGAP28,ASB13,CAMK2G,CAPRIN1,CAPZA1,CBFA2T3,CBLB,CDS2,CHRNB2,CHTF8,CLIP2,CORO2A,DDAH1,DNAJB5,ENTPD5,FKBP4,FLRT2,FNBP1,FNDC1,GAB2,HIPK2,ITGB1BP1,JUP,KANK4,KHNYN,LHFPL3,LSP1,LYPD6,MAB21L1,MICAL3,MLLT6,MYBPH,MYH7B,NAV2,NDST1,NPTX2,NUDT3,OCEL1,PARVA,PLEKHO2,PNMA3,PPFIBP2,PPP1R1A,PPP1R9B,SELV,SHC4,SLC12A7,SLC17A8,SPON1,SRGAP3,SYN2,TRAIP,TYW5
miR-876-5p (and other miRNAs w/seed GGAUUUC)		mature microrna	Activated	4.623	2.57E-05	ACVR1B,ANK1,ANK2,AQP1,ARHGEF26,ARL3,B3GALT5,BACE1,CBFA2T3,CDS1,CHMP3,CTTNBP2NL,CUX2,DLGAP1,DNAJC27,DOK3,DPP10,DTNA,ERC1,FAM155A,FAM168B,FBXW2,FKTN,HOMEZ,KIF13B,KLHDC10,MAB21L1,NACC2,NRP2,NXPH4,PARVA,PHACTR2,PHLDA1,PLEKHM3,REEP3,RNF144B,SCARB2,SEMA6A,SEPN1,SHC4,SLC1A1,SYT4,TANC2,THSD7B,TNFSF10,TTC17,UNC5C,UNC5D,USP13,XKR8,ZKSCAN2
sirolimus		chemical drug		-1.602	2.62E-05	ACACA,ARHGDIB,ASS1,ATP1A1,ATP2B4,CDKN1A,CEBPB,COL1A1,DLG4,DVL3,FN1,FOS,FTH1,HSPA5,ID1,IL16,IRS2,JUNB,MMP9,NCAM1,NR4A3,NTS,PDCD4,PIM1,PROM1,RCAN2,RPL21,RPL23,RPL30,RPL5,RPS16,RPS7,SERPINE1,SLC25A38,SLC2A3,SLC3A2,SRSF3,TRIM25,XBP1	383 (18)
miR-4638-3p (and other miRNAs w/seed CUGGACA)		mature microrna	Activated	3.949	2.75E-05	ADAR,ADCYAP1R1,ADD2,ARHGEF26,ARPP21,BACE1,BANP,C3orf18,CASR,CHORDC1,CLIP2,CRHR1,CYTH3,DGCR2,DIP2B,EXOC8,FNBP1,FRMD4A,FZD2,GABRA3,KIF1B,MAPK9,MDGA1,MICAL3,MYBPH,NGFR,NOS1,NR2C2,NR4A3,NRP1,NTSR1,OPA1,PAM,PAQR8,PFKFB2,PLEKHM3,PRIMA1,RASSF8,RNF144B,SCN8A,SEC14L5,SEMA6A,SLC25A15,SLC25A25,SLC6A1,SLC6A6,SLC9A8,SPOCK1,STAC,STARD13,STX17,SV2B,SYNRG,TACR1,TOB2,UHMK1,UPB1
miR-293-5p (and other miRNAs w/seed CUCAAAC)		mature microrna	Activated	3.053	2.77E-05	ACVR1B,ARC,BAG3,CAMK2G,CAPRIN1,CDK14,COL14A1,COL1A1,CPLX2,CS,DLG4,EPS15,FAM126B,FAM168B,GLG1,GMFB,GPR180,KCNJ16,KIAA0101,KIAA0907,KIAA1841,KIDINS220,KIF5C,MMP9,MTR,NOS1,NR4A1,NRP2,OTUD7B,PHLPP2,PIP4K2B,PPTC7,PXMP4,RBM11,RCAN2,RNF141,SAMD5,SLC23A2,SLC41A1,SRF,SRSF3,SYT11,SYT4,TGFB2,TSPAN31,TSPYL4,ZKSCAN1
MAP2K5		kinase		1.811	2.78E-05	CREM,FOS,JUN,KLF5,MMP9,NR4A1,NR4A3	182 (12)
ALDH2		enzyme		-1.134	2.78E-05	ATF5,CTH,GSTA3,SLC1A4,SLC3A2,SLC7A3,SLC7A5
ionomycin		chemical reagent		0.807	2.78E-05	CXCL10,DUSP1,DUSP2,EGR1,EIF4EBP1,FOS,Hrk,HSPA5,HTR1A,HTR7,MAPK8,MMP9,NR4A1,NRP1,PIM1,RGS2,SGK1,SLC3A2,SLC6A6,STAT5B,TNFSF10	248 (18)
ERG		transcription regulator		-1.664	2.82E-05	ARHGAP20,ARHGAP24,ARHGAP28,CUX2,DIP2A,FKBP5,FMNL2,GMFB,GUCY1A3,MAGI1,MMP9,NFIL3,PARVA,PHACTR2,PIM1,PLA1A,RCAN2,RPL22,SLIT2,SNCA,TGFBR2,Tpm1,WNT2
miR-153-3p (miRNAs w/seed UGCAUAG)		mature microrna	Activated	4.817	2.89E-05	AAK1,ABAT,ACAP3,ACVR1B,AKAP7,ANK1,ANKRD29,ARHGAP24,ARPP19,ATF5,ATP2B4,C17orf75,CAMK2G,CAPRIN1,CCDC110,CLMP,CREM,CUX2,CYTH3,DVL3,EFNA3,EFNB2,EIF5A2,ELL2,FAM168A,FAM168B,FLRT2,FOXO3,GDF10,GRIK3,IRS2,KCNA1,KCNC1,KCNK3,KCTD9,KLF5,LGI2,MAGI1,MATN2,ME1,MICAL3,NAV2,NAV3,OTUD7B,PCDHA3,PCDHGB2,PCDHGC3,POFUT1,PXMP4,RCAN2,RIC8B,RPL22,SCN5A,SLC38A1,SNCA,SSH1,SSH2,STEAP2,STRN,SV2B,SYN2,SYT1,SYT10,SYT2,SYT4,TC…
miR-4530 (miRNAs w/seed CCAGCAG)		mature microrna	Activated	3.357	2.89E-05	AAK1,ADAR,ADCYAP1R1,ANGEL1,ARHGAP24,ARL3,ARPP19,ARPP21,BACE1,C3orf18,CADPS,CAMK2G,CD180,CDC42EP4,CDK14,CHRNE,COL6A3,CX3CL1,CYB5B,DTNA,DTX4,EFR3B,ELFN1,ERC1,ERCC4,ERLIN2,EXTL3,FAM89B,FZD7,GPR146,GRAMD1C,HMBOX1,HRAS,IRS2,JUNB,KCNJ10,KCNK3,KCTD15,KIAA0907,KIF13B,KRT77,LRPAP1,MESDC1,MYBPH,NAV2,NCAM1,NRP2,NUDT3,PAQR8,PARD6A,PCYOX1,PIM1,PLEKHM3,PPFIBP1,PPP1R1A,PRKCG,PROM2,PSD,RGS20,RNF141,SEL1L,SERINC2…
benzo(a)pyrene		chemical toxicant		0.772	2.91E-05	CDK14,CDK5R1,CDKN1A,ENTPD5,FOS,FST,HRAS,HSPA1A/HSPA1B,HSPB1,JUN,MAFF,MAP2K3,MAP2K7,ME1,Mx1/Mx2,MXD3,NAPB,NR4A1,PDCD6,PRKCG,SERPINE1,SLC1A4,TACR1,TGFB2,TSPAN31	347 (20)
miR-3585-5p (and other miRNAs w/seed UCACAAG)		mature microrna	Activated	2.904	2.92E-05	AAK1,ARL4D,BMF,CLSTN2,COL1A1,CX3CL1,DLG3,DLGAP1,DUSP11,EPB41L4B,FAM3C,FBXW2,GLP1R,GMFB,ISOC1,KLF10,LHFPL2,LYZL4,MAGI1,PER2,PIK3R3,PLA2G4E,PNMA2,RPL9,RREB1,SEL1L,SEZ6L,SSH1,STK24,STRN,SV2B,SYN2,SYT4,TIMM8A,TLE1,TMEM196,TNFRSF21,TRA2A,TRDMT1,TSPYL4,TTC39B,USP22,VASH2,ZKSCAN2
miR-4786-5p (miRNAs w/seed GAGACCA)		mature microrna	Activated	4.603	3.07E-05	ADAMTSL1,AHCYL2,AMIGO3,ANGPTL2,ARSB,ASB1,BACE1,C17orf75,CAMK2D,CHD6,CLMN,CRKL,CYP4V2,DISP2,DNAJC16,EDNRB,ERC1,FAM212B,FKBP5,FMN2,FTO,GAB2,GRAMD1C,H6PD,HCN4,HIF3A,HRH2,HSPA5,HTR4,ITGA10,KCNA1,KCNC1,KCNJ10,KIAA0907,KIAA1671,KLF10,KLHL12,LRPAP1,MAPK9,MAST4,MCPH1,OLFML2B,PCYT1B,PFAS,PHKA2,PLA2G4E,POFUT1,PPFIBP1,PPFIBP2,PPM1L,PPP1CA,RCAN2,SCARB2,SHC4,SNAI3,SNX29,SSH2,SV2B,TACR1,TGFBR2,TINAGL1,TSPYL5,V…
miR-448-3p (and other miRNAs w/seed UGCAUAU)		mature microrna	Activated	4.336	3.12E-05	ACAP3,ACVR1B,ANGPTL2,ANK1,ANKRD29,APPBP2,ARPP21,AZI2,C17orf75,CAPRIN1,CHMP3,CORO2A,CRY1,CYTH3,DTNA,DVL3,EFNA3,EFNB2,ELL2,EPHB2,EXOC8,FAM168A,FAM168B,FLRT2,FNDC1,FOXO3,FRMD4A,FRMD6,GRIK3,HIPK2,IRS2,KANK4,KCNA1,KCNC1,KCNJ16,KCNK3,KCTD9,KLF5,MAP3K7,MATN2,ME1,MICAL3,NAPB,NAV2,NIP7,NR4A3,OTUD7B,PAQR8,PCDHA3,PCDHGB2,PCDHGC3,PDP1,PHLDA1,PXMP4,RASGRP3,RCAN2,RPL22,SCN5A,SEMA3A,SFXN1,SH3GL2,SSH2,STARD13,ST…
miR-140-3p (and other miRNAs w/seed ACCACAG)		mature microrna	Activated	4.612	3.12E-05	ADAM9,AHNAK2,ALS2,ARPC5L,BACE1,BCAS2,C1orf95,CA8,CABLES1,CAPRIN1,CASR,CDK14,CMPK2,CORO2A,CRY1,CXCL11,CYTH3,DENND2C,DIP2A,DLG3,DNER,DTX4,EIF5A2,ENTPD4,ERLIN2,FBXW2,FKBP1A,FOXG1,GAB2,GLG1,GMFB,HAPLN4,HIF1AN,HTR4,HTR5A,IQGAP3,IRAK3,ITK,KCTD9,KIAA1147,KIAA1407,KLF5,LHFPL2,MAST4,MBTPS2,NAPB,NCAN,NDST1,NMNAT2,NR4A3,OTUD7B,PDLIM7,POFUT1,PRKAA2,REEP3,SLC10A4,SLC1A4,SMCR8,SRGAP3,SYNGR1,VANGL2,VASH2
miR-4690-5p (miRNAs w/seed AGCAGGC)		mature microrna	Activated	4.080	3.26E-05	ABCB10,ACAP3,ACSS1,AQP1,ARPC5L,ATP2B4,CAMK2G,CASR,CCDC88C,CHTF8,CLIP2,CRELD2,CYB5B,DACT2,DGCR2,DRD2,ELL2,ERCC4,ERN1,ETV5,FLRT1,FLYWCH1,FMNL2,FREM2,FSTL1,FZD7,HOMEZ,IRAK3,KCNC1,KCNK3,KCTD9,KDELC2,KIAA1407,KIF1A,LDOC1L,LONRF3,LRRC8D,MAGI1,MAPK9,MCC,MCF2,MCPH1,NAPB,NTRK3,OCEL1,OPA1,PAQR8,PARVA,PDXP,PFAS,PFKFB2,PIM1,PNPLA2,PPM1E,PPP1R1B,PPP2CB,PRIMA1,PROM2,RIMS3,RPL3L,SARM1,SCN5A,SERTAD1,SLC24A3,SLC7…
miR-3661 (and other miRNAs w/seed GACCUGG)		mature microrna	Activated	3.277	3.27E-05	AKAP7,ANK1,APPBP2,ARRB1,ASB13,ATF7,C10orf10,C1QTNF5,CBFA2T2,CDS2,CHRNB2,CHTF8,CPLX2,CTH,DDA1,DNAJC16,ERN1,FAM13A,FKBP5,FLRT2,FLYWCH1,HAPLN4,HCN4,HIPK2,HTR4,KANK4,KCNA1,KCNJ10,KCTD15,KIF23,KLF5,LATS2,MAGI3,MAN2A2,MAPK9,MICAL3,MIDN,MYH7B,NCAM1,NR2C2,NTSR1,OPRL1,PAFAH1B1,PARVA,PCDHGB2,PCDHGC3,PDLIM7,PHLDA1,PIP4K2B,PPTC7,PROM1,RASD2,REXO2,SCG2,SEC14L5,SHC4,SLC10A4,SLC25A38,SPOCK1,SRF,TRIM44,VPS37C,ZD…
PRKCB		kinase		1.616	3.38E-05	CDKN1A,EGR1,FN1,FOS,IRS2,JUN,MMP9,Mx1/Mx2,SERPINE1,SOD2,TGFBR2	317 (21)
miR-3177-3p (miRNAs w/seed GCACGGC)		mature microrna	Activated	2.435	3.41E-05	ABLIM1,AFAP1,AHCYL2,AKAP2,ALDH1A2,AMOTL1,ARPP21,ASTN1,B3GALT1,CBFA2T2,CRHR1,CSNK1G2,CTXN1,CYP46A1,DLG3,FBXW2,GNL3L,GPAM,HMBOX1,KIAA1147,KIAA1407,LDOC1L,LSS,NAV2,NR4A1,NTRK3,OLIG2,PBX1,PPP1CA,PQLC1,PRKCG,RAB11FIP4,SBK1,SGPL1,SLC23A2,SLC25A25,SYNGR1,TANC2,TMEM132D
miR-1277-3p (and other miRNAs w/seed ACGUAGA)		mature microrna	Activated	3.141	3.52E-05	ASB1,ATP2B4,CAPZA1,COL11A1,DGCR2,GABRA1,GNA13,IER5,KIAA1671,KLHL2,MAGI1,OPTN,PFKFB2,PHACTR2,PIK3R2,PTPN5,PVRL1,RAB14,SLC2A3,SNX29,SS18L1,STEAP2,SYNGR1,TSPYL5
RELA		transcription regulator		1.484	3.63E-05	AFP,ARHGDIB,BACE1,CASR,CBS/LOC102724560,CDKN1A,CEBPB,COL1A1,CXCL10,CXCL11,CYBB,DUSP1,EGR1,FMN2,FOS,HTR1A,IGFBP2,JUN,JUNB,KLF10,MIA,MMP9,Mx1/Mx2,NR4A1,PLK3,PTGDS,SHBG,SHH,SOD2,SRF,TAC1,TACR1,TPO,ZDHHC8	374 (18)
A23187		chemical reagent	Activated	3.494	3.73E-05	CALR,CASR,DVL3,EGR1,FN1,FOS,HSPA5,ID3,JUN,JUNB,NR4A1,SDF2L1,SERPINE1,SYT4,TNFSF10,TPO	284 (22)
miR-548q (miRNAs w/seed CUGGUGC)		mature microrna	Activated	3.677	3.75E-05	ADCY7,ADD2,AKAP2,C1orf95,CA3,CALB1,CCDC64,CHD5,CLCN6,CLIC4,CMPK2,CXCL11,DTNA,ENTPD4,ENTPD5,EPB41,ETV5,FLRT2,FNDC1,FREM1,FRMD4A,GNL3L,HIF3A,ITK,KIAA1407,KLF5,KLHL12,LRRC4,NAPB,NR4A3,NRIP3,NTRK3,PHLDA1,PLEKHM3,PPFIBP2,PRLHR,RASD2,RNF38,SLC12A7,SLCO2A1,SMOC1,SPRY4,SSH1,ST3GAL1,STAT5B,SYNRG,TJAP1,TMTC4,TOMM20,UNC5D,XPR1,ZNF827
cycloheximide		chemical reagent		1.885	3.85E-05	AFP,ASS1,ATP2B4,CALR,CDKN1A,CEBPB,COL1A1,CXCL10,DRD2,DUSP1,EEF1D,EGR1,FN1,FOS,FST,GADD45B,GRASP,IGFBP2,IRS2,JUN,JUNB,KCND3,KLF5,NR2C2,NR4A1,PTGDS,RGS2,SERPINE1,SHBG,SIRT7,SRF,TGFBR2,TNFSF10,XDH	264 (18)
miR-377-3p (miRNAs w/seed UCACACA)		mature microrna	Activated	4.526	3.89E-05	AAK1,ADARB1,ADD2,AGAP2,APBA1,ARRB1,ATP10A,ATP2B4,ATP5L,ATXN3,CACNA2D2,CEACAM1,CHORDC1,CTTNBP2NL,CTXN3,DHCR24,DIP2A,DLGAP1,DNAJB1,DUSP26,DVL3,EDNRB,EGR2,EPB41,EPS15,ERC1,ESRRG,FKBP4,GABRE,GLG1,GNL3L,H6PD,HIPK2,IL6ST,KCNA2,KCNJ3,KCNK3,KCTD1,KIAA0907,KIAA1644,KIAA1841,KPNB1,LAMA1,LHFPL2,LRPAP1,MAP3K7,MAST4,MCF2,MYL6,NRP2,NTS,PDP1,PLEKHM3,PNPLA2,POFUT1,PRKAA2,PRR7,PTPRN,RASSF8,RGS2,RNF10,RNF144B,RNF3…
IPMK		kinase	Activated	2.584	3.91E-05	CORO1A,FOS,JUN,JUNB,MYL6,PER1,TAGLN2	228 (13)
risperidone		chemical drug	Activated	2.165	3.91E-05	CXCL10,DRD2,FOS,NGFR,NR4A1,NR4A3,NTS	294 (14)
PRKAA2	-1.000	kinase		-0.961	3.93E-05	ARHGDIB,ASTN1,CDKN1A,CYBB,DDAH1,EGR1,ERN1,FN1,HSPA5,KCNA2,MMP9,NOS1,PDYN,PTPRN,SYT4	241 (18)
miR-3136-3p (and other miRNAs w/seed GGCCCAA)		mature microrna	Activated	5.944	4.02E-05	ABCC1,ACVR1B,ADARB1,ADD2,AKAP2,ATP13A4,CAPN5,CEP68,CLIC4,CNIH2,DCAF7,DGCR2,DIP2B,DOK3,DUSP26,ELAC1,ELMO2,EPB41,ETV5,FAM168B,FLRT2,FRMD4A,GABRE,GDF10,GJB5,GLP1R,GNL3L,GPR146,GRIK3,HTR4,KCNC1,KIAA0513,KIDINS220,KLHDC10,LRRC55,LRTM2,MAGI1,MAGI3,MAPK8,MAPKBP1,MGAT3,MLLT6,MPEG1,MXD3,NGFR,NTN1,NTSR1,OPALIN,OPRL1,PBX1,PCYOX1,PLK3,PPM1L,PPP1R9B,PROM2,RHOT2,RIC3,RNF38,RPL22,RSPH3,SERTAD1,SH2D5,SLC12A7,SLC…
miR-879-5p (and other miRNAs w/seed GAGGCUU)		mature microrna	Activated	3.815	4.07E-05	ABCC1,ACACA,ACAP3,AKAP12,AMOTL1,ANK2,CAMK2D,CDKN1A,COL6A3,CXCL13,DCAF8,DGAT2,DHCR24,DOK3,DVL3,EDNRB,EPS15,EPS8,FTO,GADD45B,GLG1,GPR146,HIF1AN,HRH3,IFT20,KCTD14,KIF1B,MAGI3,MAST4,MXD3,NAV3,NDST4,NRP1,OPALIN,PARP11,PCDHGB2,PCDHGC3,PLEKHM3,PLEKHO2,PPM1F,PRUNE2,RASD2,RCAN2,SLC23A2,SLC36A1,SLC38A1,SLCO2A1,SSTR2,ST3GAL1,TBC1D24,TIMP2,UQCR11,USP22,WNT2,XKR8
miR-554 (miRNAs w/seed CUAGUCC)		mature microrna	Activated	3.589	4.07E-05	ADARB1,ALDH5A1,AP3M2,ARHGEF12,CLMN,CLMP,CNIH2,DIP2B,EFNA3,ENTPD1,FAM126B,FBXW2,FLRT2,FMNL2,GMFB,HIF3A,HTR4,IRS2,ITGB1BP1,KDELC2,KIDINS220,LRAT,MPEG1,PAQR8,PFKFB2,PHACTR2,PIM1,RASGRP3,SLC16A14,SYNRG,TEP1,THSD7B,TMEM196,TMTC4
miR-425-5p (and other miRNAs w/seed AUGACAC)		mature microrna	Activated	4.220	4.16E-05	ABLIM1,ADAR,AMPH,ARL3,B3GALT1,BANP,BCAS2,CEP68,CPLX2,CRIPT,CYBB,DNAJC27,EFNB2,ELAC1,FST,GABRA1,GIT1,GNS,HSPH1,HTR5A,KIAA1644,KIF21B,LDOC1L,LRRC8D,MAPK6,NCAM1,NRIP3,PAFAH1B1,PARP11,PPM1E,PPM1F,PPM1L,RIC3,SEMA6A,SERPINE1,SLC6A1,SLC6A6,SLITRK6,STRN,TANC2,TGFBR2,TIMP2,TMEM132D,TRDMT1,TSN,TTC39B,UNC5C,USP22
bucladesine		chemical toxicant	Activated	2.476	4.19E-05	ASS1,CDKN1A,CEBPB,CITED4,COQ10B,CREM,CXCL10,DUSP1,EGR2,FOS,FST,GADD45B,ID1,IRS2,JUN,JUNB,LRRC73,MMP9,NCAM1,NR4A1,NR4A3,RGS16,RGS2,SCG2,SERPINE1,SLC9A3R1,SYT4,TIMP2,TINAGL1,VGF	275 (19)
pCPT-cAMP		chemical - kinase inhibitor	Activated	2.216	4.19E-05	EGR1,FOS,JUN,JUNB,NR4A1	256 (12)
carbamylcholine		chemical drug		1.672	4.27E-05	ARC,CDKN1A,CHRNB2,EGR1,FOS,JUN,MAPK8,NR4A1,RGS2	238 (16)
miR-1193 (miRNAs w/seed GGAUGGU)		mature microrna	Activated	4.188	4.30E-05	AK3,ALDH5A1,ANGPTL2,ARHGAP20,ARHGEF11,ASB13,ATP1A1,B3GALT5,BICC1,CDK5R1,CHRNB2,COLEC12,CPLX2,CRHBP,CTTNBP2NL,DCAF8,DGCR2,DVL3,EPS15,FKBP4,FNDC7,HTR4,KIDINS220,LRAT,NEB,NTRK3,PCDHGB2,PCDHGC3,PKP2,PLEKHO2,PPM1E,SH3GL2,SPEG,SPRR1A,SV2B,SYNGR1,SYT9,TACR1,TET1,TGFBR2,TOMM20,TSPYL4,VASH2,VWA5B1,WNT2
miR-767-3p (miRNAs w/seed CUGCUCA)		mature microrna	Activated	3.935	4.31E-05	AAK1,ACACA,ADAR,ARRB1,ASB2,ATP10A,CAMK2G,CCDC77,CDC42EP4,CLMN,COQ10B,CTXN3,EXTL3,FKBP5,HSPA5,KCNJ10,KIAA1147,KIAA1644,LATS2,LSM11,LSS,MAN2A2,MAP3K7,MAPK9,MBTPS2,MDGA1,ME1,METTL23,MTR,MYADML2,NDST1,NEFH,NID1,OPTN,PARVA,PCDHA3,PCYOX1,PFKFB2,PHACTR2,PIK3R2,PPM1H,PPP1R1A,RASD2,REM2,RNF152,SGPL1,SHC4,SLC41A1,SNCA,SYNGR1,SYT9,TANC2,TBC1D5,TEP1,TIMP2,TOM1L2,TOMM20,TPD52L1,TRIM72,ZDHHC22,ZNF518B
miR-4493 (miRNAs w/seed GAAGGCC)		mature microrna	Activated	4.838	4.40E-05	ACACA,ADARB1,ANK2,ARPP21,ATXN3,CABLES1,CBFA2T2,CLSTN2,CREM,DTNA,DTX4,EBF4,EFNB2,ELMO2,EPB41,ERCC4,ERN1,FLT3,GAB2,GNG10,IRAK3,IRS2,ITGA10,KIF21B,LDOC1L,LHFPL2,LSS,MAPKBP1,MAST4,MCC,MCPH1,MDGA1,MEGF6,MICAL3,MLLT6,MXD3,NCAM1,NOTCH4,NPAS2,NRIP3,OCEL1,OTUD7B,PARVB,PPTC7,PREX1,RAB14,RASD2,RNF38,SERINC2,SGPL1,SLC25A38,SLCO2A1,SMOC1,SPEG,SSH2,SYT9,TBC1D24,TMCC3,TNFRSF21,TRDMT1,TSPYL4,XDH,ZAR1,ZNF827
FADD		other		-1.062	4.46E-05	ASB13,CDKN1A,CXCL10,EGR1,FOS,GADD45B,JUN,JUNB,MMP9,Mx1/Mx2,NFIL3,PARP11,PIM1	341 (19)
miR-4742-5p (miRNAs w/seed CAGGCAA)		mature microrna	Activated	4.173	4.47E-05	ABCB10,ABLIM2,ALS2,AMIGO2,AP3S1,ARHGAP28,ARL4D,ATP10A,AZI2,CDC42EP4,CEP68,CHMP3,CYBB,DIP2B,DTX4,EGR1,EIF5A2,FAM13A,FN1,FRMD4A,GPAM,HIF3A,HRH2,IRS2,KIAA1407,KRT17,LHFPL2,LSM11,LSS,MAGI1,MAPK9,MDGA1,ME1,NACC2,NAV2,NGFR,NID1,NOSTRIN,NRIP3,OPA1,OPALIN,PANX1,PAQR8,PARP11,PHACTR2,PPP2CB,PPTC7,RNF144B,SAMD5,SEC14L5,SEMA3A,SLC16A14,SMCR8,SULF1,SYT1,TPO,TSPYL5,TTC39B,UNC5C,USP13,ZNF518B
miR-615-3p (miRNAs w/seed CCGAGCC)		mature microrna	Activated	2.448	4.56E-05	ANO10,ASB13,B3GALT5,C1orf95,CHD5,CIT,CLIP2,CYTH3,DIP2B,DNAJC5,FAM212B,FBXW2,FNBP1,HIPK2,KIAA1407,KIAA1671,KIF5C,LRPAP1,LRRC73,MAP2K7,MAST4,MOB3A,MXD3,OLIG2,PACSIN1,PPM1F,PRKCG,RUFY3,SERPINE1,SERPINF2,SHF,SLC12A7,TMEM132D,TOMM7
miR-4785 (miRNAs w/seed GAGUCGG)		mature microrna		1.379	4.64E-05	ACACA,ADARB1,ALS2,AQP1,ATP6V0E1,CCDC88C,CTRL,DVL3,FAM3C,FTH1,GIT1,ISYNA1,KCNG1,MXD3,OLIG2,P2RY4,PHLPP2,PIM1,PLD5,RNF38,SLC9A8,TBC1D5,TINAGL1,TLE1,VANGL2,WDR6
miR-1208 (miRNAs w/seed CACUGUU)		mature microrna	Activated	2.335	4.76E-05	ABAT,ABCB10,ADAR,AMIGO2,ASTN1,CDC42EP4,CDS1,CRIPT,FLRT1,FRMD4A,FRMD6,FZD2,GLRA2,GPR180,GRAMD1C,HMBOX1,IL16,IRS2,ITGB1BP1,KCNB2,KIAA0513,LILRB3,MCPH1,MXD3,MYBPH,NAV3,OPTN,PAM,PFKFB2,RASL11A,RASSF8,RELN,RGS2,SLC23A2,SLC24A3,SLC39A9,SRSF3,STAC,TGFB2,TGFBR2,TOMM7,TTC39B
miR-139-5p (miRNAs w/seed CUACAGU)		mature microrna	Activated	5.145	4.76E-05	AAK1,ADCYAP1R1,AK3,ANK1,ANK2,APPBP2,AQP1,ARL4D,C17orf75,CACNA2D2,CAMK2D,CBFA2T2,CDK2AP1,CDS2,CLIC4,CREM,CTTNBP2NL,DNAJC5,DNER,ELL2,ELOVL5,ESRRG,FLT3,FOS,FRMD4A,GDF10,GLG1,GPR17,HIPK2,JUN,KCTD15,KIF5C,MAGI1,MAST4,NDRG4,OTUD1,OTUD7B,PCDHGB2,PCDHGC3,PFKFB2,PLEKHM3,RASSF8,RUFY3,SBK1,SLC23A2,SPOCK1,STK24,TBCEL,TMCC3,TMEM132D,TNFSF10,UHMK1,USP13,USP6NL,ZNF518B
miR-382-5p (miRNAs w/seed AAGUUGU)		mature microrna	Activated	4.330	4.78E-05	AAK1,ABCB10,APPBP2,ATP10A,BACE1,COL1A1,EDNRB,EIF5A2,FAM168B,HOMEZ,HTR4,IL6ST,LHFPL3,MATN2,NAV3,PAM,PFKFB2,PHACTR2,PKP2,PPTC7,RCAN2,RUFY3,SAMD5,SCN8A,SGK1,SGPL1,SHC4,SLC23A2,SLC25A30,SMOC1,SOD2,SPHKAP,SYT1,SYT10,SYT4,TPPP,TRDMT1,TSPAN2,WDTC1,XPR1
GNRH1		other		1.699	4.79E-05	CHAT,CREM,EGR1,EGR2,FOS,FST,JUN,JUNB,NOS1,PPP1R9B,RPLP1	370 (20)
estrogen receptor		group		0.943	4.91E-05	CALB1,EGLN2,EGR1,FGF1,FGF13,FN1,FOS,HRAS,HSPA1A/HSPA1B,JUN,JUP,KLF10,MAP1B,MMP9,NEDD9,PDYN,RGS2,SERPINE1,SHH,SLC9A3R1,SMAD6,TGFB2,TGFBR2,TIMP2,XBP1	387 (19)
miR-4251 (miRNAs w/seed CUGAGAA)		mature microrna	Activated	4.270	4.93E-05	AAK1,ACACA,ADCY7,ADIPOR2,ANGPTL2,ARHGAP28,C17orf75,C1QTNF5,CAPRIN1,COL11A1,CRIPT,CXCL10,CYTH3,DTNA,EGR1,ERO1L,EXPH5,FAM155A,FKTN,FOS,FZD7,GLG1,GRIN3A,HRH2,HS6ST3,ID1,IGSF3,KCNJ16,LAMA4,MAP1B,MCF2,MESDC1,NMNAT2,NRP1,NTSR1,OTUD1,PER1,PFKFB2,PLEKHH2,PPM1E,SCN8A,SLC25A38,SLC6A1,SYT10,TEP1,THSD7B,TSHZ1,TSPAN2,ZNF618
miR-3975 (miRNAs w/seed GAGGCUA)		mature microrna	Activated	3.389	4.95E-05	ALS2,ATP5L,AZI2,C1orf95,CAPZA1,CCDC155,CRY1,DVL3,ELOVL5,ENTPD1,EPS15,EPS8,FKBP5,FREM2,FTO,GRIK3,HCN4,HMGN1,ITK,KCNJ10,KCNK3,KRT77,MAGI3,MAPK9,NAV3,NRP1,OPALIN,PARP11,PLEKHO2,PPM1F,PPP1R1B,PRKCG,PRRG3,PRUNE2,RAB14,RASD2,SLC25A15,SLC25A38,SLC36A1,SPRY4,ST3GAL1,SYNGR1,TACR3,TNFSF10,TRIM25,TSPYL5,XKR8,ZKSCAN1
miR-1970 (and other miRNAs w/seed GUGUCAC)		mature microrna	Activated	3.812	4.99E-05	ANK2,ARRB1,ASB2,B3GNT2,CBFA2T2,CDK14,CORO2A,DIP2B,EPHB2,FAM126B,FOXO3,GAB2,GLG1,GLP1R,GRAMD1C,GRIK1,HMBOX1,HSPA5,HUNK,ITGB1BP1,KIAA0513,LGI2,LRRC4,MAN2A2,MAPK9,NCAM1,NIP7,PAFAH1B1,PFKFB2,PHKA2,PRUNE2,RNF10,SGK1,SGPL1,SPHKAP,SRSF3,TNFSF10,TOX2,TSC1,TTC8,UNC5D,ZNF25
lithium		chemical drug		0.863	5.13E-05	CDKN1A,CRHR1,DPP10,EGR1,FOS,JUN,MMP9,NCAM1,PDYN,PER2,SSTR2,TAC1,TACR1	212 (17)
THRB		ligand-dependent nuclear receptor		0.089	5.13E-05	ACACA,ATP5L,CXCL10,FOS,FSTL1,FZD7,HCN4,ID1,IGFBP2,JUN,MAPK8,ME1,NR4A1,PAM,PENK,PER1,PTGDS,STAT5B,TRH,Ugt1a7c,WNT2	254 (18)
miR-4677-3p (miRNAs w/seed CUGUGAG)		mature microrna	Activated	3.279	5.18E-05	ABLIM2,ACVR1B,ADCY7,ADCYAP1R1,ASTN1,B3GALT1,B3GNT3,CBFA2T2,CCDC77,CXCL13,DLGAP1,DOK3,EDNRB,FAM212B,GINS2,GPRIN1,IGSF3,ITGA10,ITGB1BP1,KCNA2,KCTD1,KIAA1644,KIAA1671,LATS2,LGR6,LSM11,MAN2A2,MEGF6,NCAM1,NEDD9,OTUD1,POFUT1,PPFIBP1,PRIMA1,PXMP4,RASD2,RASSF8,RCAN2,RIMS3,RNF38,SLC13A4,SMCR8,TBC1D5,UPB1,USP6NL,WDR6
miR-210-3p (miRNAs w/seed UGUGCGU)		mature microrna	Activated	2.452	5.18E-05	ACVR1B,ADCY7,AKAP7,ALDH5A1,ATP2B3,CACNA2D2,CORO2B,EFNA3,GNAT1,GPR17,HIF3A,KIF5A,MDGA1,MPEG1,MTMR9,NDRG4,NMNAT2,PCYT1B,RCAN2,RPL22,SLC16A14,SLC4A11,SLC6A1,STK24,TMEM132D,TSPAN31,TYW5,USP6NL,ZNF618
miR-4713-3p (miRNAs w/seed GGGAUCC)		mature microrna	Activated	3.883	5.24E-05	ABAT,ACTG2,AKAP2,ARHGEF11,CCDC155,CCDC88C,CHTF8,CLMN,CORO2B,CPLX2,CX3CL1,DENND2C,DGCR2,DLGAP3,ERLIN2,FAM168A,FMOD,FSTL1,GLG1,GNS,GPR153,HSPA5,IL16,IRAK3,ITGB1BP1,KIAA0513,KIAA1644,MCC,MDGA1,NCAM1,NOTCH4,NRIP3,NRP2,NTRK3,PAFAH2,PLEKHM3,PLEKHO2,PLVAP,PPFIBP1,PRKD2,RHOT2,RIMS3,RREB1,SCN8A,SERPINF2,SLC16A2,SLC39A9,SLC9A8,STAC,SYN2,SYNGR1,TOMM20,TSPYL4,VANGL2
miR-662 (miRNAs w/seed CCCACGU)		mature microrna		0.711	5.28E-05	ATF6,ATP13A4,ATP6V0E1,CAPRIN1,CDKN1A,CRIPT,DCAF7,DNAJB1,DNAJC5,DUSP5,EBF4,FBLN2,GANC,GDF10,GLI3,HAPLN4,HPCA,KCNK3,KCTD15,KIAA1147,KLF10,MAP1B,MICAL3,MRPS24,PCYT1B,PDCD6,PDXP,PDYN,PMEPA1,POFUT1,PPM1F,PRKD2,RBP4,SCARB2,SGK1,SLC16A14,TIMP2,TPPP,UNC5B,ZKSCAN1
miR-4691-5p (and other miRNAs w/seed UCCUCCA)		mature microrna	Activated	3.472	5.41E-05	ABCC1,ACACA,ADARB1,ARHGAP20,ARPP21,ATP2B3,B3GNT3,BACE1,C16orf62,C3orf18,CACNA2D2,CAMK2G,CHRNB2,CPLX2,CTH,CX3CL1,DDAH1,DGAT2,DTNA,ERLIN2,FAM212B,FLT3,FN1,FREM2,GALNS,GJA5,GLG1,GPC3,IGFBP2,IL6ST,ITK,JUN,KCNK3,KCTD9,KHNYN,LGI2,LNX1,MAP3K9,MMP9,NACC2,NGFR,NPAS4,NPTX2,NRIP3,OTUD7B,PAQR8,PCDHGB2,PCDHGC3,PFKFB2,PHKA2,PHLDA1,PHLPP2,PPFIBP1,PPP1R1B,PRKCG,PRRG3,PSD,PWWP2B,RASA3,RGS2,RNF152,SAMD5,SHF,SLC24A…
miR-3147 (miRNAs w/seed GUUGGGC)		mature microrna	Activated	2.424	5.65E-05	ABAT,ARHGAP9,ARHGEF11,ATP13A4,C1QB,CHD6,CHRNB2,COL11A1,CYB5D1,DHCR24,DNASE1L2,DVL3,FAM212B,FZD2,GABRA1,GANC,GLRA2,GNAT1,HPD,HTR4,IQSEC3,KIDINS220,MDGA1,MICAL3,OPRL1,PACSIN1,PAFAH2,PDCD4,PDYN,PPM1F,PRRG3,RGS14,SERPINF2,SLC12A7,SLC13A4,SLC24A3,SLC36A1,SRSF3,STRN,SV2B,SYN2,TJAP1,UST,VANGL2,WNT6,XDH,XKR8
miR-642a-5p (miRNAs w/seed UCCCUCU)		mature microrna	Activated	5.343	5.66E-05	AAK1,ABAT,ADAMTSL1,AP3M2,APPBP2,ARHGAP24,ARHGAP28,ARL3,ARPC5,ASTN1,ATF7,ATP6V0E1,B3GNT2,C3orf18,CEACAM1,CRHR2,DCAF8,ELAC1,ENTPD4,EPB41,EPB41L4B,ESRRG,EXOC8,FAM101B,FAM168A,FKBP5,FKTN,FLRT1,FREM2,FRMD6,GAB2,GJA5,GNAT1,GRAMD1C,HOMEZ,HUNK,ISYNA1,KHNYN,KIAA1147,KIF5A,KLF5,KLHL12,KRT77,LRRC4,LRRC55,LSS,MAN2A2,MICAL3,MLLT6,MPEG1,MRS2,MYADML2,NCAM1,NEDD9,NR4A3,NRP2,ORMDL2,OTUD7B,PDP1,PHKA2,PRLHR,PVRL1,R…
miR-31-5p (and other miRNAs w/seed GGCAAGA)		mature microrna	Activated	4.673	5.86E-05	ABLIM1,ACAP3,AKAP7,AMOTL1,ANGEL1,ARHGAP24,ARRB1,ASB13,CABLES1,CALR,CAMK2D,CASR,CDC42EP4,CHORDC1,CTIF,DACT2,DCAF8,DEPDC5,DHCR24,EDNRB,EIF5A2,EPB41L4B,FMOD,GNA13,GRIK3,HCN4,HIF1AN,HS6ST3,IGFBP7,KCTD14,KIF13B,KIF1B,KRT17,LATS2,LDOC1L,LRPAP1,LRRC55,MAP1B,NOS1,NR2C2,NRIP3,OPRL1,PAM,PARVA,PHACTR2,PNMA3,RAB14,RIMS3,RNF144B,RREB1,SHC4,SHF,SLC16A2,SLC17A8,SLC1A4,SLC39A9,SLC6A6,SLCO2A1,SPRY4,SRF,SRGAP3,SS1…
miR-3160-5p (miRNAs w/seed GCUUUCU)		mature microrna	Activated	5.336	5.87E-05	ABCB10,ADAMTSL1,AK3,AKAP12,ANKRD29,ARHGAP20,CD180,CDS1,CDS2,CHRNE,COA5,COQ10B,CTTNBP2NL,CYTH3,DIP2A,EDNRB,EPS8,FLRT1,FMOD,GNA13,GNS,IL6ST,KCNJ10,KCNJ3,KCNMB4,KCTD4,KDELC2,KIAA1147,KIAA1841,KIF1B,MIDN,NEDD9,NR4A3,PBX1,POU2F2,PPFIBP1,PRIMA1,RASGRF2,RILPL2,RNF38,RREB1,SCN8A,SGK1,SPHKAP,TACR3,TRDMT1,TRPM3,UHMK1,UNC13C,VASH2,VPS33A,WNT2
tert-butyl-hydroquinone		chemical reagent		1.216	5.89E-05	ABCC1,FLRT2,FOS,FTH1,GSTA3,GSTM5,HSPA5,JUN,JUNB,ME1,NEFH,SCG2,SERPINE1	312 (21)
miR-4471 (and other miRNAs w/seed GGGAACU)		mature microrna	Activated	3.418	5.95E-05	ABCB10,ABLIM1,ADAR,AMPH,ARPC2,B3GALT5,B3GNT2,CDS2,CLCN6,CLSTN2,COL14A1,DVL3,EPB41L4B,ESRRG,ETV5,GJA5,GMFB,GNL3L,GNS,GPR180,GRIK3,IGSF3,IRAK3,KCNC2,KCNJ10,KCTD4,KIF13B,KLHDC7A,ME1,MEGF6,NACC2,PARVB,PCDHA3,PDYN,PFKFB2,PIP4K2B,POU3F1,RBP4,RELN,SKAP1,SLC12A7,SLC15A3,SLC16A14,SLC16A2,SLC38A1,SLC39A9,SOX18,SPOCK1,SYN3,WIPF3,XPR1
palmitic acid		chemical - endogenous mammalian		1.388	5.96E-05	ACACA,ADCYAP1R1,ADIPOR2,ATF6,BACE1,CS,CYBB,DGAT2,FOS,GLP1R,HSPA5,IRS2,NPAS4,NR4A1,NR4A3,PROCR,SERPINE1,TNFSF10,XBP1	309 (20)
IL3		cytokine		1.954	5.96E-05	APBA2,ARHGDIB,ATF5,CALR,CDKN1A,CREM,EGR1,EGR2,FOS,GADD45B,GNA13,GPRIN1,Hrk,HRSP12,HSPA5,IMPDH2,JUN,JUNB,KIF1B,KPNB1,LATS2,NEDD9,NRP1,PIM1,Rpl29 (includes others),RPL5,RPS16,RPS7,SLC2A3,SLC3A2,TNFSF10,XBP1	279 (17)
decitabine		chemical drug		0.674	6.11E-05	ABCC1,ADAM23,AKAP12,ALDH1A2,ALOX5,ARHGDIB,CDKN1A,CELA3B,CHD5,COL1A1,COL6A3,CXCL10,DUSP1,EGR4,FN1,GADD45B,GPC3,HRASLS,HSPA1A/HSPA1B,IGFBP2,IGFBP7,JUNB,JUP,MMP9,NPTX2,NTSR1,PER2,PKP2,RASGRF2,RELN,RPL9,SEZ6L,SGK1,SLC2A3,SSTR2,TGFB2,TGFBR2,TIMP2,TNFRSF25,Tpm1	301 (18)
miR-4782-5p (and other miRNAs w/seed UCUGGAU)		mature microrna	Activated	3.086	6.13E-05	ADAMTSL1,AK3,ARC,ARHGAP24,ARHGAP28,ARPP21,C16orf62,C17orf75,CASR,CBS/LOC102724560,CDS1,COA5,CRIPT,CUX2,FKBP4,FNBP1,FNDC7,FRMD4A,GPR3,HIPK2,HMGN1,KCNA1,KIF1B,KLHL12,MAGI3,MAPK6,MBTPS2,NCAN,NRP2,PKP2,PPM1E,PPP1R1B,PTPN5,RIC3,SEC14L5,SEMA3A,SLC12A7,SLC38A1,STAC,SYT2,SYT9,TMTC4,TPD52L1,UNC5B,UNC5C,USP6NL,UST,ZMAT4
fluphenazine		chemical drug		1.963	6.14E-05	FOS,NR4A1,NR4A3,NTS
6,7-dinitroquinoxaline-2,3-dione		chemical reagent		1.732	6.14E-05	EGR1,FOS,JUN,JUNB	136 (7)
Nicotinic acetylcholine receptor		complex		1.000	6.14E-05	FOS,ID1,JUN,JUNB	327 (18)
6-cyano-7-nitroquinoxaline-2,3-dione		chemical reagent		-1.997	6.14E-05	EGR1,FOS,JUN,JUNB	182 (8)
miR-647 (miRNAs w/seed UGGCUGC)		mature microrna	Activated	5.161	6.18E-05	AAK1,ABCC1,ADCYAP1R1,AHNAK2,AKAP2,AMOTL1,ANK1,ANK2,APBA1,APBA2,ASB13,ATF7,BACE1,CAMK2G,CHMP3,CIT,CLMN,CPLX2,CRHR2,CRIPT,DNAJB1,DNAJC27,DVL3,EGR4,EIF4EBP1,ELMO2,FAM212B,FAM3C,FKBP4,FMOD,FN1,GINS2,GPR180,GRIK3,GRIN3A,HIF3A,HPCA,HUNK,KCTD4,KIAA1147,KLHDC7A,LDOC1L,LHFPL2,LRPAP1,MAP2K7,MAP3K9,OPTN,PBX1,PCDHA3,PLA2G4E,PNMA3,POFUT1,PPM1F,PPM1H,R3HDM1,RGS20,RNF144B,SARM1,SCN8A,SLC23A2,SLC25A25,SLC9A8,SMC…
miR-1237-3p (and other miRNAs w/seed CCUUCUG)		mature microrna	Activated	2.654	6.27E-05	AAK1,APPBP2,ARHGEF26,ARSB,ASTN1,CCDC64,COL6A3,CRELD2,DDAH1,DGAT2,DHCR24,EGR2,ERCC4,ESAM,FGF1,FRMD6,GABRA1,GJA5,GPR146,HTR7,IL6ST,KCTD15,KCTD9,KIAA0513,LILRB3,LIMA1,MATN2,MFSD2A,NKPD1,NRP1,PAM,PHLDA1,PLA2G4E,PMEPA1,POU2F2,PRKAA2,PROCR,RAB14,RASSF8,RILPL2,RIMS3,RNF141,RREB1,SGPL1,SLA2,SLC17A8,SLC2A3,TRIM44,TRPM3,UNC5C
miR-516a-3p (and other miRNAs w/seed GCUUCCU)		mature microrna	Activated	4.534	6.37E-05	AP3M2,ARHGAP20,ATF7,ATXN3,AZI2,CABLES1,CASC3,CBFA2T3,CCNH,CDS1,CLCN6,COL1A1,COL6A3,CORO2B,CRHR2,CS,DCAF7,DIP2A,DTX4,DUSP5,EFR3B,GRIK3,HTR7,KCNJ14,KLF5,KRT77,LHFPL3,MPEG1,OPALIN,PANX1,PAQR8,PARP11,PDCD4,PDE11A,PLA2G4E,PLEKHM3,POFUT1,PPM1F,PROM2,RASGRP3,RGS16,SEL1L,SEZ6L,SH3GL2,SLC2A3,SLC6A6,SMOC1,SNCA,SPON1,SRF,SSH2,STARD13,SULF1,SYT1,SYT4,SYT9,TBC1D24,TET1,TNR,ZKSCAN2
anisomycin		chemical - endogenous non-mammalian		1.780	6.38E-05	CYBB,DUSP1,EGR1,FOS,HSPA5,JUN,JUNB,MAPK8,NR4A1,SERPINE1	260 (22)
MAPK8	-1.000	kinase		0.698	6.53E-05	ADARB1,AQP1,CDKN1A,CEBPB,COL1A1,CYBB,DUSP1,EGR1,FOS,FTH1,Hrk,JUN,MAP3K9,MIF,MMP9,SHH,TAC1,TACR1,WNT6	319 (18)
BAPTA-AM		chemical reagent		-1.226	6.60E-05	CDKN1A,COL1A1,CXCL10,CXCL11,EGR1,FN1,FOS,JUN,NR4A1	277 (17)
estrogen		chemical drug		1.776	6.84E-05	CALB1,CDKN1A,CHAT,COL14A1,COL1A1,CYBB,DLG4,DUSP1,EGR1,FN1,FOS,FTH1,HSPH1,HTR1A,IGFBP2,JUN,JUNB,NFIL3,NGFR,NOS1,NR4A1,NTS,PENK,PIM1,PTGDS,SSTR2,TGFB2,XBP1	339 (23)
miR-767 (and other miRNAs w/seed GCACCAU)		mature microrna	Activated	4.127	7.30E-05	ABAT,ADCYAP1R1,ADIPOR2,AKAP7,ARPC5,ARPP21,B3GALT1,C11orf63,CBFA2T2,COL11A1,COL6A3,CORO2A,EPB41L4B,EPS15,FLYWCH1,FSTL1,FTO,GINS2,GMFB,GNS,HIF3A,IGSF3,ITK,KCNC1,KCTD9,KIAA0101,KIAA1671,KIF13B,MAPK9,MBTPS2,NAV2,NKPD1,OPRL1,PARVB,PPM1E,PROM2,RNF141,RNF217,SERTAD4,SLC16A14,SLC36A1,SMAD6,SNRK,SRSF3,SSH2,STK32B,TACR3,TET1,TOMM20,USP6NL,VPS37C,ZBTB8B,ZKSCAN2
miR-1286 (miRNAs w/seed GCAGGAC)		mature microrna	Activated	4.105	7.40E-05	ACACA,ADAMTSL1,ADARB1,ALS2,ARHGAP28,ASB13,BANP,CAPZA1,CDK5R1,CDS2,CEACAM1,CEP164,CTIF,CYBB,DIP2A,DNAJC5,DVL3,ELAC1,ENTPD1,ERN1,HIF1AN,HMGN1,IQGAP3,ITPKA,KCNK3,KIAA1147,KIF21B,KLHDC7A,LIMA1,LSM11,MAP1B,MAST4,MAU2,MRS2,MTMR9,ORMDL2,PCP4,PCYT1B,PHACTR2,PLEKHM3,PRKAA2,PTPN5,REEP3,RGS16,RIMS3,SBK1,SERPINF2,SH2D5,SLC38A1,SMOC1,SPOCK1,SRSF3,SSH1,ST3GAL1,STK32B,STRN,SYNGR1,SYT4,TMEM132D,TMEM132E,TPPP,TRI…
VEGFA		growth factor		0.893	7.45E-05	CDKN1A,CEACAM1,CLIC4,COL1A1,COX8A,CXCL10,CYB5B,DUSP5,EFNB2,EGR1,ETV5,FN1,FOS,ID1,ID3,JUNB,MMP9,NR4A1,PIM1,RASGRP3,SERPINE1,SOD2,TOMM20,UNC5B	319 (20)
LDL		complex		0.524	7.53E-05	CBS/LOC102724560,CDKN1A,CLIP2,CREM,CXCL10,CXCL11,CXCL13,CYBB,DUSP1,DUSP2,EDNRB,EGR1,FOS,GJA5,HSPA5,IGFBP2,JUN,MMP9,NR4A1,NR4A3,PANX1,SERPINE1,SOD2,TGFBR2,XBP1	267 (14)
glutamine		chemical - endogenous mammalian		0.942	7.69E-05	ASS1,ATF5,ATF6,CEBPB,DUSP1,FOS,HSPA1A/HSPA1B,HSPA5,IGFBP2,JUNB,NR4A1,THBS2,XBP1	318 (19)
ATF2		transcription regulator		-0.090	7.69E-05	ANGPTL2,DUSP1,DUSP5,EGR1,ENTPD1,FN1,FOS,Hrk,JUN,NTS,PENK,SOD2,TGFB2	307 (16)
ITGB1		transmembrane receptor		-0.442	7.69E-05	ABCC1,CDKN1A,COL1A1,EIF4EBP1,FOS,JUN,JUNB,LAMA1,LAMB1,MMP9,SERPINE1,SHH,TIMP2	301 (20)
miR-4525 (and other miRNAs w/seed GGGGGAU)		mature microrna	Activated	4.440	7.74E-05	ABLIM2,ACACA,AFAP1,AK3,ALDH5A1,ANK2,ARPP19,ARRB1,ARSB,ASB13,ASS1,ATF7,BEGAIN,CBFA2T2,CCDC155,CHRNB2,CLIP2,CLSTN2,CNIH2,CTIF,CYB5B,DDA1,DLGAP3,DNAJC16,DPP10,DVL3,EXOSC3,FAM212B,FGF1,FKBP5,FNDC7,FSTL1,FTO,GJC3,GLP1R,GRIN3A,HSF2BP,ID1,IL6ST,IQSEC3,KCNJ10,KIAA1644,KIF1A,MAGI1,MAP3K9,MAPK9,MCC,MESDC1,MIDN,MOB3A,MPEG1,NAV2,NCAN,NGFR,NKPD1,NOTCH4,NTRK3,NTSR1,NXPH4,PACSIN1,PCDHGB2,PCDHGC3,PELI2,PIK3R2,PL…
miR-3685 (miRNAs w/seed UUCCUAC)		mature microrna	Activated	3.681	7.77E-05	ADARB1,AMIGO2,AP3M2,APPBP2,ASTN1,BACE1,CAMK2D,CCNH,CEACAM1,CHRNE,CLMP,COLEC12,CXCL11,EPB41L4B,ERCC4,FN1,HRSP12,HSPA5,IFT20,IGSF3,IRAK3,KBTBD11,KCTD1,KIAA1671,KIF21B,KLHDC10,LGI2,MCPH1,OTUD1,PLD5,SEMA3A,STK32B,SYN3,TBCEL,TEP1,TOB2,TRDMT1,TSHZ1,ZNF334,ZNF518B
miR-335-5p (and other miRNAs w/seed CAAGAGC)		mature microrna	Activated	3.430	7.88E-05	ABLIM2,ACBD4,AKAP2,AP3S1,ARPC5L,ATP2B3,ATP2B4,C16orf62,CEP164,CPZ,CRKL,EBF4,EIF5A2,EPB41L4B,FMN2,FREM2,GJA5,GNS,GPR180,HIF1AN,HTR4,IRAK3,JUP,KCNC1,LRPAP1,LSS,MICAL3,MPPED1,MTMR9,NMNAT2,NOS1,NPAS2,NPAS4,NR4A3,PMEPA1,PPP1R9B,PRKAA2,PRUNE2,RASA3,RNF141,RUFY3,SEC14L5,SLC25A15,STK24,STX17,SYN2,TMEM132D,TSC1,ZBTB40,ZBTB8B,ZDHHC8
Pka		complex	Activated	2.472	7.91E-05	ARC,CDKN1A,CEBPB,CREM,CXCL10,DUSP1,EGR1,FOS,JUN,JUNB,NR4A3,NTS,PENK,PPP1R1B,RGS2,SGK1,SHH	287 (20)
NUPR1		transcription regulator	Activated	2.897	8.00E-05	ACSS1,AKAP12,ALDH5A1,ANGEL1,ANK1,ARHGEF26,CACNA2D2,CCDC77,CEBPB,CHTF8,CNIH2,COA5,CYB5B,DHCR24,DNMT3B,DUSP5,ELL2,FGF1,FOXO3,GAB2,IRS2,KIF23,LHFPL2,MAGI1,MRS2,NFIL3,NGFR,P4HA2,PCYOX1,PHLDA1,PIM1,PLEKHM3,PLK3,PPFIBP2,RILPL2,SAMHD1,SERPINE1,SH2D5,SLC6A6,SRF,TEP1,UNC5B,XBP1
miR-4514 (and other miRNAs w/seed CAGGCAG)		mature microrna	Activated	3.708	8.04E-05	ABLIM2,ACAP3,ALDH3B1,AP3M2,AQP1,ARHGEF12,ATP1A1,ATP2B3,C3orf18,CABLES1,CDC42EP4,CEP164,CRKL,CS,CYP4V2,DVL3,EFNB2,EGR1,ENTPD4,EPB41,ERCC4,ESRRG,FAM168B,GLG1,GPR17,GRIK3,H6PD,HIF1AN,HIF3A,HTR5A,ITGA10,KCND3,KCNG1,KCTD15,KIAA0513,KIF21B,LSS,MAP2K7,MCF2,ME1,MIDN,MOB3A,MPEG1,MTMR9,NACC2,NAV2,NDST1,NFIL3,NGFR,NXPH4,OTOF,PAM,PAQR8,PDE11A,PFAS,PIM1,PLA2G5,PMEPA1,PNPLA2,PPM1H,PPP1R1B,PSD,PVRL1,RASD2,RASSF…
miR-4446-3p (miRNAs w/seed AGGGCUG)		mature microrna	Activated	4.375	8.09E-05	AAK1,ACAP3,AGAP2,AHNAK2,ATXN3,BACE1,CABLES1,CALR,CAMK2G,CAPRIN1,CDC42EP4,CDS2,CHD5,CNIH2,CPLX2,DNAJB1,DNAJB5,DTNA,EPB41,FAM13A,FKBP4,FKBP5,FSTL1,FZD7,GAB2,GINS2,GIT1,GLG1,GNAT1,GNG10,GPRIN1,HIF1AN,HIF3A,HIPK2,HRH2,HS6ST3,HYAL1,KCTD15,KCTD9,KHNYN,KIAA0513,KIF23,LNX1,MAP3K9,MAST4,MDGA1,NAPB,NCAM1,NGFR,NR2C2,NTSR1,OPRL1,OTOF,PDLIM7,PLA2G4E,PLVAP,PRDM6,PROM2,PTPRN,RIC3,SARM1,SLA2,SLC12A7,SLC24A3,SLC2…
KCNK9	-1.000	ion channel		-0.308	8.11E-05	CALB1,ECEL1,GADD45B,KCNK3,LYPD3,SEZ6L,SSTR2,SV2C,TAC1
miR-3170 (and other miRNAs w/seed UGGGGUU)		mature microrna	Activated	3.169	8.17E-05	AAK1,ALS2,ATP2B4,ATP5L,B3GNT3,CHRNB2,CHTF8,COL1A1,CORO2A,DDA1,DLG3,DPP10,EPB41,FMOD,FN1,FTO,GABRA3,GALNS,GNAT1,IGSF3,KCNJ10,KCNJ16,KRT77,MAFF,MAML2,NCAN,NDRG4,NEDD9,NIP7,OTUD7B,PAM,PARVB,PDCD4,PENK,PIP4K2B,PLA2G5,PLEKHH2,PPM1H,PPP1R9B,PRRG3,PRUNE2,SEZ6L,SHC4,SLA2,SLC22A6,SLC25A30,SLCO2A1,SSH2,SSTR2,ST3GAL1,STK32B,TANC2,THBS2,TIPRL,TNNC1,TPPP,TRA2A,TRH,UBE2B,VPS33A
BMP2		growth factor		1.729	8.18E-05	ALDH1A2,ATF6,CALB1,CDKN1A,CLIC4,COL1A1,ESRRG,FN1,FOS,FST,GADD45B,ID1,ID3,JUN,JUNB,KLF10,MMP9,NTRK3,SMAD6,TAC1,TNNI3,XBP1	333 (20)
miR-3692-3p (miRNAs w/seed UUCCACA)		mature microrna	Activated	2.883	8.22E-05	ABCB10,ANGEL1,ARL3,ARPP19,ARSB,ATP1A1,B3GNT2,CADPS,CAPZA1,CBLB,CDR2,COL1A1,CORO2A,CYP4V2,DHCR24,DNER,ELOVL5,ETV5,EXOSC3,FKBP5,FN1,FNBP1,FOS,GJA5,GLG1,GNAT1,GPR180,GRIN3A,H6PD,HS6ST3,HSPH1,HTR7,IGSF3,JUNB,KCNC1,KCTD9,KIAA1841,KIF5C,KTI12,MATN2,MBTPS2,MCC,MESDC1,NID1,OLIG2,PDP1,PELI2,PPM1E,PPP2CB,PROCR,PROM2,PTPRZ1,RASSF8,RIC8B,RNF38,RTN2,RUFY3,SEMA3A,SLCO2A1,SNRK,SNX30,STXBP6,TMEM100,TRDMT1,TRIM44…
miR-4708-5p (miRNAs w/seed GAGAUGC)		mature microrna	Activated	3.367	8.38E-05	ADARB1,ADCYAP1R1,ADD2,AMIGO3,ANGPTL2,CAPZA1,CHD6,CLCN6,DENND2C,DISP2,EFR3B,FAM101B,FKBP1A,FKBP4,FST,GJB5,GLI3,HAPLN4,HPCA,HTR4,KCNC1,KCND3,KIAA1644,KLHDC10,MAU2,MBTPS2,MOB3A,NOS1,PAFAH2,PIK3R3,POFUT1,PPP1R9B,REXO2,RNF166,SEZ6L,SH3GL2,SLC25A30,SLC9A5,SPEG,ST3GAL1,STRN,SYT9,TACR1,TRAIP
cyclosporin A		biologic drug		-0.451	8.63E-05	ABLIM1,ATP1A1,C4A/C4B,CACNG5,CALB1,CASR,CBLB,CDKN1A,COL1A1,EDNRB,EGR1,EGR2,ELL2,FKBP5,FN1,FOS,FREM2,FST,HSPA5,ID3,IL16,JUN,KCNK3,LYPD3,MAPKBP1,MIF,MMP9,NOS1,NR4A1,PAM,PDCD4,SERPINE1,SHH,SLC23A2,TNFSF10,Tpm1,TRA2A,ZNF76	334 (23)
miR-4436b-5p (miRNAs w/seed UCCACUU)		mature microrna	Activated	3.745	8.77E-05	ABCC1,ADARB1,ARPC5L,ATXN3,CAPRIN1,CASC3,CHD6,CHRNB2,COA5,DCAF7,ERO1L,FBLN2,FKBP4,FN1,GAB2,GNA13,HTR7,IER5,KCNC2,KIF5C,MEGF10,MTR,NAV3,NEDD9,NOS1,NRP1,OTUD1,PAM,PDCD4,PDP1,PELI2,PHLDA1,PHLPP2,PLD5,PROM1,RUFY3,SCARB2,SCN5A,SEPN1,SHC4,SLC25A15,STOX1,SYT10,TACR1,TBCEL,TGFB2,TIPRL,TMEM196,TNFSF10,TRIM44,TSPAN2,TTC39B,WIPF3,ZMAT4,ZNF618
miR-4449 (miRNAs w/seed GUCCCGG)		mature microrna	Activated	2.014	8.84E-05	ABLIM1,AGAP2,ANGPTL2,B3GALT5,C11orf96,CAPN5,CLIP2,DIP2A,DISP2,ELFN1,ETV5,FLYWCH1,FRMD4A,HIF1AN,KIAA1147,KLHDC7A,LRRC10B,LRRTM1,LYPD6,MAST4,NACC2,NCAM1,NPAS2,NPAS4,OLIG2,OSR1,PNMA3,PREX1,RHOT2,SCN8A,SERPINF2,SLC25A38,SLC2A3,SPEG,TCF15,TMEM132E,TSC1
miR-2115-5p (miRNAs w/seed GCUUCCA)		mature microrna	Activated	5.250	9.09E-05	AP3M2,ARPP19,BMF,C4A/C4B,CALB1,CHD6,COL11A1,CORO2B,CRIP3,CRKL,DEPDC5,DIP2A,DISP2,DNAJC16,DNAJC27,DNAJC5,FAM101B,FAM13A,FAM3C,FKBP5,FKTN,GRIK3,HMBOX1,IQSEC3,ITK,KCNA2,KCNJ14,LHFPL3,MAN2A2,MGAT3,MPEG1,MRS2,MYADML2,NAV2,NAV3,NCAM1,NOS1,NTRK3,OPRL1,PAQR8,PDE11A,PFKFB2,PIK3R3,PPM1E,PPM1L,RAB14,RIC8B,SEMA3A,SGK1,SLC2A3,SRSF3,SULF1,SV2B,SYT9,TBCEL,TMEM132E,TRIM44,USP22,WDFY2,ZBTB40,ZKSCAN2
PDGFB		growth factor		1.206	9.13E-05	COL1A1,EGR1,FGF1,FN1,FOS,FOXO3,MMP9,MYL6,NR4A1,PHLDA1	282 (18)
miR-6862-5p (and other miRNAs w/seed GGGCAUG)		mature microrna	Activated	4.368	9.20E-05	ACBD4,ADCYAP1R1,ALS2,ANKRD29,ARHGAP24,ARPP19,ATP2B4,BEGAIN,BICC1,CACNA2D2,CADPS,CASC3,CMPK2,CRHR1,CRIP3,DDA1,DDAH1,DNAJC16,ERLIN2,FGF1,FLYWCH1,GABRE,GLP1R,GNA13,H6PD,HPCA,KCNC1,KCNG1,KCTD4,KIAA1671,LETM1,LGI2,LSS,MAGI3,MDGA1,MGAT3,MICAL3,NAV2,NDRG4,NID1,NPTX2,PCYT1B,PDYN,PFKFB2,PHLPP2,PLA2G4E,PNMA3,PPP1R9B,PVRL1,RAB11FIP4,RASD2,RIMS3,SAMD5,SEC14L5,SEPN1,SEZ6L,SLC24A3,SLC38A1,SLCO2A1,SMAD6,SPATA2L…
miR-132-3p (and other miRNAs w/seed AACAGUC)		mature microrna	Activated	3.792	9.37E-05	ABCA12,ADAMTSL1,ANKRD29,ARHGEF11,ASB1,C16orf62,CABLES1,CAPRIN1,CBFA2T2,CDC42BPA,CDKN1A,CLMN,COA5,COL11A1,DCAF8,EGR1,EPB41,EPHB2,ESRRG,FOXO3,FRMD6,GMFB,GRASP,HUNK,KCTD14,KCTD15,KIAA1644,KIF21B,KLHDC10,LSM11,MAGI3,MAPKBP1,MMP9,MPEG1,NACC2,NMNAT2,NR2C2,PAM,PANX1,PARP11,PFAS,PIK3R3,PPM1E,PPP2CB,RUFY3,SEMA6A,SLC1A4,SLC23A2,SLC25A28,SLC6A1,SLFN5,SNX30,SOD2,SSH2,SYN2,TCF15,TGFB2,TJAP1,TSPYL5
miR-3929 (and other miRNAs w/seed AGGCUGA)		mature microrna	Activated	4.258	9.40E-05	ABCB10,ABCC1,ALS2,AMIGO3,AP3M2,ARF4,ARHGEF26,ATXN3,CLSTN2,CRIP3,CRIPT,DCAF7,DLG3,DYNLL1,EIF5A2,EPB41,FKBP4,FMNL2,GAB2,GUCY1A3,HIF3A,KANK4,KCNJ10,KHNYN,MTSS1,NAV2,NRP2,PARP11,PCYT1B,PELI2,PHACTR2,PHLDA1,PHLPP2,PIP4K2B,PQLC1,REEP3,RGS2,RUFY3,SGPL1,SLA2,SLC12A7,SLC22A13,SLC25A38,SLC39A9,SNCA,STEAP2,SYN3,SYNGR1,TBC1D24,TBC1D5,TMCC3,TMEM132D,TNFSF10,TRH,TRIM25,TSPYL4,UHMK1,UNC5D,UQCR11,UST
miR-3614-5p (miRNAs w/seed CACUUGG)		mature microrna	Activated	3.541	9.56E-05	ADAR,ANK2,ARSB,ATF7,ATP2B4,CHRNB2,COLEC12,CS,CSNK1G2,DIP2A,DPP10,FREM2,HAPLN4,HPCA,KCTD14,KDELC2,MAP3K9,MAPK9,MAPKBP1,MEGF10,MPPED1,NCAM1,NEFH,OTUD7B,PDXP,PENK,PIP4K2B,PLD5,PPM1H,SH3GL2,SLC39A9,SLC9A8,SNCA,SNRK,SRCIN1,SYN3,SYNGR1,TACR1,TIPRL,TSPAN31,UBE2B,VANGL2,ZBTB40
plicamycin		chemical drug		1.383	9.57E-05	CDKN1A,COL1A1,CX3CL1,CYP4V2,EPS8,FOXO3,ID1,IER5,MIF,PPP1R1B,PROM1,SERPINE1,TESC,TGFBR2	263 (16)
istradefylline		chemical drug			9.64E-05	PENK,PPP1R1B,TAC1	133 (5)
atipamezole		chemical drug			9.64E-05	EGR1,FOS,JUNB
2-amino-3-phosphonopropionic acid		chemical - endogenous mammalian			9.64E-05	EGR1,FOS,JUNB	171 (7)
FBXW7		transcription regulator		-1.043	9.76E-05	COL1A1,DGAT2,GPAM,JUN,KLF5,NOTCH4,SERPINE1	299 (14)
miR-519a-3p (and other miRNAs w/seed AAGUGCA)		mature microrna	Activated	3.604	9.80E-05	ANKRD29,ARHGAP24,ARPP21,CDC42BPA,CEP164,CRIPT,CUX2,CYP4V2,DNAJC16,EIF5A2,ENTPD4,ERCC4,FAM126B,FAM13A,FAM155A,FKBP5,FOXG1,FRMD6,GABRA1,GADD45B,GUCY1A3,HIF1AN,KCNC2,KIF23,LATS2,LRRC55,MAB21L1,MAGI3,MAP1B,MAP3K9,MCPH1,MXD3,NPAS2,NRP2,NTSR1,OTUD7B,PCYOX1,PHLPP2,PLA2G5,PPTC7,PSD,R3HDM1,SMCR8,SMOC1,SNRK,SNX29,SOD2,SSH1,SSH2,SYT10,TANC2,TGFBR2,THBS2,TNFRSF21,TOM1L2
methamphetamine		chemical drug		0.910	9.89E-05	ABCC1,CREM,DRD2,EGR1,FOS,JUN,MMP9,NR4A1,NTS,PDYN,TAC1,TIMP2	311 (20)
miR-499-5p (and other miRNAs w/seed UAAGACU)		mature microrna	Activated	3.768	9.92E-05	AAK1,ABAT,ADAM9,AP3S1,ATXN3,AZI2,C17orf75,CDK14,CDKN1A,CXCL11,DUSP11,EDNRB,ERCC4,ERO1L,FAM168A,FAM168B,FKBP4,FKBP5,FLRT2,GABRA1,GMFB,GPR180,H6PD,IRS2,KIDINS220,LHFPL2,LIMA1,LRRTM1,MAN2A2,MAP1B,MAPK6,MAST4,NAV2,PDCD4,PHLPP2,PIM1,PRKAA2,SH2D5,SLC41A1,SNRK,SRCIN1,STEAP2,STRN,SYT1,THBS2,TMEM100,TMTC4,TRDMT1,ZNF518B
miR-3622b-5p (miRNAs w/seed GGCAUGG)		mature microrna	Activated	2.944	9.95E-05	ADCYAP1R1,ALDH3B1,ALS2,ANGEL1,ARPP19,CADPS,CRHR2,CYP4V2,CYTH3,DDA1,DENND2C,DEPDC5,DNAJB5,DNAJC16,DVL3,ERCC4,EXTL3,FAM126B,FAM168B,FLYWCH1,GABRE,GSTM5,H6PD,IQGAP3,KCNJ16,KCTD15,KIAA1671,KIF1A,KIF23,LYPD6,MAN2A2,MAP3K10,MAP3K9,MCPH1,MGAT3,NCAM1,NCAN,NDRG4,NKPD1,NOS1,NRIP3,PARD6A,PLA2G4E,PLEKHO2,PNMA2,PPFIBP1,PPP1R9B,PSD,RASD2,RNF144B,RPL22,SEZ6L,SLC9A3R1,SLCO2A1,SMOC1,SRGAP3,STEAP2,THBS2,TJAP1,TRDM…
miR-4417 (miRNAs w/seed GUGGGCU)		mature microrna	Activated	3.588	1.01E-04	ABLIM2,ACACA,ACVR1B,ADD2,ALS2,AMIGO3,APBA1,APPBP2,ARC,C1orf95,CAPN5,CCDC64,CHRNE,CLSTN2,CNIH2,DRD2,ERN1,ETV5,FAM212B,FGF1,FLYWCH1,FMNL2,FRMD4B,FSTL1,GABRE,GLI3,HS6ST3,ISOC1,KCNC2,KCNJ16,KLHDC7A,LETM1,MAGI1,MAP3K9,MDGA1,MGAT3,MLLT6,MOB3A,MTSS1,NDRG4,NKPD1,PAFAH2,PER2,PLA2G5,PLD5,PPM1H,PPP1R1B,PVRL1,R3HDM1,RASA3,RIC8B,SARM1,SBK1,SERPINE1,SLC25A15,SLC25A25,SLC2A3,SLC9A8,SLCO2A1,SMOC1,SNAI3,SPATA2L,S…
miR-4650-5p (miRNAs w/seed CAGGCCU)		mature microrna	Activated	2.807	1.02E-04	ANGEL1,AQP1,ARHGEF11,ASB13,ATP2B4,BEGAIN,CALR,CBFA2T2,CBFA2T3,CCDC64,CCDC88C,CDR2,CHRNB2,CPLX2,CRKL,CYB5B,DDRGK1,DGCR2,DIP2A,DLG3,DUSP11,EDNRB,ERO1L,ESAM,FAM155A,GPR146,GPR153,ITGA10,ITGB1BP1,KCNJ14,KIAA1671,KIF13B,LGR6,LRPAP1,LYPD6,MAFF,MAP2K7,MGAT3,MICAL3,MYBPH,NRD1,NTSR1,PCYT1B,PHACTR2,PIK3R3,PMEPA1,PPP1R1B,PPTC7,PQLC1,PRIMA1,PRRG3,PSD,PTPN5,RILPL2,RTN2,SAMHD1,SLC23A2,SLC25A15,SLC25A25,SLC39A9…
miR-669d-5p (and other miRNAs w/seed CUUGUGU)		mature microrna	Activated	3.753	1.03E-04	ARHGDIB,C3orf18,CEACAM1,CIT,DPP10,EGR1,FOXO3,FRMD4A,GALNS,ISOC1,KCNA2,KCNC1,LHFPL3,LILRB3,NCAN,NID1,NIP7,OPALIN,PAH,PDCD4,PDP1,PER2,PIK3R3,PLEKHM3,RASSF8,RNF10,SLC6A6,SPON1,STRN,STX17,TIMP2,USP6NL,ZKSCAN1,ZNF25
miR-4316 (miRNAs w/seed GUGAGGC)		mature microrna	Activated	2.298	1.03E-04	ABLIM2,ADCYAP1R1,AHNAK2,ARRB1,B3GALT5,C1orf95,CBFA2T2,CDK5R1,CORO2B,CX3CL1,CYB5D1,CYP4V2,DENND2C,DGAT2,DIP2A,DLK2,DOK3,EBF4,EFR3B,EPHB2,FBXW2,GLI3,HIF3A,KHNYN,MAN2A2,MAPKBP1,MICAL3,MXD3,NTRK3,NUDT3,NXPH4,OPA1,PFKFB2,PPP1R1A,PQLC1,PRIMA1,PRUNE2,PXMP4,RAB11FIP4,RAB14,REEP3,REM2,SH2D5,SLC23A2,SLC35E4,SNAI3,SPOCK1,SSH1,SSTR2,SYT2,TMEM196,TMTC4,TSPYL4,UPB1,USP22,VASH2,WIPF3
testosterone		chemical - endogenous mammalian		0.805	1.05E-04	CA3,CDKN1A,CRHR1,CRHR2,DHCR24,EGR1,FAM89B,FN1,FOS,FST,GMFB,HCN4,HSPA1A/HSPA1B,ID1,ID3,IRS2,JUN,Mx1/Mx2,NGFR,NOS1,PDYN,RPL21,SHBG,SHH,SNCA,SOD2,SSTR2,SYT11,TGFB2,TGFBR2,UBE2B	387 (21)
miR-4450 (and other miRNAs w/seed GGGGAUU)		mature microrna	Activated	2.852	1.05E-04	ACACA,AKAP12,APPBP2,ARL3,ATP2B4,BMF,BPGM,CACNA2D2,CCDC155,CYP4V2,DOK3,ERLIN2,FAM13A,FKBP5,FLYWCH1,GIT1,GJC3,GNL3L,GPR180,HCN4,HMBOX1,HSF2BP,KRT77,LYPD6,MAGI3,MEGF6,MMP9,MUC6,MYADML2,OPALIN,ORMDL2,PAH,PDP1,PDYN,PHACTR2,PIP4K2B,PKP2,PLEKHO2,PRIMA1,RGS16,RUFY3,SLC25A38,SLC6A1,SPHKAP,SYNRG,TBC1D5,TNFSF10,UNC5C
SLC6A3		transporter		1.820	1.06E-04	CDK5R1,DLG4,DRD2,DYNLL1,NTS,PPP1R1B	308 (19)
miR-4710 (miRNAs w/seed GGUGAGG)		mature microrna	Activated	3.830	1.10E-04	ANGPTL2,APBA2,ARHGEF11,ARL3,BACE1,C1orf95,CACNA2D2,CAPRIN1,CDC42BPA,CDK5R1,CLIC4,CLSTN2,CORO2A,CORO2B,CREM,CXCL10,DLGAP3,DLK2,DNAJC27,DRD2,DUSP26,EPHB2,FAM168B,FAM89B,FGF1,FREM1,GANC,GLG1,GNAT1,HAPLN4,HIF3A,HTR5A,KCNC1,KCNK3,KIAA1671,LRPAP1,LYZL4,MAPKBP1,MDGA1,MLLT6,MOB3A,MYADML2,NID1,NTRK3,PARVA,PFAS,PLVAP,PPM1F,PPP1R1A,PPP1R1B,RAB11FIP4,REEP3,REM2,RIC8B,SARM1,SH2D5,SH3GL2,SIRT7,SLC16A2,SLC35E4,…
losartan potassium		chemical drug		-1.519	1.11E-04	AQP1,ATP1A1,COL1A1,CREM,CYBB,EGR1,FN1,FOS,HSPA5,MMP9,NOS1,SERPINE1,TGFB2,TGFBR2,XBP1	346 (19)
SP1		transcription regulator		0.024	1.14E-04	ACSS1,AKAP12,ALOX5,ANK1,ASS1,BACE1,CBS/LOC102724560,CDKN1A,CEACAM1,CEBPB,COL1A1,CRYAB,CTH,CXCL10,DHCR24,DRD2,EGR1,FN1,FOS,HBB,HSPA5,JUN,LAMA1,MMP9,NGFR,NOS1,PENK,PIM1,PREX1,PROCR,PROM1,SERPINE1,SGK1,SLC2A3,SOD2,SPTB,TGFB2,TGFBR2,TIMP2,TNFSF10,TNNC1,TRH	300 (19)
miR-4776-3p (miRNAs w/seed UUGCCAU)		mature microrna		1.808	1.16E-04	AAK1,AMOTL1,AMPH,ARHGEF26,AZI2,BICC1,CDR2,CHD6,COL11A1,DIP2B,DTX4,EIF5A2,ENTPD1,EXPH5,FAM212B,FKBP5,FKTN,GJA5,HMGN1,HOMEZ,HVCN1,IQSEC3,KCTD4,LGI2,LRAT,MAGI1,MARCH11,MTMR9,NACC2,NR4A3,OPTN,PAQR8,PCDHA3,PCYOX1,PFKFB2,PIK3R2,PKP2,PMEPA1,RNF144B,SCN5A,SEZ6L,SLC16A2,SLC35E4,SPEG,SRSF3,STRN,TBCEL,TNFRSF25,TSPAN31,UBE2B,WIPF3
miR-571 (miRNAs w/seed GAGUUGG)		mature microrna	Activated	3.765	1.18E-04	ADD2,CHTF8,CIT,CLSTN2,COL14A1,CUX2,EPB41,EPB41L4B,EPHB2,ERLIN2,FKBP5,GINS2,GLG1,GNAT1,GPR3,GRIN3A,IL6ST,KCNC1,KCNJ10,LAMA1,MAGI3,MCC,MCPH1,MYADML2,NIP7,NRP2,OPALIN,PLA2G5,PPM1L,PRKCG,RIMS3,RUFY3,SELV,SLC36A1,SSH1,STRN,TMCC3,TRPM3,TSPAN2,XDH
miR-4318 (miRNAs w/seed ACUGUGG)		mature microrna	Activated	2.918	1.18E-04	ADCYAP1R1,ADD2,ARPP21,ATF7,CCDC64,CIT,CYP4V2,DCAF8,DIP2B,DTNA,EFNB2,EPB41,EXOC8,FKBP5,FN1,GLI3,GNAT1,GPRIN1,GRIN3A,HUNK,IQGAP3,ITGA10,KCNA2,KLHDC10,LHFPL2,LHFPL3,LRRC4,MAGI3,MCC,MEGF10,NCAM1,NMNAT2,NPAS2,NR2C2,PAM,PPFIBP2,PPM1H,PXMP4,REEP3,RPS7,SH2D5,SLC16A2,SMOC1,SNRK,STARD13,SYT1,TACR1,TSPAN2
miR-219a-5p (and other miRNAs w/seed GAUUGUC)		mature microrna	Activated	3.761	1.18E-04	ABCB10,ADD2,AKAP12,ALOX5,ARHGEF12,CAMK2G,CBFA2T3,CHD5,CLIP2,CXCL11,DDAH1,EFNB2,ETV5,FAM126B,FBXW2,FRMD4A,GADD45B,GNL3L,GRIK3,KIF1B,NDRG4,NPAS2,NR2C2,PHACTR2,PIK3C2G,PRKAA2,RASSF8,RELL1,SCARB2,SCN5A,SLC36A1,SLC38A1,SLC41A1,SNRK,SYT4,SYT5,TANC2,TGFBR2,THSD7B,TMEM98,TOB2,TSPAN2,XPR1,ZNF827
miR-196a-5p (and other miRNAs w/seed AGGUAGU)		mature microrna	Activated	4.073	1.19E-04	AAK1,APBA1,ARHGAP20,ARHGAP28,ARPP19,ATP5L,AZI2,CASC3,CBFA2T3,CDR2,COL14A1,COL1A1,DIP2A,DNAJC27,EDNRB,ELMO2,EPB41L4B,EPS15,ERLIN2,EXOC8,FLRT1,GLG1,GUCY1A3,KCNJ10,KLHDC7A,LAMA4,MAPK9,MAST4,MRS2,NAV2,NOSTRIN,NR2C2,PBX1,PCYT1B,PDE11A,PRUNE2,RELL1,RNF10,RNF5,SEMA3A,SLC35F4,SLC39A9,SMAD6,SMCR8,STEAP2,SYT9,TMEM196,TSC1,TYW5,VPS33A
cyclic AMP		chemical - endogenous mammalian	Activated	2.543	1.19E-04	ARC,ASS1,CDKN1A,CEBPB,CREM,CRYAB,EGR1,EGR2,FN1,FOS,JUN,JUNB,KCNA1,KIF23,MMP9,NOS1,PAH,PENK,PER1,PPP1R1B,RBP4,SERPINE1,SOD2,TNFSF10,TRH,VGF	276 (19)
miR-378a-3p (and other miRNAs w/seed CUGGACU)		mature microrna	Activated	4.095	1.19E-04	AAK1,ADAR,ADD2,BACE1,CD180,CDC42BPA,CHORDC1,COQ10B,CORO2A,CRKL,CYTH3,DNAJB5,ELAC1,FKBP5,FNBP1,FOXG1,GNA13,GNAT1,GPR180,KCNJ10,KIAA1407,LETM1,MAFF,MAPK9,NCAN,NGFR,NPAS4,NR2C2,OTUD7B,PAFAH1B1,PAQR8,PARVA,PDE11A,PDXP,PIK3R3,PVRL1,RAMP1,RNF144B,SARM1,SCN5A,SEC14L5,SLC38A1,SLC39A9,SLC6A1,SLC9A8,SMOC1,SPEG,SRSF3,SSH2,SULF1,SYN2,TANC2,TBC1D24,TOB2,TRDMT1,TRIM44,TSPYL4,USP6NL
N-acetylsphingosine		chemical reagent		1.384	1.20E-04	CDKN1A,CEBPB,COL1A1,CRYAB,FOS,GSTM5,JUN,SERPINE1,SOD2	333 (21)
bisindolylmaleimide I		chemical - kinase inhibitor		-0.011	1.21E-04	CDKN1A,EGR1,EIF4EBP1,FN1,FOS,HSPA5,KCNC1,MMP9,POU2F2,PTGDS,SERPINE1,SOD2,TNFSF10,TNNT2	230 (18)
miR-875-3p (miRNAs w/seed CUGGAAA)		mature microrna	Activated	4.020	1.21E-04	ABCA12,AHNAK2,ANKRD45,ATF7,ATP5L,B3GALT1,BPGM,CA8,CAPRIN1,CHD5,COL14A1,CYB5D1,CYBB,DHRS3,DNAJB1,ETV5,FNBP1,FNDC1,GABRE,GPR3,GRIK1,H6PD,HIPK2,KLHL12,LSS,MAGI3,MAP1B,MAST4,MCC,MEGF10,MRS2,NDRG4,NRP2,OPA1,PAM,PELI2,PFKFB2,PKP2,PPM1E,RANBP3L,RCAN2,RELL1,SCN5A,SYT1,SYT9,TANC2,TMEM196,TNFSF10,UST
TET1	-1.000	other	Activated	2.200	1.22E-04	ARC,EGR2,EGR4,FOS,NPAS4
trichostatin A		chemical drug		0.207	1.28E-04	AFP,AKAP12,APPBP2,BIK,CDKN1A,CHAT,COL6A3,COLEC12,CREM,CXCL10,CYBB,CYP46A1,DNMT3B,DRD2,DUSP1,FNBP1,FOS,GSTA3,HBB,ID1,ID3,JUP,LIMA1,MMP9,NR2C2,NRP1,PAFAH1B1,PAH,PBX1,PENK,PIM1,PPP1R12C,RELN,RNF5,SEMA3A,SEZ6L,SGK1,SGPL1,SIRT7,SRF,TGFBR2,TIMP2,TNFSF10,UNC5C,XBP1	290 (18)
miR-1256 (miRNAs w/seed GGCAUUG)		mature microrna	Activated	3.618	1.28E-04	ARHGAP20,ARPP21,ARRB1,CDS2,COL6A3,CREM,CUX2,CYBB,CYTH3,EXPH5,FLRT2,HTR4,IRAK3,ISOC1,KANK4,KCTD15,KDELC2,LRRC55,MAGI1,MAPK9,NDST1,NOS1,OTUD1,P2RY4,PDE11A,PRUNE2,R3HDM1,SEZ6L,SLA2,SLC16A14,SLCO2A1,SMCR8,SPEG,SPON1,STOX1,STX17,TMEM132C,TMEM196,VASH2
miR-3691-3p (miRNAs w/seed CCAAGUC)		mature microrna	Activated	2.037	1.30E-04	ABLIM2,ACSS1,AKAP2,ANK2,ANKRD45,ARL4D,ASTN1,B3GNT3,CASC3,CCDC77,CDS1,COLEC12,DGAT2,ERC1,FAM212B,FSTL1,FZD2,GADD45B,GLG1,GRIK1,HRH2,IER5,KCNA1,KCNMB4,KCTD9,KIAA1841,LRRC8D,MAGI3,MBTPS2,MDGA1,MOB3A,NEDD9,NR4A3,PLEKHH2,PNMA3,PQLC1,PREX1,PROM1,RELN,RNF144B,SLC7A5,SRCIN1,STK32B,TNFSF10,TYW5,WDTC1,WNT9B
miR-548s (miRNAs w/seed UGGCCAA)		mature microrna	Activated	4.005	1.32E-04	AAK1,ACBD4,ADARB1,AKAP12,AQP1,ARSB,ATP6V0E1,ATXN3,B3GNT2,BPGM,CBFA2T2,CEP68,CIT,CLCN6,CTIF,CTTNBP2NL,DAP3,DHCR24,DIP2A,DIP2B,EGR1,ELMO2,FAM126B,FGF1,FKBP5,FNDC7,FOXG1,GJC3,GNL3L,HSPA5,IGSF3,KCNJ10,KIAA1841,KIF23,LSP1,MAPK9,MBTPS2,NIP7,NKPD1,OSR1,PCYT1B,PDE11A,PIK3R2,PIK3R3,PPM1L,PXMP4,RAB11FIP4,RAD54L2,RASA3,REM2,RNF144B,SEC14L5,SLC6A6,SNX29,TEP1,TNFSF10,TSPYL4,VASH2,WNT2,ZKSCAN1
EGF		growth factor	Activated	3.262	1.35E-04	AFP,ARC,CDKN1A,CEBPB,COL1A1,CREM,CXCL13,DUSP1,DUSP5,EGR1,EGR2,EPS15,FAM89B,FN1,FOS,FST,FSTL1,GAB2,GLG1,HRAS,ID1,IGFBP2,JUN,JUNB,KLF10,MMP9,NCAM1,NCAN,NR4A1,NR4A3,NRP1,PDCD4,PER1,PTPRN,SCG2,SERPINE1,SPRY4,ST3GAL1,TGFBR2,TRH	386 (18)
miR-3117-5p (miRNAs w/seed GACACUA)		mature microrna	Activated	3.887	1.37E-04	ALDH5A1,AMIGO2,BANP,C17orf75,CA8,CDS1,CREM,DDAH1,FREM1,LETM1,LRAT,LSS,MAPK9,MYADML2,NAV2,NCAM1,PER2,PFKFB2,PHLPP2,PLA2G5,PPM1E,PPM1F,PRUNE2,PTPRZ1,SPON1,SRSF9,SSH2,STAT5B,TGFBR2,TRDMT1,TSHZ1,TSPYL5
PDX1		transcription regulator		1.571	1.40E-04	ARL4D,COL1A1,CRELD2,CREM,CX3CL1,DUSP5,EGR1,FGF1,GLP1R,ID1,ID3,IRS2,JUN,JUNB,KLF10,PPP1R1A,SCG2,SEZ6L,SLC6A6,TIPRL	225 (14)
miR-3124-3p (and other miRNAs w/seed CUUUCCU)		mature microrna	Activated	2.398	1.41E-04	AAK1,ABLIM2,AHCYL2,ALS2,AP3M2,ARHGAP28,ASTN1,ATF6,CCDC77,COA5,CREM,CX3CL1,DDAH1,DIP2A,FKTN,FN1,FRMD6,GJA5,GNA13,GNS,HRSP12,KDELC2,KLHDC7A,LSM11,MAP3K7,MAPK9,OPA1,OPALIN,PELI2,PKP2,PMEPA1,POU2F2,PRDM6,RASSF8,RBM11,REEP3,RELL1,SEL1L,SLC1A1,SLC38A1,SNCA,SYN3,TANC2,TRA2A,TSPAN31,TYW5,ZNF334
Vegf		group		0.429	1.41E-04	AKAP12,ANGEL1,ANGPTL2,CALB1,CHRNB2,CRY1,CRYAB,DUSP5,EFNB2,EGR1,ENTPD1,FKBP5,FN1,FST,GNA13,HTR7,ID1,IL6ST,LRAT,MAP2K3,MIF,MMP9,NOTCH4,NR4A1,NR4A3,NRP1,PHLDA1,PPP1R1B,PTPN5,RGS2,RGS20,SGK1,TACR1,TGFBR2,TRAIP,XDH	318 (23)
miR-4787-5p (and other miRNAs w/seed CGGGGGU)		mature microrna		0.545	1.44E-04	AAK1,ACVR1B,AGAP2,ANKRD45,ATP2B4,C20orf27,CDK2AP1,CORO2B,CTIF,CTXN1,DDA1,DGAT2,DNAJB5,DOK3,FAM101B,FKBP4,GADD45B,HMBOX1,KCNC1,KCNJ10,KIF1A,KIF21B,LETM1,MAP2K7,MAU2,MDGA1,MEGF6,MIDN,MYBPH,NGFR,NOTCH4,NPAS2,NPTX2,NTSR1,OLIG2,ORMDL2,PAFAH2,PIK3R2,PLVAP,PPFIBP2,SERPINE1,SLC22A13,SLC6A1,SNX30,SPEG,SYT5,TNNC1,TOM1L2,UNC5B,ZNF618
miR-1207-3p (and other miRNAs w/seed CAGCUGG)		mature microrna	Activated	4.319	1.51E-04	ALDH1A2,ARC,ARHGAP24,ARL3,BMF,C10orf10,C15orf27,CACNA2D2,CAMK2G,CDS2,CHD5,CTIF,CUX2,CYBB,DCAF8,DEPDC5,DGAT2,DLG3,EDNRB,ETV5,FAM168B,GALNTL6,GNA13,GNAT1,GPR3,HMBOX1,HS6ST3,IKZF3,IL16,IQGAP3,KIAA1671,KLHDC7A,MAP1B,NCAN,NEDD9,NR4A3,OPTN,OTOF,OTUD1,PAFAH1B1,PARP11,PBX1,PDLIM7,PER1,POU3F1,PPFIBP1,PPM1H,PPP1R1A,PRLHR,PXMP4,RASGRF2,REEP3,RNF144B,SCN5A,SEC14L5,SEMA3A,SGK1,SPON1,SULF1,SYT11,TACR1,TIMP2,TN…
miR-3189-3p (miRNAs w/seed CCUUGGG)		mature microrna	Activated	4.287	1.51E-04	ABAT,ADAR,ADD2,ALS2,AQP1,ARHGEF12,ARSB,B3GALT1,BMF,CASC3,CEP164,CHD5,CHTF8,CMPK2,CORO2B,CXCL10,CYB5D1,CYTH3,DDA1,DHCR24,EGR2,ERLIN2,EXTL3,FGF1,FKBP5,FLYWCH1,FSTL1,GPR180,HSPA5,IL16,MAP3K9,MAPK6,MGAT3,MPEG1,NAV3,NDRG4,NPAS2,ORMDL2,PAQR8,POFUT1,PPM1F,PREX1,RAB11FIP4,RELL1,RIC3,SEL1L,SERTAD4,SLCO2A1,SOD2,SPEG,SPRY4,SULF1,SYN3,SYT9,TBC1D24,THSD7B,TNNC1,TRIM25,UST,WDTC1,ZNF827
bexarotene		chemical drug		-1.805	1.51E-04	ABCB10,C10orf10,CTH,DHRS3,DUSP1,DUSP5,ID1,KLF10,KRT17,MAFF,MMP9,PER2,SLC7A5,XBP1	72 (4)
IGF1		growth factor		0.628	1.52E-04	ACACA,C4A/C4B,CDKN1A,CHAT,COL1A1,CYBB,EFNB2,EGR1,EGR2,FN1,FOS,HBB,HSPA5,IGFBP2,IL16,IRS2,JUN,JUNB,KIF1A,MIF,NCAM1,NEFH,NTN1,PDYN,PENK,PHLDA1,PIM1,PPP1R1B,SERPINE1,SHBG,SLC12A7,SLC23A2,SRSF3,UBE2B,XBP1	386 (19)
miR-4786-3p (miRNAs w/seed GAAGCCA)		mature microrna	Activated	2.081	1.61E-04	AAK1,ABCA12,ADCY7,ADD2,AMIGO3,ASTN1,AZI2,C16orf62,C17orf75,CADPS,CASC3,CHMP3,CHTF8,CITED4,CREM,CRIP3,CTTNBP2NL,CYB5D1,ESRRG,FAM13A,FGF13,FLYWCH1,FOXO3,GNA13,GRAMD1C,GSTM5,HSPA1A/HSPA1B,KHNYN,KIF1B,KLHDC7A,KTI12,LRPAP1,MEGF10,NPAS2,NUDT3,OPTN,PAM,PER2,PLA2G5,PPP1R9B,PWWP2B,RIMS3,RNF152,SH2D5,SLC23A2,SLC3A2,SLC6A6,SNCA,SPOCK1,SRCIN1,SRGAP3,SSTR2,STEAP2,SULF1,SYT1,SYT11,SYT9,TMEM196,TMTC2,VWC2L,ZBTB…
LIPE		enzyme			1.63E-04	AQP1,CEBPB,COL1A1,EGR1,FKBP5,FMOD,FOS,HSPA1A/HSPA1B,JUP,NR4A1,PAM,PER1,RAMP1,RBP4,SCARB2,SOX18	268 (20)
miR-6859-5p (and other miRNAs w/seed AGAGGAA)		mature microrna	Activated	3.798	1.63E-04	ACACA,ADAR,AKAP12,ALDH5A1,AMOTL1,ANKRD45,AP3M2,ARHGAP24,ARL3,ASB13,ASTN1,ATP13A4,BPGM,CABLES1,CAPRIN1,CASR,CLSTN2,COL6A3,CYBB,DCAF7,DVL3,ELFN1,ENTPD1,ENTPD5,EPS15,ERCC4,ESRRG,FKBP5,HIF3A,IRS2,KCNJ10,KCNJ14,KTI12,NAV3,NMNAT2,OCEL1,OLIG2,OTUD7B,PCDHA3,PCYT1B,PTPRZ1,PWWP2B,RIC3,RREB1,SGPL1,SHC4,SLC16A2,SLC22A13,SRCIN1,STAT5B,STOX1,TBC1D5,TRA2A,TSPAN31,UNC5B,UNC5C,WFDC1,XBP1
PRKCE		kinase	Activated	2.404	1.66E-04	CDKN1A,CEBPB,EGR1,FOS,HSPA5,IL6ST,JUN,JUNB,MMP9,PDCD4,PIM1	258 (23)
NEUROG1		transcription regulator		-0.905	1.66E-04	AMIGO2,ASS1,CDK5R1,FN1,MMP9,P4HA2,SCG2,SPOCK1,SULF1,TACR1,TMTC2
DRD2	1.000	g-protein coupled receptor		0.105	1.66E-04	CRYAB,EDNRB,FOS,JUN,PENK,TAC1,TGFBR2	317 (19)
N-methyl-D-aspartate		chemical reagent		1.316	1.74E-04	AMIGO2,ATP2B3,ATP2B4,CALB1,EGR1,FOS,HSPA5,MAP1B,SERPINF2	378 (22)
ITGA5		transmembrane receptor		0.156	1.74E-04	CDKN1A,CEBPB,FOS,IGFBP2,JUN,JUNB,MMP9,SHH,TGFBR2	244 (18)
miR-4524a-5p (and other miRNAs w/seed UAGCAGC)		mature microrna	Activated	4.028	1.80E-04	ARHGAP20,ARHGAP28,ARPP19,B3GNT3,CA8,CASR,CDK5R1,CHRNB2,CXCL10,DCAF7,DCAF8,DEPDC5,ELAC1,ELL2,EPB41L4B,FSTL1,GLG1,GNAT1,GNL3L,GPC3,HAPLN4,HTR4,KCND3,KHNYN,KIF23,KIF5A,KIF5C,KLHL2,LSM11,MAP3K7,MRS2,NKPD1,NOS1,PAM,PARVA,PDCD4,PHACTR2,PIK3R3,PPM1H,RNF144B,RREB1,SARM1,SFXN1,SGK1,SLC24A3,SLC2A3,SNRK,STARD13,SYT10,TGFB2,TMEM100,TNFSF10,UHMK1,UNC5B,USP13,XDH
miR-614 (miRNAs w/seed AACGCCU)		mature microrna		1.467	1.82E-04	ABLIM2,CEP164,DCAF7,GABRA1,HTR7,KLF10,KPNB1,LSM11,OSR1,PLK3,PPP1R1B,PROCR,PXMP4,SEZ6L,SGPL1,SLC6A1,SNRK,SYNGR1,TMEM132C,TOMM20,WDTC1
AGN194204		chemical drug		0.607	1.82E-04	ATP1A1,CAMK2D,CDKN1A,CLIC4,DUSP1,ELOVL5,EPB41,FNBP1,IRS2,LSS,MMP9,PDCD4,PENK,PHLDA1,PIM1,RGS10,SLC3A2,STAT5B,XBP1
TRH	1.000	other		0.668	1.84E-04	CDK14,CHAT,DUSP1,FOS,JUN,JUNB,NR4A1,TRH	288 (23)
paraquat		chemical toxicant		-1.376	1.86E-04	COL1A1,CYBB,DIP2B,EGR4,FN1,GSTA3,KCNA2,KIF1B,MMP9,MUC6,NR4A1,PRR7,SNCA,TRPM3,UNC13C	284 (17)
5-N-ethylcarboxamido adenosine		chemical reagent		0.739	1.88E-04	BAG3,CBFA2T2,CREM,EGR1,EGR2,JUNB,KCNA2,NFIL3,NR4A1,NRP1,PROCR,RGS2,SERPINE1,ST3GAL1	288 (18)
PI3K (complex)		complex		0.515	1.89E-04	CDK5R1,CDKN1A,COL1A1,CXCL10,CYBB,DUSP1,FN1,FOS,GLI1,GSTM5,HIF1AN,IGFBP2,JUN,LSP1,MMP9,PDCD4,PIM1,PLA2G5,PPP1R1B,RASA3,RGS2,SAMHD1,SERPINE1,SGK1,SLC12A7,TNFSF10,TRIM25	329 (22)
pentylenetetrazol		chemical drug		1.482	1.91E-04	FOS,GABRA1,JUN,NPAS4,PENK	212 (7)
CRY2		enzyme		1.221	1.91E-04	CRY1,FOS,PER1,PER2,SGK1	215 (11)
AKT1		kinase		1.664	1.95E-04	ASS1,C1QC,CDKN1A,CXCL10,DLG4,EGR1,FN1,FOS,FSTL1,GSTM5,HUNK,IRS2,LAMA1,LAMB1,LSS,ME1,PHLDA1,PPP1R1B,RAMP1,SERPINE1,SLC3A2,SRF,TGFB2,TNFSF10	340 (19)
lactacystin		chemical - protease inhibitor		0.782	1.96E-04	ARHGDIB,ASAH2,ATP1A1,BAG3,BIK,CDKN1A,CRYAB,DUSP1,HBB,HSPA5,HSPB1,IRS2,MAP1B,MAPK6,MMP9,NEDD9,NOS1,NR4A1,P4HA2,SLC1A1,SLC3A2	326 (20)
miR-1204 (miRNAs w/seed CGUGGCC)		mature microrna	Activated	2.781	1.97E-04	ABLIM2,ACAP3,ACBD4,AMIGO1,ANK2,C11orf63,CBFA2T3,CDC42BPA,CDC42EP4,CLIC4,COL1A1,DDA1,DIP2A,DNAJC5,DNMT3B,EEF1D,ELMO2,EPHB2,FMNL2,GPRIN1,HAPLN4,HUNK,IGSF3,ITK,KBTBD11,KCNMB4,KHNYN,KIAA0513,LDOC1L,LRPAP1,LRTM2,MAGI3,MAPKBP1,NAPB,NIP7,NUDT3,PVRL1,SLC25A25,SRCIN1,STAT5B,STEAP2,TMEM132C,WNT2
miR-3622a-5p (miRNAs w/seed AGGCACG)		mature microrna	Activated	3.216	2.00E-04	AAK1,AHCYL2,ALDH5A1,ANKRD29,ANKRD45,ATP6V0E1,CORO2A,CTXN1,DIP2A,FMNL2,FREM2,FRMD4B,GAB2,GLG1,KCTD9,KIAA1671,KIF1B,KLF5,LRRC10B,LSM11,LYPD3,MAP3K9,MAPK9,MYL6,PAFAH2,PCDHA3,PIK3C2G,PPM1E,PRKAA2,SEC14L5,SERINC2,SFXN1,SLC35E4,SLC36A1,SRCIN1,SSTR2,TIMM8A,TRIM25,VPS33A,VPS37C,ZAR1
miR-3944-3p (miRNAs w/seed UCGGGCU)		mature microrna		0.424	2.03E-04	AMIGO3,C16orf62,C20orf27,CITED4,CLIP2,CTIF,CTXN1,DISP2,DNAJC27,DUSP14,FAM3C,FAM89B,GPR153,HSPA5,IER5,IRS2,KCNG1,KDELC2,MAFF,MOB3A,NTRK3,PFKFB2,PRKCG,RXFP3,SLC6A1,SOX18,ST3GAL1,TIMM8A,VANGL2,VGF
phorbol esters		chemical - other		1.499	2.05E-04	DUSP1,DUSP2,EGR1,FOS,JUN,JUNB,MMP9,PRKCG,PTGDS,SCG2,SOD2,TNFSF10,TRH	317 (18)
miR-3120-5p (miRNAs w/seed CUGUCUG)		mature microrna	Activated	3.658	2.11E-04	CASC3,CDC42BPA,CLMN,CMPK2,CRY1,CTIF,DTNA,DUSP14,DUSP26,EBF4,EFNA3,GALNS,GLP1R,GRIN3B,HTR7,IER5,ITK,KIF1B,LRTM2,LSS,MAN2A2,MAPK9,MCPH1,MRS2,MTR,NACC2,NID1,NR4A3,NTSR1,PHLPP2,PLA2G4E,PROCR,PTPN5,RASGRF2,SLC25A30,SLC41A1,STAT5B,SYT1,TBC1D5,TMTC2,TRIM25,WDR6,ZKSCAN1,ZNF25
miR-1273f (miRNAs w/seed GAGAUGG)		mature microrna	Activated	3.475	2.12E-04	ABAT,ALS2,ARHGAP28,ARHGDIB,ARHGEF26,ARL3,ARRB1,ATP6V0E1,C15orf27,CCDC136,CHRNB2,CLMP,CORO2B,CREM,DDAH1,DENND2C,DISP2,DLG3,DLGAP1,DNAJB1,DTNA,EBF4,ESAM,FLYWCH1,GLI3,GNAT1,HRH2,KCTD14,KIAA1841,MAPKBP1,MDGA1,MRPS21,NCAM1,NDRG4,NGFR,PCYOX1,PLEKHM3,POFUT1,PPP1R9B,PRKAA2,RASSF8,RNF152,RNF217,SEC14L5,SGPL1,SLC25A25,SLC6A1,SNCA,SYT2,SYT9,TACR1,TMEM132D,TNFSF10,USP13,WFDC1,XPR1,ZKSCAN1,ZNF518B,ZNF827
morphine		chemical drug		0.634	2.16E-04	ARC,ARRB1,CALB1,CDKN1A,CYBB,FOS,JUNB,MMP9,NR4A1,NTRK3,OPRL1,PDYN,PENK,SLC1A1,SRF,THBS2	399 (21)
PTH		other		1.610	2.19E-04	CDKN1A,CEBPB,COL1A1,CREM,DUSP1,EFNB2,EGR2,ESAM,FN1,FOS,JUN,LIMA1,NFIL3,NR4A1,Plekha6,PPP1R1A,PPP1R1B,RGS2	298 (20)
isobutylmethylxanthine		chemical toxicant		0.480	2.20E-04	ALDH3B1,CDKN1A,CEBPB,CRHBP,DHRS3,EGR1,FAM89B,FOS,JUN,JUNB,PDYN,PTPRN,RAB14,SERPINE1,SOD2,TIMP2,TRH	288 (20)
miR-3913-3p (miRNAs w/seed GACAUCA)		mature microrna	Activated	2.370	2.23E-04	ADCYAP1R1,ALDH3B1,AMIGO2,ARHGAP20,BICC1,CADPS,CTTNBP2NL,DDAH1,FAM101B,FAM126B,FAM174A,FZD2,HIF1AN,HRSP12,HS6ST3,ITGB1BP1,KCTD4,KIF5A,LGR6,LRPAP1,MAGI3,MEGF10,METTL23,NFIL3,NRP2,NTRK3,PDYN,PHLPP2,PLVAP,PVRL1,RAB11FIP4,RIMS3,SEMA6A,SH3BGRL3,SLC7A3,TMTC2,TPPP,TPT1,UNC5C,UNC5D,WIPF3,XDH,ZNF618
WISP2		growth factor		-0.579	2.26E-04	FN1,IGFBP7,JUN,JUP,PROCR,SERPINE1,TGFBR2,XBP1	147 (7)
P38 MAPK		group		1.772	2.26E-04	ASS1,CDKN1A,CEBPB,CHAT,CRHR1,CXCL10,CYBB,DUSP1,EDNRB,EGR1,EGR2,FN1,FOS,FST,HSPA5,ID3,JUN,JUNB,KLF5,MIF,MMP9,MYBPH,NGFR,NR4A1,NR4A3,SERPINE1,SGK1,TIMP2,TNFSF10,TNNC1	347 (20)
INS		other		1.191	2.27E-04	ACACA,CBS/LOC102724560,CDKN1A,CEBPB,EGR1,EIF4EBP1,FOS,HSPA5,IGFBP2,IRS2,JUN,JUNB,NOS1,SNCA,XBP1	318 (20)
SMARCA4		transcription regulator		1.333	2.27E-04	AFP,ARHGDIB,ATP2B4,CDKN1A,CEBPB,CNTN1,CSNK1G2,EPHB2,FN1,FOS,GLI1,HBB,ID3,JUN,MAP1B,MYBPH,NRP1,NRP2,OLIG2,PDP1,RIC8B,SERPINE1,SHH,SLC23A2,SMAD6,TGFB2,TIMP2,TNFSF10,TNNT2	295 (17)
miR-374b-5p (and other miRNAs w/seed UAUAAUA)		mature microrna	Activated	3.562	2.29E-04	ABAT,AHDC1,ARHGAP20,ARRB1,ATP1A1,BACE1,C1orf95,CEBPB,CHD6,CTTNBP2NL,CYTH3,DGAT2,DLG3,DLGAP1,EGR2,ELL2,EPS15,ERC1,ESRRG,FKBP5,FOXG1,FREM1,FRMD4A,GBX2,GLG1,HIPK2,HUNK,KIAA0907,MAPK6,MEGF10,NPAS2,NPTX2,NR4A3,NTN1,PCDHA3,PHACTR2,PLEKHM3,PMEPA1,PPM1H,PRIMA1,RASSF8,RGS14,RNF38,SCN5A,SEZ6L,SLC16A14,SMAD6,SRCIN1,STRN,STX17,SYT1,TMEM196,TTC39B,TTC8,UST
methylselenic acid		chemical reagent	Activated	2.000	2.29E-04	ATF5,CDKN1A,CORO1A,DHCR24,DYNLL1,FKBP5,FN1,GUCY1A3,ID1,ID3,IGSF3,JUN,JUNB,KLHL2,MANF,MAP1B,MAP2K3,MAPK8,MAPK9,MATN2,NFIL3,RGS10,SGK1,TNFRSF25,UBE2B	306 (15)
miR-343 (and other miRNAs w/seed CUCCCUU)		mature microrna	Activated	4.448	2.37E-04	ADIPOR2,ALDH1A2,ALS2,ANGPTL2,AP3M2,ARPP21,ASB1,ASTN1,ATP2B4,B3GNT3,C3orf18,CALB1,CBFA2T3,CDC42BPA,CLMP,COA5,COL11A1,CORO2A,CPLX2,DDAH1,DLG3,DTX4,EGR1,ELAC1,ELOVL5,ERLIN2,ERN1,FAM168B,FRMD4B,HIPK2,HRH2,HUNK,HYAL1,KIDINS220,KIF1B,KLHL12,LRRC4,MAGI3,MAN2A2,NRP2,PLEKHH2,PMEPA1,PPP1R9B,RILPL2,SCARB2,SLC1A1,SLC2A3,SLC9A8,SPEG,SSTR2,STARD13,STAT5B,TBCEL,TIE1,TOB2,TOX2,TSN,UQCR11,WDFY2,WDTC1,WNT2,WNT9B,Z…
miR-648 (miRNAs w/seed AGUGUGC)		mature microrna	Activated	3.490	2.42E-04	AQP1,ASTN1,ATF7,CDS2,CHMP3,CYB5B,DNAJB1,EDNRB,ELAC1,FAM13A,FGF1,FLRT2,HTR7,KCNJ16,MAP2K3,MCPH1,MRS2,NCAM1,NCAN,NPAS2,NTRK3,PHACTR2,PHLDA1,PLD5,PXMP4,REEP3,RIMS3,SAMD5,SEMA3A,SGK1,SH2D5,SLA2,SLC16A2,SLC25A38,SLC38A1,SLC39A9,STK32B,SV2B,TMEM100,TOMM20,TPPP,TSHZ1,TSN
miR-4475 (miRNAs w/seed AAGGGAC)		mature microrna	Activated	2.472	2.43E-04	ADAMTSL1,ADAR,AMIGO2,ARHGAP28,CEP68,CHMP3,CLSTN2,COL11A1,CORO2B,CRELD2,CRHR2,CS,CTXN1,DHCR24,FBLN2,FNDC1,GJA5,GLG1,HAPLN4,HSF2BP,IGFBP2,KIAA1147,LGI2,MTSS1,NAV3,NIP7,NTN1,PARP11,PBX1,PPP1R1A,PRKAA2,PRUNE2,RGS16,RNF38,RPL22,SLC24A3,SLC39A9,SPRR1A,SSH1,SYT11,TGFB2,TPD52L1,TSPAN31,VANGL2,WDFY2
miR-644a (miRNAs w/seed GUGUGGC)		mature microrna	Activated	4.535	2.51E-04	AAK1,ACVR1B,ADAMTSL1,ADARB1,ANGEL1,ARL3,ARPC5,ATP1A1,CEACAM1,CEP164,CLIC4,CLMP,DNAJC16,DRD2,DTNA,EBF4,EGR2,ELMO2,EXTL3,FGF1,GBX2,GPR17,GUCY1A3,HIF3A,HMBOX1,HPD,HS6ST3,IGFBP2,LRPAP1,LRTM2,MAN2A2,MAPK9,MEGF6,NAV3,NCAM1,NEFH,NR2C2,OPALIN,PCDHGB2,PCDHGC3,PCP4,PDP1,PLEKHH2,POFUT1,PPFIBP1,PPP1R12C,PRUNE2,RILPL2,SBK1,ST3GAL1,STEAP2,TANC2,TRIM25,TSPAN2,VANGL2,ZBTB8B,ZKSCAN1,ZNF618
NR3C2		ligand-dependent nuclear receptor		0.553	2.58E-04	ARPC2,COL1A1,EGR1,FKBP1A,FKBP4,FKBP5,FN1,GUCY1A3,HTR1A,NRIP3,RGS2,SERPINE1,SGK1,TSPYL4	420 (21)
SB203580		chemical - kinase inhibitor		0.033	2.60E-04	AQP1,ARHGDIB,C4A/C4B,CDK5R1,CDKN1A,CEACAM1,COL1A1,CX3CL1,CXCL10,CXCL11,DUSP1,EDNRB,EGR1,FN1,FOS,JUN,JUNB,MAPK6,MMP9,NEFH,OPTN,PCP4,PENK,PTGDS,SERPINE1,SGK1,SOD2,TGFB2,TIMP2,TNFSF10,XDH	334 (18)
miR-3909 (and other miRNAs w/seed GUCCUCU)		mature microrna	Activated	3.448	2.62E-04	AAK1,ALDH3B1,ARPP19,ASB1,ASB13,ATP2B3,CEP68,CORO2A,CPLX2,CRY1,CTIF,DNAJC27,EBF4,EFNB2,ELMO2,ERN1,FGF1,FKBP5,GPC3,HEBP2,HIF1AN,HS6ST3,HTR4,IER5,KCNC1,KCTD15,KIAA1407,KLHDC7A,KTI12,LAMA4,LGI2,LRRC10B,LSM11,LSS,MAU2,MTMR9,NDRG4,ORMDL2,PPM1H,PRIMA1,RAD54L2,RGS16,SAMD5,SLC36A1,SLC39A9,SLC41A1,SLFN5,SNCA,SNRK,SSTR2,SV2B,TACR1,TIMM8A,TMEM98,TSHZ1,ZNF518B
miR-4751 (miRNAs w/seed GAGGACC)		mature microrna		1.766	2.62E-04	ABLIM2,ACAP3,ADAP1,ARHGAP28,ATF7,AZI2,B3GNT3,BCAS2,C1QTNF5,CAPN5,CEP164,CHRNB2,DHCR24,EGR1,EMD,ERCC4,FAM155A,FGF1,FKBP4,FNBP1,JUP,KIAA0513,KIAA1147,KLHDC10,MAP3K9,MIDN,MOB3A,MTMR9,MXD3,NCAM1,NDRG4,PACSIN1,PAQR8,PIK3R2,PIM1,PMEPA1,POU2F2,RASA3,SDF2L1,SEPN1,SHC4,SLA2,SLC25A18,SLC36A1,SLC9A5,SLC9A8,SNAI3,SPATA2L,SPON1,TIMP2,TMEM132D,TMEM196
acetic acid		chemical - endogenous mammalian		1.998	2.66E-04	EGR1,FOS,JUN,JUNB	216 (12)
aplidine		biologic drug		1.165	2.66E-04	DUSP1,FOS,JUN,JUNB	210 (14)
miR-4640-3p (miRNAs w/seed ACCCCCU)		mature microrna	Activated	2.753	2.68E-04	ADAP1,AMIGO1,AP3M2,ARRB1,ASB1,ASB2,B3GNT2,C1orf95,CALR,CAPN5,CDS2,CEP164,CEP68,CHMP3,CHTF8,CLIP2,COL1A1,CRHR2,CTTNBP2NL,CX3CL1,DCAF8,EPHB2,EXPH5,FAM126B,FAM174A,GDF10,GNAT1,HYAL1,ID1,IGFBP2,JUN,LHFPL2,LONRF3,LRRC10B,LRRC37A3 (includes others),LRRC4,MAP2K7,MCPH1,MLLT6,MTSS1,NDST1,NGFR,NR4A3,PARVA,PCDHGB2,PCDHGC3,PCYT1B,PDCD4,PLEKHH2,PPM1H,PPP1R9B,PROM2,RNF10,SHF,SLC1A4,SLC38A1,SLFN5,SNX29,SPRY4,ST…
methylnitronitrosoguanidine		chemical toxicant		1.327	2.70E-04	CDKN1A,CEACAM1,EGR1,KLF10,SERPINE1,TNFSF10,TRAIP	268 (15)
K+		chemical - endogenous mammalian		0.603	2.74E-04	EGR1,FOS,Hrk,JUN,KCNC1,NR4A1,PENK,TRH	293 (19)
HSPA9		other	Inhibited	-2.219	2.76E-04	CDKN1A,CLMN,NAV2,NEDD9,PBX1,SOD2	91 (7)
miR-4708-3p (miRNAs w/seed GCAAGGC)		mature microrna	Activated	2.430	2.76E-04	ABCA12,ABLIM2,ADAM23,AHCYL2,AKAP7,ALDH1A2,ANK2,ARSG,ATXN3,C20orf27,CAPRIN1,CASC3,CDK5R1,CHRNE,CLMN,CRKL,DUSP11,DYNLL1,EFNB2,EFR3B,FMNL2,FRMD4B,GNAT1,KIAA1147,KIF21B,MAP2K3,MAPK9,MDGA1,NR4A3,OPA1,PCYT1B,PELI2,PER2,PHKA2,PQLC1,RAB11FIP4,RASGRF2,RGS16,SARM1,SLC12A7,SLC22A13,SLC23A2,SLC7A5,SMOC1,SNX29,SPOCK1,SPRY4,SRSF3,SSH1,STK24,SYT10,SYT4,TLE1,TMCC3,TMTC2,UPB1,USP22,XKR8
EPAS1		transcription regulator		1.246	2.77E-04	ACACA,AKAP12,CORO1A,FAM13A,FBLN2,FN1,FOS,GADD45B,HSPA5,IRS2,MAFF,MANF,MIF,NFIL3,PTPRZ1,SERPINE1,SLC2A3,SLC7A5,SOD2,SPAG4	242 (11)
NFYA		transcription regulator		1.411	2.77E-04	BIK,CBS/LOC102724560,CDKN1A,COL11A1,EGR1,FTH1,GADD45B,GPAM,HSPA5,JUN,JUNB,TGFBR2	157 (6)
RHO		g-protein coupled receptor		0.000	2.79E-04	AQP1,CEBPB,EPB41,FOS,GNAT1,KCNA1,NCAM1,NID1,SGK1,SPOCK1	120 (7)
REL		transcription regulator		0.585	2.83E-04	CDKN1A,CREM,CXCL10,EGR2,EPHB2,FN1,FOS,FOXO3,GADD45B,JUN,JUP,MMP9,NR4A1,PTGDS,SOD2,STAT5B	175 (10)
miR-658 (miRNAs w/seed GCGGAGG)		mature microrna		1.786	2.85E-04	ABLIM1,ABLIM2,ACBD4,BANP,C16orf74,C4A/C4B,CDS1,DLG4,EXPH5,FAM3C,FLRT1,FNBP1,FREM2,FRMD4A,FZD2,GNL3L,GUCA2A,H6PD,HIF3A,HRH3,IL16,KCNG1,MAB21L1,MAP3K9,MAU2,MICAL3,MIDN,NDRG4,OTUD7B,PCDHA3,PLVAP,POU3F1,PVRL1,RASA3,RASD2,RIMS3,RXFP3,SLC24A3,SLC25A15,SLC35E4,SLC41A1,SLC7A5,SLC9A8,SPATA2L,SPTB,STXBP6,TINAGL1,TJAP1
CCK		other		-0.120	2.85E-04	CREM,CXCL10,EGR1,FOS,PENK	285 (20)
pentobarbital		chemical drug	Inhibited	-2.192	2.85E-04	FOS,FST,JUN,JUNB,NR4A1	305 (24)
miR-550a-5p (and other miRNAs w/seed GUGCCUG)		mature microrna	Activated	4.828	2.87E-04	ACACA,ADAMTSL1,ADD2,AKAP12,ALDH5A1,ARHGEF12,ARSB,ARSG,BPGM,C1orf95,CBFA2T2,CHD5,CLSTN2,DDAH1,DGCR2,DHCR24,DIP2B,DNAJC16,DNMT3B,DVL3,ERCC4,EXPH5,FAM212B,FLYWCH1,FNBP1,GABRA3,HIF3A,HS6ST3,HTR5A,HUNK,KCNMB4,KCTD15,KIAA0907,KIF1A,KLHL12,MEGF6,MUC6,NCAM1,NDRG4,NKPD1,NOTCH4,PBX1,PFAS,PHLPP2,PLEKHM3,PNMA2,PNPLA2,PPP1R12C,RASD2,RELL1,SAMD5,SEC14L5,SEPN1,SLC12A7,SLC23A2,SNX29,SV2B,THBS2,TIMM8A,TIMP2,TNFSF…
platelet activating factor		chemical - endogenous mammalian		1.662	2.91E-04	CDKN1A,EGR1,EGR2,FN1,FOS,MMP9,NR4A1,SERPINE1,TIMP2	337 (22)
miR-4301 (miRNAs w/seed CCCACUA)		mature microrna	Activated	3.837	2.92E-04	ACVR1B,ARHGEF26,BACE1,CALB1,CLMN,CLMP,CRY1,CYP4V2,DUSP1,EDNRB,EPB41,FKTN,FLYWCH1,GLI3,GNS,HTR7,KCNC1,KCTD9,KIAA0907,KLHL12,MAML2,MAPK9,MCC,MICAL3,NDST1,NR2C2,OPALIN,PPP1R1A,RAB11FIP4,RNF141,SEC14L5,SLC16A14,SLC9A5,STX17,SYT2,TIMM8A,TMTC2,TRPM3,TSHZ1,TSPAN31,VASH2
miR-1273g-5p (miRNAs w/seed GUGGUUG)		mature microrna		1.990	2.97E-04	ABLIM2,AMIGO2,ARHGEF12,CAMK2D,CDC42EP4,CHMP3,CORO2A,CREM,DIP2B,DTNA,DTX4,FAM155A,FKBP5,FLRT2,GRIN3A,HIF3A,HOMEZ,HSPB1,IKZF3,ITGB1BP1,KANK4,KIAA0907,KIF21B,KLHDC10,MCF2,MXD3,PPM1E,SEZ6L,SKAP1,SLC13A4,SLC16A14,SNX30,SRGAP3,SYT9,TNFSF10,TYW5,ZKSCAN1,ZMAT4,ZNF618
miR-4456 (and other miRNAs w/seed CUGGUGG)		mature microrna	Activated	3.489	2.99E-04	ADAP1,ADCYAP1R1,ALDH1A2,ARPP21,C1QC,CACNA2D2,CALB1,CLCN6,CLIC4,COL14A1,CRHR2,CRYAB,CYBB,DNAJC16,ELMO2,ENTPD1,EPHB2,ERC1,FAM101B,FLRT2,FLYWCH1,FMOD,GABRE,GIT1,HCN4,HTR4,ITK,KIAA1407,KIF1A,LRRC55,MCC,MOB3A,MUC6,NAV3,NOTCH4,NR4A3,NTRK3,PAFAH2,PHLDA1,PKP2,PLA2G4E,PPM1E,RGS20,RNF38,SEMA6A,SLC13A4,SLC16A2,SLC22A6,SLC25A25,ST3GAL1,STX17,SYNGR1,TOX2,TRIM44,ZDHHC8,ZMAT4
CD38		enzyme		1.533	3.02E-04	AK3,ASS1,CRELD2,EIF4EBP1,ELL2,EPS8,ERO1L,GPAM,KIAA1147,MANF,NCAM1,NFIL3,PCP4,PIM1,SDF2L1,SLC7A5,UPB1,XBP1	90 (4)
JUN	1.000	transcription regulator		-0.863	3.07E-04	AFP,AKAP12,ANGPTL2,CA3,CDK5R1,CDKN1A,COL1A1,Crip2,CXCL10,DUSP1,ERCC4,FN1,FOS,FTH1,Hrk,IGFBP2,IGFBP7,IRS2,JUN,JUNB,MMP9,NCAM1,NEFH,NTS,PARVA,PENK,PTGDS,PTPRN,SERPINE1,SGK1,SHH,SLC6A6,SOD2,SPRR1A	330 (16)
CNTF		cytokine		-1.657	3.12E-04	CHAT,DRD2,EGR1,FOS,IL6ST,JUNB,NGFR,NR2C2,OLIG2,PENK,PPP1R1B,TAC1	294 (23)
miR-3688-5p (miRNAs w/seed GUGGCAA)		mature microrna	Activated	3.448	3.14E-04	AADAT,ALDH5A1,APBA2,APPBP2,ARHGDIB,ATF7,CAPZA1,CASR,COQ10B,CUX2,EDNRB,EXPH5,FKTN,FZD2,GPR34,HS6ST3,IL16,KCNK3,KCTD14,KLHDC10,KPNB1,LGI2,LYPD6,MAPK9,MATN2,MEGF10,NID1,NOS1,OLIG2,OTUD1,PACSIN1,PCDHGB2,PCDHGC3,PDP1,PELI2,PFKFB2,PKP2,PLEKHM3,PPFIBP1,PPP1R12C,PPTC7,RASGRP3,RREB1,SARM1,SCARB2,SLC16A2,SLC36A4,SPRY4,SSTR2,STAC,STOX1,SV2B,TBC1D5,TIPRL,TMTC2,TSN,UBE2B,ZKSCAN2
miR-384-3p (and other miRNAs w/seed UUCCUAG)		mature microrna	Activated	3.708	3.18E-04	AAK1,ACVR1B,ADARB1,AMOTL1,BPGM,C11orf63,CCDC77,CDC42EP4,CEACAM1,CLMP,COL6A3,CX3CL1,CXCL11,EPB41L4B,ESRRG,FBXW2,FTO,GAB2,GNA13,HAPLN4,HSPA5,IER5,ITGA10,KCNJ10,KIAA0513,MAPK9,MATN2,MAU2,NAPB,NAV2,PAQR8,PARVA,PCYOX1,PPM1E,RCAN2,REM2,RIC3,RIMS3,RNF144B,RNF166,SGPL1,SPOCK1,SRGAP3,SYT4,TRIM44,TSC1,UNC5B,UNC5C
HGF		growth factor		0.119	3.20E-04	AFP,AKAP12,ANGPTL2,ARPC5,CDKN1A,CHRNB2,COL1A1,CRY1,CRYAB,DYNLL1,EFNB2,EGR1,ENTPD1,FAM3C,FKBP5,FN1,FOS,GNA13,HTR7,ID1,IL6ST,KRT17,MAP2K3,MMP9,NR4A1,NR4A3,NRP1,PHLDA1,PIM1,RGS2,RGS20,SEMA3A,SERPINE1,SGK1,SLC9A3R1,TACR1,TAGLN2,TGFB2,TGFBR2,TRAIP	317 (20)
carbon tetrachloride		chemical toxicant		0.501	3.21E-04	ABCC1,ASS1,CA3,CDKN1A,COL1A1,CXCL10,DUSP1,FKBP1A,FN1,FOS,GADD45B,HSPB1,JUN,JUNB,ME1,MMP9,NR4A1,SOD2,TGFB2,TGFBR2,TIMP2	359 (18)
miR-1539 (miRNAs w/seed CCUGCGC)		mature microrna	Activated	2.476	3.21E-04	ACAP3,ADCY7,ANK1,ARL4D,C1orf95,CBFA2T2,CBFA2T3,CCDC155,CDC42EP4,CHD6,CITED4,CLCN6,CYTH3,DNAJC5,DVL3,ETV5,EXTL3,FNBP1,KBTBD11,KCNMB4,KIAA1644,MAP1B,MAPK6,MEGF6,MGAT3,NOS1,OLIG2,SH2D5,SLC6A6,SLC7A5,SNAI3,SPATA2L,TBC1D5,TNR
FOXL2		transcription regulator		1.934	3.22E-04	FOS,FST,HRH2,MAFF,MRGPRE,NR4A3,RGS2,RXFP3,SMAD6,SOD2	199 (7)
miR-4796-3p (miRNAs w/seed AAAGUGG)		mature microrna	Activated	2.279	3.25E-04	CHMP3,CRIPT,CUX2,DLG4,DLGAP1,ESRRG,FRMD6,FZD7,GLRA2,GPC3,HCN4,KLHDC10,KTI12,LGI2,LYZL4,MEGF10,MRS2,OTUD1,PIK3R3,PLK3,PRKAA2,R3HDM1,RBM11,RUFY3,SCARB2,SEZ6L,SLC39A9,SNX30,SPHKAP,UNC5C
miR-4646-3p (miRNAs w/seed UUGUCCC)		mature microrna	Activated	3.482	3.25E-04	ABLIM2,ADAMTSL1,ADD2,ALDH1A2,AMIGO2,ARSB,CD180,CHD5,CHTF8,COA5,COL14A1,CYB5B,ELL2,ERLIN2,ESRRG,FGF1,FMOD,FOXG1,GPR180,GUCY1A3,ISYNA1,LRRC55,MIDN,MPEG1,MYH7B,NRP2,NTRK3,PCYT1B,PFKFB2,PPM1F,PPM1H,PRRG3,RASGRF2,SAMD5,SERPINE1,SLITRK6,SMAD6,SNX30,SPTB,SYT11,TNFSF10,TOM1L2,UST,ZDHHC22
SB-431542		chemical reagent		-0.389	3.26E-04	CLIC4,CXCL13,DVL3,FN1,FOS,GADD45B,ID1,IGFBP7,SERPINE1,SMAD6,TGFB2	425 (24)
miR-3678-5p (miRNAs w/seed CCGUACA)		mature microrna	Activated	2.727	3.27E-04	ARHGEF11,CBFA2T2,CDS1,ECEL1,ERCC4,FLYWCH1,GPR17,GPR180,NAV2,PDP1,PHLPP2,PIK3R2,PPP1R9B,PRDM6,RAB14,SLC16A14,TBC1D5,TEP1
miR-516b-5p (miRNAs w/seed UCUGGAG)		mature microrna	Activated	2.262	3.28E-04	AAK1,ABLIM2,ACSS1,ADARB1,AKAP2,AMPH,B3GNT3,CAPZA1,CASR,CORO2A,CYP4V2,CYTH3,DDAH1,DHCR24,DPP10,EGR1,FNBP1,FOXO3,GABRA3,GNAT1,GPR3,GRAMD1C,H6PD,HEBP2,HIPK2,HS6ST3,ID3,IKZF3,IQSEC3,JUP,KCNJ14,MAGI3,MYBPH,NCAM1,NOTCH4,NRP2,PKP2,PTPN5,RASA3,RASGRF2,RASSF8,RELL1,REXO2,RIC3,RIMS3,SCARB2,SEC14L5,SH2D5,SLA2,SLC16A2,SLC1A1,SLCO2A1,SNX29,SRGAP3,SV2B,SYT9,TGFBR2,TPD52L1,UQCR11,ZNF335
ATF1		transcription regulator		0.000	3.31E-04	ATP1A1,CEBPB,EGR1,FTH1,JUN,NTS,SOD2,TGFBR2	242 (11)
CNR1		g-protein coupled receptor		-1.229	3.38E-04	ACACA,CEACAM1,CORO2A,CXCL10,DRD2,EPS8,FOS,LAMA1,NTN1,PAFAH1B1,PDYN,PENK,SHH,SLIT2,TACR1,WNT6	364 (16)
miR-3919 (miRNAs w/seed CAGAGAA)		mature microrna	Activated	4.254	3.45E-04	AMOTL1,AP3M2,ARHGAP28,ARSB,ATP13A4,ATP2B4,ATXN3,BMF,C10orf10,C16orf62,C17orf75,CAMK2D,CAPRIN1,CDK14,CDR2,CDS1,CHORDC1,CSNK1G2,DAP3,DCAF8,DOK3,EGR2,EPS15,ERLIN2,FAM101B,FLRT2,FSTL1,GRAMD1C,HIF1AN,HTR5A,IGSF3,KIAA1841,KIF1B,MGAT3,NRIP3,OPA1,PFKFB2,PHKA2,PKP2,PLA2G5,PLD5,PRUNE2,RANBP3L,SERTAD1,SSTR2,STXBP6,SYN2,TANC2,THSD7B,TOM1L2,TSPYL4,USP22,ZSWIM2
glucocorticoid		chemical drug		-0.369	3.49E-04	AFP,ALOX5,CDKN1A,CEBPB,COL1A1,CRY1,DUSP1,FBLN2,FN1,HRAS,HTR1A,IL16,KRT17,MIF,MMP9,NOS1,PAH,PER1,PER2,SERPINE1,SGK1,SHBG,TACR1,TGFB2,TRH	290 (17)
miR-4720-3p (miRNAs w/seed GCUUAAG)		mature microrna	Activated	2.093	3.52E-04	ARPP19,CCDC110,CDK2AP1,COLEC12,DUSP1,ELL2,ERLIN2,ERO1L,EXOC8,FAM168A,FREM1,FTO,GMFB,KIF5A,MBTPS2,MPEG1,PAFAH1B1,PBX1,PFKFB2,PRDM6,RAB14,SH3BGRL3,SLC25A30,SRSF3,STK24,TET1,TJAP1,ZDHHC22
miR-1964-5p (and other miRNAs w/seed GCUGGAG)		mature microrna	Activated	4.669	3.55E-04	AAK1,ADAR,ADIPOR2,AFAP1,AK3,AKAP2,ALDH5A1,ANK2,APPBP2,ARL3,ARSG,ASB13,B3GNT3,BMF,C11orf63,C1orf95,CAPRIN1,CASR,CHD6,CHTF8,CLMP,CLSTN2,COQ10B,CRHR2,CYB5B,DAP3,DISP2,DNAJB1,ESRRG,FKBP5,FN1,FNBP1,FNDC7,FSTL1,GNAT1,GPC3,GPRIN1,GRIN3A,H6PD,HCN4,HSPA5,JUP,KHNYN,KIF1B,KIF23,KIF5C,LILRB3,LRAT,LRRC55,LRTM2,MAFF,MAP3K9,MAPKBP1,MAU2,MCC,MLLT6,MOB3A,MPPED1,NOS1,NTRK3,PCYOX1,PDE11A,PFKFB2,PIK3R3,PIM1,PLEKHO2,…
salmonella minnesota R595 lipopolysaccharides		chemical - endogenous non-mammalian		-0.570	3.56E-04	AK3,CMPK2,CXCL10,CXCL13,EDNRB,EGR1,FOS,JUN,JUNB,MAFF,SAMHD1,SERPINE1,SLFN5	256 (18)
PGF		growth factor	Activated	2.000	3.65E-04	ALOX5,EGR1,FST,MMP9,NRP2,SERPINE1	269 (22)
miR-297a-5p (and other miRNAs w/seed UGUAUGU)		mature microrna	Activated	3.953	3.69E-04	ANKRD29,ARHGAP24,ARHGAP28,BMF,C1orf95,CALB1,CXCL10,EPS15,EXPH5,FBXW2,FKTN,FREM2,GJC3,KANK4,KCNAB3,KCNJ3,KCTD14,KIAA1407,MAP3K7,MAP3K9,MATN2,NCAN,NR2C2,NRP2,NTRK3,OPA1,ORMDL2,PAM,PLD5,RIC3,RNF144B,SLC16A14,SLC25A30,TMEM196,TOMM20,TSPAN2,USP13,VASH2
phenylephrine		chemical drug	Activated	2.140	3.71E-04	ATF6,DUSP1,EDNRB,EGR1,FOS,FST,JUN,KCND3,RGS2,TNNI3	327 (23)
miR-548an (miRNAs w/seed AAAGGCA)		mature microrna	Activated	2.324	3.71E-04	AK3,ALDH5A1,AMPH,ARHGAP20,ARHGEF26,ARPP21,AZI2,B3GNT2,BIK,CALB1,CASC3,CLMP,COL11A1,CRKL,CYP4V2,DDAH1,DEPDC5,DPP10,ELL2,ESRRG,ETV5,EXTL3,FAM101B,FMOD,FRMD6,GALNS,GLRA2,GRAMD1C,H6PD,HEBP2,HOMEZ,KLF5,KLHL2,MCC,MICAL3,MTR,NCAM1,NPAS4,NR2C2,NR4A1,OTUD1,PER2,PIM1,PRLHR,RCAN2,REM2,RILPL2,RNF144B,RUFY3,SEL1L,SERPINE1,SKAP1,SSH2,STRN,SYT1,TIPRL,TRPM3,TTC17,WDR6,ZKSCAN1
NFKBIA		transcription regulator		0.319	3.72E-04	CDKN1A,CEBPB,CITED4,CRYAB,CX3CL1,CXCL10,CXCL11,ERO1L,FN1,FOS,FZD7,GADD45B,GSTM5,HSPA5,JUN,JUNB,KLF5,LIMA1,MMP9,NCAN,NID1,PIM1,PMEPA1,PTPRZ1,RASA3,RGS16,SGK1,SHH,SLC16A2,SOD2,SPOCK1,TAC1,TACR1,TGFB2,TIMP2,TNFSF10	309 (17)
GCLC		enzyme			3.72E-04	FOS,JUN,JUNB	169 (7)
genistein		chemical drug		-1.313	3.74E-04	ALDH5A1,ALOX5,C17orf75,CDKN1A,CHD5,COL1A1,CX3CL1,CXCL10,DUSP1,FOS,GLI1,HSPA1A/HSPA1B,HSPA5,ID1,JUN,JUNB,MMP9,PDCD4,PER1,PIM1,PLK3,PXMP4,RAB14,SERPINE1,SHBG,SLC22A6,SOD2	265 (21)
miR-766-3p (miRNAs w/seed CUCCAGC)		mature microrna	Activated	2.981	3.77E-04	ADAM9,ADAMTSL1,ADCY7,ADD2,ARSB,ATP13A4,B3GNT3,C17orf75,CBFA2T3,COL6A3,DGCR2,DNAJB5,DNAJC27,DTNA,DUSP26,EFNA3,EFNB2,ENTPD1,ERC1,ERLIN2,FAM212B,GIT1,HIF1AN,HRH2,HS6ST3,IGFBP2,IRS2,KCNG1,KCNJ10,KCTD15,KIAA0513,KRT77,LRPAP1,MLLT6,NEDD9,NKPD1,NTN1,OTUD1,PFKFB2,PNMA3,PPM1F,PPP1R1A,PREX1,PRKCG,PROM2,PXMP4,RGS16,RGS20,RNF144B,SARM1,SEC14L5,SERINC2,SGPL1,SHF,SLC17A8,SLC2A3,SLC36A1,SMCR8,SPATA2L,SPEG,SPTB,…
miR-4506 (miRNAs w/seed AAUGGGU)		mature microrna		1.353	3.88E-04	ARF4,ATP2B3,CADPS,CAPZA1,CEP68,CLIC4,CTRL,CYP4V2,DNAJC27,DTNA,EFR3B,FBXW2,FKBP5,FKTN,FSTL1,GANC,HIPK2,HRSP12,KANK4,KLHDC10,NOTCH4,PARVA,PLA1A,RCAN2,RPL23,SEZ6L,SH3BGRL3,SPTB,SS18L1,SV2B,TET1,TMEM100,TRA2A,TTC39B,UNC13C
HOXA9		transcription regulator		0.000	3.92E-04	ARL3,ARPC5,CALB1,CREM,CTH,CYBB,EPS8,FLT3,GLI3,GNG10,JUN,JUNB,MAN2A2,NEB,Nrgn,PIK3R2,PIM1,SERINC2,SHH
TWIST1		transcription regulator		-1.861	3.95E-04	CDKN1A,COL1A1,EFNB2,FMOD,FN1,FOS,FREM2,GLI1,NCAM1,PAM,PROM1,PTPRZ1,SHH,TGFBR2,THBS2,TNFRSF21,UNC5B	285 (12)
POMC		other		1.712	3.96E-04	DUSP1,FOS,GSTM5,JUN,JUNB,NOS1,NR4A1,NR4A3,PDYN,SLC9A3R1,SOD2,TIMP2,TRH	307 (18)
HMOX1		enzyme		-0.367	3.96E-04	AQP1,COL1A1,CS,CXCL10,FGF1,FOS,ID1,ID3,MMP9,PROCR,RELN,TGFB2,THBS2	309 (21)
H-7		chemical - kinase inhibitor	Inhibited	-2.179	3.98E-04	COL1A1,EGR1,FN1,FOS,JUNB,PIM1,SERPINE1,SOD2	360 (20)
miR-4738-5p (miRNAs w/seed CCAGCGC)		mature microrna	Activated	3.906	3.98E-04	ACAP3,ARSG,CBFA2T2,CEP68,CLMN,CRHR1,DUSP2,EFNB2,EMD,EXPH5,EXTL3,FKBP5,FTO,GPR153,GPR3,HIPK2,HTR4,IGSF3,LRTM2,LYPD3,MIF,OLIG2,PARVA,PCYOX1,PREX1,PRIMA1,RASA3,RASD2,RNF141,RNF152,RREB1,SBK1,SCARB2,SGK1,SMCR8,SRGAP3,TBCD,TOX2,VANGL2
MAPK8IP1		other		-0.651	4.12E-04	FOS,JUN,MAP2K7,MAP3K7,SNCA	303 (16)
DICER1		enzyme		-0.667	4.12E-04	AFP,C10orf10,CAMK2D,CDKN1A,DLG4,EGR1,EGR2,FOS,ID3,JUN,MMP9,NEFH,NGFR,PELI2,PROCR,SERPINE1,SERTAD4,Tpm1	365 (21)
miR-3619-3p (miRNAs w/seed GGACCAU)		mature microrna	Activated	4.327	4.19E-04	APBA1,APPBP2,ARHGEF26,C11orf63,CA8,CABLES1,CDS1,CRIP3,CS,CYTH3,DNAJC5,EMD,FGF1,FLRT1,FLYWCH1,GMFB,IRS2,ITK,KCNC1,KLHDC10,LGI2,LRRC4,LYPD6,MAML2,MTMR9,NCAN,PCDHA3,PDXP,PROM1,RGS2,SLA2,SLC1A4,SLC36A1,SLC39A9,STRN,SYT9,TGFBR2,TOB2,TRIM44,TTC39B,WNT2
cigarette smoke		chemical toxicant		1.571	4.20E-04	BIK,CDKN1A,CHRNB2,CXCL10,DNAJB5,EGR1,FOS,FOXO3,GSTA3,GSTM5,HSPA5,JUN,MAFF,MMP9,P2RY4,PRKCG,SERPINE1,SLC1A4,SOD2,XBP1,XDH	334 (20)
bortezomib		chemical drug		1.587	4.21E-04	BAG3,BIK,BPGM,CALR,CDKN1A,CDR2,CRYAB,CXCL10,CXCL13,DNAJB1,GADD45B,GLI1,HSPA1A/HSPA1B,HSPA5,HSPE1,IL6ST,MAPK6,SNCA,XBP1	314 (17)
miR-1182 (and other miRNAs w/seed AGGGUCU)		mature microrna	Activated	4.152	4.23E-04	AADAT,ABCB10,ACBD4,ADIPOR2,AMIGO2,ANO10,APPBP2,ARHGAP28,ATF5,ATP5L,CAMK2G,CDK14,CEP164,DTX4,ERC1,FREM1,GRIK3,KCTD14,KIDINS220,KLHDC10,LSM11,MLLT6,NAV2,NDRG4,NOS1,NOSTRIN,NRIP3,NTN1,NTSR1,OPRL1,OTUD7B,PCDHA3,PCYT1B,PIP4K2B,PNMA2,PXMP4,RELN,RIC3,SEC14L5,SLC38A1,SLFN5,SPOCK1,SPRY4,TGFB2,TRIM25,TSPYL5,WDFY2,WIPF3
miR-4497 (miRNAs w/seed UCCGGGA)		mature microrna		0.846	4.24E-04	AAK1,ABAT,ABLIM2,ACVR1B,ADIPOR2,APPBP2,ATP1A1,CDKN1A,COL1A1,DDA1,EGR2,ERC1,ETV5,FRMD6,IKZF3,IRS2,KCTD15,KIF21B,LATS2,LETM1,MCC,MFSD2A,NEFH,NRP2,NTSR1,PIK3R2,SEPW1,ST3GAL1,SV2B,SYN2,TACR1,TMEM132D,TOM1L2,USP6NL,ZNF827
miR-4689 (and other miRNAs w/seed UGAGGAG)		mature microrna	Activated	4.757	4.25E-04	ADCYAP1R1,ARHGEF12,ASS1,CABLES1,CASC3,CDC42BPA,CDKN1A,CHD5,CIT,CLIC4,CLSTN2,CUX2,DDAH1,DISP2,DOK3,EFR3B,ERCC4,EXOC8,FKBP5,FREM2,GANC,GPR146,GRIK3,HTR5A,KRT77,MAML2,MAST4,MDGA1,NID1,NMNAT2,NPTX2,PARVA,PCDHA3,PCDHGB2,PCDHGC3,PDYN,PROM2,RGS16,RIC3,SGK1,SLC16A2,SLC22A13,SLC2A3,SLC9A8,SSTR2,STEAP2,TGFB2,TNR,UNC5D,ZBTB25
ETS2		transcription regulator		1.269	4.25E-04	CDKN1A,CHRNE,FGF1,FOS,JUN,JUNB,MGAT5,MMP9,TGFBR2,TIE1	357 (21)
miR-590-3p (miRNAs w/seed AAUUUUA)		mature microrna	Activated	4.569	4.28E-04	AADAT,AAK1,ABCB10,ADAM9,AFAP1,APPBP2,ARL3,ARSB,ATXN3,CASC3,CASR,CCDC110,CHORDC1,CRKL,CX3CL1,DCAF8,EGR4,ELL2,ENTPD1,EPB41,EPS15,ERLIN2,ESRRG,FAM126B,FBXW2,FKBP5,FLT3,FOXO3,GNA13,GNG10,GNS,GUCY1A3,HIPK2,HOMEZ,HRSP12,HVCN1,IL6ST,KBTBD11,KCNC1,KIAA1841,LRRC4,LRTM2,MAPK6,MATN2,MBTPS2,METTL23,MTMR9,NACC2,NAV2,NPAS2,OPA1,OPTN,PARVA,PDCD4,PFKFB2,PHACTR2,PIK3R3,PLA2G5,PPM1E,PPM1F,PRKAA2,PRUNE2,RAB14,RASSF…
miR-2117 (miRNAs w/seed GUUCUCU)		mature microrna		1.651	4.35E-04	ARHGDIB,ASB2,ATF6,ATP5L,CBLB,CIT,CXCL11,DLG3,DTNA,ERC1,EXPH5,FKBP1A,FKTN,FZD2,GPAM,HIPK2,HOMEZ,HUNK,ITGB1BP1,ITK,KHNYN,LIMA1,MAFF,MDGA1,MXD3,NR4A3,POFUT1,PPP1R1A,PTPRN,RASGRP3,RIC3,RNF141,SEMA3A,SERTAD1,SLC9A3R1,SSH2,STRN,TACR1,TMEM100,TMTC2,TOMM20,WDFY2,XDH
ATF4		transcription regulator		1.120	4.36E-04	ATF5,CALR,CDKN1A,CEBPB,CTH,EIF4EBP1,ERO1L,HSPA5,IGFBP2,JUN,PENK,SEL1L,SLC3A2,SLC7A3,SLC7A5	301 (17)
miR-3714 (miRNAs w/seed AAGGCAG)		mature microrna	Activated	2.114	4.37E-04	AHCYL2,ALDH3B1,ARPC5,ARPP21,ARRB1,ATF7,ATP6V0E1,AZI2,BACE1,C20orf27,CASC3,CBLB,CDKN1A,CRIPT,DRD2,ELFN1,ELL2,ELOVL5,EMD,EPS15,ERC1,ERLIN2,FAM13A,GNAT1,GNG10,GSTM5,HIF3A,HMBOX1,IRAK3,KIF1B,KLF5,KLHL2,LSS,MATN2,NR4A3,PARVA,PDLIM7,PHKA2,PPM1L,PRIMA1,PXMP4,RASGRP3,SKAP1,SLC36A1,SLC39A9,SLC3A2,SLC7A5,SLC9A8,SNX29,SSH2,STAC,STEAP2,SYNGR1,SYT2,TBCD,THSD7B,TIPRL,TMCC3,TNR,TSPYL4,TSPYL5,UQCR11,ZKSCAN1
miR-3119 (miRNAs w/seed GGCUUUU)		mature microrna	Activated	2.284	4.38E-04	ABCA12,ABCB10,ADAM9,AK3,ANGPTL2,ARSB,CDC42EP4,CHORDC1,COL1A1,CRHBP,CTTNBP2NL,DNAJB5,DNAJC27,EIF4EBP1,ENTPD4,FAU,FMOD,FRMD4A,FZD2,GINS2,GJC3,HS6ST3,IFT20,IKZF3,IL16,IL6ST,KANK4,KCNA1,LGI2,LNX1,MAGI3,MAML2,MEGF6,MXD3,MYH7B,NDRG4,NOS1,OPALIN,PDCD4,POU3F1,PPM1E,RBM11,RELN,RREB1,RUFY3,SAMD5,SLC25A28,TNNT2,TSPAN31,VWA5B1,WNT6,XBP1
miR-3145-5p (miRNAs w/seed ACUCCAA)		mature microrna	Activated	2.172	4.44E-04	ADAR,AQP1,ARHGEF12,ARSB,ARSG,CDKN1A,CHORDC1,CLIC4,CLMN,EGR1,EPB41L4B,EXOSC3,FAM3C,FREM1,GNA13,HIF1AN,HUNK,KCNJ10,KIDINS220,LRRC8D,MAML2,MESDC1,MMP9,NID1,NMNAT2,NTS,OTUD1,PENK,PKP2,PPP2CB,RNF144B,RNF217,RNF38,RUFY3,SHF,SLC1A1,SLC25A15,SLC25A30,STAC,TPT1,VASH2,ZBTB40
miR-2114-5p (miRNAs w/seed AGUCCCU)		mature microrna	Activated	4.418	4.52E-04	ADAR,ADCYAP1R1,ADIPOR2,AKAP7,ANK1,B3GNT2,BACE1,CAPN5,CAPRIN1,CASR,CD180,CHRNB2,CYBB,DCAF8,DEPDC5,FBXW2,FLT3,GALNTL6,GMFB,HIF1AN,HIF3A,HUNK,IER5,IKZF3,IRAK3,ITK,KIF5A,LDOC1L,LRTM2,LSP1,MPEG1,MTMR9,NGFR,NIP7,PHACTR2,PHLPP2,RIMS3,SEMA6A,SLC23A2,SLC36A4,SRGAP3,STK24,TSHZ1,TSPAN2,UST,WDTC1,WNT2
ANGPT2		growth factor	Activated	2.626	4.54E-04	ABCC1,CALR,CDKN1A,CEBPB,COL1A1,CRYAB,FKBP4,FN1,HSPA1A/HSPA1B,HSPA5,KLF5,MIF,MMP9,PDCD4,PDIA5,PHLDA1,SERPINE1,SOD2,TGFBR2,THBS2	321 (18)
miR-3654 (miRNAs w/seed ACUGGAC)		mature microrna	Activated	4.076	4.61E-04	AAK1,ABAT,ADAR,ADARB1,ADD2,ARHGAP20,ARHGEF12,ARHGEF26,BANP,C3orf18,DHCR24,DLGAP1,ELAC1,FRMD4A,GABRA3,GNA13,GPAM,GPR180,HVCN1,KCNJ10,KIF1B,KLHL12,NPAS4,NRP1,OLIG2,ORMDL2,PAFAH1B1,PDYN,PFKFB2,PHACTR2,PMEPA1,SCN8A,SLC38A1,SLC6A6,SPEG,SYN2,TACR1,TRDMT1,TRIM44,UHMK1,USP6NL,VPS37C
SLC18A2		transporter		0.152	4.62E-04	DLG4,DYNLL1,SNCA,TACR1
LEP		growth factor		1.333	4.63E-04	ACACA,ASS1,CA3,CDKN1A,CEBPB,COL1A1,CRHR2,CXCL10,CYBB,DRD2,EGR1,EGR2,ELOVL5,FOS,FOXO3,GPAM,GSTA3,HSPA5,IGFBP2,IRS2,JUN,JUNB,LOC100911216/Pcsk1,NOS1,NTS,PER2,PNPLA2,PPP1CA,PRKAA2,SERPINE1,SOD2,TNFSF10,TRH,VGF	300 (20)
miR-4305 (miRNAs w/seed CUAGACA)		mature microrna	Activated	2.768	4.63E-04	ACSS1,ARSB,B3GNT2,BCAS2,C17orf75,CHMP3,DLGAP1,ENTPD1,ENTPD4,ETV5,FKBP4,FKBP5,FREM1,GMFB,GPRIN1,GUCY1A3,KCTD9,KIAA0101,KIF5C,LHFPL2,MAGI1,PAFAH1B1,PARVA,PCDHA3,PDP1,PELI2,PHLDA1,PPFIBP2,PRRG3,SCARB2,SLC39A9,SLC7A3,TGFB2,TNFSF10,UHMK1
miR-524-3p (and other miRNAs w/seed AAGGCGC)		mature microrna		1.651	4.66E-04	AFAP1,ASB13,ATF5,ATXN3,CACNA2D2,CCDC88C,EGR1,FAM13A,FAM89B,FLYWCH1,GNA13,GRIK3,KCNJ10,KIAA1147,KLHDC10,KPNB1,LSS,ME1,NKPD1,PLEKHO2,PQLC1,SHF,SLC4A11,STRN,TNFRSF25
vincristine		chemical drug		-1.480	4.74E-04	CDKN1A,CHAT,EGR1,JUN,MAP2K7,MAPK8,MAPK9,SOD2	301 (18)
GNRH		group		1.829	4.75E-04	DUSP1,EGR1,FOS,JUN,SCG2,SGK1	296 (21)
miR-4738-3p (miRNAs w/seed GAAACUG)		mature microrna	Activated	3.639	4.78E-04	ADIPOR2,ALDH1A2,ARSB,ATP13A4,AZI2,C17orf75,CALB1,COL11A1,DPP10,EPB41,EPS15,EXOC8,FKBP1A,FMN2,KIAA1644,KIF5C,LHFPL2,MAPK9,MCPH1,NCAM1,NFIL3,PBX1,PHKA2,POFUT1,PPM1E,PRDM6,RELL1,TGFB2,TIMM8A,TOB2,UBE2B,ZNF618
miR-1250-5p (miRNAs w/seed CGGUGCU)		mature microrna	Activated	2.104	4.82E-04	ADD2,AKAP2,ARC,ATP1A1,CBFA2T3,CLIP2,DCAF7,DGCR2,DIP2A,EFNB2,EPB41L4B,ERC1,FGF13,GABRE,GPAM,IGFBP2,KBTBD11,KCNG1,KLHDC7A,KLHL2,MIDN,MPPED1,NCAN,OTOF,PHKA2,PPM1F,RREB1,UST
miR-657 (miRNAs w/seed GCAGGUU)		mature microrna	Activated	4.063	4.83E-04	AAK1,ADCY7,ANK2,AQP1,ARSG,ATP2B3,CAPRIN1,CHD5,COQ10B,CRHR2,CRIPT,DNAJB1,DNAJC27,EPB41,FRMD6,FTO,GIT1,HSF2BP,KCNC1,KIF13B,KIF5C,LAMA4,MAGI1,MAP1B,MAPKBP1,MCC,MESDC1,MTR,MXD3,NDST1,NRP2,OPRL1,PBX1,PCYT1B,PHLPP2,PNMA2,PRKAA2,RNF10,RNF152,RPL30,SEMA6A,SLC24A3,SLC25A30,SLC9A3R1,SNX30,SRGAP3,TOX2,TPPP,TRH,UNC13C,ZNF25,ZNF827
PRKCA		kinase		1.532	4.86E-04	ARHGDIB,ARPC2,CDKN1A,COL1A1,CYBB,EGR1,FN1,FOS,HSPA1A/HSPA1B,JUN,MMP9,SERPINE1,TGFB2	306 (21)
miR-933 (miRNAs w/seed GUGCGCA)		mature microrna	Activated	3.514	4.89E-04	ACVR1B,ARL3,ATP10A,ATP2B3,CABLES1,CRHBP,CYB5B,EIF5A2,FAM13A,FNBP1,HCN4,IL16,KIAA1644,KIF13B,NDST1,NR4A1,PELI2,PRIMA1,SLC16A2,SLC22A6,SLC9A8,SS18L1,SSH1,SYNGR1,TESC,TOX2,TSPYL5
miR-4664-3p (miRNAs w/seed UUCCGGU)		mature microrna		1.959	4.98E-04	ABLIM2,ATP1A1,COL1A1,ERN1,GLG1,IER5,KIF1B,LDOC1L,LRPAP1,MOB3A,NXPH4,OTUD7B,PRIMA1,SLC25A15,SNX30,SPRY4,TMTC2,TRDMT1,TSN,USP6NL,VGF,ZNF827
miR-1202 (and other miRNAs w/seed UGCCAGC)		mature microrna	Activated	3.484	5.00E-04	ABLIM1,ADAMTSL1,ADD2,ANK1,ANKRD45,ARC,ARHGAP24,ARHGEF26,ARL3,ARPC2,ARSG,BACE1,C1QTNF5,CDK14,CHD5,CLIC4,CREM,CRHR1,DUSP2,DUSP26,EFNB2,EGLN2,ENTPD5,FAM168B,GABRE,GLP1R,GPAM,HIF1AN,HUNK,IRAK3,ITGA10,ITK,KBTBD11,KIAA0907,LDOC1L,LETM1,MAP3K9,MCC,NKPD1,NRP1,OTUD7B,PAFAH1B1,PCDHA3,PDLIM7,PDP1,PHLDA1,PNMA3,POFUT1,PPM1E,PPTC7,PROCR,RELL1,RIC8B,RIMS3,SARM1,SCARB2,SEL1L,SLC38A1,SLC6A6,SNAI3,SNX30,SRSF3,STRN…
miR-509-5p (and other miRNAs w/seed ACUGCAG)		mature microrna	Activated	3.269	5.02E-04	AADAT,ABCC1,ADAR,AKAP2,ALS2,AMOTL1,B3GNT3,C17orf75,CAMK2D,CASC3,CEACAM1,CHORDC1,CHRNE,CLCN6,CORO2B,CRIPT,DNAJC5,ERCC4,ERLIN2,FAM13A,FAM168B,FST,GMFB,KBTBD11,KIAA0907,KIF5C,MAML2,MAP3K7,MDGA1,NCAM1,NID1,NOS1,NPAS2,NUDT3,ORMDL2,PAFAH2,PAQR8,PARP11,PDE11A,PIP4K2B,PKP2,PPP1R1A,PTPRZ1,RGS2,RPL22,SAMD5,SH3GL2,SLC1A1,SLC1A4,SLC25A38,SLC35E4,SLC39A9,SOD2,SSH1,SYN2,SYNRG,TET1,WIPF3,ZBTB8B,ZKSCAN2
miR-203a-3p (and other miRNAs w/seed UGAAAUG)		mature microrna	Activated	5.029	5.15E-04	AAK1,AKAP7,AMOTL1,ARSB,CAPRIN1,CEP68,CHORDC1,CIT,CREM,DGCR2,DNAJC27,DNMT3B,DUSP5,EIF5A2,ELL2,ERLIN2,FAM126B,FAM13A,FAM155A,FKBP5,FLRT2,FMOD,GABRA1,GLI3,GMFB,GPR180,HS6ST3,IRS2,KCNC1,KCTD9,KIAA1147,KPNB1,LRAT,LRPAP1,MAGI1,MAPK9,MAST4,MGAT3,MIDN,NEDD9,NFIL3,NMNAT2,NPAS4,NR2C2,OPA1,PARP11,PHLDA1,PPM1E,PPTC7,PROM2,PRUNE2,RNF141,RNF38,SAMD5,SCARB2,SEL1L,SEMA3A,SEMA6A,SEPN1,SLC16A2,SLC2A3,SLC39A9,SRSF3…
miR-136-5p (miRNAs w/seed CUCCAUU)		mature microrna	Activated	3.300	5.16E-04	AAK1,AGAP2,AHCYL2,ARHGEF12,ARL3,B4GALT2,CACNA2D2,CASC3,CLMP,DCAF7,DENND2C,DLG3,DLGAP1,ENTPD1,ESRRG,ETV5,EXPH5,EXTL3,FN1,FNDC7,FREM2,HIPK2,HTR7,IER5,KLF5,KPNB1,KRT77,KTI12,LRRC55,MIDN,NR4A3,OTUD7B,PAH,PAQR8,PARVA,PER2,PLD5,PLEKHM3,PROCR,SLC35E4,SLC7A3,SNRK,SPOCK1,SSH2,SV2B,SYN3,TANC2,TBCEL,TEP1,UNC5D,WNT2,ZNF618
miR-4508 (and other miRNAs w/seed CGGGGCU)		mature microrna	Activated	2.298	5.21E-04	ACAP3,ADARB1,ADIPOR2,AGAP2,C1orf95,CAPN5,CASR,CEP164,CLIP2,CYTH3,DNAJC16,EMD,EPHB2,FLRT1,FNDC1,GJA5,GLI3,GPR153,KBTBD11,KCNAB3,LRRC10B,MAP3K9,MAU2,MICAL3,MIDN,MYH7B,NPTX2,PELI2,POU2F2,POU3F1,PQLC1,PVRL1,RASD2,RGS16,RXFP3,SBK1,SCN5A,SERPINF2,SIRT7,SLC36A1,SLC7A5,SPTB,TACR1,TBC1D24,TMEM132D,UTP6,VANGL2,WNT6,ZDHHC8
miR-3914 (miRNAs w/seed AGGAACC)		mature microrna	Activated	2.101	5.24E-04	ABLIM1,ADCYAP1R1,AFAP1,ANGEL1,ATP13A4,CA3,CDKN1A,CHMP3,DCAF7,DDAH1,DNER,DTNA,ESRRG,EXTL3,FAM168B,FKBP4,FSTL1,GLG1,GRIK3,HBB,JUP,KHNYN,KIAA0907,LDOC1L,LHFPL2,ME1,MPEG1,NDST1,NOSTRIN,PDXP,POFUT1,SAMD5,SKAP1,SLC25A15,SLC25A28,SLC9A3R1,SV2B,SYN3,TGFBR2,TMEM100,TMEM132C,TOMM20,TRDMT1
miR-532-5p (and other miRNAs w/seed AUGCCUU)		mature microrna	Activated	2.392	5.29E-04	ABCA12,ALS2,ARHGAP24,ARSG,B3GNT2,BCAS2,CCDC64,CLMP,CRIPT,DLGAP1,EPB41L4B,ERO1L,FAM126B,FLRT2,FREM2,FTH1,GNA13,HIF1AN,HUNK,IRS2,KCTD9,KLF5,KRT77,MAST4,MBTPS2,NR2C2,PANX1,PAQR8,PDCD4,PFKFB2,PIK3C2G,PKP2,SLITRK6,SSH2,SULF1,SYN2,SYT10,TRDMT1,UST,WNT2,ZKSCAN1
miR-609 (miRNAs w/seed GGGUGUU)		mature microrna	Activated	2.658	5.30E-04	AHDC1,AMIGO3,APBA1,ARC,ATP1A1,CAMK2D,CBFA2T2,COL1A1,CUX2,DACT2,DEPDC5,DTNA,FKBP1A,FTO,HAPLN4,HCN4,HRH2,LHFPL3,LRTM2,MAN2A2,MAP1B,MOB3A,MUC6,PCP4,PFAS,PHACTR2,PIP4K2B,POU3F1,PVRL1,RASD2,RASSF8,SMCR8,SPON1,SPRR1A,STRN,SV2B,SYNGR1,SYT11,TACR1,TOX2,TRDMT1,TRIM25,WDFY2,WIPF3
lysophosphatidic acid		chemical - other	Activated	3.238	5.33E-04	DUSP1,EGR1,FKBP5,FOS,JUN,JUNB,KLF5,MMP9,PRKCG,SERPINE1,SRF	320 (22)
SFTPA1		transporter		-0.905	5.33E-04	COL1A1,EGR1,ERN1,FOS,FRMD6,GUCY1A3,KCNMB4,MAP1B,PHLDA1,SERPINE1,ST3GAL1	354 (18)
miR-3616-3p (miRNAs w/seed GAGGGCA)		mature microrna	Activated	4.405	5.35E-04	ACSS1,ALDH1A2,APBA2,ARHGEF11,B3GNT2,BIK,CAMK2D,CDC42BPA,CHD5,CHMP3,CLMN,DACT2,DEPDC5,DGCR2,DLG4,DTX4,EFR3B,EPHB2,ERO1L,EXOC8,FAM13A,FKTN,FNBP1,FREM2,GPR3,GSTM5,HIF3A,HMBOX1,HRH2,IRS2,KCNK3,KIF1B,KIF21B,LATS2,LRRC10B,LRRC55,MAFF,MAN2A2,MAP2K7,MAPKBP1,MDGA1,NACC2,NCAM1,NOS1,NRIP3,OPA1,PAQR8,PELI2,PNMA2,PNMA3,POFUT1,PPP1R1A,PPP1R9B,PTPN5,PVRL1,PXMP4,RELL1,SEC14L5,SH3GL2,SLC13A4,SLC22A13,SLC25A25,SLC…
miR-1255b-5p (and other miRNAs w/seed GGAUGAG)		mature microrna	Activated	3.954	5.37E-04	ABLIM2,AKAP2,ALDH5A1,AP3M2,ARHGAP24,ATP2B4,B3GALT1,CAMK2G,CDKN1A,CEACAM1,CHTF8,COL11A1,CORO2B,DHCR24,DIP2B,DTX4,ERLIN2,ESRRG,FBL,FOXO3,IL16,IQGAP3,IQSEC3,KIF1B,KLHDC10,LRRC10B,LYPD3,MRPS21,MTR,NDRG4,NMNAT2,OPALIN,PFKFB2,PNMA3,POU2F2,PPM1L,PROM2,SLC2A3,SLC6A1,TBC1D5,TIMP2,ZDHHC22
sodium arsenite		chemical drug		1.800	5.42E-04	ABCC1,CBS/LOC102724560,CDKN1A,EGR1,FOS,FTH1,GADD45B,JUN,TNFSF10	290 (17)
miR-512-5p (miRNAs w/seed ACUCAGC)		mature microrna	Activated	5.095	5.44E-04	AKAP7,ARL3,ATP2B3,C10orf10,C17orf75,C1QB,CAPN5,CDC42EP4,CEP68,DENND2C,DIP2A,EPB41L4B,FGF1,FRMD4A,GDF10,GNL3L,GUCY1A3,HTR4,HTR7,KCNC1,KIDINS220,KRT77,LRAT,LSS,PARP11,PFKFB2,PPM1H,RNF38,RUFY3,RXFP3,SAMD5,SEMA3A,SLC17A8,SLC23A2,SLCO2A1,SOD2,SSH1,STX17,UNC5D,USP13,VPS33A,XKR8,ZNF518B
ERBB4		kinase		0.282	5.47E-04	ADAM9,CDKN1A,DUSP1,EFNB2,EGR1,FBLN2,JUN,MAP2K3,NID1,NOS1,RASA3,WNT2	335 (23)
miR-147 (and other miRNAs w/seed UGUGCGG)		mature microrna		1.316	5.49E-04	ABLIM2,ADARB1,APBA1,CCDC88C,CEBPB,CORO2B,CTIF,DDAH1,DGCR2,EGR4,FAM3C,HIPK2,HRH2,IER5,JUP,KCNK3,NDRG4,NRP2,RASD2,SBK1,SEPN1,SLC1A4,TJAP1,TOX2,TSPAN31,WDFY2
miR-922 (miRNAs w/seed CAGCAGA)		mature microrna	Activated	3.280	5.51E-04	AAK1,ACVR1B,AKAP7,ARF4,ARHGEF11,ARPC5L,BACE1,BANP,CASC3,CCDC88C,CIT,CYB5B,DTX4,DUSP14,EPB41,EXTL3,FGF1,FKBP1A,FMOD,GJA5,GLG1,GRAMD1C,GRASP,HS6ST3,HYAL1,JUNB,KCNC2,KCNJ3,KCNMB4,KIAA0907,LGI2,MAP1B,MBTPS2,MCC,NAV2,NOS1,NPAS2,OPA1,PER2,PIM1,PLD5,PPFIBP1,PSD,PVRL1,RAB11FIP4,SLC23A2,SLC25A25,SLC36A1,SLITRK6,SNCA,SPRY4,STRN,STX17,SULF1,SYN2,TCF15,TIMP2,TPPP,UHMK1,UNC13C,VANGL2,VPS33A,XDH
R5020		chemical reagent		0.935	5.55E-04	CDKN1A,CEBPB,DUSP5,FAM89B,FKBP5,IRS2,RGS2,SGK1,STAT5B,TIMP2	282 (17)
miR-1288-3p (miRNAs w/seed GGACUGC)		mature microrna	Activated	2.758	5.58E-04	ABLIM2,ADAR,AFAP1,APPBP2,ARHGAP28,ASTN1,C16orf74,CAMK2G,CDKN1A,CEP68,CHRNE,CLMN,CORO2B,CREM,DIP2A,EGR1,ELAC1,ERLIN2,EXPH5,FAM71E1,FGF13,FLRT2,FSTL1,GLG1,GLI1,GLI3,HUNK,IQGAP3,KIAA1407,KIF21B,LSS,MBTPS2,NFIL3,NMNAT2,PDE11A,POFUT1,PPM1F,PRKAA2,RNF10,SLC15A3,SLC16A2,SLC6A6,SYNGR1,TMEM132D,TMEM196,TSPAN2,UNC5C,USP13,XBP1
SMAD7		transcription regulator		-0.204	5.67E-04	ACVR1B,CDKN1A,COL1A1,COL6A3,CXCL10,DNMT3B,FN1,FST,MATN2,MMP9,PMEPA1,PROM1,SERPINE1,TGFB2,TGFBR2	263 (19)
miR-4633-5p (miRNAs w/seed UAUGCCU)		mature microrna	Activated	2.677	5.71E-04	ADARB1,ARHGAP24,ARSG,CCDC64,CHMP3,CRIPT,CX3CL1,DLGAP1,ERO1L,FAM126B,FKBP5,FLRT2,FOXO3,GABRA3,GLI3,GNA13,HYAL1,IRS2,KIF1B,LYPD6,MAST4,MBTPS2,MRS2,PAM,PPTC7,REEP3,SFXN1,SLC25A30,SLITRK6,SULF1,TMCC3,TMTC4,TRDMT1,WIPF3,ZKSCAN1,ZNF518B
mannitol		chemical - endogenous mammalian		1.387	5.77E-04	COL1A1,FN1,FOXO3,JUN,SOD2	330 (19)
GPER1		g-protein coupled receptor		1.231	5.77E-04	CDKN1A,EGR1,FOS,HSPA5,SLC1A1	263 (21)
TGFB1I1		transcription regulator		-0.422	5.77E-04	CDKN1A,FN1,FOS,ID1,SERPINE1	195 (7)
miR-375-3p (and other miRNAs w/seed UUGUUCG)		mature microrna	Activated	2.576	5.83E-04	ADIPOR2,ARHGEF12,ARRB1,ATF7,ATP2B3,CDK5R1,CORO2A,DLG3,DNAJC16,ERC1,IFT20,KANK4,KLF5,NKPD1,NXPH4,ORMDL2,PACSIN1,PHLDA1,POU3F1,RASSF8,RGS16,SLC16A2,SPOCK1,TSC1,UST
miR-626 (and other miRNAs w/seed GCUGUCU)		mature microrna	Activated	3.452	5.94E-04	ADAM9,ALDH5A1,CA3,CBFA2T3,CCDC77,CHRNB2,CLCN6,CMPK2,CORO2A,CX3CL1,DTNA,FNDC7,FREM2,GABRE,GALNS,GJA5,GNG10,GRIK3,HCN4,IFT20,IGSF3,ITK,KCNC1,KCNJ16,KDELC2,KIAA1671,KLHL12,LRRC4,MAGI1,MAP1B,MAP2K7,MAU2,MXD3,NCAM1,NR4A3,OPALIN,PAFAH2,PCYOX1,PIK3C2G,PPM1E,REXO2,SGPL1,SLC16A14,SPON1,SS18L1,ST3GAL1,WDR6,ZDHHC22,ZKSCAN2,ZNF76
miR-4783-5p (miRNAs w/seed GCGCGCC)		mature microrna		1.376	6.00E-04	ABLIM1,ASB13,C11orf96,CADPS,CDR2,CHD5,CRHBP,CRKL,EGR4,FAM101B,GPR153,IGSF3,IL16,JUN,MAN2A2,OLFML2B,PCYOX1,PMEPA1,POU3F1,RXFP3,SLC12A7,SLFN5
PTEN		phosphatase		0.960	6.00E-04	ACACA,BPGM,CA3,CA8,CDKN1A,CEBPB,COX8A,CS,CXCL11,CXCL13,DUSP1,EFNB2,EGR2,EIF4EBP1,FOS,FOXO3,GJA5,HSPA1A/HSPA1B,IGFBP2,IRS2,KLF5,MAPK8,MMP9,NFIL3,NGFR,NTS,PDCD4,PIM1,PRKAA2,SERPINE1,SHH,SMAD6,STAT5B,TEP1,TNFSF10	327 (17)
miR-3063-5p (and other miRNAs w/seed GGAGAUC)		mature microrna	Activated	3.260	6.01E-04	AFP,ANK2,CASR,CHTF8,CIT,CLCN6,CYB5D1,DENND2C,DNAJC5,EPB41L4B,FGF1,GPAM,HS6ST3,KIF1B,KTI12,NRP2,PAFAH2,PDE11A,PIP4K2B,RASGRP3,SCN5A,SLC22A13,SS18L1,STEAP2,TANC2,TIMM8A,TRIM25,TRIM44,UNC5B,UST,VASH2,ZNF335
n-nitrosomethylbenzylamine		chemical toxicant			6.06E-04	ALS2,AP3S1,ARPC2,ATP6V0E1,DNASE1L2,DUSP5,FST,GSTA3,KIAA0101,KLF10,KLF5,LOC685792 (includes others),MAP2K3,MAPK6,PLK3,Ppp1r15a
COL4A3		other			6.08E-04	COL1A1,FN1,LAMA1,LAMB1,MMP9,TIMP2	253 (14)
miR-1180-3p (miRNAs w/seed UUCCGGC)		mature microrna	Activated	2.447	6.16E-04	AMIGO3,ATP1A1,BMF,C20orf27,COL1A1,GLG1,GPR17,ID3,LDOC1L,LRPAP1,MAP2K7,MICAL3,MOB3A,MTMR9,OTUD7B,PRIMA1,SCN5A,SLC1A4,SPRY4,STRN,THBS2,TMTC2,USP6NL,VGF
miR-4520-5p (miRNAs w/seed CUGCGUG)		mature microrna	Activated	3.080	6.22E-04	ADAM9,AHDC1,AMIGO3,ANK2,APBA2,ATP2B4,BACE1,CHRNB2,CUX2,CYTH3,DNAJC5,FBXW2,FLRT2,GAB2,GPR146,KBTBD11,KCTD15,KPNB1,MOB3A,NTN1,PAFAH1B1,PER2,PROM1,PTPN5,SCN5A,SEMA3A,SLC36A1,SLC6A1
glucagon		biologic drug		0.853	6.26E-04	ESAM,FOS,LIMA1,NR4A1,NR4A3,Plekha6,PPP1R1A,PPP1R1B,PTPRN	197 (10)
EOMES		transcription regulator		0.333	6.26E-04	AFAP1,DUSP14,NAV2,NRP2,NXPH4,PREX1,SV2B,TNFSF10,TSHZ1
PRKAG3		kinase			6.42E-04	AQP1,BACE1,CRYBG3,EGR1,ELL2,HSPA5,ID1,JUNB,NOS1,PAM,RAMP1,RASD2,RPL22,RPL5,Rps3a1,SLC2A3,TMEM100,XPR1
Ins1		other		1.540	6.53E-04	ACACA,ADIPOR2,ATP1A1,BPGM,CDKN1A,CEBPB,COL1A1,CRYAB,DGAT2,DYNLL1,EGR1,EGR2,EIF4EBP1,FOS,IGFBP2,IL6ST,IMPDH2,IRS2,JUN,JUNB,MIF,NOS1,PER1,PIK3R2,PTPRN,SERPINE1,SOD2,TIMP2	367 (20)
miR-4682 (miRNAs w/seed CUGAGUU)		mature microrna	Activated	2.922	6.55E-04	ABCB10,ABLIM2,ADAMTSL1,AKAP2,ATP5L,B3GALT5,CABLES1,CASC3,CLMN,CS,DDAH1,DNMT3B,EGR2,ERLIN2,FAM3C,FKBP5,FTO,FZD2,GPR34,KCNA1,LAMA4,LATS2,MAP1B,NEFH,OPALIN,PARVA,PER1,R3HDM1,RASGRP3,SEL1L,SEMA6A,SPHKAP,STARD13,SYT4,THBS2,WDFY2,WIPF3,ZNF827
miR-4654 (and other miRNAs w/seed GUGGGAU)		mature microrna	Activated	2.876	6.63E-04	ACACA,ADCYAP1R1,AHNAK2,ANK1,ASTN1,ATP2B3,CELA3B,CHTF8,CPZ,CYP4V2,DCAF8,DLGAP3,DNAJB5,DPP10,ENTPD1,ESRRG,EXPH5,FAM126B,FOXO3,FZD7,GANC,GNAT1,GSTM5,H6PD,HCN4,HMGN1,HSF2BP,IQGAP3,KIAA1644,MAML2,NRP1,PIP4K2B,PPM1H,PTPN5,RELN,RIC8B,SH3GL2,SLC17A8,SLC6A6,SS18L1,TM6SF2,TMEM132E,TRDMT1,TSN,UNC5D,VWA5B1,XPR1
FOXO4		transcription regulator		0.818	6.64E-04	ACACA,CDKN1A,DHCR24,GADD45B,MMP9,SERPINE1,SGK1,SOD2	206 (9)
miR-1247-5p (miRNAs w/seed CCCGUCC)		mature microrna	Activated	3.156	6.65E-04	ASB13,B3GNT3,BANP,CABLES1,CCDC64,CUX2,CYTH3,DNASE1L2,DUSP26,EPHB2,FOXO3,GLP1R,HTR5A,KIAA1671,KIF13B,KLHDC7A,LRRC4,MAP3K9,MCPH1,MEGF6,MYADML2,NPTX2,NRP1,NRP2,NTN1,NXPH4,OPRL1,POFUT1,PPM1F,STX17,SULF1,SYNRG,TRIM72,TSC22D4,USP22,WNT9B,ZNF618
miR-3926 (miRNAs w/seed GGCCAAA)		mature microrna	Activated	3.652	6.66E-04	AAK1,ACBD4,ADARB1,ADIPOR2,AKAP12,APBA2,AQP1,ARSB,ASB1,ASB2,ATP6V0E1,ATXN3,B3GNT2,BPGM,CLCN6,DHCR24,DIP2A,DNAJB1,DVL3,EGLN2,ELMO2,EPB41,EPB41L4B,FAM126B,FAM155A,FBXW2,FGF1,FNDC7,FOXG1,GLG1,GMFB,IGSF3,KIAA1841,KIF1B,KPNB1,LDOC1L,MBTPS2,NIP7,PCYT1B,PKP2,PLEKHO2,POU2F2,PQLC1,PXMP4,RAB11FIP4,RASSF8,REM2,SLC17A8,SLC41A1,SLC6A6,SNX29,TBC1D5,TEP1,WDR6,ZKSCAN1
miR-21-3p (and other miRNAs w/seed AACACCA)		mature microrna	Activated	3.489	6.67E-04	AAK1,AMIGO2,AP3S1,ASB1,BANP,CASC3,CBLB,CCDC158,CEBPB,CHORDC1,DDAH1,DLGAP1,FOXO3,FTO,GNAT1,GPR146,KIAA0101,KIAA1147,KIF5A,MAB21L1,MAP2K3,MYBPH,NCAM1,NUDT3,PCDHA3,PCYOX1,PENK,PPFIBP1,PPP1R1A,PROM2,PXMP4,RGS2,RNF217,SEMA6A,SLC25A30,SNRK,SRCIN1,SS18L1,ST3GAL1,STAT5B,STX17,TBC1D24,TMCC3,TMTC2,TPPP,TSC1,TSHZ1,UNC5C,UNC5D,UST,ZDHHC8,ZMAT4
FGF1	-1.000	growth factor		1.913	6.72E-04	AFP,CDKN1A,DCAF8,EGR1,FAM101B,FOS,FZD2,FZD7,GSTM5,JUN,MAB21L1,PMEPA1,SSTR2,TGFB2	335 (20)
miR-4258 (miRNAs w/seed CCCGCCA)		mature microrna	Activated	2.112	6.74E-04	ABLIM2,ACAP3,ADD2,AFAP1,AGAP2,ARSB,ASB13,ATF5,B3GALT5,BACE1,CBS/LOC102724560,CCDC88C,CHRNE,CLIP2,CTH,CTIF,CTXN1,DGCR2,DLG3,EPHB2,FRMD6,GLG1,H6PD,KCTD15,KIF1B,MAP3K9,NDRG4,NOS1,NR4A3,NTN1,OLIG2,OSR1,PCDHGB2,PCDHGC3,PCYT1B,PDE11A,PIK3R2,PIM1,POU3F1,PPM1F,PPTC7,PSD,PTPRN,RNF166,SEPN1,SERPINE1,SLC16A2,SLC2A3,SLC6A1,TMEM132C,TOM1L2,TRIM25,UBE2B,ZDHHC8
LIF		cytokine		0.986	6.77E-04	ACACA,AFP,CDKN1A,CEBPB,CHAT,CXCL10,ECEL1,FN1,FOS,IL6ST,JUN,JUNB,KLF10,OLIG2,PIM1,RASA3,SOD2,SPRR1A,TAC1,XBP1	268 (22)
prostaglandin E2		chemical - endogenous mammalian	Activated	2.281	6.79E-04	ARC,B3GALT5,CDKN1A,CEBPB,COL1A1,CREM,CXCL10,DUSP1,DYNLL1,EGR1,EGR2,FMOD,FN1,FOS,FST,IGFBP7,IL16,JUN,MMP9,NEDD9,NFIL3,NR4A1,NRP1,PENK,RGS2,ST3GAL1	323 (19)
miR-4722-5p (miRNAs w/seed GCAGGAG)		mature microrna	Activated	3.362	6.85E-04	ACAP3,AHCYL2,AK3,ALDH3B1,ANK1,ANKRD45,ARC,ARHGEF26,ARSB,ATF7,AZI2,C20orf27,CACNA2D2,CCDC136,CDS1,CDS2,CMPK2,CRELD2,CS,CYB5B,DCAF7,DDA1,DNAJC5,ENTPD1,FAM168A,FKBP5,GINS2,GLI3,GNA13,GUCA2A,HIF1AN,IQSEC3,KIAA0513,KIF21B,LETM1,LRRC37A3 (includes others),LRRC55,LSS,MAP1B,MIDN,MTR,MUC6,MYADML2,NACC2,NIP7,NMNAT2,NR4A3,PALMD,PCP4,PDLIM7,PPM1F,PPP1R1A,RAB14,RASSF8,RELL1,RGS16,SAMHD1,SARM1,SBK1,SERINC2,SGK…
HOXA10		transcription regulator		0.570	6.87E-04	ALDH1A2,AQP1,CA3,CDKN1A,CYBB,EGR2,FN1,FST,GSTA3,ID1,KLF10,MAP1B,ME1,NCAM1,NR4A1,NUDT3,PCP4,PROM1,XDH	162 (7)
miR-583 (miRNAs w/seed AAAGAGG)		mature microrna	Activated	3.732	6.88E-04	ANK2,APBA1,ARF4,ARSG,ATP2B3,CAMK2D,CAPRIN1,CEACAM1,DTNA,ENTPD1,ENTPD4,ERLIN2,ESRRG,FTO,HIPK2,KIAA1147,MCPH1,NAPB,NAV3,PCYOX1,PIK3R2,PWWP2B,RCAN2,RREB1,RUFY3,SERPINE1,SLC36A1,SLC39A9,SNX30,TRA2A,TRPM3,UNC5C
miR-1587 (and other miRNAs w/seed UGGGCUG)		mature microrna	Activated	4.757	7.04E-04	ADD2,AQP1,ARC,CABLES1,CHD5,CLIP2,CLMN,CNIH2,COL1A1,DCAF7,DHCR24,DNAJC16,EXOC8,FAM13A,FGF1,FMOD,GBX2,ITK,KCNJ10,KIF1A,LSS,LYPD6,MAB21L1,MAGI1,MATN2,MDGA1,MIA,MLLT6,MXD3,MYADML2,NAPB,NCAN,NID1,NMNAT2,P4HA2,PACSIN1,PAFAH2,PCDHGB2,PCDHGC3,PDCD4,PFAS,PKP2,PPM1H,PVRL1,RREB1,SEC14L5,SEPN1,SERPINE1,SEZ6L,SMCR8,SPON1,STRN,SYN2,SYT2,SYT5,SYT9,TIMM8A,TJAP1,TLE1,TMCC3,TOB2,TOX2,TPPP,TRAIP,TRIM44,UQCR11,WDFY2…
miR-566 (and other miRNAs w/seed GGCGCCU)		mature microrna	Activated	3.383	7.06E-04	ABAT,ABLIM2,ACBD4,ANK1,ANKRD45,ARHGAP28,C11orf63,C1orf95,CAMK2G,CORO2A,CYP4V2,DDA1,DLGAP3,EPHB2,EXTL3,FGF1,FKBP5,FZD2,GANC,GNS,H6PD,HIF3A,HRH3,KANK4,KHNYN,KIF13B,KPNB1,LETM1,MEGF6,MLLT6,NTN1,OTOF,PARVB,PIP4K2B,PPP1R1B,RASA3,SFXN1,SMCR8,SOD2,STRN,TCF15,TGFBR2,TINAGL1,WNT6
miR-223-3p (miRNAs w/seed GUCAGUU)		mature microrna	Activated	4.472	7.18E-04	ADCY7,ARPC5L,ARPP19,C17orf75,CAPRIN1,CBLB,CDS1,CLMN,CYP4V2,DTX4,ELL2,ENTPD5,ERC1,FBXW2,FKBP5,FOXO3,FRMD4A,GLI3,GMFB,GNA13,GPR17,GPR34,GRAMD1C,GUCY1A3,HIPK2,IGSF3,IL6ST,KCNC1,KCTD9,KIAA1841,LAMB1,MTSS1,NEFH,RANBP3L,RIMS3,RPL22,SLC16A14,SLC23A2,SMOC1,SNCA,SRGAP3,ST3GAL1,STEAP2,SV2B,SYNRG,SYT1,TMTC4,UHMK1,USP6NL,XPR1,ZBTB40
miR-675-5p (and other miRNAs w/seed GGUGCGG)		mature microrna		1.086	7.21E-04	AGAP2,ALDH3B1,ANKRD45,APBA2,ARC,ATP6V0E1,BEGAIN,CHRNB2,CNIH2,DEPDC5,DLG4,DRD2,ENTPD1,ERCC4,FLYWCH1,GBX2,LDOC1L,LILRB3,MAFF,MAGI1,MICAL3,MPPED1,MXD3,NGFR,NRIP3,OPRL1,PCYT1B,PHLDA1,PLVAP,PPP1R12C,RXFP3,SFXN1,SIRT7,SLC22A6,SLC24A3,SRCIN1,TIPRL
YBX1		transcription regulator		1.673	7.21E-04	CDKN1A,COL1A1,FOS,HBB,ID1,RELN,SLC2A3,SPON1,SV2C	110 (7)
CXCR4		g-protein coupled receptor		0.142	7.21E-04	CDKN1A,CXCL10,EGR1,ID1,IGFBP7,JUNB,SHH,TNFSF10,TNNC1	278 (22)
miR-4440 (miRNAs w/seed GUCGUGG)		mature microrna	Activated	2.307	7.27E-04	ADAP1,AFAP1,ARHGEF26,CLIC4,COL1A1,DEPDC5,DNMT3B,ISYNA1,ITPKA,KCNJ16,KCNMB4,KIF13B,NCAN,NIP7,NTSR1,PARP11,PCYT1B,PVRL1,SLC12A7,SLC1A1,SLC2A3,SPOCK1,SYT5
miR-4536-3p (miRNAs w/seed CGUGCAU)		mature microrna		1.722	7.27E-04	ADAM9,AFAP1,ANKRD29,ARHGEF26,CDK2AP1,CLIC4,CORO2B,FLRT1,FNDC1,GJA5,KCNJ16,KCTD14,KIF13B,LGI2,MTMR9,NR4A3,PPM1F,SHC4,SLC2A3,SLC35F4,TSC1,UQCR11,USP6NL
miR-4435 (miRNAs w/seed UGGCCAG)		mature microrna	Activated	5.971	7.32E-04	ACVR1B,ADAR,AFAP1,AKAP12,ALDH1A2,ANGPTL2,ANK2,ANKRD45,AQP1,ARRB1,ASB13,BACE1,C11orf63,C1QC,CAPRIN1,CCDC64,CLCN6,CORO2A,CPLX2,CTTNBP2NL,CYTH3,DPP10,EGR2,ELMO2,EPHB2,FAM101B,FAM168A,FGF1,FKBP5,FKTN,FLRT2,FLYWCH1,FNDC1,GALNTL6,GIT1,GNA13,GNL3L,GPR153,HAPLN4,HIF3A,IQSEC3,ITGB1BP1,KCNC2,KIAA1841,KIF1B,KIF23,LRTM2,MAPKBP1,MATN2,MCC,MICAL3,MTMR9,MYADML2,NEDD9,NIP7,NKPD1,OPTN,PAFAH2,PIK3R2,PIK3R3,PLEKHO2…
miR-3137 (miRNAs w/seed CUGUAGC)		mature microrna	Activated	4.083	7.33E-04	ACSS1,ADAR,AKAP12,ALDH5A1,ALS2,ANGPTL2,ARHGEF26,CAPZA1,CORO2B,CREM,CYP4V2,DNAJC27,EFNB2,ELOVL5,ENTPD1,EXOSC3,FAM13A,FSTL1,GLRA2,GPR17,HMBOX1,HOMEZ,KCTD4,KIAA1841,LDOC1L,LRRC55,MOB3A,NPAS2,NR2C2,OPRL1,PBX1,PCDHA3,RASSF8,REEP3,RIC8B,RNF38,RPL9,SGPL1,SLA2,ZNF518B
RPS6KA4		kinase		1.988	7.42E-04	DUSP1,FOS,JUN,JUNB	295 (17)
calmidazolium		chemical drug	Inhibited	-2.000	7.42E-04	EGR1,FN1,FOS,NCAM1	305 (17)
BMP6		growth factor		1.710	7.48E-04	ALDH1A2,CDKN1A,ETV5,FRMD4B,ID1,ID3,MATN2,PMEPA1,SEMA3A,SERPINE1,WNT2,XBP1	124 (8)
miR-4734 (miRNAs w/seed CUGCGGG)		mature microrna		0.361	7.50E-04	ADD2,ASB13,CIT,CTXN1,DACT2,DISP2,EBF4,FBLN2,FLRT1,GNAT1,GRAMD1C,HAPLN4,IER5,KBTBD11,KCTD15,KIAA1671,KIF13B,KIF21B,LETM1,MAP2K7,MAPK9,MOB3A,NXPH4,OPRL1,PHKA2,PQLC1,PWWP2B,RGS14,RTN2,SH3BGRL3,SLC25A25,SLC7A5,SLC9A3R1,SOX18,SSTR2,SYNGR1,TCERG1L,TOM1L2,WIPF3
NCOR1		transcription regulator		-1.000	7.52E-04	AFP,CDKN1A,COX8A,CREM,DHCR24,DUSP1,ME1,MMP9,PMEPA1,STEAP2,TRH	360 (18)
miR-3181 (miRNAs w/seed UCGGGCC)		mature microrna		-0.455	7.52E-04	ACAP3,ADAP1,ALDH3B1,AMIGO3,C20orf27,CABLES1,CARD11,CITED4,DIP2B,DISP2,FAM3C,FAM89B,FLRT2,GPR153,HIPK2,HPCA,HRH3,HSPA5,IER5,IRS2,KCNG1,KIAA1644,LHFPL2,MAP2K7,MOB3A,MXD3,PDLIM7,PLVAP,PSD,RTN2,STK32B,VGF
miR-361-5p (miRNAs w/seed UAUCAGA)		mature microrna	Activated	5.094	7.55E-04	AAK1,ABCB10,ARHGEF12,CAMK2D,CBFA2T2,CDS1,CLCN6,CRY1,CYB5D1,DIP2B,DNAJC16,DPP10,EDNRB,EPB41,FLRT2,GNA13,GPR180,KBTBD11,KCNJ3,KDELC2,KPNB1,MAGI1,MAP3K9,MAPK9,MLLT6,MRS2,NRP1,OPTN,PARP11,PCYOX1,PHLDA1,POFUT1,PPM1E,PROCR,SLC39A9,SLC41A1,STX17,SYT10,TGFB2,TRIM44,TSC1,UQCR11,ZBTB40
miR-4512 (miRNAs w/seed AGGGCCU)		mature microrna	Activated	2.680	7.60E-04	ADIPOR2,AK3,ALDH5A1,AMIGO3,AQP1,ARC,ARHGAP28,BEGAIN,BPGM,C1orf64,CAMK2D,CAMK2G,CAPN5,CCDC64,CHTF8,CTRL,CX3CL1,CYB5D1,CYP4V2,DCAF8,DNAJC27,DRD2,EGR2,ELAC1,EPB41L4B,ERC1,FAM168B,GIT1,HIF1AN,HOMEZ,IQSEC3,ITK,KCNAB3,KCNC1,KHNYN,LAMA4,MAN2A2,MAP3K10,MICAL3,NDST1,NKPD1,NRIP3,PACSIN1,PIK3R3,PLEKHO2,PRIMA1,RASD2,SEPN1,SGPL1,SLC16A2,SLC25A28,SLC39A9,SLC3A2,SLC41A1,SLC6A6,SLFN5,STX17,SYN2,SYT10,TEP1,TRIM44…
RARG		ligand-dependent nuclear receptor		1.067	7.62E-04	CRYAB,DUSP1,EGR1,EGR2,FOS,JUN,LAMB1	327 (15)
miR-18a-5p (and other miRNAs w/seed AAGGUGC)		mature microrna	Activated	4.870	7.65E-04	ALDH5A1,ANK1,AP3S1,ARC,ARPP19,CA8,CDK14,CDKN1A,CEP68,CORO2A,DCAF7,DNAJC16,DPP10,ENTPD1,EXPH5,FAM3C,FGF1,FKBP5,FKTN,FMOD,FNBP1,GPAM,GUCY1A3,HIPK2,HMBOX1,IGSF3,IQSEC3,KCNA1,KIAA0513,KIAA0907,LETM1,MAGI3,MDGA1,NACC2,NCAM1,NEDD9,NOS1,OLFML2B,OPRL1,PRDM6,SLC23A2,SLC25A28,SLC41A1,SLC6A6,SNRK,STRN,SV2B,TMCC3,TTC8,UHMK1,ZNF618
imipramine		chemical drug		0.000	7.70E-04	C10orf10,EGR1,FOS,LSS,SLC2A3,TACR1	279 (17)
miR-451a (and other miRNAs w/seed AACCGUU)		mature microrna		1.797	7.70E-04	ADARB1,ADCY7,CRELD2,CUX2,FAM168B,KIAA0101,LSS,MAU2,MEGF6,MIF,MMP9,NEDD9,OSR1,RAB14,SGK1,SH3GL2,SLC36A1,TNFRSF25,TSC1,WDFY2
miR-344d-3p (and other miRNAs w/seed AUAUAAC)		mature microrna	Activated	2.950	7.72E-04	ADIPOR2,APPBP2,ARHGAP24,CDK14,CDS2,CEBPB,DIP2A,DLG3,DTNA,DTX4,DUSP2,ELL2,ELMO2,ERC1,ERO1L,ETV5,EXTL3,FMNL2,FZD2,HRSP12,IGSF3,KLF5,LRRC4,MAB21L1,MAGI3,NPTX2,NTN1,NUDT3,PMEPA1,PPFIBP1,PPM1H,PREX1,PRIMA1,PRKAA2,PRUNE2,RASSF8,RREB1,SLC25A25,SMAD6,SRCIN1,STARD13,STRN,SYN2,SYT2,TGFBR2,TMEM100,TPPP,TRDMT1,TTC17,UBE2B,USP6NL,VANGL2,ZNF518B
miR-3649 (miRNAs w/seed GGGACCU)		mature microrna	Activated	3.616	7.77E-04	ACSS1,ADCYAP1R1,AMIGO1,ARRB1,ASB13,BACE1,CDC42EP4,CHTF8,CMPK2,CORO2A,CRKL,CTXN3,EBF4,EGR2,ENTPD5,FAM126B,FAM212B,FMNL2,FNDC1,FTO,GAB2,HCN4,HIPK2,HRH3,IL6ST,ITK,KCTD15,KIF13B,KIF1B,LRRC55,MAFF,MIDN,NCAM1,NOS1,OCEL1,PCDHGB2,PCDHGC3,PPP1R1A,PPTC7,RAMP1,RASGRP3,RUFY3,SBK1,SCN5A,SLC16A2,SLC2A3,SLC6A6,SV2B,SYT11,SYT2,TBC1D5,TGFBR2,TIMP2,TMCC3,TRIM25,TSC1,TYW5,USP6NL,WNT2,ZDHHC8
miR-4462 (miRNAs w/seed GACACGG)		mature microrna	Activated	3.414	7.80E-04	ACAP3,ADAR,ADD2,ARHGEF12,CYP4V2,DDA1,DIP2B,DLG3,FNBP1,FOXO3,GIT1,H6PD,KIAA1644,LRPAP1,MAGI1,MAP3K9,MAPK9,MPPED1,PREX1,RBP4,RNF144B,SLC12A7,SSH1,TBC1D24,TOB2,TOM1L2,TSPYL5,ZBTB40,ZDHHC22,ZDHHC8
glutamyl-Se-methylselenocysteine		chemical - endogenous mammalian		-0.447	7.86E-04	ATP1A1,EGR1,ID1,JUN,TIMP2
TCF4		transcription regulator		-0.277	8.28E-04	CDKN1A,FGF1,FN1,GLI1,IGFBP2,JUN,MIA,SGK1,SSTR2	224 (7)
pyridaben		chemical toxicant	Inhibited	-2.333	8.28E-04	DIP2B,EGR4,KCNA2,KIF1B,MUC6,NR4A1,PRR7,TRPM3,UNC13C
GLI1	-1.000	transcription regulator		0.620	8.40E-04	ARC,ARPC5,C11orf96,CDKN1A,CMPK2,COL1A1,CRHR1,EPB41L4B,GLI1,GPC3,IGFBP7,JUP,MMP9,NAV3,PIM1,RGS10,RPL30,SOX18,TMEM100	259 (12)
SOD1		enzyme			8.40E-04	ASS1,ATP1A1,CHAT,CRYAB,FOS,FTH1,GSTM5,HSPB1,JUN,JUNB,MMP9,NEFH,NOS1,PCP4,PLA2G4E,SH3BGRL3,SOD2,TGFBR2,VGF	376 (18)
miR-4693-3p (miRNAs w/seed GAGAGUG)		mature microrna	Activated	3.631	8.41E-04	AAK1,ABAT,ABCB10,ADIPOR2,ARC,ARHGAP20,ARRB1,ASB13,ASTN1,CCDC88C,DCAF8,DLG3,EBF4,EDNRB,EFR3B,EGR1,HIF3A,IL6ST,IQSEC3,JUN,KCNJ10,KLHDC10,LRPAP1,NR4A1,OPA1,PARVA,PHKA2,PNMA2,SEL1L,SLC16A2,SLC38A1,SLC6A1,SLITRK6,STOX1,SYNRG,TMEM98,TRDMT1,TRIM44,WDTC1
androgen		chemical drug		-0.825	8.47E-04	ARHGEF26,C4A/C4B,CA3,CA8,CALR,CXCL13,DHCR24,EPS15,FOS,FOXO3,IGFBP2,JUN,KLF5,MMP9,NR4A1,PIM1,TPT1	364 (23)
miR-33-5p (and other miRNAs w/seed UGCAUUG)		mature microrna	Activated	4.112	8.49E-04	AKAP12,AKAP2,ANKRD29,APPBP2,CAMK2G,CASC3,CDC42BPA,CDK5R1,CS,DCAF8,EDNRB,ELL2,ENTPD1,ERC1,ERCC4,ESRRG,FAM126B,FMNL2,FST,GRIN3A,HIPK2,HMGN1,HUNK,IRS2,KCNJ3,KIF1B,LRRC4,MEGF10,NTN1,PACSIN1,PHACTR2,PIK3R3,PIM1,PLD5,PLEKHM3,PNMA2,RASSF8,REXO2,SCN8A,SEMA3A,SLC25A25,SNRK,SRSF3,STAC,STRN,SYT11,TANC2,TNFRSF21,TSHZ1,XBP1
miR-4448 (miRNAs w/seed GCUCCUU)		mature microrna	Activated	4.093	8.49E-04	ADCYAP1R1,ALS2,AZI2,C16orf62,CABLES1,CDC42BPA,CHORDC1,CPLX2,CRIPT,CRKL,EFNA3,EPB41,ERCC4,FGF1,GABRE,HIF1AN,HRH2,HS6ST3,IL6ST,KCNC2,KIAA1671,LRRC4,MEGF6,MICAL3,NKPD1,NR2C2,NUDT3,PAH,PHKA2,POFUT1,PVRL1,REEP3,SLC17A8,SLC1A1,SLC41A1,SLC7A5,SPEG,STAC,STRN,STX17,SYNGR1,SYT11,TBC1D5,TGFBR2,TMEM132C,TOB2,TRDMT1,UNC5D,UQCR11,WIPF3
miR-376c-3p (and other miRNAs w/seed ACAUAGA)		mature microrna	Activated	4.215	8.56E-04	ADAMTSL1,ANGEL1,ANK2,ATP2B4,C1orf95,CABLES1,CALB1,CDS1,CEACAM1,CNIH2,CREM,DCAF7,DIP2A,DUSP11,EPB41L4B,ERO1L,ESRRG,EXOC8,EXPH5,FAM174A,FBXW2,FKBP1A,GLG1,GPR180,GRAMD1C,H6PD,HCN4,HTR7,KCNJ16,KDELC2,LGI2,MRS2,PAFAH1B1,PPP2CB,REEP3,RIMS3,RNF141,RPL22,SAMD5,SLC6A6,SMCR8,SPHKAP,SRF,SYT1,TEP1,TGFB2,TMEM132C,TMTC2,TTC39B
miR-4537 (miRNAs w/seed GAGCCGA)		mature microrna	Activated	3.126	8.73E-04	ACAP3,ARSB,B3GALT5,CDC42EP4,CDKN1A,CHRNB2,CORO2A,CYP4V2,DOK3,EIF5A2,FAM13A,FNBP1,GNL3L,GNS,H6PD,ISYNA1,KCNAB3,LETM1,LRPAP1,MCPH1,MOB3A,MPEG1,MTR,NDRG4,NTSR1,PACSIN1,PLA2G4E,PNMA2,SCARB2,SEPN1,SERINC2,SFXN1,SIRT7,SLC25A15,SNRK,TRIM44,TSPAN31,WDFY2,ZDHHC8
miR-3186-3p (and other miRNAs w/seed CACGCGG)		mature microrna	Activated	2.532	8.73E-04	ADAMTSL1,ASB13,CBS/LOC102724560,CHRNB2,DLG3,DNAJC5,EFNB2,HTR4,LRPAP1,MICAL3,OPRL1,POU3F1,PRIMA1,SCN5A,SEMA6A,SERPINF2,SLC6A1,SPTB,TPPP,VPS37C
miR-4695-3p (miRNAs w/seed GAUCUCA)		mature microrna	Activated	2.903	8.94E-04	ARL3,CALB1,COL14A1,CREM,CTTNBP2NL,DGAT2,FAM101B,FRMD4A,GLG1,GMFB,HRSP12,KBTBD11,KCTD9,KIAA1147,KIAA1841,KLHL2,LAMA4,LHFPL3,LYPD6,MAN2A2,MXD3,NEDD9,PAFAH2,PARP11,PPFIBP2,PPTC7,RIC8B,RNF38,RUFY3,SLC36A4,SLC38A1,SNCA,TANC2,TNFSF10,TYW5,XDH
ADRA1		group			8.99E-04	EGR1,FOS,JUNB	336 (23)
ghrelin		chemical drug			8.99E-04	ACACA,EGR1,FOS
GCLM		enzyme			8.99E-04	FOS,JUN,JUNB
quisqualic acid		chemical - endogenous non-mammalian			8.99E-04	EGR1,FOS,JUNB	334 (21)
ELK1		transcription regulator	Activated	2.734	9.10E-04	CDKN1A,EGR1,EGR2,FOS,JUN,JUNB,MMP9,TPD52L1	299 (19)
miR-4534 (and other miRNAs w/seed GAUGGAG)		mature microrna	Activated	2.945	9.13E-04	ABLIM1,ANKRD45,ARHGAP20,ARHGAP28,ARHGDIB,ASTN1,ATF7,ATP5L,AZI2,CHRNB2,CLIC4,CLMP,CORO2A,CTRL,DLG4,DTNA,EGR1,ELMO2,ENTPD1,EPB41L4B,ESRRG,GABRE,GSTM5,HSPA5,IL16,IL6ST,IRAK3,KCTD14,KIAA1841,LHFPL3,MAU2,MEGF10,MRPS21,NCAN,NMNAT2,PLEKHO2,PQLC1,PROM1,RASSF8,RNF10,SH3BGRL3,SPHKAP,SSTR2,STARD13,SYN3,SYT2,TBC1D5,TOM1L2,TRPM3
miR-544b (miRNAs w/seed CCUGAGG)		mature microrna	Activated	5.071	9.15E-04	AK3,AKAP12,AMIGO1,ARPP19,ARRB1,ARSB,ASTN1,ATXN3,BACE1,C1orf95,CAPN5,CAPRIN1,CCDC64,CEP164,CLMN,CORO2A,CPLX2,CREM,CYB5D1,CYBB,DGCR2,DIP2B,DNAJC27,ENTPD1,ENTPD4,FAM13A,FLYWCH1,FREM1,GALNS,GRIN3A,H6PD,HAPLN4,HIF1AN,IQGAP3,IQSEC3,KCTD14,KCTD15,KIAA1644,KIAA1671,LETM1,LILRB3,LRRC4,MOB3A,NCAM1,P4HA2,PACSIN1,PARP11,PLA2G4E,PNMA3,PPM1F,PSD,RASD2,RGS14,RSPH3,SEZ6L,SGPL1,SLC39A9,SLCO2A1,STK24,SYT11,SYT2,TG…
miR-574-3p (miRNAs w/seed ACGCUCA)		mature microrna		1.553	9.30E-04	ACVR1B,AMOTL1,ATF6,BACE1,C15orf27,CBFA2T3,DNAJC27,ELL2,ERLIN2,FAM212B,HTR7,MESDC1,NCAM1,PLVAP,SNRK,SPEG,SRF,TMEM132D,TOMM20,USP6NL
mibolerone		chemical drug		0.929	9.32E-04	ARF4,C4A/C4B,CALR,CEACAM1,COL1A1,COL6A3,CYP4V2,DHRS3,FKBP1A,FKBP5,GPC3,HSPA5,ISYNA1,KLF10,LSS
miR-4704-3p (miRNAs w/seed CAGUCAC)		mature microrna	Activated	2.670	9.33E-04	AAK1,ADARB1,ADIPOR2,ALS2,AMOTL1,ARHGEF12,ATP10A,BCAS2,BPGM,CDR2,DCAF7,DDAH1,EGR1,ELAC1,ERN1,FAM155A,FAM168B,FAM212B,FOXG1,GNAT1,KIAA1671,KLHL2,KTI12,LRRC73,MCPH1,MEGF10,NDRG4,NRIP3,NTSR1,OLIG2,P4HA2,PXMP4,RASSF8,RNF141,RNF144B,RNF38,RPL22,RUFY3,SEL1L,SKAP1,SLC23A2,SLC24A3,SRSF9,STEAP2,STRN,SV2B,TBC1D24,TRPM3,TSPYL4,USP13
miR-764 (miRNAs w/seed CAGGUGC)		mature microrna	Activated	2.425	9.42E-04	AHCYL2,ALDH3B1,ANK2,ARHGEF12,BACE1,BICC1,CAMK2D,CDS1,CEACAM1,CLIC4,CLMN,DCAF7,DGCR2,DHRS3,EPS15,ERC1,ETV5,GALNS,GIT1,GNL3L,GPAM,GPR153,HRSP12,IRAK3,KCND3,KIF5C,KLHDC10,KTI12,MANF,NKPD1,NR4A3,PACSIN1,PANX1,PDYN,PIK3R3,PPP1R9B,PSD,PWWP2B,RASA3,RCAN2,RNF166,SERPINE1,SLC10A4,SLC9A5,SNX29,SOX18,SPTB,ST3GAL1,STRN,SYN2,SYT1,TBC1D24,TIMP2,TSHZ1
miR-4694-3p (miRNAs w/seed AAAUGGA)		mature microrna	Activated	3.108	9.48E-04	AKAP2,ALOX5,ARHGEF12,ATP2B4,CREM,CYB5B,DENND2C,EXPH5,FGF13,FRMD4B,IRAK3,KDELC2,LATS2,LSS,MAP1B,MCC,MTR,MTSS1,PFKFB2,PHACTR2,PLEKHO2,POFUT1,RASGRP3,RGS20,RNF141,SEZ6L,SLFN5,SNRK,SS18L1,STAC,STX17,SYT4,TIMM8A,TOMM20,VASH2,XBP1,ZNF76
ramipril		chemical drug		0.000	9.62E-04	COL1A1,FN1,LAMA1,LAMB1,MMP9,TIMP2
CPE		peptidase			9.62E-04	PAM,PDYN,PENK,SCG2,TAC1,TRH	198 (10)
DMD		other		1.342	9.73E-04	ARHGAP20,ARPP21,CDC42BPA,CDKN1A,CHRNE,DNAJC5,EPB41L4B,GJA5,KCNC1,KCNK3,MAP3K9,NOS1,PACSIN1,PLA2G4E,RPL3L,SPTB,TRIM44,WFDC1
miR-4761-5p (miRNAs w/seed CAAGGUG)		mature microrna	Activated	4.122	9.86E-04	ADD2,ALDH5A1,ANK1,C10orf10,CABLES1,CAPRIN1,CDS1,CIT,CLCN6,DDAH1,DHRS3,GPR153,GPR3,HIF3A,HMBOX1,IRAK3,KCNA1,KCTD1,KIAA0513,KIAA1147,KIAA1407,LAMA4,LGR6,LRTM2,NTRK3,PARP11,PDE11A,PHKA2,PLA2G5,RIC3,SPON1,SPRY4,SSH2,STAC,SYN2,TMCC3,WNT2
TERT		enzyme		-0.605	1.01E-03	AKAP2,CDKN1A,DNER,EIF5A2,FRMD6,GNA13,JUP,MMP9,PCDHGC3,PROM1,RASA3,SOD2,SPON1,TOX2,XBP1	116 (7)
miR-598-3p (miRNAs w/seed ACGUCAU)		mature microrna		1.458	1.02E-03	AMIGO2,ARHGAP28,CDR2,CHD5,GJA5,ISOC1,KCNA1,NTN1,OTUD1,PDCD6,PLVAP,POFUT1,PPFIBP1,PTPRZ1,SLC7A5,SNCA,SPTB,SS18L1,THBS2
IL6R		transmembrane receptor		0.308	1.03E-03	ABCC1,CDKN1A,CHAT,CXCL10,FN1,IL6ST,MMP9,PENK,TAC1,TRH	340 (23)
miR-3938 (miRNAs w/seed AUUCCCU)		mature microrna	Activated	2.495	1.03E-03	AMIGO1,ANGEL1,AP3M2,ARHGEF12,BACE1,BAG3,CDK14,CHORDC1,DCAF8,DIP2B,DPP10,EPB41,EPS8,ESAM,FAM101B,FKBP5,GNAT1,KDELC2,KHNYN,KLF5,LHFPL3,MAGI1,MRS2,OTUD7B,PDCD6,PDP1,PPM1E,RASGRF2,RASSF8,RELL1,RGS2,RNF217,SLC16A14,SPON1,SYT11,THBS2,TIPRL,TNFSF10,TSPAN31,WDFY2,WNT2
miR-3569-3p (and other miRNAs w/seed CAGUCUG)		mature microrna	Activated	3.011	1.03E-03	ADCYAP1R1,AKAP7,AMPH,ANKRD29,ARL4D,ATF6,ATP5L,CASR,CDS2,CHMP3,CYTH3,DPP10,DTX4,ESRRG,FKTN,FRMD4A,GSTM5,HAPLN4,HYAL1,KCNC1,KCNJ14,KIF1B,LRAT,MTR,NDST1,PAFAH1B1,PAFAH2,PDE11A,PHACTR2,PPM1E,RGS20,RILPL2,SFXN1,SLC25A38,SLCO2A1,SLFN5,SRSF3,TBC1D5,TMEM100,TRDMT1,TRIM25,TTC17,UQCR11,ZNF518B
HMGA1		transcription regulator		0.654	1.04E-03	CLCN6,COL1A1,CRYAB,EGR1,FOS,FSTL1,ID3,IGFBP7,JUNB,LAMA1,LAMB1,MIA,MMP9,PVRL1,TRH,WNT6	297 (20)
CLOCK		transcription regulator			1.04E-03	ABCB10,CHTF8,FKBP5,GADD45B,GPR3,HSPH1,ID1,JUNB,KCND3,MAP2K3,MAPK8,NFIL3,PER1,PER2,SEL1L,TNFRSF21	115 (3)
isoprenaline		chemical drug		1.964	1.05E-03	FOS,MMP9,NR4A1,NR4A3,PER1	329 (21)
Angiotensin II receptor type 1		group		1.000	1.05E-03	ATP1A1,CXCL10,FOS,GLP1R,SERPINE1	114 (7)
HOXB9		transcription regulator			1.05E-03	ANGPTL2,GLI3,NCAM1,SHH,TGFB2
MAPK14		kinase		-0.093	1.05E-03	CALR,COL1A1,CRYAB,CXCL10,Defb1,DUSP1,FN1,FOS,JUN,JUNB,MMP9,NGFR,PLA2G5,SGK1,SOD2,TIMP2,Tpm1	333 (19)
miR-3135a (miRNAs w/seed GCCUAGG)		mature microrna	Activated	3.166	1.05E-03	AAK1,ANK1,ASTN1,CAPN5,CHTF8,CSRP2,DDA1,DOK3,EXTL3,FLRT1,FTO,GABRA3,HSPA5,HTR5A,ITGA10,KCNA1,KIF1A,KLF5,KLHDC10,KLHDC7A,LATS2,LNX1,MAGI3,MICAL3,MPPED1,MYADML2,MYL6,NDST1,OPA1,PAM,PARVA,PFKFB2,PIM1,PLEKHO2,PNMA2,POFUT1,PROM2,SCN5A,SEPN1,SNRK,SV2B,SYT2,SYT4,SYT9,TSPAN31,VANGL2,ZDHHC22
miR-4523 (miRNAs w/seed ACCGAGA)		mature microrna		1.889	1.07E-03	AAK1,ACVR1B,ADARB1,ADD2,AMOTL1,APBA2,B4GALT2,BANP,CABLES1,CCDC155,CDS2,FAM168B,HTR4,LDOC1L,LSS,NACC2,NOSTRIN,NXPH4,PLEKHM3,RUFY3,SH2D5,SLC15A3,TIMP2
tamoxifen		chemical drug		-0.094	1.07E-03	ACACA,AQP1,ASS1,C10orf10,CDKN1A,COL11A1,ETV5,FOS,JUN,JUNB,LSS,MAFF,MIF,NOS1,PCP4,SLC1A1,SLC2A3,SLC7A5,SLC9A3R1,SOD2,SSTR2,Syt7,TGFBR2	395 (24)
ibuprofen		chemical drug		1.025	1.09E-03	BACE1,CYBB,EDNRB,MAGI1,MMP9,NGFR,TNFRSF21	307 (16)
pimagedine		chemical drug		-0.478	1.09E-03	GADD45B,LAMB1,NOS1,OPA1,POU2F2,SERPINE1,TNFSF10	130 (7)
DACH1		transcription regulator		-1.969	1.09E-03	CDKN1A,EGR1,FOS,ID1,JUN,RELN,SERPINE1	205 (7)
miR-197-3p (and other miRNAs w/seed UCACCAC)		mature microrna	Activated	4.839	1.09E-03	AGAP2,ANK2,ARHGEF12,ARRB1,C11orf63,CTTNBP2NL,DCAF8,EPB41,ERLIN2,FAM126B,FBXW2,FREM1,GAB2,GLG1,GRIN3A,GUCY1A3,HIPK2,HSF2BP,HTR7,KCNA1,KIAA1841,KLF10,LAMA4,LETM1,LHFPL2,MAB21L1,MAPK9,NDRG4,NID1,NTSR1,OTOF,PAFAH1B1,PBX1,PHACTR2,PLEKHM3,PPFIBP1,PPM1E,RCAN2,RILPL2,SERTAD4,SLC16A14,SSH2,STXBP6,SULF1,SYNGR1,TNFRSF21,TRDMT1,TRIM25,TRPM3,WDTC1,ZNF618,ZNF827
miR-520a-5p (and other miRNAs w/seed UCCAGAG)		mature microrna	Activated	4.845	1.10E-03	ADAMTSL1,ADAP1,ADD2,AKAP2,C10orf10,C16orf62,C1orf95,CHORDC1,COL14A1,CRHR2,CUX2,CXCL13,CYB5D1,DCAF8,EIF5A2,ETV5,FAM13A,FKTN,FNBP1,GABRA1,GUCY1A3,HIPK2,HTR4,IGSF3,IQGAP3,KCNJ14,KCNJ3,KIAA1147,KIF13B,KLHDC7A,LRRC73,MAN2A2,MOB3A,NCAN,NOTCH4,OPALIN,PBX1,PCYOX1,PFKFB2,PHKA2,PMEPA1,RAMP1,REM2,SARM1,SCN5A,SEC14L5,SEPN1,SGK1,SLC41A1,SLCO2A1,SNX29,SPOCK1,TACR1,TJAP1,TNFRSF21,TOM1L2,TRIM25,TSHZ1,TSPAN2,UST,…
phorbol myristate acetate		chemical drug		1.576	1.10E-03	ADAM9,ARF4,ASAH2,CA8,CBS/LOC102724560,CCNH,CDK5R1,CDKN1A,CREM,CRHBP,CRHR1,CXCL10,CXCL13,CYBB,DUSP1,DUSP2,EEF1D,EFNB2,EGR1,EGR2,EIF4EBP1,FKBP5,FOS,FST,FTH1,HRAS,HSPA5,HTR1A,HTR7,ID1,ID3,IGFBP2,IKZF3,IRAK3,JUN,JUNB,KCNJ10,KLF5,MAPK9,MMP9,MYADML2,NFIL3,NR4A1,NRP1,NTS,PER1,PER2,PIM1,POU2F2,PRKCG,PTGDS,PTPRN,RGS2,SERPINE1,SOD2,SPRR1A,ST3GAL1,STAT5B,SYT4,TACR1,Tchh,TIE1,TNFSF10,TPO,TRH	334 (19)
miR-2276-3p (miRNAs w/seed CUGCAAG)		mature microrna	Activated	3.353	1.10E-03	AKAP7,ANK2,APPBP2,ARHGAP20,ARHGEF26,ARL3,ATF7,CDR2,CREM,CXCL13,CYBB,CYTH3,DCAF7,DUSP26,FGF1,FLRT1,FZD7,GABRE,HMBOX1,KCNA1,KCTD14,KIF1A,MAGI1,MAGI3,MAML2,MANF,MEGF10,MRS2,NR4A3,OLIG2,PCDHA3,PHKA2,POU2F2,SEMA3A,SLC6A6,SLFN5,SOX18,STEAP2,TNFRSF25,TTC39B,ZDHHC22
INSR		kinase		-0.692	1.12E-03	AQP1,ATP5L,CDKN1A,COL6A3,CORO2B,CRY1,CS,DUSP1,EGR1,EGR2,FOS,Foxn3,JUNB,KLF10,LSS,MMP9,MPEG1,MRPS21,PDCD4,PHLDA1,PIM1,PTPRN,RGS16,RPL5,RPS16,RTN2,SERPINE1,THBS2,TRAIP	335 (22)
miR-3664-3p (miRNAs w/seed CUCAGGA)		mature microrna	Activated	3.472	1.12E-03	ABAT,ADCY7,AKAP12,ARF4,ARHGAP20,C17orf75,CCDC77,CTH,CTXN3,DDA1,FAM168A,FAM168B,FKBP4,FNDC7,FZD2,GNS,GPRIN1,GPRIN2,H6PD,HAPLN4,HIF3A,HRSP12,HUNK,IRAK3,KCNJ14,KIAA1407,KIF13B,KLHL12,LRTM2,LYPD6,MAP3K9,MDGA1,NACC2,OLIG2,PLA2G5,PLEKHM3,PNMA2,PNPLA2,PPM1H,PPM1L,PPP1R1B,PRLHR,REM2,RGS2,RIC8B,SPOCK1,SRGAP3,STARD13,STX17,TACR1,TMEM196,TPPP,UNC5D,ZBTB8B,ZDHHC22,ZKSCAN1
RASGRF1		other		1.987	1.12E-03	FOS,HRAS,MMP9,SRF	333 (21)
PP2A		complex		0.152	1.12E-03	ARC,DLG4,FOXO3,PIM1	149 (7)
PPBP		cytokine		0.000	1.12E-03	COL6A3,GLG1,SERPINE1,SRF
putrescine		chemical - endogenous mammalian		0.000	1.12E-03	CDKN1A,FOS,IGFBP2,JUN	114 (7)
salubrinal		chemical reagent		-0.684	1.12E-03	ATF6,DLG4,HSPA5,XBP1
ELK3		transcription regulator		-1.710	1.12E-03	EGR1,FOS,SERPINE1,SRF	140 (7)
Collagen Alpha1		group			1.12E-03	CDKN1A,COL1A1,MMP9,TIMP2	116 (7)
AFP	1.000	transporter			1.12E-03	EGR1,EGR2,FOS,MMP9	257 (11)
fulvestrant		chemical drug		-0.344	1.14E-03	BIK,CDKN1A,CXCL10,CXCL11,DYNLL1,EGR1,FKBP1A,FOS,GAB2,GUCY1A3,HRAS,ID1,JUN,KLF10,MANF,NOS1,PDCD4,PPP1R9B,SHH,SLC9A3R1,SSTR2,TGFB2	327 (21)
miR-1843a-5p (and other miRNAs w/seed AUGGAGG)		mature microrna	Activated	3.334	1.15E-03	ATF7,ATP6V0E1,AZI2,CHD6,CHMP3,CORO2B,DLGAP1,DNMT3B,DUSP14,ENTPD1,ERC1,ESRRG,FAM101B,FKBP4,FREM2,HRH2,IRAK3,LAMA1,LRRC55,NAV3,NCAM1,NCAN,NDST1,OPALIN,ORMDL2,OSR1,OTUD7B,PARP11,PHLPP2,PIP4K2B,PPP1R1B,PRUNE2,RREB1,SCARB2,SGPL1,SH3BGRL3,SLA2,SLCO2A1,SNX30,SYT2,TMTC2,WDTC1
miR-1267 (miRNAs w/seed CUGUUGA)		mature microrna	Activated	2.627	1.16E-03	ABCB10,AGAP2,ATP6V0E1,B3GNT3,BCAS2,CAMK2D,COL11A1,CYBB,DNMT3B,EPS15,ESRRG,GRIN3B,IL6ST,LAMA4,LHFPL3,LRAT,LYPD6,PIK3R3,PIM1,PRKAA2,RASSF8,RGS20,RIC8B,SERTAD4,SLA2,SS18L1,SYN3,USP6NL,XKR8,ZKSCAN1,ZNF334
miR-3960 (and other miRNAs w/seed GCGGCGG)		mature microrna		0.945	1.16E-03	ADAP1,ARRB1,BANP,C11orf96,CACNA2D2,CLIP2,CRKL,DLGAP1,DNAJC16,EGR4,JUNB,LDOC1L,MAP2K7,MAPKBP1,MIDN,MIF,MOB3A,NPAS4,NR2C2,NTN1,PCDHA3,PIK3R2,PLVAP,POU3F1,RPRML,RTN2,SLC6A1,SPTB,USP22,VGF,ZDHHC8
miR-4798-3p (miRNAs w/seed ACUCACG)		mature microrna		1.769	1.19E-03	AGAP2,ARHGEF26,CYP46A1,DIP2A,DNER,ERO1L,MAPK9,MBTPS2,PANX1,PFKFB2,POFUT1,SLITRK6,SS18L1,TCF15,TSHZ1,TSN,ZKSCAN1,ZNF334
nilvadipine		chemical drug		0.816	1.19E-03	CRYAB,GABRA1,PDCD4,PRKCG,SYNGR1,TEP1
Ubiquitin		group	Inhibited	-2.000	1.19E-03	AZI2,CRYAB,FAM89B,HSPA5,NOS1,TIMP2	326 (12)
miR-636 (miRNAs w/seed GUGCUUG)		mature microrna	Activated	3.474	1.19E-03	AAK1,ADD2,ARL4D,CHD6,CRHBP,DIP2A,DLG3,DUSP26,ERO1L,FRMD4A,FRMD4B,GNG10,GPR34,LRRC37A3 (includes others),MAML2,MDGA1,MRS2,NCAN,OTOF,PANX1,PCDHA3,POFUT1,PPM1L,PVRL1,RIMS3,SCARB2,SEMA6A,SLC16A14,SLC25A15,SLC6A1,SLC7A5,STRN,SV2B,SYNGR1,TGFBR2,USP6NL,ZMAT4
CD44		enzyme		-0.531	1.20E-03	ARHGEF12,CALR,CDKN1A,COL1A1,CX3CL1,FKBP4,FKBP5,FN1,IRAK3,JUN,MAP2K7,MAPK8,MMP9,PDCD4,PMEPA1,THBS2,WNT2	337 (23)
miR-3551-5p (and other miRNAs w/seed CUUCACC)		mature microrna		0.900	1.21E-03	AMIGO2,ARHGAP24,ARPC5L,ARPP19,CORO2B,CTH,DDRGK1,ENTPD1,EPS8,FKBP1A,FREM2,GNG10,HSPA1A/HSPA1B,ISOC1,KIAA0513,LHFPL2,NIP7,NKPD1,PDP1,POU2F2,PPM1H,RPRML,RUFY3,SAMD5,SCARB2,SEL1L,SEMA6A,SEPN1,SLC3A2,SMCR8,SPRY4,STX17,SYN2,TMTC4,TNFRSF21,TNFRSF25,TRPM3,TSHZ1
miR-21-5p (and other miRNAs w/seed AGCUUAU)		mature microrna	Activated	3.803	1.21E-03	AKAP12,ARHGAP24,ARHGEF12,ARHGEF26,ATP2B4,C17orf75,CDK2AP1,CDKN1A,CEP68,DCAF7,DLGAP1,DNAJC16,EXPH5,FAM126B,FAM13A,FAM3C,FGF1,FKBP5,ITGB1BP1,KCNA1,KCNJ10,KLF5,LAMA4,LGR6,LRAT,MAP2K3,MAST4,MATN2,NR2C2,OSR1,PDCD4,PER2,PRKAA2,RANBP3L,RASSF8,SEZ6L,SPON1,SPRY4,SRSF3,STRN,TET1,TGFB2,TGFBR2,TSC1,TSPAN2,XKR8	126 (6)
miR-1247-3p (and other miRNAs w/seed GGGAACG)		mature microrna		1.790	1.22E-03	ADAR,AFAP1,ANGEL1,B3GNT2,CAPN5,CLCN6,CLMN,FBLN2,GNL3L,GPR180,GRIK3,HSPA1A/HSPA1B,IRAK3,ITPKA,KIAA0907,MAU2,MEGF6,MPPED1,NCAM1,NDST1,PKP2,RTN2,SLC15A3,SLC16A2,SLC41A1,SPOCK1,STX17,ZDHHC22
miR-585-3p (miRNAs w/seed GGGCGUA)		mature microrna	Activated	4.305	1.22E-03	C15orf27,C1orf95,CBFA2T2,EFNB2,EFR3B,EXPH5,EXTL3,FLYWCH1,FTO,GDF10,GLI3,GPRIN1,H6PD,HRH2,IER5,KIDINS220,KIF5C,NDRG4,NOS1,NTSR1,OPRL1,PER1,PIK3R3,RASD2,RNF144B,SNX29,SPOCK1,TBC1D24,ZBTB40
miR-4712-5p (and other miRNAs w/seed CCAGUAC)		mature microrna	Activated	3.351	1.26E-03	AMIGO2,ARPP19,ASTN1,BACE1,DNER,DTNA,ELL2,EXPH5,FGF1,FKBP5,FREM2,GMFB,HSPA5,IL6ST,KCNJ3,KDELC2,LATS2,MAGI3,MATN2,MESDC1,NMNAT2,NRP1,PAQR8,PARVA,PBX1,PHACTR2,PRIMA1,RAB11FIP4,RCAN2,SCG2,SH2D5,SIRT7,SYNRG,TGFB2,TIMM8A,TMEM132C,TRDMT1,TSPYL5,VASH2
metformin		chemical drug		-0.054	1.27E-03	ACACA,ADIPOR2,CEBPB,DVL3,ERN1,FN1,FOS,FTH1,GLP1R,HSPA5,MMP9,SERPINE1,SHH,SLIT2,XBP1	303 (18)
miR-548v (miRNAs w/seed GCUACAG)		mature microrna	Activated	2.879	1.29E-03	ALDH1A2,AMIGO3,ARL4D,BEGAIN,C17orf75,CDK5R1,CLMN,CREM,EDNRB,ETV5,FTO,GABRA1,GLI3,GNS,GPR17,IFT20,IGSF3,KCNMB4,MAGI1,MIDN,NRP1,PBX1,PER2,PHACTR2,PHKA2,PLEKHM3,PPFIBP1,PPM1F,PQLC1,RIC8B,RNF10,SFXN1,SLC1A1,SLC39A9,SOD2,STK24,TIPRL,TMEM132C,TOMM20,TOMM7,TSC1,TSPAN2,UNC5C,WNT2,ZBTB40,ZNF25
TFAP4		transcription regulator		1.134	1.29E-03	CDKN1A,EGR1,FN1,FOS,GMFB,ID1,TSPAN31	210 (7)
miR-346 (and other miRNAs w/seed GUCUGCC)		mature microrna	Activated	3.314	1.29E-03	ADAMTSL1,ALDH1A2,ARF4,ARSB,ATF7,C1orf95,C3orf18,CCDC136,CCDC88C,CDS1,COLEC12,DCAF7,DDAH1,DNAJB1,EGLN2,ENTPD1,FAM101B,FKBP5,FRMD4B,GIT1,GSTM5,HRASLS,HSPA5,ID1,IER5,KCNK3,KIAA1671,KIF1B,KIF5C,MAN2A2,MAU2,MDGA1,MICAL3,NACC2,NDST1,NPAS4,PAFAH2,PIK3R3,POFUT1,PPP1R9B,PTPN5,SEPN1,SLC12A7,SLC36A1,SLC6A6,SLC7A5,SLC9A3R1,SLFN5,SNRK,SPTB,STEAP2,TPPP,TRAIP,TSC22D4,UNC5C,UTP6,WNT9B
miR-4451 (miRNAs w/seed GGUAGAG)		mature microrna	Activated	3.751	1.31E-03	ABCC1,ADAMTSL1,AHCYL2,AMIGO2,ANKRD29,AP3M2,ASB2,ATF7,ATP1A1,BEGAIN,CBLB,CXCL10,ELOVL5,ERCC4,FAM126B,GAB2,GABRA3,GLI3,GNL3L,IQSEC3,KANK4,KCTD15,LHFPL3,MCC,MICAL3,OPALIN,OPTN,P2RY4,PLA2G4E,PPFIBP1,PTPRZ1,RGS16,SRGAP3,STRN,SV2B,TNFSF10,TYW5,UHMK1,UNC5D
ESR1		ligand-dependent nuclear receptor		0.845	1.31E-03	AQP1,ASS1,C1QTNF5,CALB1,CDKN1A,CEBPB,CRKL,EGR1,FKBP4,FOS,FST,GPAM,GUCY1A3,HSF2BP,HTR1A,ID1,IGFBP2,IRS2,JUN,MAP2K7,MMP9,NGFR,PCP4,PDCD4,SERPINE1,SGK1,SLC13A4,SLC7A5,SMAD6,SULF1,XBP1,ZNF703	361 (20)
miR-155-5p (miRNAs w/seed UAAUGCU)		mature microrna	Activated	2.841	1.33E-03	AAK1,ABAT,AMIGO2,ARHGAP20,ATP2B3,C16orf62,C3orf18,CARD11,CDC42EP4,CEBPB,CEP68,CSNK1G2,CSRP2,CTTNBP2NL,DCAF7,DDAH1,DNAJB1,DUSP14,ELL2,FAM212B,FMNL2,FOS,FOXO3,FREM1,GABRA1,GJA5,GNA13,IL6ST,ITK,KBTBD11,KCNA1,LRAT,MAP3K10,MIDN,MPEG1,NAV3,PAM,PCDHA3,PDCD4,PLD5,RREB1,SCG2,SEC14L5,SERPINE1,SPOCK1,SSH2,SYNRG,TGFBR2,THSD7B,TOMM20,TRIM44,UNC5C,UQCR11,UST,ZNF518B,ZNF618,ZNF703
Cg		complex	Activated	2.172	1.33E-03	ADCYAP1R1,CBFA2T3,CDKN1A,CEBPB,COL11A1,CREM,CXCL10,DUSP1,EFNB2,EGR1,FST,GDF10,IGFBP2,IRS2,JUN,KCNJ3,MEGF10,MMP9,NR4A1,NRP1,PDYN,PHLDA1,RGS2,RGS20,SMAD6,SPRR1A,TAC1,TGFB2,XKR8	343 (16)
streptozocin		chemical drug		0.978	1.34E-03	ACACA,ADIPOR2,ATP1A1,CALB1,CASR,CBS/LOC102724560,COL1A1,DNMT3B,FN1,FOS,IRS2,LOC100911216/Pcsk1,MAPK8,MMP9,NOS1,NTRK3,PTPRN,SERPINE1,SLC2A3,SOD2	377 (22)
ERK		group	Activated	2.449	1.35E-03	ARPC2,BMF,CDK5R1,CDKN1A,COL1A1,CXCL10,DNMT3B,DUSP1,EGR1,FN1,FOS,FOXO3,FST,JUN,JUNB,KLF10,KLF5,LAMB1,MAFF,MMP9,SERPINE1	343 (21)
thioridazine		chemical drug		1.342	1.37E-03	C10orf10,CDKN1A,LSS,NTS,SLC2A3
miR-4655-5p (miRNAs w/seed ACCGGGG)		mature microrna		1.608	1.39E-03	ABLIM2,ACBD4,AKAP7,AMOTL1,CASC3,CCDC88C,CLCN6,CPLX2,CTXN1,ERC1,HPD,HTR4,KIF1A,MIDN,PAFAH1B1,PIP4K2B,POU3F1,PPP1R1B,PREX1,PXMP4,REM2,SAMHD1,SEPW1,SLC12A7,SLC1A4,SRGAP3,TACR1,TMEM132E,ZNF618,ZSWIM2
miR-219b-5p (and other miRNAs w/seed GAUGUCC)		mature microrna	Activated	2.340	1.42E-03	AFAP1,AHNAK2,ARC,CA8,CASR,DAP3,DDA1,DRD2,DTX4,DVL3,FAM168B,HS6ST3,KCNJ3,KCNMB4,KIAA1841,KLHDC10,LRRC55,MAPK9,MAST4,MGAT3,NAV2,PCYOX1,PHLDA1,PLEKHO2,PREX1,R3HDM1,SGK1,SLC2A3,SLC41A1,SYNRG,TCF15,TIMM8A,TMTC2,TOMM7,UNC5C,UST
miR-296-3p (miRNAs w/seed AGGGUUG)		mature microrna		1.888	1.42E-03	AAK1,AGAP2,AP3S1,ASTN1,ATF5,ATP5L,AZI2,CADPS,CX3CL1,DHCR24,DLGAP1,EGR2,ENTPD5,EXPH5,FAM212B,FKBP4,FMNL2,FRMD4A,GLI3,GPR3,ITGA10,MATN2,MBTPS2,NGFR,NRP2,PARVA,PLEKHM3,POU2F2,RAB14,RASD2,SEZ6L,SLC38A1,SLC39A9,TACR1,TRA2A,ZNF334
miR-605-5p (miRNAs w/seed AAAUCCC)		mature microrna	Activated	3.306	1.43E-03	AAK1,AKAP7,APPBP2,C16orf74,CA8,COL6A3,CYB5D1,DIP2A,DVL3,FAM13A,FAM3C,FLRT2,IL16,KCNA2,KCNC1,MAGI1,MANF,NEB,NPAS4,NRP2,PANX1,PHACTR2,PIK3R3,PKP2,PPM1H,PREX1,PRLHR,RPS16,SERTAD4,TIMM8A,TMCC3,TMEM132C,TRPM3,TSN
miR-4428 (miRNAs w/seed AAGGAGA)		mature microrna	Activated	3.098	1.43E-03	ADAR,AMOTL1,ARHGEF11,ARL4D,ARPP19,ARPP21,CLCN6,COL11A1,COL14A1,CORO2A,DCAF7,DGCR2,DOK3,ENTPD1,ESRRG,ETV5,EXPH5,FAM126B,FOS,GLI3,GMFB,IER5,IMMP1L,KLHDC7A,LAMA4,MAPK9,NCAM1,NR2C2,NRP2,NUDT3,PBX1,PCDHGB2,PCDHGC3,PCYOX1,R3HDM1,RELN,RUFY3,SLC17A8,SLC23A2,SNCA,SPTB,SRGAP3,SYT2,SYT4,TBC1D5,TNFRSF21,UNC5B,XPR1
cisplatin		chemical drug		0.539	1.43E-03	AADAT,ABCB10,ANK1,AQP1,C4A/C4B,CACNG5,CDKN1A,CLCN6,COL1A1,CXCL10,DHRS3,DNAJC27,DUSP1,EGR1,ERCC4,FN1,FOS,Gm6614,HIPK2,HSPA5,HYAL1,IL6ST,ISYNA1,JUN,LAMB1,LATS2,MAML2,MAPK8,MAPK9,MEGF10,NAV3,PDCD6,PLA1A,PLK3,PROCR,RBP4,RNF144B,RPS16,SERPINE1,SLC2A3,SLC6A6,TNFSF10,Tpm1,USP6NL,ZNF334	332 (20)
5-azacytidine		chemical drug		1.379	1.43E-03	CALR,COL1A1,DUSP1,ETV5,HSPA5,IRS2,KRT17,MAFF,PAH,SHH,SLC3A2,SLC7A5,TGFBR2,THBS2	193 (8)
FOXO1		transcription regulator		0.315	1.45E-03	ACACA,CDKN1A,CS,CXCL10,EGR1,EGR2,EGR4,EIF4EBP1,ELOVL5,FOS,GADD45B,GPAM,GPR17,HPD,HSPA5,IRS2,JUN,JUNB,ME1,MMP9,PNPLA2,SERPINE1,SGK1,SOD2,STAT5B,TNFSF10,TNNC1	288 (21)
NGFR	-1.000	transmembrane receptor		1.131	1.46E-03	DRD2,FOS,JUN,NCAM1,NGFR,SERPINE1	245 (18)
TAB1		enzyme		0.896	1.46E-03	CDKN1A,CXCL10,JUN,RGS2,SERPINE1,TNFSF10	294 (18)
EIF2AK3		kinase			1.47E-03	ATF5,ATF6,CEBPB,EGR1,EIF4EBP1,ERO1L,HSPA5,JUN,NFIL3,SEL1L,SLC1A4,XBP1	255 (19)
miR-2355-3p (miRNAs w/seed UUGUCCU)		mature microrna	Activated	4.337	1.50E-03	AAK1,ADAMTSL1,AKAP2,ARHGAP20,ATP2B3,BCAS2,CEP164,CRY1,DCAF8,DLG3,ESRRG,FREM2,GAB2,GPR180,GUCY1A3,IL6ST,KIAA0101,KIAA1407,LAMA4,MAPK6,MAPK9,NTSR1,OPALIN,OTUD7B,PDE11A,PFKFB2,PIP4K2B,PPM1E,PRLHR,RAD54L2,RGS16,SAMD5,SCN8A,SERTAD4,SMAD6,SNCA,STAT5B,SYT1,SYT9,TMEM132D,TMEM196,TRDMT1,UNC5C
miR-3165 (miRNAs w/seed GGUGGAU)		mature microrna	Activated	3.496	1.51E-03	AAK1,AHNAK2,AMIGO3,AP3M2,AQP1,ATF6,CALB1,CAPN5,CAPZA1,CASR,CEP68,CIT,CMPK2,CORO2A,CPLX2,DENND2C,ERC1,FBXW2,FKBP1A,FRMD6,GABRA1,GNAT1,GNS,MOB3A,NTRK3,PACSIN1,PARP11,PCYT1B,PIP4K2B,PPM1L,PRIMA1,RGS20,SEMA3A,SPTB,STX17,SYN2,TRIM44,TSPYL4,XPR1
miR-4793-5p (miRNAs w/seed CAUCCUG)		mature microrna	Activated	3.995	1.51E-03	ADAMTSL1,ALDH1A2,AMPH,APBA2,APPBP2,ATP6V0E1,B3GNT2,C3orf18,CDC42EP4,CREM,CUX2,DNER,ENTPD1,ERCC4,ESRRG,FRMD4B,FTO,GINS2,GNA13,IL16,IL6ST,KCNC1,KIAA1644,MAGI1,MICAL3,MRS2,OPA1,PBX1,PPFIBP1,PPM1F,RASD2,SLC2A3,TACR1,TMEM132D,TNFSF10,TPD52L1,VANGL2,XPR1,ZDHHC22,ZSWIM2
AGTR1		g-protein coupled receptor		1.706	1.52E-03	DUSP1,FN1,FOS,GSTM5,JUN,SERPINE1,XDH	408 (21)
miR-1302 (and other miRNAs w/seed UGGGACA)		mature microrna	Activated	3.917	1.54E-03	ADCYAP1R1,ALDH5A1,ARHGEF26,ARPP21,ATF7,B3GALT5,CALB1,CCDC88C,CDS1,CRHR2,DDA1,DNAJC16,ERLIN2,EXPH5,FAM168A,FKBP4,FMNL2,FRMD4B,FRMD6,FTO,GANC,GNS,HUNK,IL16,KANK4,KHNYN,KIF1B,MAGI3,MAP2K3,MICAL3,NAPB,NDRG4,NRP2,P2RY4,PAM,PDE11A,PER1,PHKA2,PPM1F,PRUNE2,RNF144B,RUFY3,SLC16A2,SLC17A8,SLC1A4,SLC36A4,SLITRK6,SPRY4,SYN2,SYNGR1,SYNRG,SYT10,TIPRL,TRIM25
WNT1		cytokine		1.491	1.55E-03	CDKN1A,EGR1,EIF4EBP1,FN1,FOS,FZD2,JUN,JUNB,KLF5,NOTCH4,PDCD4,RELN,SERPINE1,TLE1	325 (18)
miR-4491 (and other miRNAs w/seed AUGUGGA)		mature microrna	Activated	3.672	1.56E-03	ACACA,AKAP2,AMIGO2,AMOTL1,ARPP19,B3GNT3,CA8,CREM,CUX2,DTNA,DTX4,EFNB2,ENTPD1,EPS8,FRMD6,GINS2,HUNK,KIAA1671,KIAA1841,KIF1A,KIF5C,LATS2,LHFPL3,MDGA1,NKPD1,PDIA5,R3HDM1,RUFY3,SARM1,SCN8A,SEMA6A,SFXN1,SPON1,TANC2,TEP1,TSC1,UHMK1,USP6NL,VANGL2,ZBTB8B
miR-3607-5p (and other miRNAs w/seed CAUGUGA)		mature microrna	Activated	3.205	1.56E-03	ABCB10,ADAR,ADCY7,ANGPTL2,B3GNT2,BMF,C10orf10,CCDC77,COL1A1,COLEC12,CYTH3,DIP2B,EPS8,ERO1L,FAM13A,FGF13,FKBP4,FMNL2,FOXO3,FSTL1,FZD7,HRH2,HS6ST3,IL6ST,ME1,MLLT6,MRPS21,NAPB,NCAM1,NCAN,OPA1,OTUD1,PBX1,PRUNE2,RNF38,SEL1L,STARD13,THBS2,TLE1,TRDMT1
mycophenolic acid		chemical drug		1.571	1.56E-03	AKAP12,CDKN1A,CYBB,DUSP1,DUSP14,FN1,HSPA5,ID3,KRT17,SERPINE1,SOD2	320 (19)
miR-4671-5p (miRNAs w/seed CCGAAGA)		mature microrna		1.997	1.57E-03	CDC42EP4,CDK5R1,CIT,COA5,EPB41,EPB41L4B,FRMD4A,FRMD4B,KCTD4,KLHL2,LSS,MICAL3,MOB3A,MTR,NOP10,SH2D5,SLC6A6,ZBTB40,ZMAT4
miR-4730 (miRNAs w/seed UGGCGGA)		mature microrna	Activated	3.669	1.58E-03	ADAR,AHNAK2,AK3,ATP2B4,CACNA2D2,CLMN,CTIF,DDA1,GDF10,GRASP,HTR4,KPNB1,LHFPL2,MAST4,MDGA1,MYADML2,NAV3,NEDD9,NXPH4,PTGDS,PTPRZ1,SLC13A4,SLC24A3,UQCR11,ZDHHC8,ZNF827
halofuginone		chemical drug			1.59E-03	AKAP12,C4A/C4B,CLIP2,COL1A1,EDNRB,EGR1,FSTL1,Hrk,LRAT,MMP9,PIK3R2,PROM1,SEPW1,TGFBR2,TIMP2	299 (19)
MYOCD		transcription regulator		-0.190	1.61E-03	CDKN1A,CLSTN2,COL1A1,FOS,GJA5,HCN4,KCNJ3,SCN5A,TNNC1,TNNT2	82 (4)
miR-122-5p (miRNAs w/seed GGAGUGU)		mature microrna	Activated	4.114	1.61E-03	AAK1,ANK2,AP3M2,ARSB,C11orf63,CACNA2D2,CHMP3,CLIC4,COLEC12,CRHR1,CS,DTNA,DUSP2,ENTPD4,ERLIN2,ESAM,FGF1,FKBP5,FOXO3,GABRA3,GIT1,GUCY1A3,HIF1AN,HIF3A,KCNJ16,KCTD14,KDELC2,LILRB3,MAB21L1,MAPK9,NCAM1,NOS1,OTUD7B,PFKFB2,PPM1E,PPP1R9B,PXMP4,SEL1L,SELV,SLC41A1,SLC7A5,STK24,STRN,TMTC2,TNFSF10,TTC39B
bee venom		chemical - endogenous non-mammalian		0.866	1.61E-03	ARC,CDC42EP4,CREM,CYBB,DNAJB1,GRASP,HSPB1,JUN,JUNB,KIF23,NFIL3,RGS2	213 (14)
DRD1		g-protein coupled receptor		1.033	1.62E-03	EGR1,FOS,JUNB,TACR1	315 (21)
CREBBP		transcription regulator		1.751	1.67E-03	CAMK2D,CAMK2G,CDKN1A,CXCL10,CYBB,EGR1,EGR2,ESAM,FOS,GLI1,GRIN3B,HBB,JUN,MIA,MMP9,NR4A1,NR4A3,RGS2,TNFSF10	295 (18)
miR-302c-3p (and other miRNAs w/seed AGUGCUU)		mature microrna	Activated	4.883	1.72E-03	AAK1,ADAM9,ANK2,ANKRD45,ARL4D,ASB13,ATF6,ATXN3,CCDC155,COLEC12,CUX2,DIP2A,EDNRB,EPS8,ERLIN2,EXPH5,FRMD4B,GPR34,GUCY1A3,IL6ST,KCTD4,KCTD9,KIF23,KPNB1,LGI2,LRAT,MAGI1,MAML2,NIP7,NR4A3,NRP1,NUDT3,OTOF,PDCD4,RNF38,SCARB2,SFXN1,SLC24A3,SNX30,STRN,TET1,TGFBR2,TRDMT1,TTC8,UBE2B,USP6NL,VASH2,ZKSCAN1
miR-4278 (miRNAs w/seed UAGGGGG)		mature microrna		1.850	1.72E-03	ABAT,ABLIM2,ADARB1,APPBP2,ARF4,ARSB,ASB1,ATF7,B4GALT2,BACE1,BPGM,CHORDC1,CLIC4,COL1A1,CREM,CRHR2,CRIPT,DCAF8,DVL3,EPB41L4B,FAM212B,KCNJ10,KIF5C,LRAT,MAP3K10,MESDC1,MPEG1,MTMR9,NTSR1,OCEL1,PBX1,PDE11A,PHKA2,PNMA3,PNPLA2,PPFIBP2,PTPRN,SBK1,SEC14L5,SERTAD1,SPTB,SRF,STX17,SYT11,SYT4,TRIM44,VWA5B1,ZKSCAN1
PRKAA1		kinase		-1.320	1.72E-03	ARHGDIB,ASTN1,CDKN1A,DDAH1,FN1,KCNA2,MMP9,PDYN,PRKAA2,PTPRN,SYT4	226 (19)
ganciclovir		chemical drug			1.74E-03	ARC,CDKN1A,THBS2
CYB5R4		enzyme			1.74E-03	ATF6,HSPA5,XBP1	170 (7)
FKBP8		other			1.74E-03	GLI1,MMP9,SHH	128 (7)
RHEB		enzyme			1.74E-03	BACE1,IRS2,RPS16	192 (7)
PDE3A		enzyme			1.74E-03	CDKN1A,CREM,DUSP1	139 (9)
ATP2B2		transporter			1.74E-03	CALR,HSPA5,XBP1	42 (4)
AATF		transcription regulator			1.74E-03	CDKN1A,FAM89B,JUN
PTPRR		phosphatase			1.74E-03	DNMT3B,FOS,JUN
DYNLL1	1.000	other			1.74E-03	CDKN1A,FOS,NOS1	286 (16)
ERBB2IP		other			1.74E-03	CDKN1A,CHRNE,SERPINE1	344 (23)
SNW1		transcription regulator			1.74E-03	CDKN1A,MMP9,SERPINE1	155 (10)
SF1		transcription regulator			1.74E-03	COL1A1,FN1,MYL6
eprosartan		chemical drug			1.74E-03	COL1A1,FN1,SERPINE1	75 (4)
heroin		chemical drug			1.74E-03	DRD2,PDYN,PENK
tanespimycin		chemical drug		0.268	1.74E-03	CDKN1A,DLG4,DNAJB1,FLT3,HSPA1A/HSPA1B,HSPA5,JUN,MAP3K7,MIF,RPL30,RPS16,SERPINE1,SOD2	335 (20)
HOXA5		transcription regulator	Activated	2.200	1.76E-03	CDKN1A,EGR1,GADD45B,KLF10,SHH
ERVW-1		other		1.536	1.76E-03	CDKN1A,HSPA5,LATS2,SLC1A4,XBP1
Ras homolog		group		1.172	1.76E-03	CDKN1A,EGR1,FOS,IL16,MMP9	261 (19)
miR-129-1-3p (and other miRNAs w/seed AGCCCUU)		mature microrna	Activated	2.972	1.76E-03	ACACA,ADD2,BAG3,CASC3,CDC42EP4,CDK5R1,CDS1,DNMT3B,EFR3B,EGR2,EPHB2,ETV5,EXPH5,FAM155A,FMNL2,GAB2,GLRA2,GNA13,GPRIN2,HSPA5,HSPH1,KCNJ16,KIDINS220,KIF5A,LHFPL2,MAP3K7,MCF2,MCPH1,NMNAT2,ORMDL2,PARVA,PFKFB2,PVRL1,RCAN2,RGS16,RPL22,SARM1,SBK1,SCN8A,SELV,SLC16A14,SLC25A25,SPHKAP,STRN,SYT4,SYT9,TMEM100,TOMM20,USP13,ZBTB8B
miR-582-5p (miRNAs w/seed UACAGUU)		mature microrna	Activated	2.314	1.76E-03	ABLIM2,ACACA,ALS2,BICC1,COQ10B,CREM,CTH,CYP4V2,ELOVL5,ERO1L,EXPH5,FAM168B,FOXG1,FRMD4A,FRMD6,FSTL1,FZD2,GNAT1,GPR34,HOMEZ,KCNC2,KIAA1671,MAB21L1,MAGI3,MAP3K7,MCPH1,MTMR9,NRP1,PDCD6,PKP2,PLEKHM3,PPFIBP1,RELL1,RNF152,SHC4,STARD13,STEAP2,SV2B,TCTN1,TNFRSF21,TSN,USP13,VANGL2
PLAT		peptidase		1.600	1.76E-03	CXCL10,FN1,FOS,JUN,MMP9,SERPINE1	338 (20)
PRKG1		kinase		0.970	1.76E-03	CDKN1A,COL1A1,FN1,FOS,GUCY1A3,SERPINE1	274 (18)
MEF2A		transcription regulator		-0.105	1.76E-03	FOS,JUN,NR4A1,SYT1,TGFB2,TNNC1	19 (2)
miR-4445-3p (and other miRNAs w/seed ACGGCAA)		mature microrna	Activated	3.995	1.77E-03	AFAP1,AHCYL2,ALDH1A2,CA8,CDC42BPA,CDS1,COQ10B,DIP2B,EFNB2,ERLIN2,EXOC8,FSTL1,GPAM,KIF13B,MICAL3,MYL6,NEDD9,NRIP3,REEP3,RNF38,SLC16A14,STAT5B,TIMP2,UST
CRH		cytokine		0.778	1.77E-03	CRHR1,FOS,JUNB,NOS1,NR4A1,NTSR1,SGK1,SLC2A3,TAC1	264 (20)
miR-451b (miRNAs w/seed AGCAAGA)		mature microrna	Activated	4.175	1.83E-03	AAK1,ALS2,AP3S1,ARPC5,ARPP21,B3GALT5,BPGM,CADPS,CALB1,CASC3,CYB5D1,DCAF7,DNER,EPB41L4B,ERLIN2,EXPH5,GNA13,GPR180,GRIN3A,HIPK2,IRS2,KCNC2,KCNJ10,KCNJ16,KDELC2,KIAA0101,LHFPL2,LIMA1,PBX1,PCYT1B,PHACTR2,PRLHR,SH3GL2,SHC4,SLC10A4,SLC25A30,STXBP6,THSD7B,TMEM132D,TSN,TSPYL5,VANGL2
WT1		transcription regulator		0.618	1.84E-03	CAPRIN1,CDKN1A,CLIC4,CX3CL1,CXCL10,EGR1,EPS8,FGF1,ITGB1BP1,JUNB,JUP,LSS,MMP9,SERPINE1,SLC6A6	163 (9)
miR-3922-5p (miRNAs w/seed CAAGGCC)		mature microrna	Activated	3.019	1.84E-03	AKAP7,ALDH5A1,ANGEL1,APBA2,ARPP19,ARRB1,ASTN1,CAMK2G,CAPRIN1,CARD11,CIT,CLSTN2,CRKL,DEPDC5,DGAT2,DLG3,DNAJC5,ERC1,GADD45B,GJA5,GUCY1A3,HBB,HCN4,HMBOX1,KCTD15,KIF1B,KIF21B,KRT77,MAGI3,MAU2,MDGA1,MEGF6,MGAT3,NCAN,NIP7,NRP2,PREX1,PRKD2,RELL1,RGS14,RIC3,SAMD5,SEL1L,SH2D5,SLC25A25,SMCR8,SMOC1,SRF,SRGAP3,SYT4,TAGLN2,TNFRSF21,TPD52L1,TSC22D4,VPS37C,ZDHHC22,ZNF518B
miR-3120 (and other miRNAs w/seed ACAGCAA)		mature microrna	Activated	3.227	1.85E-03	AAK1,ADCYAP1R1,ADIPOR2,ANK2,ARHGAP20,ARHGEF12,ARPC5,ASB13,BANP,CAMK2D,CDC42BPA,COL14A1,CTTNBP2NL,DPM1,ELFN1,EPS8,ERO1L,ETV5,FAM13A,FAM174A,FKBP5,FNBP1,GNA13,GPR180,GRIK3,HSPA1A/HSPA1B,IQSEC3,KIF1B,KLF10,KLF5,KLHDC10,LDOC1L,LIMA1,LSM11,MCC,MEGF10,NAV2,NUDT3,OTUD1,PDE11A,PHKA2,PMEPA1,RBM11,RNF10,RNF166,SMOC1,SRSF3,TANC2,TGFB2,TMTC2,TNFSF10,TOMM20,TRA2A,TSPAN2,UNC5C,USP22,ZBTB8B,ZMAT4,ZNF618
miR-3621 (miRNAs w/seed GCGGGUC)		mature microrna		1.492	1.88E-03	ACAP3,AP3M2,AQP1,ARHGEF11,C11orf96,CDS2,CNIH2,ETV5,GPRIN1,HAPLN4,IER5,KIAA1671,MAGI3,MAPK9,PHLDA1,PLVAP,PREX1,PRIMA1,PTPN5,RELL1,RTN2,SLC25A25,SRCIN1,SYN3,TJAP1,TRIM25,TSC1,UST,ZDHHC22
miR-4279 (miRNAs w/seed UCUCCUC)		mature microrna	Activated	4.259	1.89E-03	ADD2,AP3M2,ARHGAP20,ARSB,ATP2B3,BACE1,C10orf10,CITED4,CTXN3,CXCL13,DCAF8,DTX4,DUSP1,DUSP5,EGLN2,FOS,FTO,GADD45B,GLI1,GLRA2,HIPK2,KDELC2,KIF1B,KPNB1,LAMA1,LYPD6,MAP1B,MAPK6,MGAT3,MTR,NDST1,NRP2,PAQR8,PELI2,PIK3R3,PLD5,PROM2,RIMS3,RNF144B,RXFP3,SELV,SH3GL2,SLC25A38,SLC39A9,SPEG,SRF,SSH1,STAT5B,SV2B,SYN2,SYNGR1,TIPRL,TNR,TOB2,UQCR11,XPR1,ZNF618
miR-3656 (and other miRNAs w/seed GCGGGUG)		mature microrna	Activated	2.242	1.90E-03	ABLIM1,ABLIM2,AK3,AKAP12,AP3M2,ARHGEF11,C17orf75,CAPN5,CDS2,CTXN1,DLGAP1,ERC1,ETV5,HOMEZ,KIAA1671,KLHDC10,LETM1,LRPAP1,LSP1,MAPK9,MAPKBP1,MICAL3,PLVAP,PTPN5,REM2,RNF166,SLC25A25,SYT11,TJAP1,TOM1L2,TRIM25,TSC1,TSPAN31,VASH2,VGF,ZNF76
miR-502-5p (and other miRNAs w/seed UCCUUGC)		mature microrna	Activated	3.161	1.94E-03	AAK1,AFAP1,AMIGO2,ANK2,ANKRD45,C1QTNF5,CASC3,CHRNE,CHTF8,CLSTN2,CRKL,DTNA,DTX4,EPB41,ERLIN2,FGF1,FLRT1,FMNL2,FRMD4A,GINS2,GJA5,GLP1R,HRAS,KCTD9,LDOC1L,MAU2,PBX1,PFKFB2,PRDM6,SEC14L5,SEMA6A,SLC6A6,SNCA,SOD2,STARD13,SV2B,SYT4,SYT9,TET1,TGFBR2,TMCC3,TSN,UHMK1
H89		chemical - kinase inhibitor		-1.580	1.95E-03	CDKN1A,CEBPB,CREM,DUSP1,EGR1,EGR2,FOS,MMP9,NFIL3,NOS1,NR4A1,NTS,SERPINE1,SOD2	306 (21)
miR-503-3p (and other miRNAs w/seed GAGUAUU)		mature microrna	Activated	3.172	1.95E-03	ARF4,CA8,CALB1,CAPRIN1,CRHBP,CXCL13,CYBB,DTNA,ELMO2,EXOSC3,FAM3C,FLRT2,GPR34,HCN4,KHNYN,MAGI3,MLLT6,NDST1,PAFAH2,PBX1,RELL1,RGS20,SAMD5,SBK1,SLC16A14,SLC39A9,SRF,STAT5B,TGFBR2,TOM1L2,TRIM44,XDH
miR-3074-5p (miRNAs w/seed UUCCUGC)		mature microrna	Activated	3.475	1.96E-03	ALDH5A1,ANKRD29,B3GNT3,CAPRIN1,CIT,COA5,COL14A1,CRHR2,DHRS3,DIP2B,DNAJB1,DUSP11,EPB41L4B,FAM101B,FMOD,FRMD4A,FZD7,JUN,LRRC4,LRRC8D,LYPD6,MAGI1,MYADML2,NR4A3,PARP11,PBX1,PHLDA1,PLA2G4E,PLA2G5,POFUT1,POU3F1,PTPRZ1,R3HDM1,RGS2,RILPL2,RNF144B,SEMA3A,SLC25A30,SLC38A1,SLC6A1,SPTB,STXBP6,SYN3,TGFBR2,THBS2,TMEM196,TNFSF10,TSPAN31,XPR1
Mek		group	Activated	2.397	1.96E-03	BMF,CDK5R1,CDKN1A,DUSP5,EGR1,EGR2,EPHB2,ETV5,FOS,JUN,MMP9,NR4A1,PHLDA1,SERPINE1,SPRY4,Tpm1	273 (18)
miR-290b-3p (and other miRNAs w/seed AGUGCCC)		mature microrna	Activated	4.443	1.98E-03	ADD2,BMF,C10orf10,CDK5R1,CLCN6,CLMN,CLSTN2,CRHR1,CTIF,DCAF8,DDA1,DLG3,EFNA3,EIF5A2,EXTL3,FAM13A,FRMD4B,GABRA3,GABRE,HOMEZ,HTR7,HUNK,KIF1B,KRT77,LHFPL3,LRRC73,MAN2A2,MBTPS2,MCC,NEFH,PAFAH1B1,PAM,PAQR8,PARVA,PCYT1B,PDXP,PHACTR2,PPM1E,PPP1R1B,PTPN5,PXMP4,RIC8B,SAMD5,SH2D5,SLC1A4,SLC23A2,SLC38A1,SMOC1,SNAI3,SNX29,STK32B,SYNRG,TSPAN2,USP6NL
dinoprost		chemical - endogenous mammalian		1.468	1.98E-03	ATP1A1,FOS,HSPA1A/HSPA1B,ID1,ID3,JUN,MAPK6,MMP9,NFIL3,NR4A1	400 (24)
miR-640 (miRNAs w/seed UGAUCCA)		mature microrna	Activated	2.592	1.99E-03	AP3S1,ATXN3,B4GALT2,C16orf62,CA8,CAPRIN1,CDK14,CEP68,CHMP3,CLIC4,CRKL,DGCR2,DIP2A,FAM126B,GNAT1,GNL3L,IGSF3,ITK,KDELC2,KLHL12,LHFPL2,LSS,NAV3,NCAM1,OPALIN,PACSIN1,PAQR8,PER2,PHLDA1,RBM11,SRSF3,TMEM132D,UHMK1
miR-3130-5p (and other miRNAs w/seed ACCCAGU)		mature microrna	Activated	4.262	2.01E-03	ABLIM2,AKAP7,ARHGAP20,ASB13,ATF5,ATP2B4,BMF,CBFA2T2,CITED4,DPP10,DUSP14,ENTPD1,FAM155A,GNG10,GRIN3A,HSPA5,IL6ST,ITGA10,KCNJ14,KCNJ16,KIF1B,LRRC55,MAST4,MBTPS2,MCC,MYADML2,NAV3,NRIP3,NRP1,OTUD7B,PAFAH2,PCDHA3,PELI2,PPP1R9B,RAB11FIP4,RAB14,RASD2,RNF141,RNF144B,SAMD5,SBK1,SCARB2,SCN8A,SGPL1,SLC16A2,SLC22A13,SLC25A30,SLC38A1,SSH2,TIMM8A,TNFSF10,TSC1
miR-4256 (miRNAs w/seed UCUGACC)		mature microrna	Activated	2.716	2.04E-03	AAK1,ABCC1,ACSS1,ARPC5,CCDC88C,CHRNB2,CTIF,DAP3,EGR1,EPB41,ERLIN2,FAM101B,FLRT2,GABRE,HTR7,IER5,IRAK3,ITGA10,KCTD15,KIAA0513,KIAA0907,KIAA1147,KIDINS220,KIF21B,LDOC1L,LSS,MPPED1,MTMR9,NAV2,NID1,PAFAH2,PBX1,PHLDA1,PIP4K2B,PPFIBP1,PPTC7,RUFY3,SEZ6L,SPRY4,SV2B,TCF15,TMEM98,TRAIP,USP22
miR-645 (miRNAs w/seed CUAGGCU)		mature microrna	Activated	2.147	2.05E-03	ACVR1B,ALS2,ARHGDIB,CHMP3,CLSTN2,CMPK2,CREM,CYBB,DCAF7,DNAJC16,EFNA3,ENTPD5,FAM212B,FKBP4,FKTN,FREM2,FSTL1,ITGB1BP1,KCTD9,KIAA1671,KLHL12,MAN2A2,MLLT6,NTS,PFKFB2,PPTC7,RAMP1,RASL11A,REEP3,RUFY3,SARM1,SEMA3A,SEZ6L,SLA2,SLC16A14,SLC25A18,SYNGR1,TRH,TYW5
miR-3182 (miRNAs w/seed CUUCUGU)		mature microrna	Activated	3.203	2.05E-03	ABCA12,ADCY7,AKAP7,ARHGAP24,ATP10A,CACNA2D2,CDK2AP1,CYBB,DIP2B,DLG3,ELAC1,EPHB2,FBXW2,FREM1,FRMD6,GPRIN1,HTR7,IER5,IGFBP7,IL6ST,KIAA1671,KLHL2,LRTM2,MAN2A2,NR4A3,OPA1,PANX1,PLEKHH2,RAB14,SCN8A,SLC38A1,STRN,TBCEL,TNFSF10,TRIM44,TTC39B,UNC13C
miR-4732-5p (miRNAs w/seed GUAGAGC)		mature microrna	Activated	3.444	2.08E-03	ABCB10,ACACA,AKAP7,ALS2,ANK1,AQP1,CDKN1A,COA5,CS,CXCL10,DVL3,FAM13A,FRMD4B,GANC,GJA5,IRAK3,LRTM2,MAP1B,MCPH1,MEGF10,PPM1E,SLC10A4,SPRY4,SRSF9,THBS2,UNC5D,ZDHHC8
valsartan		chemical drug		0.894	2.08E-03	AQP1,COL1A1,CYBB,DLG4,FN1,FOS,SERPINE1	316 (18)
TSC2		other		0.816	2.08E-03	ARC,CDKN1A,ERO1L,HSPA5,IRS2,NTRK3,SOD2	307 (22)
Laminin		complex		-0.765	2.08E-03	CDK5R1,COL1A1,ETV5,FN1,MMP9,SERPINE1,TGFB2	319 (20)
miR-3136-5p (and other miRNAs w/seed UGACUGA)		mature microrna	Activated	4.550	2.10E-03	ADAM9,ADAR,ANK2,AP3M2,ARHGEF12,CA3,CCDC77,CTTNBP2NL,DDAH1,DIP2B,DTNA,ENTPD1,FAU,FGF1,FREM2,GLRA2,GNS,LSS,LYZL4,NCAM1,NEDD9,OTUD7B,PANX1,PAQR8,PARP11,PHLPP2,PLEKHH2,PPM1E,RANBP3L,SCN8A,SEL1L,SFXN1,SH3GL2,SHC4,SLC25A18,SLC38A1,SPOCK1,SYN2,TOMM7,TSPAN31,WDFY2
glemanserin		chemical drug			2.10E-03	NR4A1,NR4A3
FBXO25		enzyme			2.10E-03	EGR1,FOS	91 (5)
VAX2		transcription regulator			2.10E-03	EFNB2,EPHB2
HLTF		transcription regulator			2.10E-03	HBB,SERPINE1
NMB		other			2.10E-03	FOS,JUN	213 (15)
FERMT2		other			2.10E-03	FN1,GLI1	144 (7)
WWP1		enzyme			2.10E-03	KLF5,PRKAA2
KCNJ6		ion channel			2.10E-03	KCNJ10,KCNJ3
EEF2K		kinase			2.10E-03	KLF5,MAP1B
AP2B1		transporter			2.10E-03	ATP6V0E1,PTGDS
ZFYVE16		transporter			2.10E-03	CDKN1A,SERPINE1	192 (7)
amsacrine		chemical drug			2.10E-03	JUN,MMP9	230 (7)
tegaserod		chemical drug			2.10E-03	FOS,TAC1	173 (7)
glycoconjugate		chemical - other			2.10E-03	MGAT3,MGAT5
levothyroxine		chemical - endogenous mammalian		-0.570	2.11E-03	CDK14,DRD2,FOS,NGFR,Nrgn,PENK,SLC7A3,Ugt1a7c	162 (10)
17-alpha-ethinylestradiol		chemical drug		-0.000	2.12E-03	C1QB,C1QC,CXCL10,FBLN2,FOS,ISYNA1,JUN,MANF,MMP9,PLK3,PTGDS,SCARB2,SGK1,SHBG,UHMK1	349 (18)
tosedostat		chemical drug		1.633	2.12E-03	ASS1,ATF5,CBS/LOC102724560,CDKN1A,CEBPB,CTH
ETV4		transcription regulator		1.000	2.12E-03	FN1,JUP,MMP9,Ppp1r15a,SHH,TGFBR2	173 (7)
miR-4652-3p (miRNAs w/seed UUCUGUU)		mature microrna	Activated	4.406	2.13E-03	ADAM9,ARSB,BACE1,CACNA2D2,CBFA2T3,COL11A1,CXCL11,DENND2C,EDNRB,ENTPD1,GPR180,GRIN3A,HCN4,HIPK2,HTR7,IL6ST,KCNA1,KCNC1,KCTD9,LAMA4,LNX1,MAB21L1,MIDN,PKP2,POU2F2,PTPRZ1,RAB14,RASSF8,RELN,RPL22,RUFY3,SLC17A8,SLC38A1,TBCEL,TMEM196,TMTC4,TNFSF10
miR-1284 (and other miRNAs w/seed CUAUACA)		mature microrna	Activated	2.493	2.14E-03	ABCC1,ADIPOR2,ANK1,AP3S1,ARHGEF12,CLIC4,CRIPT,DCAF7,DNAJB1,ELL2,FAM174A,FKBP1A,FRMD4A,GABRA1,GLG1,JUP,KHNYN,KIF23,LRAT,LRRC55,LYPD6,MRS2,PLEKHH2,RNF141,RREB1,SLC41A1,SOD2,SPOCK1,SPRY4,TMEM196,TSPAN2,ZKSCAN1,ZNF334
CTNNB1		transcription regulator		0.784	2.15E-03	ABCC1,AFP,CA3,CDKN1A,CEACAM1,COL1A1,EPHB2,FBLN2,FN1,FOS,FZD7,GADD45B,GLI1,GNG10,GRIK1,HSPE1,ID3,IGFBP2,IMPDH2,JUN,KIF23,KLF5,LAMB1,ME1,MLLT6,MMP9,MPEG1,MUC6,NCAM1,NGFR,NRP2,RBP4,SCN5A,SEPW1,SERPINE1,SGK1,SHH,SLC6A1,SMAD6,TOB2,TRH,WNT6	315 (20)
miR-4425 (miRNAs w/seed GUUGGGA)		mature microrna	Activated	3.638	2.17E-03	ABAT,AFAP1,AKAP2,ANK1,ARHGEF11,ARSB,C11orf63,CAPRIN1,CDS2,CHRNB2,DTX4,ERC1,ERLIN2,FAM212B,FKBP4,FMN2,FZD2,GRIN3A,HS6ST3,HSPA5,HTR4,HUNK,KCNC1,KCNK3,LYPD6,MLLT6,NPTX2,NRP2,PAFAH2,PDCD4,PIM1,PPM1L,RCAN2,RNF217,SCG2,SEC14L5,SERPINF2,SPON1,SS18L1,STRN,TNFSF10,TNR,TPO,TYW5,UQCR11,UST,VWA5B1,ZBTB40
miR-1178-3p (miRNAs w/seed UGCUCAC)		mature microrna	Activated	4.371	2.18E-03	ABCA12,ADAM9,ALDH5A1,ARL3,ATF6,CAMK2D,CLMP,CRHR1,CUX2,DTNA,ELMO2,EPB41L4B,EPS15,EPS8,FKBP4,FMOD,FNDC1,GPAM,GPR153,GRIN3A,IL6ST,KCTD15,KHNYN,KIAA1644,KIF1B,LATS2,LSM11,NRP2,OTUD1,PARVA,PBX1,PXMP4,RASSF8,RIC8B,RNF38,SLC25A30,SNCA,STARD13,SULF1,TBC1D24,TCERG1L,TSPYL4,TTC17,ZMAT4
miR-383-5p (miRNAs w/seed GAUCAGA)		mature microrna	Activated	2.214	2.19E-03	ABLIM2,ACVR1B,ADIPOR2,ARHGAP28,ARHGEF12,ATXN3,AZI2,CAMK2D,COA5,DNAJB1,DTX4,ELL2,EPB41L4B,FAM126B,FAM174A,FOS,GJA5,HIPK2,HS6ST3,KIF5C,KLHDC10,LSM11,MEGF10,NAV3,PIP4K2B,PRUNE2,RASSF8,RCAN2,RNF141,SLC10A4,STX17,SV2B,SYT2,TIMM8A,TIPRL,TRIM44,TYW5,WNT2,ZKSCAN2,ZNF618
tetracycline		chemical drug		-1.265	2.19E-03	CA3,CBFA2T2,COL1A1,MCPH1,ME1,RPL23,SERPINE1,SLC1A4,SLC25A30,SOD2
JUNB	1.000	transcription regulator		0.634	2.21E-03	COL1A1,DUSP1,FBLN2,FN1,FTH1,Hrk,JUNB,MMP9,PENK,PNPLA2,SERPINE1,SGK1,SYT1	339 (20)
miR-3177-5p (miRNAs w/seed GUGUACA)		mature microrna	Activated	3.278	2.21E-03	AAK1,AP3M2,ARHGEF26,ARPC2,ASTN1,C17orf75,CCDC88C,CORO2B,CXCL13,DCAF7,DCAF8,DNAJB1,DTNA,FAM126B,FAM3C,FLRT2,FREM2,FRMD4A,GRIN3B,HTR4,HTR7,KCNC1,KLHDC7A,LIMA1,MAGI3,MAPK6,MAPK9,NTN1,OTUD1,PAM,PARVA,PLD5,POU3F1,RASD2,RELL1,RNF141,RNF38,SAMHD1,SLC24A3,SLC2A3,SNAI3,SSH2,SYT10,THBS2,TOMM20,ZDHHC22,ZNF618
E. coli serotype 0127B8 lipopolysaccharide		chemical - endogenous non-mammalian		0.342	2.22E-03	ACSS1,AQP1,CXCL10,EDNRB,EGR2,FGF1,FZD2,GJA5,GNA13,GPR146,HSPA5,NCAN,PANX1,PPP1R1B,SLC6A1,SLC7A5,SOD2,TGFBR2	293 (16)
MECOM		transcription regulator		0.339	2.22E-03	CA3,CDKN1A,NAPB,PBX1,SERPINE1	110 (7)
calphostin C		chemical - kinase inhibitor		-0.768	2.22E-03	CDKN1A,DUSP1,FN1,FOS,HSPA5,MMP9,NTN1,POU2F2,SOD2	296 (22)
maneb		chemical toxicant	Inhibited	-2.333	2.22E-03	DIP2B,EGR4,KCNA2,KIF1B,MUC6,NR4A1,PRR7,TRPM3,UNC13C
miR-4294 (miRNAs w/seed GGAGUCU)		mature microrna	Activated	2.779	2.25E-03	ALDH5A1,ANKRD45,ARHGAP24,ASB1,ATP6V0E1,BMF,CDC42BPA,CLMP,CTTNBP2NL,CYTH3,DAP3,DPP10,FZD2,H6PD,HIF1AN,HSPA5,KCNA1,KCNJ16,KIAA0513,KIAA1841,KIF23,KLHDC10,LDOC1L,LETM1,LHFPL2,MAN2A2,MUC6,MXD3,NIP7,PCDHGB2,PCDHGC3,PIK3R2,POFUT1,PRKCG,PXMP4,R3HDM1,RASSF8,RCAN2,REM2,RIC3,RTN2,SH2D5,SHC4,SPOCK1,STK24,SYT11,TGFB2,TIPRL,TRIM44,VANGL2,XPR1,ZNF827
miR-3160-3p (miRNAs w/seed GAGCUGA)		mature microrna	Activated	3.609	2.26E-03	ABAT,B3GNT3,COLEC12,CS,CYP4V2,DEPDC5,DNAJC27,DNER,ERCC4,FAM126B,FN1,FOXO3,GABRE,GLI3,GPR17,GUCY1A3,HIF3A,HIPK2,HSPA1A/HSPA1B,KCNA1,KCNJ16,KHNYN,KIAA1407,KIAA1671,KIF1B,MCC,MCF2,MICAL3,OPA1,PACSIN1,PAFAH2,PARVB,PCDHA3,PCYT1B,PDYN,PPFIBP1,PPTC7,PROCR,RBP4,SEMA6A,SHF,SLC1A1,SLC22A13,SLC25A30,SLC38A1,SNX29,TMEM196,TRIM44,TSC1,UQCR11,WDFY2,WFDC1,WIPF3
CSF2RA		transmembrane receptor		1.980	2.26E-03	FOS,JUN,JUNB,PIM1	233 (15)
CRY1	1.000	enzyme		0.943	2.26E-03	FOS,PER1,PER2,SGK1	299 (12)
TMBIM6		other		0.105	2.26E-03	ERN1,HSPA5,MAPK8,XBP1
formoterol		chemical drug		-0.218	2.26E-03	CALR,CXCL10,MMP9,UBE2B	235 (14)
prazosin		chemical drug	Inhibited	-2.000	2.26E-03	DUSP1,EGR1,FOS,NR4A1	319 (19)
bisphenol A		chemical - endogenous non-mammalian		0.661	2.28E-03	ALDH5A1,CDKN1A,CXCL10,DLG4,EGR1,FOS,HSPA1A/HSPA1B,MMP9,NR4A1,NR4A3,RAB14,SLC22A6	333 (20)
miR-4421 (and other miRNAs w/seed CCUGUCU)		mature microrna	Activated	2.810	2.30E-03	ADD2,ARL3,ATF7,BACE1,CA8,CABLES1,CAPRIN1,CDS1,CEACAM1,CLMN,CRKL,DDAH1,EFNA3,EIF5A2,EPB41L4B,ERLIN2,FGF13,FKBP5,GABRA1,GANC,GLG1,GNL3L,GRASP,ITGA10,KBTBD11,KIAA1407,LHFPL2,LRPAP1,MAP3K7,MICAL3,MUC6,NUDT3,PAM,PARVA,PDE11A,PLA2G4E,PNMA2,POU2F2,PPFIBP1,PPM1E,RPL3L,SARM1,SERTAD4,SLC22A13,SLC6A6,SPATA2L,ST3GAL1,TINAGL1,TM6SF2,TSPAN2,WFDC1
miR-3173-3p (and other miRNAs w/seed AAGGAGG)		mature microrna	Activated	3.087	2.32E-03	AAK1,AMIGO2,ANKRD45,ARRB1,ATP6V0E1,B3GNT3,CA3,COL14A1,CORO2B,CS,DDAH1,DNAJC27,EIF4EBP1,EIF5A2,EMD,ESAM,FKTN,GJC3,GMFB,HAPLN4,IRS2,KCNA1,KIF1B,KLF10,LDOC1L,LGI2,LHFPL2,LSS,MIDN,NEFH,NTRK3,PBX1,PCDHGB2,PCDHGC3,PIM1,PRRG3,REEP3,RNF144B,RNF5,SLC22A13,SLC24A3,SLC41A1,SLC9A5,SLFN5,SMAD6,SPOCK1,SPTB,STARD13,STK24,STK32B,TACR1,TMTC4,ZNF618
miR-604 (miRNAs w/seed GGCUGCG)		mature microrna	Activated	3.526	2.33E-03	ABCC1,ACACA,ANK2,APBA1,APBA2,ATP2B3,CAMK2G,CDC42EP4,CIT,CLIP2,CRHR2,DNAJB1,DNAJC27,EGR4,ERC1,FAM212B,FAM3C,FLYWCH1,FN1,FZD2,GRIK3,HPCA,IQSEC3,KCTD15,KDELC2,KIF21B,LDOC1L,LHFPL2,MAP2K7,NKPD1,NPTX2,PCDHGB2,PCDHGC3,PER2,PLA2G4E,PNMA3,POFUT1,PPM1F,RAB11FIP4,RASA3,RGS20,SARM1,SCN8A,SLC23A2,SLC25A25,SMCR8,SPTB,SRF,STAT5B,STK24,TNFSF10,TOM1L2,UHMK1,ZNF827
miR-4639-5p (miRNAs w/seed UGCUAAG)		mature microrna	Activated	3.515	2.33E-03	ABLIM1,ACSS1,ADD2,AKAP12,C10orf10,CD180,CDS1,DUSP2,EFR3B,ERLIN2,ETV5,FGF1,FMNL2,GANC,GNG10,HMBOX1,ITK,KCNA1,KIAA0907,KIF5A,LATS2,MAGI3,MATN2,NAPB,PFKFB2,PRIMA1,PRKAA2,PRUNE2,SGK1,SYT11,TTC39B
miR-432 (and other miRNAs w/seed CUUGGAG)		mature microrna	Activated	2.492	2.36E-03	ADAR,AHCYL2,AP3S1,ARSB,BACE1,BPGM,CA3,CDK2AP1,CSNK1G2,CX3CL1,CYP46A1,EPB41,FKBP1A,HIF1AN,ITK,KIAA1671,MAML2,MCPH1,NACC2,OPTN,PLD5,PLK3,PPM1L,PRKAA2,RIC3,RNF141,SCN5A,SERPINE1,SLC38A1,SLC9A8,SPOCK1,STARD13,SYN2,TGFBR2,TSPAN31,USP6NL,ZKSCAN2
pioglitazone		chemical drug		1.004	2.38E-03	ABCB10,ADIPOR2,AQP1,BACE1,CDKN1A,CXCL10,EGR1,FN1,FOS,IRS2,MMP9,NR4A1,NR4A3,RBP4,SERPINE1,SOD2	347 (19)
NKX3-1		transcription regulator			2.39E-03	CA3,CA8,CXCL13,FOS,FOXO3,MMP9,PIM1,RAMP1	241 (16)
Ro31-8220		chemical - kinase inhibitor		-1.849	2.41E-03	CDKN1A,COL1A1,DUSP1,EGR1,FN1,SERPINE1,TNFSF10	300 (21)
miR-4468 (miRNAs w/seed GAGCAGA)		mature microrna	Activated	3.541	2.46E-03	ADAR,AHCYL2,ARHGEF11,ARHGEF26,ARRB1,CAPZA1,CHMP3,CLSTN2,COL1A1,CTTNBP2NL,DISP2,DNASE1L2,DUSP14,EBF4,EFNA3,EPB41L4B,FAM212B,FAM89B,FKBP5,FMN2,FOXO3,GLG1,GLRA2,HIPK2,KANK4,KCTD15,KHNYN,LATS2,LHFPL2,LSS,MAP2K3,MAU2,MYADML2,PACSIN1,PDP1,PFAS,PHACTR2,PLEKHM3,PNMA2,POFUT1,PPM1E,PPM1L,PPTC7,PROM2,RANBP3L,RASGRP3,RNF5,SLC16A2,SLC38A1,SLC39A9,SPRY4,STK32B,SYT9,TSPAN31
miR-323-5p (and other miRNAs w/seed GGUGGUC)		mature microrna	Activated	3.699	2.46E-03	ACBD4,ADARB1,ALDH3B1,ARPP21,ARRB1,ATP2B3,C15orf27,CBFA2T2,CIT,CRHR2,CTIF,DDAH1,DPM1,EGR4,ELOVL5,ERC1,FAM101B,FNDC1,GABRE,GLG1,GPR153,HSPA5,KCNJ14,KIF1B,KLHDC7A,MAPK9,MARCH11,MCC,MICAL3,MOB3A,NAV3,NCAM1,PNMA2,PNMA3,PPP1R9B,PRUNE2,SGK1,SLA2,SLC13A4,SLC16A14,SLC6A1,SPRY4,SSH1,UNC5D
miR-4724-3p (and other miRNAs w/seed UACCUUC)		mature microrna	Activated	3.590	2.46E-03	ALS2,ARHGEF26,CAMK2D,CCDC77,CUX2,DDAH1,EPB41L4B,ERCC4,FKBP4,FZD7,GJA5,GNA13,GPAM,HOMEZ,HTR4,IL6ST,ITPRIPL1,KBTBD11,KDELC2,KIAA0513,KIF5A,MBTPS2,NRIP3,NRP2,PAQR8,PCYOX1,PDYN,PFKFB2,RUFY3,UHMK1,UPB1,UST
MAPK1		kinase	Activated	2.226	2.47E-03	ADAR,ARSB,CDK5R1,CDKN1A,CXCL11,DUSP1,DUSP2,EGR1,EGR2,FN1,FOS,HBB,IGFBP7,JUN,JUNB,KRT17,LAMA4,MMP9,NRP1,PLA2G5,POU2F2,RGS16,SAMHD1,SPOCK1,SPRY4,TNFSF10,TRIM25	317 (20)
miR-3143 (miRNAs w/seed UAACAUU)		mature microrna	Activated	3.200	2.48E-03	AMOTL1,ARHGEF26,ARSB,ATP10A,B3GNT2,COL14A1,DNAJC27,DPP10,EFR3B,EIF5A2,ELL2,EPS8,FOXG1,GMFB,HEBP2,HSPA1A/HSPA1B,IRAK3,ISOC1,KIAA1841,KIF1B,KLHDC10,PARP11,RELL1,SCG2,SYN2,UNC5D
miR-4643 (miRNAs w/seed ACACAUG)		mature microrna	Activated	3.415	2.49E-03	ANGPTL2,APPBP2,ARHGAP24,CA8,CLMN,COL14A1,COLEC12,CRY1,CTXN3,DNAJC27,EPS15,FAM3C,FBXW2,FKBP1A,FMN2,GABRA1,GLI3,GNAT1,GPR180,HMBOX1,IRAK3,ITK,KIAA0513,KIAA1644,LRPAP1,LYPD6,NAPB,PARVA,PENK,PHLDA1,PNMA2,PPTC7,RAB14,RASL11A,RNF10,RNF144B,SAMD5,TAC1,TBCEL,THBS2,TMEM132D,TMEM196,TRDMT1
miR-4731-3p (and other miRNAs w/seed ACACAAG)		mature microrna		1.556	2.51E-03	ALS2,AMIGO2,B4GALT2,C17orf75,CCDC136,CRHBP,CRIP3,CRKL,CYB5B,DIP2B,EGR1,ELL2,ESRRG,FGF13,FOXO3,GAB2,GLI3,ID3,KLF10,MCF2,MTSS1,NCAM1,NPAS2,NRIP3,NRP1,OPALIN,OTUD1,PAQR8,PDYN,PHLDA1,RIMS3,SCG2,SPHKAP,SSTR2,ST3GAL1,STK24,SYT1,UBE2B,USP22
DIO3		enzyme		-0.447	2.53E-03	GPC3,IER5,KCNJ10,Nrgn,SHH,TRH	180 (7)
miR-466 (miRNAs w/seed UACACAU)		mature microrna	Activated	4.793	2.53E-03	ANK2,ARHGAP20,ARHGAP24,B3GALT1,CDK5R1,CLMN,CMPK2,COL1A1,COLEC12,CTXN3,CXCL10,EFR3B,ELL2,EPS15,ESRRG,EXOC8,FAM126B,FAM3C,FREM2,GJA5,GLI3,GUCY1A3,HIPK2,LGI2,LRAT,LYPD6,MAML2,MTMR9,NAPB,NEDD9,NPAS2,NR2C2,PAFAH1B1,PALMD,PFAS,PIK3C2G,PXMP4,RNF10,SCG2,SEL1L,SLC23A2,SLC39A9,SLC6A1,SYT4,THBS2,TMEM196,TSHZ1,TTC8,ZMAT4
miR-4503 (miRNAs w/seed UUAAGCA)		mature microrna	Activated	2.804	2.59E-03	AK3,AMOTL1,C17orf75,CDK2AP1,CTTNBP2NL,CXCL13,CYBB,DPP10,EGR1,ENTPD1,FAM155A,FGF13,FKTN,GNG10,GPR34,KCNC2,KCNJ3,KLF10,MAML2,MEGF10,MGAT3,NAV2,NCAM1,PDCD4,PHLDA1,PRKAA2,RAB14,RELN,RPL22,SERTAD4,SGK1,SLC1A1,SLC25A15,SPHKAP,SYT10,TIMM8A,UNC13C,USP6NL,ZNF618
miR-3178 (miRNAs w/seed GGGCGCG)		mature microrna		-0.255	2.59E-03	ABCC1,ABLIM2,ACAP3,ACBD4,ADAP1,APBA1,BANP,C11orf96,CIT,CITED4,CREM,CTXN1,DOK3,FNBP1,H6PD,IRAK3,ISYNA1,JUN,JUNB,KCNK3,LETM1,MAP2K7,MAPKBP1,MIDN,MLLT6,NKPD1,OLIG2,PCYT1B,POU3F1,PVRL1,REM2,RXFP3,SERPINE1,SIRT7,SPEG,STEAP2,TBC1D24,ZKSCAN2,ZNF76
miR-881-3p (and other miRNAs w/seed ACUGUGU)		mature microrna		1.616	2.60E-03	AHDC1,AKAP12,ARPP21,BACE1,C1QB,CDS1,CEP68,COQ10B,CORO2A,CRKL,EFNB2,FAM13A,FAM3C,FBXW2,FKBP5,GLRA2,HUNK,IER5,ITK,KIF13B,KLF5,LIMA1,MAPK6,MAST4,PAM,PCDHA3,PDCD4,PDP1,PLEKHM3,PPM1L,PPP1R1A,PXMP4,REEP3,RNF144B,RPS7,SLC38A1,STARD13,SULF1,SYT10,TBCEL,TET1,UBE2B
WNT3A		cytokine		-1.463	2.62E-03	CALR,CEBPB,COL1A1,EGR2,ETV5,FAM101B,FMOD,FN1,GLI1,ID1,IRS2,JUN,MAB21L1,NCAM1,NGFR,PMEPA1,SHH,SSTR2,TGFB2,XBP1	282 (16)
miR-4720-5p (and other miRNAs w/seed CUGGCAU)		mature microrna	Activated	2.688	2.62E-03	ABCC1,AMPH,AQP1,ARHGAP28,ARPC5,ASTN1,ATP2B3,CADPS,CDC42EP4,CTH,DHCR24,ELMO2,ESRRG,FAM126B,FAM212B,FLRT1,FREM1,FSTL1,IKZF3,KCTD15,KIAA1644,KIF1A,KIF23,KLHL2,MAGI1,MOB3A,NDST1,NOS1,NR2C2,PARVA,PCYT1B,PDE11A,PHACTR2,PHLDA1,PIP4K2B,PLD5,PPM1F,RASD2,RASSF8,REEP3,RPL9,SLC22A13,SLC36A1,SPON1,STARD13,SYNGR1,SYT4,TRPM3,VASH2,ZDHHC22
miR-4434 (and other miRNAs w/seed GGAGAAG)		mature microrna	Activated	4.085	2.65E-03	ADCY7,AHCYL2,AKAP2,AQP1,ARSB,ASTN1,ATXN3,CEACAM1,CEP164,CEP68,CHD6,CLCN6,CLSTN2,CORO2B,DCAF7,DCAF8,DGCR2,DNMT3B,EDNRB,ELOVL5,FN1,FSTL1,HIF3A,KHNYN,KIF23,KLHL2,LYPD6,MAGI1,MEGF10,NR2C2,NRP2,OLFML2B,ORMDL2,PAFAH2,PCDHGB2,PCDHGC3,PCYT1B,PER1,PHLPP2,PIM1,PIP4K2B,PROM2,RNF10,RNF144B,SARM1,SLC17A8,SPOCK1,SPRY4,TIMP2,TRH,TSPYL4,UNC5B,ZKSCAN2
cerivastatin		chemical drug		-0.907	2.67E-03	ASS1,CDKN1A,COL1A1,FN1,HSPB1,JUN,MMP9,PTGDS,SERPINE1,TIE1	298 (21)
IL1		group		0.456	2.69E-03	ACACA,CDKN1A,CEACAM1,COL1A1,CXCL10,CXCL11,DUSP1,FN1,FOS,FST,FTH1,JUN,LAMB1,LRAT,MAP2K3,MMP9,NGFR,NRP2,PANX1,RBP4,SERPINE1,SHBG,SLC2A3,SOD2,TAC1,TNFSF10,XDH	321 (20)
miR-3154 (miRNAs w/seed AGAAGGG)		mature microrna	Activated	4.227	2.70E-03	AAK1,ACVR1B,ADD2,ANKRD45,ARSG,C1orf95,CD180,CHD6,CS,DCAF8,DLG4,EPB41,FAM155A,FN1,FRMD4B,GJA5,GPRIN1,HMGN1,KANK4,KBTBD11,KCTD14,KIAA0513,KIAA0907,KIAA1407,KIF1B,LAMA4,MAB21L1,PACSIN1,PLEKHH2,PNMA3,PRIMA1,RAB14,REEP3,RIC8B,RSPH3,SAMHD1,SLC17A8,SLC25A15,SLC3A2,STK32B,SYT1,TBC1D5,TMTC2,TOB2,VANGL2,WNT2,XPR1,ZAR1,ZKSCAN1,ZNF76
rosiglitazone		chemical drug		-0.328	2.72E-03	ADIPOR2,ALOX5,ATP1A1,C1QB,C1QC,C4A/C4B,CDKN1A,COL1A1,CS,CXCL10,CXCL11,DGAT2,DHRS3,FGF1,FGF13,FN1,FOS,GPAM,H6PD,HSPA5,IGFBP2,IRS2,Ldha/RGD1562690,MMP9,PENK,RBP4,RGS2,SAMHD1,SERPINE1,SGK1,SOD2	314 (17)
miR-4276 (and other miRNAs w/seed UCAGUGA)		mature microrna	Activated	2.617	2.74E-03	AFAP1,AKAP7,ALS2,ARPC5,ARSB,ATF7,C17orf75,CALB1,CBFA2T2,COA5,CXCL13,DENND2C,ENTPD1,ERLIN2,EXOC8,FAM3C,FBXW2,FLRT2,GNA13,GPAM,ITGB1BP1,LDOC1L,LHFPL2,MEGF10,MPEG1,NIP7,PAFAH1B1,PAH,PARVA,PBX1,PDP1,PER2,RILPL2,RNF217,SNCA,ST3GAL1,TACR1,TANC2,TIMM8A,TMTC2,TOMM20,TRDMT1,TRPM3,TSPAN2,UPB1,UQCR11,VASH2,WIPF3
miR-3925-3p (miRNAs w/seed CUCCAGU)		mature microrna	Activated	3.546	2.76E-03	AAK1,ACACA,ADCY7,AKAP12,AKAP7,AP3M2,ASB13,CDK14,CLMN,CMPK2,CYBB,DENND2C,DNMT3B,EFNA3,EPB41L4B,EXOSC3,FLT3,FN1,FNBP1,HAPLN4,HS6ST3,IL6ST,ITGB1BP1,KCNG1,KCNJ10,MESDC1,MLLT6,NAV3,NDST1,OSR1,PFKFB2,PKP2,PRIMA1,PXMP4,RASA3,RELL1,RGS16,SARM1,SEC14L5,SEMA3A,SERPINE1,SHF,SLC25A25,SLC25A30,SMCR8,SULF1,TMEM100,TMEM196,UHMK1
Akt		group		0.415	2.76E-03	BMF,CDKN1A,CXCL10,EGR2,FN1,FOS,FOXO3,GLI1,HIF3A,IGFBP2,JUN,MMP9,NOS1,NRP2,PPP1R1B,SERPINE1,SHH,SOD2,SYT1,THBS2	319 (18)
selenomethylselenocysteine		chemical - endogenous mammalian		-0.447	2.76E-03	ABCC1,ATP1A1,EGR1,JUN,TIMP2
miR-4302 (miRNAs w/seed CAGUGUG)		mature microrna	Activated	3.460	2.77E-03	ABCC1,ACAP3,ALS2,ARHGEF11,AZI2,CA3,CADPS,CALR,CAPRIN1,CDS2,CREM,CS,CSRP2,CYB5D1,CYP46A1,DTNA,ELAC1,FREM2,HMBOX1,IL16,ITGB1BP1,KCNK3,KIF5A,LRRC4,MCC,PARVA,POU3F1,PPM1L,RAB11FIP4,RIMS3,RNF38,SCN5A,SH2D5,SHC4,SLC1A1,SPOCK1,SSTR2,STAC,SYT1,TMEM132E,TNFSF10,TNNT2,TPPP,TRDMT1
D-galactosamine		chemical - endogenous mammalian		-0.378	2.78E-03	CXCL10,FOS,JUN,JUNB,MAPK9,SOD2,TNFSF10	308 (17)
miR-4285 (miRNAs w/seed CGGCGAG)		mature microrna		0.099	2.78E-03	ADAP1,BANP,CITED4,ID1,KCNAB3,POU2F2,PPM1L,PQLC1,SAMD5,SBK1,SCN5A,SLC7A5,SPTB,VPS37C,WNT6
CD 437		chemical drug	Inhibited	-2.267	2.79E-03	ARHGDIB,ARPC2,ARPC3,ATP5L,CDKN1A,CEBPB,FKBP5,FOS,FTH1,JUN,KIAA0101,NOP10,NR4A1,POU3F1,RPLP1,RPS16,SH3BGRL3,SRSF3,TOMM7	221 (14)
CD3		complex		-0.264	2.81E-03	ACTG2,APBA1,ARHGDIB,CCNH,CDK2AP1,CEACAM1,CORO1A,CREM,CS,CXCL10,DNASE1L2,DUSP11,DUSP14,DUSP2,EGR2,FBL,FKBP1A,FOS,GLI1,HMGN1,HSPA1A/HSPA1B,HSPA5,HSPE1,ID3,IL16,JUN,JUNB,KCNK3,LSP1,MAP3K10,NOS1,NR4A1,PCYOX1,RPL30,SHH,SLC23A2,STEAP2,TNFRSF25,TNFSF10,TOB2,TRA2A,TRIM25,UQCR11,ZKSCAN1,ZNF76	302 (20)
FAS		transmembrane receptor		0.695	2.84E-03	AKAP2,APPBP2,CAMK2G,CDK5R1,CDKN1A,COL1A1,COL6A3,CSNK1G2,DGCR2,EGR1,EGR2,FOS,FOXO3,IL16,JUN,MIF,MMP9,NR4A1,OPTN,PDLIM7,PIP4K2B,PPFIBP2,PTPRN,PVRL1,RGS14,SERPINE1,SOD2,TAGLN2,TNFSF10	284 (22)
miR-298 (miRNAs w/seed GCAGAAG)		mature microrna	Activated	3.357	2.85E-03	ALDH1A2,ANGEL1,ANK2,AP3S1,ARHGAP20,CAMK2D,CDKN1A,CLSTN2,COX8A,CYBB,DLG4,DNER,DYNLL1,EPS15,FREM1,FRMD6,FST,GDF10,GPR180,IKZF3,IL6ST,ITGA10,KBTBD11,KCNA1,KCNA2,KCNC1,KCNMB4,KCTD15,KHNYN,LETM1,LGI2,MAGI3,NEB,NID1,OPA1,OPALIN,PCYT1B,PLEKHM3,PLEKHO2,PPFIBP1,RIMS3,SEMA6A,SGPL1,STK32B,SV2B,SYT2,SYT9,TSPAN31,TSPYL4,XDH
miR-4753-5p (miRNAs w/seed AAGGCCA)		mature microrna	Activated	4.758	2.86E-03	ABAT,ADIPOR2,ALS2,APPBP2,ARPP19,ARPP21,ATF5,ATF7,ATP13A4,CAMK2G,CAPRIN1,CARD11,CIT,DRD2,DTX4,ELMO2,EPB41,EPB41L4B,ERCC4,ERN1,FKBP1A,FNDC7,FRMD4B,GRAMD1C,HIPK2,HMBOX1,IRS2,JUN,KCNC1,KIAA1147,KIAA1671,KIF13B,KIF1B,KLHDC10,LSS,MAST4,MGAT3,MOB3A,NID1,NR2C2,PDXP,PELI2,PIP4K2B,PPTC7,PRKD2,RASSF8,RGS2,STK32B,SYN2,TPO,TRDMT1,TRIM44,TSPYL5,UNC5D,USP13,WNT2,ZDHHC22
miR-515-5p (and other miRNAs w/seed UCUCCAA)		mature microrna		1.289	2.87E-03	ABLIM1,AK3,ALS2,AP3S1,ARL4D,ARPP21,CASC3,CDC42EP4,CDS1,CHMP3,CHTF8,COL14A1,DENND2C,EBF4,ENTPD1,FBXW2,GINS2,GRIK1,HS6ST3,HSPH1,ID3,KIAA1671,LRRC10B,MAB21L1,ME1,NDRG4,NPAS2,NRP2,OLFML2B,OPA1,OPALIN,OTUD1,P4HA2,PAQR8,PARVA,PDP1,PFKFB2,PHLDA1,RNF144B,SCN8A,SH2D5,SLC16A2,SLC35E4,STARD13,SYN3,TEP1,TGFBR2,THSD7B,TIPRL,TOMM20,UBE2B,USP22,VWA5B1,WNT2,XPR1
GATA4		transcription regulator		0.512	2.89E-03	ACACA,ACTG2,CLSTN2,COL1A1,FOS,GBX2,GJA5,HSPA5,JUN,KRT17,SCN5A,SGPL1,SPRR1A,TNNC1,TNNI3,TNNT2
miR-134-3p (and other miRNAs w/seed UGUGGGC)		mature microrna	Activated	4.600	2.91E-03	AAK1,ABLIM2,ADAMTSL1,ALS2,AMIGO3,APPBP2,ARC,ASB13,C1orf95,CAMK2D,CLSTN2,CMPK2,DGCR2,ETV5,FGF1,FLYWCH1,FMNL2,FRMD4B,GLI3,GNL3L,HS6ST3,ISOC1,KCNC2,KLHDC7A,LETM1,LRAT,MCC,MEGF10,MICAL3,MLLT6,NCAM1,NOTCH4,OTOF,PARVA,PLEKHH2,POU2F2,PPM1H,PPP1R1B,PVRL1,R3HDM1,RAMP1,RASA3,RIC8B,SBK1,SEMA6A,SLC25A15,SLC2A3,SLC9A8,SLCO2A1,SPATA2L,SPEG,SPTB,SSH2,SYN2,TANC2,TET1,TMEM196,USP13,ZNF703
DGAT2	1.000	enzyme			2.94E-03	ACACA,DGAT2,GPAM
parathyroid hormone-related protein		chemical drug			2.94E-03	FN1,FOS,SLC9A3R1	153 (7)
BAG6		enzyme			2.94E-03	CDKN1A,COL1A1,SERPINE1	264 (10)
SNTA1		other			2.94E-03	DTNA,KIDINS220,NOS1
SEL1L	-1.000	other			2.94E-03	HSPA5,TIMP2,XBP1
EGR4	1.000	transcription regulator			2.94E-03	CREM,EGR1,EGR2
WFS1		enzyme			2.94E-03	ERO1L,HSPA5,XBP1	208 (11)
KLF3		transcription regulator			2.94E-03	ANK1,HBB,SPTB
NPAS2	1.000	transcription regulator			2.94E-03	CRY1,PER1,PER2
PPP5C		phosphatase			2.94E-03	CDKN1A,DUSP1,SGK1	317 (19)
RFWD2		enzyme			2.94E-03	ACACA,CDKN1A,CEBPB
CYBA		enzyme			2.94E-03	CYBB,SERPINE1,SOD2	148 (12)
raclopride		chemical drug			2.94E-03	FOS,NR4A1,NR4A3
miR-1470 (miRNAs w/seed CCCUCCG)		mature microrna	Activated	3.920	2.95E-03	ABAT,ABCA12,ACSS1,ADAP1,AQP1,C3orf18,CA8,COL6A3,DLG4,DNAJC27,EPB41,FKBP5,FMN2,GAB2,HCN4,HIF1AN,HIF3A,HIPK2,HMGN1,HTR4,ITGA10,KCNJ14,KCNJ3,KCNK3,MAGI1,MAP2K7,MLLT6,MPEG1,MYADML2,NGFR,NTN1,POFUT1,PPP1R12C,RASA3,RASD2,SCN5A,SEPN1,SFXN1,SHF,SLC23A2,SLC2A3,SPTB,SRF,SRGAP3,SSH2,ST3GAL1,SYT11,TBCEL,TNFRSF25,TRIM25,TSC22D4,VPS37C,WNT9B,ZKSCAN1
miR-551b-3p (and other miRNAs w/seed CGACCCA)		mature microrna	Activated	2.984	2.99E-03	ACAP3,CDR2,CTIF,ERC1,FAM168B,GALNTL6,GLRA2,KBTBD11,KCNAB3,KIAA1147,KIF1A,KIF5C,LSS,MAPKBP1,MRS2,REM2,SCN5A,SMCR8,STK32B,TOB2,UPB1
Fgf		group	Activated	2.182	2.99E-03	FOS,JUN,JUNB,MMP9,PER1,SPRY4	289 (21)
8-bromoguanosine 3',5'-cyclic monophosphate		chemical - kinase inhibitor		0.896	2.99E-03	ACACA,CDK14,CDKN1A,FOS,JUNB,MMP9	229 (21)
ACVRL1		kinase		-0.687	2.99E-03	CDKN1A,EFNB2,ID1,JUP,SERPINE1,SMAD6	23 (3)
miR-4436a (and other miRNAs w/seed CAGGACA)		mature microrna	Activated	4.000	3.03E-03	ALDH5A1,ALS2,AMIGO2,AP3M2,ARHGAP20,ARRB1,C16orf62,CCDC77,CHD5,CHMP3,DLG3,DLGAP1,DNAJC16,DTNA,EPB41L4B,FAM101B,FAM155A,FGF13,FREM1,GLRA2,GSTM5,GUCY1A3,IQSEC3,KCNK3,KIDINS220,KIF1B,KIF21B,KLF10,KRT77,LIMA1,LRRC55,MAU2,MBTPS2,MPPED1,NEDD9,NXPH4,PNMA3,PRDM6,SBK1,SCARB2,SGPL1,SH3BGRL3,SNRK,SOD2,SPEG,SPOCK1,SSH1,TRPM3,TSPYL4,TYW5,USP6NL,ZBTB40
miR-892b (miRNAs w/seed ACUGGCU)		mature microrna	Activated	3.854	3.03E-03	ABAT,ADARB1,ADIPOR2,AK3,ARSB,B3GALT5,BMF,CDK14,DCAF7,DHCR24,DNAJC16,DNAJC27,ELL2,ENTPD1,EPB41L4B,EPS15,ESRRG,FAM168B,GIT1,GNAT1,GPR146,HYAL1,IGSF3,ITK,KCNJ10,KIF1B,LNX1,MYH7B,PCDHA3,PCDHGB2,PCDHGC3,PIP4K2B,PLEKHM3,PPM1F,RGS2,RUFY3,SEC14L5,SERINC2,SERTAD1,SH3GL2,STX17,SV2B,SYT1,SYT9,TIMM8A,TMEM100,TMEM132D,TMTC2,TSPYL5,TYW5,UHMK1,VASH2,WNT6,XKR8
LAMC1		other		-0.068	3.05E-03	EGR2,ETV5,FN1,TGFB2
ATP2A2		transporter		-0.152	3.05E-03	ATP2B3,ATP2B4,DGAT2,SYT1
pyruvic acid		chemical - endogenous mammalian		-0.152	3.05E-03	FOS,NR4A1,SLC2A3,TNFSF10	313 (21)
alpha-amanitin		chemical toxicant		-1.067	3.05E-03	CDKN1A,COL1A1,HBB,NR4A1	209 (7)
BAG1		other			3.05E-03	CDKN1A,FKBP5,FOS,JUN	331 (20)
PITX2		transcription regulator		-0.945	3.05E-03	ATP1A1,DACT2,EGR1,FZD2,HCN4,KCTD1,WNT2,WNT6
SGK1	-1.000	kinase		-1.414	3.05E-03	CDKN1A,DLG4,KCNA1,KCNA2,SCN5A,SLC1A1,SLC2A3,SLC3A2
epigallocatechin-gallate		chemical drug		0.162	3.06E-03	CDKN1A,CEBPB,CXCL10,EGR1,FN1,FOS,FOXO3,GADD45B,GLI1,IL6ST,JUN,JUNB,JUP,MMP9,NOS1,RBP4,SCG2,SERPINE1,TAC1,TNFSF10	235 (19)
GDNF		growth factor	Activated	2.928	3.08E-03	DRD2,EGR1,EGR2,FN1,HTR1A,PDYN,PENK,PPP1R1B,TAC1	354 (22)
miR-1203 (miRNAs w/seed CCGGAGC)		mature microrna	Activated	3.231	3.09E-03	ANK1,ARC,ARRB1,C1orf95,COL6A3,CS,EXTL3,FAM101B,FKBP5,FRMD4B,GLG1,HRH2,HYAL1,KCNAB3,KIF1A,MAPKBP1,MEGF6,ORMDL2,OSR1,PCDHA3,PIP4K2B,POFUT1,POU2F2,PPP1R12C,PQLC1,PTGDS,RAB11FIP4,RIMS3,SHF,SLC25A25,TSC1,UNC5C,VANGL2
miR-4709-5p (miRNAs w/seed CAACAGU)		mature microrna	Activated	2.454	3.10E-03	ARPP19,ARPP21,ATXN3,BMF,CABLES1,CAPZA1,CS,CTRL,CUX2,DDA1,DNAJC5,DTNA,EPB41L4B,FAM126B,HS6ST3,KCNC2,LRRC4,MAGI1,MAML2,MAPK9,OPTN,PARP11,PENK,PLD5,RGS2,SCG2,SLC17A8,SLC3A2,STRN,SV2B,SYT1,TRIM25,TSN,TTC39B,UHMK1,WDFY2
miR-516a-5p (miRNAs w/seed UCUCGAG)		mature microrna		1.501	3.11E-03	ACTG2,ANKRD45,CALR,CCDC110,CORO2B,ELOVL5,GALNTL6,HTR4,KCNC1,MESDC1,PAM,PARP11,PCYT1B,PLEKHM3,PPFIBP1,SCARB2,SEZ6L,SLC9A8,TBC1D24
hyaluronic acid		chemical - endogenous mammalian		-0.023	3.16E-03	CXCL10,FN1,FOS,FST,IRAK3,JUN,MMP9,NR4A1,PDCD4,SERPINE1,TGFB2,TIMP2	245 (18)
miR-3169 (miRNAs w/seed AGGACUG)		mature microrna	Activated	3.197	3.17E-03	ALDH5A1,ARHGAP20,ARHGAP24,ASB1,BACE1,CREM,CX3CL1,DNAJC27,ERCC4,EXPH5,FTO,GABRA1,HTR5A,IRS2,KBTBD11,KIF21B,KLHDC10,ME1,MYH7B,NDST1,NID1,NRP2,OPA1,PBX1,PHLPP2,RCAN2,RPL22,SBK1,SCN5A,SHC4,SLC1A4,SNCA,SRF,STK32B,TACR3,TBC1D24,TMCC3,UNC5D,VANGL2,XBP1,ZBTB8B
AVP		other		1.761	3.19E-03	ATP1A1,CRHR1,EDNRB,EGR1,FOS,HSPA5,NOS1	252 (22)
Alpha catenin		group	Activated	2.286	3.23E-03	COL1A1,COL6A3,CXCL10,FMNL2,FSTL1,IGFBP2,IGFBP7,IL6ST,LAMA4,MMP9,SGK1,STEAP2,THBS2	252 (12)
BMP7		growth factor		1.993	3.23E-03	ALDH1A2,CDKN1A,CEBPB,COL1A1,CRHR1,FN1,HRAS,ID1,NCAM1,PENK,SERPINE1,SMAD6,SULF1	236 (18)
miR-147a (miRNAs w/seed UGUGUGG)		mature microrna	Activated	4.686	3.24E-03	ADD2,ANK1,ANK2,ATP2B3,CAMK2D,CEP164,CLIC4,CLMP,CLSTN2,CYBB,DTNA,HCN4,HIF3A,HUNK,IL6ST,ISOC1,KIF1B,LATS2,NCAM1,NCAN,OPALIN,PCP4,PRUNE2,SBK1,SKAP1,SLC16A2,SLC22A6,ST3GAL1,SYT11,SYT9,TANC2,TET1,THSD7B,TIMP2,TM6SF2,TNNT2,TPT1,ZKSCAN1,ZNF618
MECP2		transcription regulator		-0.626	3.25E-03	EGR1,FKBP5,HRASLS,HSPA5,JUNB,NR4A1,PROM1,RELN,SGK1,SLC2A3,SYT4	140 (7)
miR-3128 (and other miRNAs w/seed CUGGCAA)		mature microrna	Activated	4.609	3.25E-03	AMOTL1,AQP1,ARHGAP24,ASTN1,CDS1,CRKL,DDAH1,EPB41L4B,ERCC4,FAM126B,FAM212B,FKBP5,FREM1,GNAT1,HS6ST3,KCNA1,MDGA1,MOB3A,NAPB,NRIP3,PAM,PARVA,PDE11A,PHACTR2,PIK3R3,PNMA3,RASGRP3,RASSF8,RNF10,SEMA3A,SERTAD4,SEZ6L,SGPL1,SLC17A8,SLC1A1,SLC6A6,SLCO2A1,SNX30,SPON1,SULF1,SYT4,TEP1,TGFB2,THBS2,TNFRSF21,TSHZ1,TSN,UNC13C,ZDHHC22
IGF2		growth factor			3.27E-03	CDKN1A,CORO2B,CRY1,DUSP1,EGR1,EGR2,FN1,IGFBP2,JUNB,PDCD4,PHLDA1,PIM1,RGS16,SERPINE1,THBS2,TRAIP	266 (19)
miR-4433a-3p (miRNAs w/seed CAGGAGU)		mature microrna	Activated	3.261	3.27E-03	ACBD4,AHCYL2,ARHGAP20,ARHGAP28,ARPC2,ARSB,CRKL,CS,CYP4V2,DEPDC5,ESAM,FKBP4,FKBP5,FSTL1,GNS,H6PD,HIF3A,IQSEC3,LETM1,LRAT,LSP1,MAP3K9,MDGA1,MEGF10,MEGF6,MYADML2,NIP7,NRP1,NRP2,OTOF,PACSIN1,PNPLA2,PPM1H,RASSF8,RCAN2,SAMD5,SEL1L,SLC7A3,SNX29,SYT2,TAC1,TINAGL1,TMEM196,TNFSF10,TRA2A,TSHZ1,TSPAN31,VANGL2,VPS33A,VWC2L,ZDHHC22
miR-1273c (miRNAs w/seed GCGACAA)		mature microrna	Activated	2.292	3.31E-03	ADAP1,BMF,C1orf95,CACNA2D2,DDA1,FLRT2,LRPAP1,NOS1,PAH,PHACTR2,RNF166,SBK1,SLC1A4,SLC23A2,STEAP2,TNR,WDFY2
miR-1281 (miRNAs w/seed CGCCUCC)		mature microrna		0.747	3.37E-03	ANK1,ARC,C15orf27,CEP164,CITED4,DAP3,DDA1,DGAT2,DIP2A,ERO1L,FAM212B,FAM89B,FKBP5,FZD7,GALNS,HIPK2,HRH3,IQSEC3,KIF1B,MAP3K9,MXD3,NMNAT2,NXPH4,PDXP,PRKCG,RIC8B,RPL3L,RTN2,SCN5A,SERPINF2,SGPL1,SLC1A4,SPTB,SRF,TIPRL,TLE1,TNFSF10,TRIM25,TRIM72,UNC5B,ZDHHC8
MAPK9	-1.000	kinase		0.054	3.38E-03	ACACA,AQP1,CDKN1A,CEBPB,EGR1,FOS,GADD45B,IGFBP2,JUN,JUNB,MIF,MMP9,PLA1A,SHH,SOD2	268 (16)
ATP-gamma-S		chemical reagent			3.41E-03	ASAH2,CREM,FOXO3,IL16,MMP9,MPEG1,NRP1,SOD2,TRH	350 (15)
miR-4769-3p (and other miRNAs w/seed CUGCCAU)		mature microrna	Activated	2.947	3.42E-03	AADAT,ADAM9,ARRB1,ASB2,ATP10A,B3GNT2,B3GNT3,CCDC136,CHRNB2,CLIC4,CLMN,CORO1A,CRHBP,CYTH3,DGCR2,EFR3B,EGLN2,EPB41,ESRRG,FAM3C,GABRA1,GINS2,GNAT1,GNL3L,GNS,HIPK2,HOMEZ,HRASLS,ISYNA1,KCNC1,LRRC55,MLLT6,NCAM1,OPA1,OTUD1,PHLPP2,PPM1H,PROCR,RASA3,SEMA6A,SLC6A6,SLC9A3R1,SYT2,SYT9,TSC1,UTP6,ZNF25,ZNF76
miR-3157-3p (miRNAs w/seed UGCCCUA)		mature microrna	Activated	5.157	3.42E-03	ADAR,ADD2,ATXN3,C3orf18,CAPRIN1,CBFA2T2,DNAJB1,EFR3B,EIF5A2,ERC1,FBXW2,FKBP5,FLT3,FMN2,FNDC7,FSTL1,GABRE,HOMEZ,KIAA1147,KIF5C,LHFPL2,MAN2A2,MTMR9,NDRG4,NOS1,NR2C2,OTUD7B,PAFAH1B1,POFUT1,PRLHR,RNF144B,SLFN5,STAC,STK24,STRN,SYNRG,TBCEL,TIMP2,TMEM132C,TMTC4,TOMM20,ZKSCAN2
leukotriene D4		chemical - endogenous mammalian	Activated	2.216	3.43E-03	CREM,DUSP1,EGR1,EGR2,NEDD9,NR4A1,NR4A3,RGS2	274 (22)
2-deoxyglucose		chemical drug		0.180	3.43E-03	ACACA,BACE1,BMF,CDKN1A,FOS,HSPA5,JUN,SOD2	286 (18)
ATN1		transcription regulator			3.46E-03	ATP1A1,CDK2AP1,DLG4,FGF1,GRIK1,JUP,KCNA1,KCNA2,KCNK3,NEFH,OPRL1,PENK,PRKCG,RGS16
MAP2K1		kinase		1.290	3.47E-03	ABCC1,CDKN1A,COL1A1,CYP46A1,DUSP1,DUSP5,EGR2,ETV5,FOS,HSPA5,JUN,JUP,MMP9,OLIG2,PIM1,UNC5B	303 (23)
miR-4764-5p (miRNAs w/seed GGAUGUG)		mature microrna	Activated	3.999	3.48E-03	ALDH1A2,AMIGO2,AP3M2,APBA2,ASB13,B3GNT3,C1QB,CLMN,CRHR2,CYB5D1,DNAJC16,DTNA,DUSP1,ENTPD1,FLRT2,FLYWCH1,FNDC7,FRMD6,GPR146,KIAA0513,LHFPL2,LRRC37A3 (includes others),MAST4,MCC,MEGF6,PCDHGC3,PHKA2,PIK3R2,SEMA6A,SH3GL2,SLC24A3,SLC6A6,SLC9A3R1,SRGAP3,SS18L1,SSH1,TET1,TIMP2,TSPAN31,USP6NL,ZNF518B
miR-490-5p (miRNAs w/seed CAUGGAU)		mature microrna	Activated	3.365	3.50E-03	ALDH1A2,ANK2,ARL4D,CDS2,COA5,FOS,FRMD6,GANC,GUCY1A3,HTR5A,HTR7,KCNA1,LHFPL3,MOB3A,NACC2,PARVA,PCDHA3,PPM1E,RASGRF2,RUFY3,SEMA3A,SLC25A25,SLC6A1,SV2B,TET1,THSD7B,TNFSF10,TRDMT1,UNC5B,USP13
A2M		transporter		0.816	3.52E-03	ATF6,CHAT,ERN1,GADD45B,HSPA5,XBP1
ITGAV		ion channel		0.766	3.52E-03	CDKN1A,COL1A1,FN1,FOS,MMP9,SERPINE1	326 (20)
S100A4		other		0.106	3.52E-03	CDKN1A,CLIC4,FN1,MMP9,TIMP2,TPO	305 (17)
CUX1		transcription regulator		-0.192	3.52E-03	CDKN1A,CYBB,HIF1AN,LILRB3,NCAM1,WNT6
miR-1225-5p (miRNAs w/seed UGGGUAC)		mature microrna		1.299	3.52E-03	ACSS1,ADD2,AKAP12,ALOX5,AMIGO1,CHMP3,CHTF8,DNAJC27,DTNA,ELMO2,EXOC8,FGF13,FREM1,FTH1,GADD45B,GLG1,GNAT1,HTR7,IQGAP3,IQSEC3,JUP,MBTPS2,MEGF10,PARVA,PCDHGB2,PCDHGC3,PDLIM7,PLVAP,PPP1R1A,PTPRN,RNF141,SEMA6A,SV2B,SYN3,TBC1D5,TEP1,WFDC1
miR-4755-5p (and other miRNAs w/seed UUCCCUU)		mature microrna	Activated	3.961	3.52E-03	C10orf10,CEP68,CHD5,CLMP,CRHBP,CYBB,DIP2B,DLGAP1,DNAJB5,DVL3,EGR1,EPS15,ESRRG,FLRT2,FN1,GNAT1,GPR180,HSPH1,IL16,KCTD9,KLHDC10,LGR6,MAGI1,MAN2A2,MAP1B,MAPK9,MBTPS2,MGAT3,MYADML2,NAV3,NEDD9,NRP2,PAM,PDCD6,POU2F2,PPM1E,PROCR,RASSF8,RELL1,RREB1,SAMD5,SEMA6A,SHF,SLA2,SLC17A8,SLC1A1,SMOC1,STARD13,TBC1D24,TEP1,TGFBR2,TPPP,TRIM44,WDFY2,ZNF25
miR-1181 (miRNAs w/seed CGUCGCC)		mature microrna	Activated	2.066	3.53E-03	AGAP2,C15orf27,CTIF,GPR153,ID3,KIF1A,NACC2,PPM1F,RASSF8,TOX2,ZDHHC8
GATA6		transcription regulator		1.643	3.53E-03	AFP,CDKN1A,EMD,GBX2,KRT17,PIK3C2G,SHH,SPRR1A,TGFB2,TNFSF10,TNNC1
miR-217-5p (and other miRNAs w/seed ACUGCAU)		mature microrna	Activated	5.040	3.58E-03	AAK1,ABCC1,ACACA,ADAM9,AK3,AKAP2,AKAP7,AMOTL1,AP3S1,APPBP2,ARPC2,BAG3,CDS2,CLCN6,CLIC4,CMPK2,CTXN3,CYB5B,DNAJC5,EGR1,ENTPD1,FNDC1,FOXG1,FOXO3,FREM2,GMFB,GUCY1A3,HIF1AN,IRAK3,KCTD9,KLF5,KTI12,LAMA4,LRRC8D,LYPD6,MAST4,MBTPS2,OTUD1,OTUD7B,PPM1E,PPM1F,SEC14L5,SEL1L,SEMA3A,SLC23A2,SLC6A1,SLC6A6,SSH1,SYN2,TET1,TMTC4,TOMM20,TRIM44,TSPYL4,TTC39B,UNC13C,WIPF3
miR-692 (and other miRNAs w/seed UCUCUUU)		mature microrna	Activated	4.070	3.58E-03	AADAT,ABLIM1,AKAP2,ARHGAP28,ARHGEF12,ASTN1,BACE1,CBLB,CCDC155,CREM,EDNRB,ERC1,EXTL3,FTO,FZD2,GABRA3,HOMEZ,HRSP12,HS6ST3,IL16,NAV2,NTRK3,NUDT3,PCDHA3,PHACTR2,PNMA3,POU2F2,SLC16A14,SLC17A8,SLC1A1,SPHKAP,TIMP2,TLE1,TMEM132C,TMEM196,TMTC4,TOB2,UQCR11,VPS33A,VPS37C,ZNF618
APLN		other		1.412	3.64E-03	CHAT,EGR1,FOS,NOSTRIN,SOX18,TAGLN2,TESC	221 (11)
ALB		transporter		1.000	3.64E-03	CDKN1A,COL1A1,CX3CL1,EDNRB,ERN1,HSPA5,XBP1	365 (19)
actinomycin D		chemical drug		-1.237	3.65E-03	AFP,ARC,ARHGEF26,ASS1,ATP1A1,CDKN1A,DUSP1,FN1,FOS,FTH1,GSTM5,GUCY1A3,HTR1A,IRS2,JUN,RGS2,SERPINE1,TACR1,UBE2B	379 (20)
miR-4772-3p (and other miRNAs w/seed CUGCAAC)		mature microrna		1.861	3.66E-03	ABCB10,ADAMTSL1,APPBP2,ARPC2,CBLB,CDR2,COA5,CREM,CRY1,CS,CYB5D1,DAP3,FAM101B,FAM3C,FRMD4A,FRMD6,GLRA2,GNL3L,KIAA0907,KIF5C,MEGF10,MTMR9,NEB,NR4A3,PCDHA3,PHLPP2,SH2D5,SLC1A1,SLC39A9,SLC3A2,SYT11,TBCEL,TET1,TMCC3,WIPF3,ZNF25
miR-338-3p (miRNAs w/seed CCAGCAU)		mature microrna	Activated	3.483	3.68E-03	AAK1,ABCA12,AKAP12,ALDH1A2,ANGPTL2,AZI2,C17orf75,CAMK2G,CAPN5,CEP68,CHMP3,COL1A1,CPLX2,CYB5B,DAP3,DIP2A,DTNA,DVL3,ENTPD1,ERC1,ERLIN2,FKBP1A,GNA13,HUNK,IRS2,ITGB1BP1,KCNJ10,KCNJ16,KCTD15,KRT77,LDOC1L,NRP1,PFAS,PFKFB2,PPP1R1A,PRKCG,RAB14,RELL1,RGS16,SEMA6A,SFXN1,SH3BGRL3,SLA2,SLC16A14,SLC2A3,SNRK,SNX30,SRGAP3,SS18L1,SYN2,SYT2,TAGLN2,TANC2,TET1,TIMM8A,TIMP2,TMEM196,TOMM20,Tpm1,ZNF76
miR-3678-3p (miRNAs w/seed UGCAGAG)		mature microrna	Activated	2.269	3.71E-03	AAK1,ABLIM1,AMPH,AQP1,ARL3,ATP2B3,BEGAIN,BIK,CAPRIN1,CDK14,CXCL10,CYB5D1,DLG4,DTNA,DVL3,EIF5A2,FAM126B,FAM168B,FKBP4,FREM1,FRMD6,GIT1,GUCY1A3,KCNJ10,KDELC2,LAMA4,LRRC10B,MAFF,MBTPS2,MRPS21,NEB,OPA1,PAH,PPM1E,PRIMA1,RASD2,RPL22,SCARB2,SH3GL2,SNCA,SSH1,SSH2,ST3GAL1,TBC1D5,TMEM98,TOMM7,UNC5B,USP13
miR-1229-3p (miRNAs w/seed UCUCACC)		mature microrna	Activated	3.807	3.75E-03	AK3,ASB1,BMF,CACNA2D2,CAPZA1,CASC3,CLMP,CPLX2,CTH,DLG3,FKBP1A,FKBP5,FKTN,FREM2,GNA13,HIPK2,KCNJ14,KIAA1147,KIDINS220,LSM11,MAP1B,MAPKBP1,MATN2,NDST1,NMNAT2,NRIP3,OTUD7B,PLVAP,PPM1E,PRLHR,PXMP4,RIC3,SFXN1,SKAP1,SNCA,SNRK,SPHKAP,STARD13,SYT11,TCTN1,TMTC2,TNFSF10,TOMM20,ZKSCAN2,ZNF76
1-methyl-4-phenyl-1,2,3,6-tetrahydropyridine		chemical toxicant		1.090	3.78E-03	CALB1,CYBB,EGR1,FOS,HSPB1,JUN,NOS1,NR4A1,PENK	216 (14)
miR-4327 (miRNAs w/seed GCUUGCA)		mature microrna	Activated	3.539	3.80E-03	ABAT,ADD2,ARSB,CASR,CDK5R1,CHRNE,CTTNBP2NL,CUX2,CYTH3,DDAH1,DNAJC27,EIF5A2,ERCC4,GNA13,HAPLN4,HIF1AN,KANK4,KIAA1147,MAPK6,MAPK9,NDST1,OTUD1,PCDHA3,R3HDM1,SCARB2,SLC17A8,SLC25A15,SNX29,SPEG,STOX1,STRN,SV2B,SYN2,SYT4,TIMP2,TMEM132D,TSHZ1,TSPYL5,UTP6
miR-3127-5p (miRNAs w/seed UCAGGGC)		mature microrna	Activated	4.188	3.81E-03	ACVR1B,ADCYAP1R1,AK3,ALDH1A2,ALS2,APBA2,ARC,ATF7,BACE1,BEGAIN,C16orf62,CDC42BPA,CEP164,CIT,CYTH3,DHCR24,DLGAP1,EPB41L4B,ERC1,ETV5,FKBP1A,FNBP1,GANC,GINS2,GPR17,GRIK3,ID3,IRS2,KCNC1,KCNC2,KIAA1147,KIAA1644,LAMA4,LSM11,MAFF,MPEG1,MYH7B,NOP10,OPRL1,PACSIN1,PPM1L,PPP1R1A,PRIMA1,PROM2,PXMP4,RELL1,RGS16,RIC3,RNF10,SBK1,SCN5A,SMCR8,SPTB,SRCIN1,SSH2,STK24,STK32B,SV2B,SYT2,TACR1,TNNI3,TPPP,WDTC1,ZBTB8B
miR-3195 (miRNAs w/seed GCGCCGG)		mature microrna		0.733	3.83E-03	ADAP1,ARC,CDC42EP4,CSNK1G2,CYTH3,DDA1,DNAJC5,KIAA0513,LRTM2,MAN2A2,MAPKBP1,MDGA1,NTN1,POU3F1,PRAM1,PRIMA1,SHF,ST3GAL1,TINAGL1,UNC5C,VGF
oleic acid		chemical - endogenous mammalian		0.761	3.84E-03	ACACA,ALOX5,ATF6,CX3CL1,DGAT2,DUSP1,FOS,GADD45B,HSPA5,NR4A1,SERPINE1	296 (20)
miR-520g-3p (and other miRNAs w/seed CAAAGUG)		mature microrna		1.664	3.84E-03	AAK1,ATP10A,CDKN1A,DNAJB5,ELL2,ENTPD4,ERC1,FLRT2,FRMD6,GLRA2,HIPK2,KANK4,KLHL2,MBTPS2,NR2C2,PAH,PANX1,PLEKHM3,RGS2,SEZ6L,SLC41A1,SMAD6,SYT1,TBC1D5,ZBTB8B
ESR2		ligand-dependent nuclear receptor		0.662	3.84E-03	AKAP12,ANK1,CBFA2T3,CBS/LOC102724560,CDKN1A,COL11A1,COL1A1,DDAH1,EGR1,FOS,FOXO3,HTR1A,KCNJ3,MEGF10,NEDD9,PTGDS,RELN,TAC1,TIMP2	292 (20)
TFAP2C		transcription regulator		1.172	3.85E-03	CDKN1A,FKBP4,FST,GSTA3,MAGI3,NRP1,SOD2,XBP1
TSH		complex		0.839	3.85E-03	ARRB1,CDKN1A,EGR1,FOS,FTH1,JUNB,SOD2,TPO	303 (20)
entinostat		chemical drug		-0.272	3.85E-03	BIK,CDKN1A,DUSP1,MMP9,SERPINE1,TGFBR2,THBS2,TNFSF10	333 (21)
miR-4650-3p (miRNAs w/seed GGUAGAA)		mature microrna	Activated	3.608	3.86E-03	ABCB10,ADAM9,ARRB1,COLEC12,CREM,CSRP2,DIP2A,DNAJB1,DTNA,FLT3,FOS,GABRA3,GPRIN1,HSPA5,KCNJ10,KIAA1671,LGI2,LRPAP1,LRRC8D,LYPD6,PBX1,PIK3C2G,PLA2G4E,PPP1R1B,RNF217,RUFY3,SCARB2,SEC14L5,SLC41A1,SPOCK1,SRSF9,STRN,TBCEL,TIPRL,TMEM196,TNR,UHMK1,UNC13C,UNC5D,ZBTB8B
miR-3200-3p (miRNAs w/seed ACCUUGC)		mature microrna	Activated	2.562	3.91E-03	ADD2,AP3S1,ASB1,ATP2B3,ELL2,FGF1,FLRT2,GNL3L,GPR17,IL6ST,IRS2,KANK4,KRT77,LAMB1,LRRC55,MATN2,MTSS1,PARP11,PHKA2,PPM1E,PTPN5,RBM11,REM2,SEMA6A,SH2D5,SPRY4,SPTB,SYN3,TRIM44,USP6NL
miR-205-5p (and other miRNAs w/seed CCUUCAU)		mature microrna	Activated	4.902	3.92E-03	AAK1,ANK2,AP3M2,ARL4D,ATP10A,ATP1A1,CDK14,CUX2,CYBB,CYTH3,DHCR24,DUSP5,EPB41,EPB41L4B,EPS15,ESRRG,FAM155A,GAB2,GRAMD1C,HIF1AN,HRAS,KCNJ16,LETM1,LHFPL2,LYPD6,MAGI1,MAGI3,NACC2,NAPB,PAM,POU2F2,PPM1H,RAB11FIP4,RAB14,SARM1,SGPL1,SH3BGRL3,SULF1,SYT9,TET1,TNR,TOB2,UNC5C,USP13,WDTC1,XPR1,ZMAT4,ZNF518B
miR-514a-3p (and other miRNAs w/seed UUGACAC)		mature microrna	Activated	2.072	3.94E-03	AK3,AMIGO2,ARSB,ASB2,ATXN3,CABLES1,CHORDC1,COQ10B,DIP2B,FAM168B,HSPA5,ITGA10,LONRF3,LRAT,MAGI1,NAPB,PPM1F,PRUNE2,PTPRZ1,RCAN2,RELL1,SEMA6A,SERPINE1,SPRY4,SSH1,STAT5B,SYT11,TAC1,TEP1,TPPP,TSHZ1
Tgf beta		group	Activated	2.365	3.95E-03	CDKN1A,COL1A1,CXCL10,EGR2,FBLN2,FN1,FOS,FST,FSTL1,GADD45B,JUN,JUNB,KLF10,MIF,MMP9,NEDD9,PMEPA1,PROM1,SERPINE1,TIMP2	344 (20)
miR-3065-3p (miRNAs w/seed CAGCACC)		mature microrna	Activated	2.754	3.95E-03	ACSS1,ARC,ARHGAP28,BCAS2,BPGM,CAMK2G,CLCN6,CLMN,COL11A1,CREM,CTTNBP2NL,CXCL10,DHCR24,DTNA,DTX4,ELOVL5,EPB41L4B,ESRRG,FAM212B,FGF13,FKBP1A,FKBP5,FOS,FREM1,GJA5,GNL3L,GNS,HRH2,HRH3,IGSF3,ISOC1,KCTD1,KLHDC10,MAPKBP1,MGAT3,MYBPH,NAV3,NDRG4,NKPD1,NOTCH4,PCYT1B,PROM1,RGS16,RIMS3,RNF152,RUFY3,SERTAD4,SLC36A1,SLC6A6,SLC7A5,SLFN5,SS18L1,SYT11,TBCD,TBCEL,TET1,TIMP2,TIPRL,XDH,XKR8
RET		kinase		1.948	3.98E-03	CALB1,COL1A1,CXCL10,EDNRB,EGR1,FKBP4,FOS,HSPA1A/HSPA1B,HSPH1,MMP9,NOS1,VGF	258 (20)
interferon beta-1a		biologic drug			4.01E-03	ATP5L,CORO1A,CS,DNAJB1,FKBP1A,GADD45B,IL16,LILRB3,MMP9,NFIL3,RPL22,RPS7,SNCA
RPS6KA5		kinase		1.991	4.01E-03	DUSP1,FOS,JUN,JUNB	290 (20)
CSF2RB		transmembrane receptor		1.980	4.01E-03	FOS,JUN,JUNB,PIM1	344 (23)
reserpine		chemical drug		1.964	4.01E-03	EGR1,FOS,NTS,TRH	232 (10)
GNB2L1		enzyme		-0.424	4.01E-03	ADCYAP1R1,CDKN1A,FOS,GLI1	296 (21)
VIMP		other		-1.188	4.01E-03	ATF6,CEBPB,HSPA5,XBP1
IGFBP7	1.000	transporter		-1.969	4.01E-03	CDKN1A,DVL3,MMP9,SOD2	233 (19)
NKX6-1		transcription regulator			4.01E-03	NR4A1,NR4A3,UNC5C,VGF	170 (7)
SP2		transcription regulator			4.01E-03	CDKN1A,CEACAM1,FOS,SERPINE1
MYCN		transcription regulator		1.678	4.01E-03	ABCC1,CCNH,CDKN1A,COL1A1,DUSP2,EEF1D,FAU,FN1,FRMD6,IGFBP7,RPL21,RPL22,RPL23,RPL30,RPL5,RPL9,RPLP1,RPS16,RPS7,SERPINE1,TIMP2	276 (15)
miR-1324 (miRNAs w/seed CAGACAG)		mature microrna	Activated	3.739	4.08E-03	ANGEL1,AQP1,ARHGAP20,ATP13A4,CALB1,CCDC77,CHD6,CLSTN2,CXCL11,DNAJC16,EIF5A2,EPS8,EXPH5,FAM212B,FBXW2,GANC,LAMA4,LSS,MAB21L1,MAGI1,MAP3K9,MAPK6,MAPK9,ME1,MPEG1,NAV3,NEDD9,NPTX2,PRKAA2,RELL1,SCG2,SLC12A7,SPEG,SPOCK1,SSH1,STAT5B,STEAP2,SYT2,THBS2,TIPRL,TPD52L1,UHMK1,XDH,ZNF618,ZNF827
miR-3664-5p (miRNAs w/seed ACUCUGU)		mature microrna		1.600	4.09E-03	ABLIM1,ALS2,ARHGAP20,CASR,CDC42BPA,CYP4V2,DNAJC16,DNAJC27,DPP10,EPB41L4B,ERCC4,FBXW2,GABRA1,IRAK3,ITK,KCNC1,KCNJ14,KIAA1671,KLHL12,KLHL2,NR4A3,NRIP3,OTUD1,PARP11,PDP1,PKP2,PLA2G5,PROM1,R3HDM1,REEP3,RELN,RNF141,SLC16A14,SLC25A15
XDH	-1.000	enzyme		0.264	4.11E-03	CEBPB,CYBB,DUSP1,ID3,SERPINE1,TIMP2	285 (19)
RPS6KB1		kinase		-1.342	4.11E-03	ATP1A1,CDKN1A,CXCL10,DHCR24,DLGAP3,SERPINE1	93 (7)
monocrotaline		chemical toxicant		-1.347	4.11E-03	Bmpr1b,CYBB,ID1,ID3,NCAM1,SMAD6	118 (7)
KLF1		transcription regulator			4.11E-03	ADD2,AQP1,CDKN1A,EPB41,HBB,SPTB
NTF3		growth factor	Activated	2.200	4.13E-03	FOS,JUN,PENK,TAC1,VGF	240 (19)
ADM		other		0.586	4.15E-03	FN1,FOS,HRAS,NOS1,PENK,RAMP1,TAC1	327 (19)
miR-3663-5p (miRNAs w/seed CUGGUCU)		mature microrna	Activated	4.065	4.16E-03	AKAP12,AKAP2,ALDH1A2,ALS2,AMIGO2,ANGPTL2,APPBP2,ATP2B4,BACE1,C1QTNF5,CD180,CLMP,CRIPT,CYB5B,CYTH3,DCAF8,DISP2,DUSP11,FKBP5,FMN2,GNG10,GRIK3,KCNA1,KIAA1147,LHFPL2,LRAT,MBTPS2,P2RY4,PNMA2,POFUT1,RAB11FIP4,SEPN1,SLC22A13,SLC25A15,STEAP2,SYT4,TGFB2,TMEM132C,ZKSCAN2
TGFB3		growth factor		1.787	4.17E-03	ACTG2,CDKN1A,COL11A1,COL1A1,EEF1D,FN1,FOS,JUN,MMP9,SERPINE1,TSPAN2	299 (19)
Pdgf (complex)		complex		1.235	4.17E-03	CDKN1A,EGR1,FN1,FOS,FOXO3,IRS2,JUN,JUNB,NCAM1,PIK3R3,SERPINE1	332 (20)
ADRB		group		0.642	4.22E-03	ACSS1,ATF5,CDKN1A,CRYAB,CXCL10,FOS,GSTA3,JUN,JUNB,LSS,MMP9,NR4A1,NR4A3,SMAD6	330 (22)
miR-421-3p (and other miRNAs w/seed UCAACAG)		mature microrna	Activated	4.701	4.24E-03	ABAT,ACACA,APPBP2,ARPP19,ATXN3,BMF,CABLES1,CAMK2D,CAPRIN1,CAPZA1,CIT,CLIP2,CORO2A,CS,CUX2,CYTH3,DDA1,DNAJC27,DTNA,ELL2,ENTPD1,EPB41L4B,FAM126B,FGF13,FLRT2,HTR7,IGSF3,KBTBD11,KCNJ10,KIAA0101,LAMA1,LRRC4,MAP2K3,MLLT6,NR2C2,PARP11,PCDHA3,PFKFB2,PPM1E,PRKAA2,PRUNE2,PTPRZ1,RELL1,RIC3,SCARB2,SCG2,SLC17A8,STRN,SYT1,TIMP2,TMEM132D,TOMM20,TSN,UBE2B,UHMK1,UNC5D,ZNF518B
FOXP3		transcription regulator		-0.342	4.25E-03	CDKN1A,ENTPD1,LATS2,MAPK8,MAPK9,MMP9,NFIL3,NRP1,NTRK3,PDCD4	57 (3)
mir-29		microrna		1.460	4.30E-03	ARPC3,BACE1,COL1A1,DNMT3B,FKBP5,FLT3,NAV3,NID1
bleomycin		chemical drug		1.510	4.35E-03	CDKN1A,COL1A1,CXCL10,DNER,FN1,ID1,LAMA1,MIF,MMP9,NR4A1,PLA1A,SERPINE1,TIMP2,TINAGL1,TNNC1	277 (17)
miR-2277-3p (miRNAs w/seed GACAGCG)		mature microrna	Activated	2.055	4.37E-03	ADARB1,CDKN1A,CIT,CREM,CYTH3,DNAJC5,EGR4,FKBP5,FLRT2,GRIN3B,HIF1AN,MAP3K9,MCF2,NOS1,NTN1,PACSIN1,PPM1E,RHOT2,RNF166,SCN5A,SLC17A8,SLC35E4,STEAP2,TBC1D5,TPPP,TSPAN2,ZBTB40
miR-376a-3p (and other miRNAs w/seed UCAUAGA)		mature microrna	Activated	2.001	4.41E-03	AAK1,ADAM9,ADARB1,ANK2,CAMK2D,CDK5R1,CDR2,CEBPB,CUX2,FAM126B,FN1,FOXG1,FREM1,GIT1,GNAT1,GNG10,GPR180,GRIK3,GRIN3A,HUNK,IGSF3,KCNC2,KIAA1147,KIAA1407,MARCH11,MTR,NDST1,NIP7,NRP1,PARP11,SLC6A1,SLITRK6,SRGAP3,SULF1,SYT4,TET1,TMEM100,TMTC4,TRPM3,UST,XPR1
miR-4325 (miRNAs w/seed UGCACUU)		mature microrna	Activated	3.882	4.46E-03	AADAT,ADAMTSL1,AKAP2,ASB13,COL1A1,CXCL11,DPP10,EPS15,FAM168A,FMN2,FMNL2,FZD2,FZD7,GPR180,GRIK3,HRH2,KBTBD11,KCNA1,KCNB2,LGI2,LSM11,MBTPS2,MOB3A,MPEG1,MRS2,MTMR9,NEFH,NPTX2,NR4A3,NUDT3,OTUD7B,PFKFB2,PLEKHM3,PPP1R12C,RGS16,SV2B,SYN3,SYT11,TMEM196,VASH2,XPR1,ZNF703
miR-4777-5p (miRNAs w/seed UCUAGAU)		mature microrna	Activated	3.878	4.46E-03	ANGEL1,APPBP2,ARHGAP28,CORO2A,DIP2A,EPS8,FOXO3,GAB2,GABRA3,GPAM,HOMEZ,IL6ST,KCTD14,KIAA1671,KLF10,LGI2,PHKA2,RAB14,RCAN2,SLC16A2,SYT1,TEP1,TNFSF10,TTC39B,ZBTB8B,ZNF25
miR-299a-5p (and other miRNAs w/seed GGUUUAC)		mature microrna	Activated	2.478	4.46E-03	ABCC1,ALS2,BACE1,C10orf10,CREM,CRY1,ELMO2,FAM3C,FREM1,FREM2,FST,GPAM,GPR34,KCTD15,KIF1B,NAV3,NR2C2,PCYT1B,PFKFB2,PLEKHH2,SERPINE1,SGK1,TMTC2,TRDMT1,TSPAN2,ZMAT4
miR-3672 (and other miRNAs w/seed UGAGACU)		mature microrna		1.218	4.54E-03	ABCB10,ABCC1,ADARB1,B3GNT3,CD180,CDK2AP1,CDKN1A,CPLX2,FAM101B,FKBP1A,GNG10,GPR17,HIPK2,HPCA,ISOC1,KCTD4,LSM11,MAP3K9,MCC,NID1,PARP11,RGS20,SGPL1,SH3BGRL3,SLC1A1,SLC2A3,SSTR2,TGFBR2,TIMM8A,TRA2A,TSPYL5,ZBTB40,ZNF335
saikosaponin A		chemical reagent			4.54E-03	FOS,JUN,JUNB	195 (14)
DEPTOR		other			4.54E-03	CX3CL1,CXCL10,CXCL11
SERPINE2		other			4.54E-03	GLI1,GLI3,MMP9
acrylamide		chemical toxicant			4.54E-03	FOS,JUN,NCAM1
miR-4724-5p (miRNAs w/seed ACUGAAC)		mature microrna	Activated	3.007	4.55E-03	AK3,ARL3,ATP2B3,CHD6,CYBB,ERCC4,FAU,FRMD4A,FRMD6,FSTL1,FTH1,ITGA10,KIF21B,KLF5,KLHL12,MAPK9,MEGF10,NCAM1,NRP1,NTRK3,NUDT3,OPA1,PELI2,PLD5,PPM1E,RASSF8,RELL1,RUFY3,STEAP2,UHMK1,UQCR11,VPS37C
PP2/AG1879 tyrosine kinase inhibitor		chemical - kinase inhibitor		-1.770	4.59E-03	AFP,CDKN1A,DUSP1,FN1,FOS,ID1,PER1,SERPINE1,SOD2	290 (20)
YY1		transcription regulator		-1.161	4.62E-03	BIK,CDKN1A,COL1A1,CRYAB,CYBB,EFNA3,FOS,GPC3,HSPA5,KIF23,LAMA1,MXD3,NGFR,RPL30,SFXN1,SLC23A2,SLC6A1,TGFB2,TNNC1,Tpm1,TRA2A	276 (16)
thyroid hormone		chemical - endogenous mammalian		1.570	4.65E-03	AFP,ATP5L,CDKN1A,DDAH1,EGR1,FOS,ID1,IGFBP2,ME1,PCP4,PER1,PLA2G5,PTGDS,RELN,SCG2,STAT5B,TRH	357 (23)
miR-3653-3p (miRNAs w/seed UAAGAAG)		mature microrna		1.502	4.65E-03	ABCA12,AMIGO2,CHORDC1,ERLIN2,FAM168B,GUCY1A3,LIMA1,NCAN,PHLDA1,RPL9,RREB1,SGPL1,TMEM100,TMTC4,TNFRSF21,TSPAN2,VPS33A
miR-3680-5p (miRNAs w/seed ACUCACU)		mature microrna	Activated	3.108	4.66E-03	ARHGEF26,CDC42BPA,CHD6,CHRNB2,CRHBP,CSNK1G2,DNER,DTNA,ERLIN2,FREM2,GNG10,IGSF3,IRAK3,ITGB1BP1,KCNJ16,KIDINS220,MCC,POFUT1,SLC38A1,SRF,SS18L1,STAT5B,SV2B,TBC1D24,TBCEL,TGFB2,TSN,TSPAN2,ZKSCAN1
calcitriol		chemical drug		0.746	4.69E-03	ABLIM1,ALDH1A2,ALOX5,CALB1,CASR,CDK5R1,CDKN1A,CEBPB,CXCL10,CYP46A1,DUSP1,EGR1,EPHB2,ETV5,FN1,FOS,GIT1,ID1,JUN,KIAA0101,KIF23,NCAM1,NEDD9,PALMD,PDCD4,PMEPA1,PPP1CA,STXBP6,SULF1,TAGLN2,TGFB2,TMEM100,TNFSF10	270 (20)
miR-2682-5p (and other miRNAs w/seed AGGCAGU)		mature microrna	Activated	3.832	4.70E-03	ADD2,ANGEL1,ANK2,APBA1,ARPP21,BACE1,CA3,CALB1,CBLB,CDK14,CHD6,DLGAP1,DOK3,DRD2,EGR2,ENTPD4,ESRRG,FAM212B,FSTL1,GLG1,GNG10,HBB,HRH2,HTR5A,KCNK3,LRRC55,MAGI1,MAN2A2,MAP3K7,MAP3K9,MPEG1,PDLIM7,PFKFB2,PLEKHO2,PRKAA2,PROM2,PXMP4,RAB14,RASGRP3,REM2,SEMA6A,SLC39A9,SLCO2A1,SPTB,STAC,STRN,SYNGR1,SYT1,SYT9,THSD7B,TMCC3,TSPYL4,UQCR11,USP13,WIPF3,ZNF76
IGFBP2	-1.000	other		-1.254	4.70E-03	COL11A1,COL14A1,DDAH1,FN1,IGFBP2,NEDD9,THBS2	148 (7)
miR-147-5p (and other miRNAs w/seed GGAAACA)		mature microrna	Activated	3.674	4.72E-03	ADAR,AGAP2,AK3,ASB13,B3GNT3,CDC42EP4,CEP164,CHD6,CHRNB2,CRKL,CS,DACT2,DCAF7,DLGAP1,EIF5A2,FAM101B,FAM13A,FTH1,FZD2,GMFB,GRIK1,HSPE1,HTR4,MAP1B,MAU2,MCC,MPEG1,NAV2,NAV3,NCAM1,NTRK3,OTUD1,PCYT1B,PER2,PNMA2,PPM1H,PRUNE2,REXO2,SH3GL2,SLC1A4,SLC9A3R1,TANC2,TET1,TLE1,TOM1L2,TRIM44,TTC17,UNC5D
MEN1		transcription regulator		0.130	4.77E-03	CDKN1A,FOS,GLI1,IGFBP2,PTPRZ1,TGFBR2	296 (21)
miR-591 (miRNAs w/seed GACCAUG)		mature microrna	Activated	3.654	4.79E-03	ADAR,AQP1,ARRB1,B3GALT5,CAMK2D,CRIP3,CS,DTX4,EPB41L4B,EXPH5,FKBP1A,HTR5A,HTR7,HYAL1,ISYNA1,KCNJ10,KLHL2,LSS,OPA1,PAFAH2,PDE11A,PELI2,PHLDA1,PPM1H,RANBP3L,RASGRP3,REM2,RIC8B,RREB1,SLC23A2,SNRK,SRF,THBS2,ZBTB40,ZKSCAN1
25-hydroxycholesterol		chemical reagent	Activated	2.804	4.79E-03	FOS,HSPA5,JUN,JUNB,MAFF,NR4A1,NR4A3,PIK3R3	309 (22)
Igm		complex		-0.730	4.79E-03	BIK,CDKN1A,CX3CL1,DUSP2,EGR1,ID3,PIM1,XBP1	190 (16)
miR-4768-5p (and other miRNAs w/seed UUCUCUC)		mature microrna	Activated	3.597	4.83E-03	ARHGAP28,C16orf62,CBS/LOC102724560,CEACAM1,CRKL,DENND2C,DTNA,EXOSC3,FAM101B,FBXW2,FNDC7,GABRA1,GPR3,GUCY1A3,HS6ST3,IL16,JUN,KCNC2,KLF5,LONRF3,LRRC10B,MAGI3,MAP1B,MAP3K9,MAST4,MTR,NAPB,NAV2,NCAN,P2RY4,PARP11,PLD5,PPM1H,PROM1,RCAN2,REEP3,SEMA3A,SGPL1,SNRK,STARD13,TBCEL,TOB2,USP6NL,WDFY2,ZNF335,ZNF827
CEBPA		transcription regulator		0.983	4.87E-03	ACACA,ADCY7,AKAP12,ASS1,BIK,CDKN1A,CEBPB,COL1A1,DGAT2,EFNB2,EGR2,FOS,FOXO3,GBX2,GLI1,HSPA5,ID1,IRS2,JUN,JUNB,KLF5,KRT17,NFIL3,NRP1,RGS2,SERPINE1,SOD2,SPRR1A,TAC1,TGFB2,TNFSF10	348 (21)
TGFBR2	-1.000	kinase		-0.938	4.91E-03	AP3S1,CDKN1A,CLIC4,COL1A1,CRYAB,FMOD,FN1,FST,GADD45B,JUN,JUP,MMP9,NRP1,SERPINE1,SLC2A3,TGFB2,TGFBR2	325 (17)
IgG		complex		-1.402	4.91E-03	ARSB,CALR,CDKN1A,CEBPB,DUSP1,DUSP14,EFNA3,FN1,FST,HSPB1,IL16,PIM1,SERPINE1,SLC2A3,STK24	296 (19)
miR-634 (miRNAs w/seed ACCAGCA)		mature microrna	Activated	4.311	4.92E-03	ABCA12,ADCY7,AKAP12,ARF4,ARPC5,ARPP21,ASB1,ATP2B4,CEP68,CLMN,COL6A3,DCAF8,DIP2A,DNAJC27,DVL3,EPB41L4B,FAM126B,FKBP1A,FKTN,FZD2,GNL3L,GRIN3A,HMGN1,HRH2,KCNJ14,KCNK3,LETM1,LRTM2,MAB21L1,MANF,MYADML2,NDRG4,NRP1,OPALIN,PBX1,PCYOX1,PFKFB2,PIM1,PPFIBP1,RIC8B,SAMD5,SAMHD1,SCARB2,SFXN1,SLC1A1,SLC36A1,SNRK,SNX30,SRGAP3,STK24,STRN,SYN2,TSC1,UQCR11,USP13,ZDHHC22
miR-3942-3p (and other miRNAs w/seed UUCAGAU)		mature microrna	Activated	3.633	4.94E-03	ADAR,ANKRD45,ATP2B4,ATXN3,AZI2,B3GNT2,C17orf75,CALB1,CXCL10,CXCL11,EXOC8,EXPH5,FAM101B,GABRE,IL6ST,ITGB1BP1,KCNJ3,KIAA1841,LIMA1,MAB21L1,MTMR9,MTR,NAV3,PAH,PAM,PDCD4,PDP1,RNF38,RUFY3,SLC36A4,SS18L1,SYNRG,THSD7B,TMTC2,USP13
melatonin		chemical - endogenous mammalian		0.309	4.97E-03	ACACA,CDKN1A,CRY1,CXCL10,ERCC4,FOS,IRS2,JUNB,MMP9,NCAM1,PER2,SOD2	354 (20)
dibutyl phthalate		chemical toxicant	Activated	2.176	4.98E-03	FOS,FST,JUN,JUNB,SERPINE1	340 (20)
Smad		complex		1.474	4.98E-03	CDKN1A,COL1A1,ID1,ID3,SERPINE1
HAND1		transcription regulator		1.342	4.98E-03	ACACA,EFNB2,NOTCH4,NRP1,TIE1
DTX1		transcription regulator		-1.342	4.98E-03	EGR1,NRIP3,SPRY4,TGFB2,UHMK1	175 (7)
miR-570-3p (miRNAs w/seed GAAAACA)		mature microrna	Activated	3.468	4.99E-03	ABAT,AFAP1,AMPH,ARHGAP28,ATXN3,C10orf10,CAPRIN1,CORO2B,CREM,CXCL10,DGCR2,DNAJC5,EIF5A2,ELMO2,ESAM,FKBP1A,GNA13,GPR180,IFT20,IRS2,LGI2,LRPAP1,LRRC8D,LYPD6,MAPK9,MCPH1,MIDN,NEDD9,NRP1,NTS,OPTN,PLA2G5,PPM1E,PRDM6,SEC14L5,SEZ6L,STX17,TMTC2,TSPYL4
miR-3157-5p (miRNAs w/seed UCAGCCA)		mature microrna		0.995	5.04E-03	ANK2,ARHGEF12,ARPP21,ATP2B3,C10orf10,C11orf96,CCDC77,CEBPB,CYP4V2,DDA1,DNMT3B,DUSP14,ENTPD1,EXPH5,FAM126B,FTH1,GALNTL6,GNA13,GNS,GUCY1A3,HSPA5,IL16,KCNJ10,KIAA1644,LAMB1,MAFF,MEGF10,NACC2,NCAN,NEDD9,NOTCH4,PAM,PCDHA3,PDE11A,PNPLA2,PPFIBP2,PPP1R1B,PPTC7,PRKAA2,RELN,RIMS3,RPL22,SAMD5,ST3GAL1,STRN,SYT10,SYT4,TACR1,TANC2,TBCEL,TNFRSF21,TNFRSF25,UNC5B,UQCR11,ZDHHC22,ZNF76
miR-3190-3p (and other miRNAs w/seed GUGGAAG)		mature microrna	Activated	2.736	5.05E-03	AHNAK2,AMIGO1,ARPP19,C1orf64,CAPN5,CHD5,CMPK2,CS,DLG4,DLGAP1,DTX4,ESRRG,FAM89B,FBXW2,FMNL2,GNS,GRIK3,JUNB,KIF1B,KLHL12,MAP1B,MCC,MESDC1,NAV2,NR4A1,NTRK3,PPM1H,PPP2CB,R3HDM1,RASSF8,RUFY3,SLC16A2,SLC22A13,SLC25A30,SLCO2A1,SPON1,SRCIN1,TRDMT1,VANGL2,ZKSCAN1
SMO		g-protein coupled receptor			5.05E-03	FBLN2,FZD2,FZD7,GLI1,HBB,NCAM1,NRP2,SOX18,WNT6	210 (8)
TNFSF11		cytokine		1.550	5.07E-03	AK3,CDC42EP4,CDK14,CDKN1A,DUSP1,EGR2,FOS,GADD45B,HIPK2,HRH2,JUN,JUNB,LSR,MMP9,NFIL3,PIM1,RGS16,SEL1L,SERPINE1,SOD2,TRAIP	309 (17)
miR-3915 (miRNAs w/seed UGAGGAA)		mature microrna	Activated	3.452	5.09E-03	AADAT,ADAR,AMIGO2,ARC,ARPP21,AZI2,CLIC4,CLIP2,CXCL11,DCAF7,DIP2B,ELL2,ERCC4,ERO1L,EXOC8,GJC3,GPR146,GSTM5,HIF1AN,HIPK2,HVCN1,HYAL1,LRRC55,LYPD6,ME1,NAPB,NID1,PARVA,PHACTR2,PHLDA1,PLA1A,RCAN2,RNF152,SARM1,SCARB2,SFXN1,SLC10A4,SLC9A8,SNCA,STEAP2,SYN3,SYT10,TGFB2,TMEM132E,TTC39B,TTC8,UNC5D,ZKSCAN2,ZMAT4
NTF4		growth factor		1.969	5.16E-03	DLG4,FOS,PENK,TAC1	194 (11)
ADRB3		g-protein coupled receptor		1.091	5.16E-03	EGR1,FOS,JUN,JUNB	283 (19)
Diphtheria Toxin		chemical reagent		0.152	5.16E-03	DRD2,PDYN,PENK,TAC1
SLC16A2	-1.000	transporter		0.000	5.16E-03	Nrgn,SHH,SLC7A5,TRH	179 (7)
MMP1		peptidase			5.16E-03	EGR1,FN1,MMP9,TACR1	243 (17)
superoxide		chemical - endogenous mammalian			5.16E-03	FN1,ID3,MMP9,SOD2	324 (19)
miR-4701-5p (and other miRNAs w/seed UGGCCAC)		mature microrna	Activated	3.786	5.19E-03	ACVR1B,AKAP12,ALS2,ARC,ARHGAP20,ARSB,ATP2B3,AZI2,BACE1,CHTF8,CLSTN2,CPLX2,CTIF,CTTNBP2NL,DCAF7,DDA1,DDRGK1,DGCR2,DIP2B,DTNA,ELMO2,ETV5,FAM13A,FGF1,FKBP5,FLYWCH1,FOXO3,GBX2,GINS2,GLP1R,GPR153,GRIK3,HCN4,HRH3,HTR4,IRS2,KBTBD11,KCNK3,KIF1B,KIF21B,KIF23,KLHDC10,KLHDC7A,LHFPL2,MGAT3,MICAL3,NEDD9,NKPD1,NOTCH4,OPTN,PDXP,PER2,PFKFB2,PIK3R2,PIK3R3,PPM1H,PROM2,PRRG3,RASA3,RGS20,SLC35E4,SYT2,TACR1,TEP1,TIMP…
[truncated: 1,392 more rows]

## Sheet: Cocaine_Diseases and Biofunctio
© 2000-2015 QIAGEN. All rights reserved.
[truncated: 71 more rows]

[truncated: 26 more sheets: Cocaine_Cocaine, Cocaine_CREB1, Cocaine_Depressive and Anxiety, Cocaine_APP, Cocaine_MAPT, Cocaine_PSEN1, Cocaine_HTT, EE_Canonical pathways, EE_Upstream regulators, EE_Diseases and Bio Functions, EE_Fos, EE_ESRRA, EE_SRF, EE_UBC, EE_SUMO, EE_EIF2 signaling, EE_protein ubiquitination, Interaction_canonical pathways, Interaction_Upstream regulator, Interaction_diseases and biofun …]
