# Supplementary material for: Transcriptomics of Environmental Enrichment Reveals a Role for Retinoic Acid Signaling in Addiction
Source: Front Mol Neurosci. 2016 Nov 16;9:119. doi: 10.3389/fnmol.2016.00119 (PMC5110542; doi:10.3389/fnmol.2016.00119)
Supplement: Supplementary file 3 [file Data_Sheet_3.XLSX]

## Sheet: Curated_geneset up in Saline 
NAME	GS<br> follow link to MSigDB	GS DETAILS	SIZE	ES	NES	NOM p-val	FDR q-val	FWER p-val	RANK AT MAX	LEADING EDGE
WAKABAYASHI_ADIPOGENESIS_PPARG_BOUND_36HR	WAKABAYASHI_ADIPOGENESIS_PPARG_BOUND_36HR	Details ...	24	0.511275	1.87389	0.00186567	1	0.365	1792	tags=21%, list=13%, signal=24%
REACTOME_MITOCHONDRIAL_TRNA_AMINOACYLATION	REACTOME_MITOCHONDRIAL_TRNA_AMINOACYLATION	Details ...	18	0.551275	1.86799	0.00195695	0.650288	0.378	2621	tags=39%, list=18%, signal=48%
REACTOME_GLYCOSPHINGOLIPID_METABOLISM	REACTOME_GLYCOSPHINGOLIPID_METABOLISM	Details ...	29	0.550874	1.78089	0.0100604	1	0.655	3545	tags=48%, list=25%, signal=64%
CERIBELLI_PROMOTERS_INACTIVE_AND_BOUND_BY_NFY	CERIBELLI_PROMOTERS_INACTIVE_AND_BOUND_BY_NFY	Details ...	16	0.639961	1.72793	0.00392927	1	0.812	2631	tags=44%, list=18%, signal=54%
REACTOME_TRANSPORT_OF_VITAMINS_NUCLEOSIDES_AND_RELATED_MOLECULES	REACTOME_TRANSPORT_OF_VITAMINS_NUCLEOSIDES_AND_RELATED_MOLECULES	Details ...	24	0.56932	1.71509	0.0140281	1	0.847	2554	tags=33%, list=18%, signal=41%
REACTOME_ABC_FAMILY_PROTEINS_MEDIATED_TRANSPORT	REACTOME_ABC_FAMILY_PROTEINS_MEDIATED_TRANSPORT	Details ...	22	0.630716	1.69687	0.00770713	1	0.891	2505	tags=45%, list=18%, signal=55%
KEGG_ABC_TRANSPORTERS	KEGG_ABC_TRANSPORTERS	Details ...	31	0.640559	1.67262	0.0094697	1	0.93	3223	tags=61%, list=23%, signal=79%
WAKASUGI_HAVE_ZNF143_BINDING_SITES	WAKASUGI_HAVE_ZNF143_BINDING_SITES	Details ...	54	0.462709	1.65857	0.0179641	1	0.951	3521	tags=37%, list=25%, signal=49%
PID_BARD1PATHWAY	PID_BARD1PATHWAY	Details ...	27	0.463458	1.62678	0.0225564	1	0.981	3375	tags=41%, list=24%, signal=53%
SHIPP_DLBCL_VS_FOLLICULAR_LYMPHOMA_DN	SHIPP_DLBCL_VS_FOLLICULAR_LYMPHOMA_DN	Details ...	25	0.558093	1.61304	0.0149813	1	0.984	2042	tags=36%, list=14%, signal=42%
NIELSEN_GIST_AND_SYNOVIAL_SARCOMA_UP	NIELSEN_GIST_AND_SYNOVIAL_SARCOMA_UP	Details ...	16	0.736001	1.60949	0.0118577	1	0.986	2573	tags=63%, list=18%, signal=76%
FIGUEROA_AML_METHYLATION_CLUSTER_6_DN	FIGUEROA_AML_METHYLATION_CLUSTER_6_DN	Details ...	20	0.632055	1.5957	0.0119048	1	0.989	1380	tags=35%, list=10%, signal=39%
REACTOME_SPHINGOLIPID_METABOLISM	REACTOME_SPHINGOLIPID_METABOLISM	Details ...	52	0.447097	1.59457	0.0235294	1	0.99	3545	tags=40%, list=25%, signal=53%
KEGG_AMINOACYL_TRNA_BIOSYNTHESIS	KEGG_AMINOACYL_TRNA_BIOSYNTHESIS	Details ...	36	0.396301	1.59448	0.0643275	1	0.99	2621	tags=25%, list=18%, signal=31%
REACTOME_FANCONI_ANEMIA_PATHWAY	REACTOME_FANCONI_ANEMIA_PATHWAY	Details ...	16	0.614294	1.58719	0.0262097	1	0.992	2094	tags=50%, list=15%, signal=59%
TRAYNOR_RETT_SYNDROM_UP	TRAYNOR_RETT_SYNDROM_UP	Details ...	28	0.666901	1.57402	0.00796813	1	0.993	3106	tags=68%, list=22%, signal=87%
PID_FANCONI_PATHWAY	PID_FANCONI_PATHWAY	Details ...	37	0.487123	1.57376	0.04	1	0.993	3375	tags=46%, list=24%, signal=60%
WATANABE_ULCERATIVE_COLITIS_WITH_CANCER_UP	WATANABE_ULCERATIVE_COLITIS_WITH_CANCER_UP	Details ...	16	0.606134	1.55699	0.0212766	1	0.999	1271	tags=31%, list=9%, signal=34%
SA_CASPASE_CASCADE	SA_CASPASE_CASCADE	Details ...	15	0.625567	1.55447	0.0363985	1	0.999	3522	tags=67%, list=25%, signal=88%
MORI_PRE_BI_LYMPHOCYTE_DN	MORI_PRE_BI_LYMPHOCYTE_DN	Details ...	55	0.44658	1.5519	0.0251938	1	0.999	1190	tags=18%, list=8%, signal=20%
PODAR_RESPONSE_TO_ADAPHOSTIN_DN	PODAR_RESPONSE_TO_ADAPHOSTIN_DN	Details ...	16	0.653001	1.53576	0.0252427	1	1	1565	tags=44%, list=11%, signal=49%
FONTAINE_FOLLICULAR_THYROID_ADENOMA_UP	FONTAINE_FOLLICULAR_THYROID_ADENOMA_UP	Details ...	54	0.459655	1.52225	0.0133333	1	1	2827	tags=37%, list=20%, signal=46%
REACTOME_POST_TRANSLATIONAL_MODIFICATION_SYNTHESIS_OF_GPI_ANCHORED_PROTEINS	REACTOME_POST_TRANSLATIONAL_MODIFICATION_SYNTHESIS_OF_GPI_ANCHORED_PROTEINS	Details ...	22	0.477001	1.51261	0.0400802	1	1	1756	tags=27%, list=12%, signal=31%
YUAN_ZNF143_PARTNERS	YUAN_ZNF143_PARTNERS	Details ...	19	0.559272	1.51235	0.0460653	1	1	3037	tags=37%, list=21%, signal=47%
REACTOME_BOTULINUM_NEUROTOXICITY	REACTOME_BOTULINUM_NEUROTOXICITY	Details ...	16	0.615742	1.51072	0.0343434	1	1	3575	tags=44%, list=25%, signal=58%
BIOCARTA_TFF_PATHWAY	BIOCARTA_TFF_PATHWAY	Details ...	20	0.515133	1.50117	0.0311891	1	1	2385	tags=40%, list=17%, signal=48%
HEIDENBLAD_AMPLICON_8Q24_UP	HEIDENBLAD_AMPLICON_8Q24_UP	Details ...	24	0.454914	1.48487	0.0639535	1	1	1689	tags=21%, list=12%, signal=24%
PID_EPHRINBREVPATHWAY	PID_EPHRINBREVPATHWAY	Details ...	23	0.577878	1.48458	0.00816326	1	1	1959	tags=39%, list=14%, signal=45%
KEGG_SNARE_INTERACTIONS_IN_VESICULAR_TRANSPORT	KEGG_SNARE_INTERACTIONS_IN_VESICULAR_TRANSPORT	Details ...	33	0.434061	1.4811	0.0669291	1	1	3964	tags=36%, list=28%, signal=50%
REACTOME_TRANSPORT_OF_GLUCOSE_AND_OTHER_SUGARS_BILE_SALTS_AND_ORGANIC_ACIDS_METAL_IONS_AND_AMINE_COMPOUNDS	REACTOME_TRANSPORT_OF_GLUCOSE_AND_OTHER_SUGARS_BILE_SALTS_AND_ORGANIC_ACIDS_METAL_IONS_AND_AMINE_COMPOUNDS	Details ...	63	0.534525	1.47955	0.0546559	1	1	2596	tags=46%, list=18%, signal=56%
KEGG_SPHINGOLIPID_METABOLISM	KEGG_SPHINGOLIPID_METABOLISM	Details ...	34	0.467733	1.47917	0.0442308	1	1	3545	tags=44%, list=25%, signal=59%
PID_ATM_PATHWAY	PID_ATM_PATHWAY	Details ...	32	0.498229	1.47847	0.0621242	1	1	3375	tags=44%, list=24%, signal=57%
MORI_PLASMA_CELL_DN	MORI_PLASMA_CELL_DN	Details ...	21	0.554018	1.47587	0.0565302	1	1	2662	tags=43%, list=19%, signal=53%
NAKAMURA_METASTASIS_MODEL_DN	NAKAMURA_METASTASIS_MODEL_DN	Details ...	28	0.477706	1.47375	0.0462428	1	1	3789	tags=50%, list=26%, signal=68%
SAGIV_CD24_TARGETS_UP	SAGIV_CD24_TARGETS_UP	Details ...	19	0.537575	1.468	0.0411765	1	1	3192	tags=37%, list=22%, signal=47%
YAO_TEMPORAL_RESPONSE_TO_PROGESTERONE_CLUSTER_0	YAO_TEMPORAL_RESPONSE_TO_PROGESTERONE_CLUSTER_0	Details ...	60	0.456279	1.46407	0.0415094	1	1	1088	tags=22%, list=8%, signal=23%
PID_HEDGEHOG_2PATHWAY	PID_HEDGEHOG_2PATHWAY	Details ...	19	0.625503	1.46218	0.0259481	1	1	2689	tags=42%, list=19%, signal=52%
SUBTIL_PROGESTIN_TARGETS	SUBTIL_PROGESTIN_TARGETS	Details ...	29	0.444997	1.46169	0.0711539	1	1	2251	tags=28%, list=16%, signal=33%
CHEN_LIVER_METABOLISM_QTL_CIS	CHEN_LIVER_METABOLISM_QTL_CIS	Details ...	59	0.386591	1.45279	0.0382409	1	1	3880	tags=39%, list=27%, signal=53%
REACTOME_SEMAPHORIN_INTERACTIONS	REACTOME_SEMAPHORIN_INTERACTIONS	Details ...	58	0.450536	1.44277	0.0572519	1	1	3925	tags=41%, list=27%, signal=57%
TURASHVILI_BREAST_LOBULAR_CARCINOMA_VS_LOBULAR_NORMAL_DN	TURASHVILI_BREAST_LOBULAR_CARCINOMA_VS_LOBULAR_NORMAL_DN	Details ...	51	0.549794	1.43501	0.0847458	1	1	2225	tags=49%, list=16%, signal=58%
JAERVINEN_AMPLIFIED_IN_LARYNGEAL_CANCER	JAERVINEN_AMPLIFIED_IN_LARYNGEAL_CANCER	Details ...	28	0.345326	1.43315	0.0658174	1	1	3241	tags=29%, list=23%, signal=37%
NIELSEN_GIST_VS_SYNOVIAL_SARCOMA_UP	NIELSEN_GIST_VS_SYNOVIAL_SARCOMA_UP	Details ...	15	0.78887	1.43003	0.065764	1	1	2182	tags=67%, list=15%, signal=79%
LEE_EARLY_T_LYMPHOCYTE_DN	LEE_EARLY_T_LYMPHOCYTE_DN	Details ...	33	0.528725	1.42809	0.037037	1	1	3282	tags=52%, list=23%, signal=67%
CLIMENT_BREAST_CANCER_COPY_NUMBER_UP	CLIMENT_BREAST_CANCER_COPY_NUMBER_UP	Details ...	21	0.530424	1.42071	0.065764	1	1	3422	tags=48%, list=24%, signal=62%
MORI_EMU_MYC_LYMPHOMA_BY_ONSET_TIME_UP	MORI_EMU_MYC_LYMPHOMA_BY_ONSET_TIME_UP	Details ...	78	0.303128	1.41934	0.0735849	1	1	1510	tags=15%, list=11%, signal=17%
REACTOME_SYNTHESIS_OF_GLYCOSYLPHOSPHATIDYLINOSITOL_GPI	REACTOME_SYNTHESIS_OF_GLYCOSYLPHOSPHATIDYLINOSITOL_GPI	Details ...	15	0.518383	1.41922	0.0807087	1	1	4070	tags=53%, list=28%, signal=74%
REACTOME_AMINE_COMPOUND_SLC_TRANSPORTERS	REACTOME_AMINE_COMPOUND_SLC_TRANSPORTERS	Details ...	16	0.607321	1.41862	0.0585774	1	1	2306	tags=56%, list=16%, signal=67%
HAHTOLA_MYCOSIS_FUNGOIDES_SKIN_DN	HAHTOLA_MYCOSIS_FUNGOIDES_SKIN_DN	Details ...	20	0.526007	1.41447	0.0815109	1	1	1195	tags=20%, list=8%, signal=22%
BOYLAN_MULTIPLE_MYELOMA_D_CLUSTER_UP	BOYLAN_MULTIPLE_MYELOMA_D_CLUSTER_UP	Details ...	25	0.447458	1.41098	0.0485437	1	1	2614	tags=36%, list=18%, signal=44%
KEGG_VIRAL_MYOCARDITIS	KEGG_VIRAL_MYOCARDITIS	Details ...	43	0.492306	1.40929	0.0876191	1	1	2145	tags=30%, list=15%, signal=35%
REACTOME_CELL_DEATH_SIGNALLING_VIA_NRAGE_NRIF_AND_NADE	REACTOME_CELL_DEATH_SIGNALLING_VIA_NRAGE_NRIF_AND_NADE	Details ...	54	0.422903	1.40915	0.0283976	1	1	1653	tags=22%, list=12%, signal=25%
REACTOME_CHONDROITIN_SULFATE_DERMATAN_SULFATE_METABOLISM	REACTOME_CHONDROITIN_SULFATE_DERMATAN_SULFATE_METABOLISM	Details ...	37	0.491816	1.40519	0.0909091	1	1	4043	tags=46%, list=28%, signal=64%
YANG_BREAST_CANCER_ESR1_BULK_DN	YANG_BREAST_CANCER_ESR1_BULK_DN	Details ...	16	0.579243	1.40216	0.103922	1	1	1055	tags=38%, list=7%, signal=40%
REACTOME_SLC_MEDIATED_TRANSMEMBRANE_TRANSPORT	REACTOME_SLC_MEDIATED_TRANSMEMBRANE_TRANSPORT	Details ...	183	0.398385	1.40113	0.0632411	1	1	3682	tags=38%, list=26%, signal=51%
WINNEPENNINCKX_MELANOMA_METASTASIS_DN	WINNEPENNINCKX_MELANOMA_METASTASIS_DN	Details ...	26	0.514925	1.39836	0.0820312	1	1	1914	tags=27%, list=13%, signal=31%
KEGG_PROPANOATE_METABOLISM	KEGG_PROPANOATE_METABOLISM	Details ...	28	0.433552	1.39273	0.121649	1	1	3644	tags=32%, list=25%, signal=43%
WANG_MLL_TARGETS	WANG_MLL_TARGETS	Details ...	194	0.467949	1.38931	0.0894942	1	1	2339	tags=39%, list=16%, signal=46%
BIOCARTA_MCALPAIN_PATHWAY	BIOCARTA_MCALPAIN_PATHWAY	Details ...	21	0.473187	1.38731	0.0924528	1	1	2047	tags=33%, list=14%, signal=39%
PARENT_MTOR_SIGNALING_DN	PARENT_MTOR_SIGNALING_DN	Details ...	31	0.517339	1.38495	0.103516	1	1	1518	tags=35%, list=11%, signal=40%
BIOCARTA_IL7_PATHWAY	BIOCARTA_IL7_PATHWAY	Details ...	16	0.514472	1.38299	0.0787402	1	1	2223	tags=44%, list=16%, signal=52%
BEIER_GLIOMA_STEM_CELL_UP	BEIER_GLIOMA_STEM_CELL_UP	Details ...	30	0.470445	1.38182	0.0614525	1	1	1631	tags=30%, list=11%, signal=34%
REACTOME_GLYCOSAMINOGLYCAN_METABOLISM	REACTOME_GLYCOSAMINOGLYCAN_METABOLISM	Details ...	87	0.454342	1.3813	0.0839695	1	1	1982	tags=30%, list=14%, signal=34%
CHIANG_LIVER_CANCER_SUBCLASS_INTERFERON_DN	CHIANG_LIVER_CANCER_SUBCLASS_INTERFERON_DN	Details ...	38	0.458829	1.38097	0.0513308	1	1	4001	tags=42%, list=28%, signal=58%
PEDERSEN_METASTASIS_BY_ERBB2_ISOFORM_6	PEDERSEN_METASTASIS_BY_ERBB2_ISOFORM_6	Details ...	19	0.526513	1.37899	0.0515267	1	1	3135	tags=58%, list=22%, signal=74%
WESTON_VEGFA_TARGETS_6HR	WESTON_VEGFA_TARGETS_6HR	Details ...	41	0.583955	1.37816	0.16826	1	1	2723	tags=46%, list=19%, signal=57%
POMEROY_MEDULLOBLASTOMA_DESMOPLASIC_VS_CLASSIC_UP	POMEROY_MEDULLOBLASTOMA_DESMOPLASIC_VS_CLASSIC_UP	Details ...	48	0.36959	1.37751	0.0571992	1	1	2669	tags=31%, list=19%, signal=38%
KEGG_LYSOSOME	KEGG_LYSOSOME	Details ...	99	0.337221	1.3775	0.158004	1	1	3637	tags=27%, list=25%, signal=36%
PID_SHP2_PATHWAY	PID_SHP2_PATHWAY	Details ...	45	0.457088	1.37733	0.0808679	1	1	2882	tags=40%, list=20%, signal=50%
KEGG_GLYCOSYLPHOSPHATIDYLINOSITOL_GPI_ANCHOR_BIOSYNTHESIS	KEGG_GLYCOSYLPHOSPHATIDYLINOSITOL_GPI_ANCHOR_BIOSYNTHESIS	Details ...	22	0.442675	1.37678	0.10757	1	1	1756	tags=27%, list=12%, signal=31%
GAZDA_DIAMOND_BLACKFAN_ANEMIA_ERYTHROID_UP	GAZDA_DIAMOND_BLACKFAN_ANEMIA_ERYTHROID_UP	Details ...	20	0.501726	1.37401	0.10119	1	1	1938	tags=35%, list=14%, signal=40%
ROSS_AML_OF_FAB_M7_TYPE	ROSS_AML_OF_FAB_M7_TYPE	Details ...	56	0.377112	1.37161	0.0763501	1	1	3579	tags=32%, list=25%, signal=43%
PATTERSON_DOCETAXEL_RESISTANCE	PATTERSON_DOCETAXEL_RESISTANCE	Details ...	23	0.514306	1.36458	0.15	1	1	2682	tags=43%, list=19%, signal=53%
GRADE_COLON_AND_RECTAL_CANCER_DN	GRADE_COLON_AND_RECTAL_CANCER_DN	Details ...	62	0.455795	1.36411	0.0802469	1	1	3728	tags=50%, list=26%, signal=67%
PID_EPHA2_FWDPATHWAY	PID_EPHA2_FWDPATHWAY	Details ...	17	0.4954	1.36342	0.10099	1	1	3462	tags=41%, list=24%, signal=54%
KEGG_ETHER_LIPID_METABOLISM	KEGG_ETHER_LIPID_METABOLISM	Details ...	23	0.455115	1.36245	0.0956023	1	1	170	tags=13%, list=1%, signal=13%
REACTOME_HS_GAG_BIOSYNTHESIS	REACTOME_HS_GAG_BIOSYNTHESIS	Details ...	23	0.520922	1.36108	0.0818363	1	1	2204	tags=30%, list=15%, signal=36%
PID_AVB3_INTEGRIN_PATHWAY	PID_AVB3_INTEGRIN_PATHWAY	Details ...	64	0.540345	1.35798	0.132039	1	1	2225	tags=39%, list=16%, signal=46%
KATSANOU_ELAVL1_TARGETS_DN	KATSANOU_ELAVL1_TARGETS_DN	Details ...	100	0.427607	1.35712	0.086444	1	1	2441	tags=35%, list=17%, signal=42%
MIKKELSEN_IPS_ICP_WITH_H3K27ME3	MIKKELSEN_IPS_ICP_WITH_H3K27ME3	Details ...	33	0.493955	1.3542	0.0813492	1	1	967	tags=24%, list=7%, signal=26%
VANHARANTA_UTERINE_FIBROID_UP	VANHARANTA_UTERINE_FIBROID_UP	Details ...	33	0.508553	1.35296	0.116858	1	1	2225	tags=36%, list=16%, signal=43%
SMID_BREAST_CANCER_RELAPSE_IN_BRAIN_UP	SMID_BREAST_CANCER_RELAPSE_IN_BRAIN_UP	Details ...	28	0.504751	1.35088	0.122951	1	1	1773	tags=32%, list=12%, signal=37%
LINDVALL_IMMORTALIZED_BY_TERT_DN	LINDVALL_IMMORTALIZED_BY_TERT_DN	Details ...	54	0.522702	1.3468	0.162313	1	1	1530	tags=37%, list=11%, signal=41%
NOJIMA_SFRP2_TARGETS_DN	NOJIMA_SFRP2_TARGETS_DN	Details ...	19	0.545124	1.34678	0.140927	1	1	2682	tags=42%, list=19%, signal=52%
REACTOME_HEPARAN_SULFATE_HEPARIN_HS_GAG_METABOLISM	REACTOME_HEPARAN_SULFATE_HEPARIN_HS_GAG_METABOLISM	Details ...	37	0.466423	1.3465	0.107692	1	1	2533	tags=30%, list=18%, signal=36%
KEGG_OTHER_GLYCAN_DEGRADATION	KEGG_OTHER_GLYCAN_DEGRADATION	Details ...	15	0.561457	1.34607	0.178715	1	1	3735	tags=47%, list=26%, signal=63%
HU_GENOTOXIN_ACTION_DIRECT_VS_INDIRECT_4HR	HU_GENOTOXIN_ACTION_DIRECT_VS_INDIRECT_4HR	Details ...	26	0.468698	1.34478	0.08	1	1	2185	tags=27%, list=15%, signal=32%
KUMAR_PATHOGEN_LOAD_BY_MACROPHAGES	KUMAR_PATHOGEN_LOAD_BY_MACROPHAGES	Details ...	168	0.302331	1.34415	0.0316206	1	1	3202	tags=27%, list=22%, signal=34%
KEGG_GLYCOSAMINOGLYCAN_BIOSYNTHESIS_CHONDROITIN_SULFATE	KEGG_GLYCOSAMINOGLYCAN_BIOSYNTHESIS_CHONDROITIN_SULFATE	Details ...	19	0.550949	1.34413	0.113281	1	1	2533	tags=42%, list=18%, signal=51%
WESTON_VEGFA_TARGETS_12HR	WESTON_VEGFA_TARGETS_12HR	Details ...	22	0.637942	1.34392	0.155378	1	1	2723	tags=50%, list=19%, signal=62%
REACTOME_LYSOSOME_VESICLE_BIOGENESIS	REACTOME_LYSOSOME_VESICLE_BIOGENESIS	Details ...	19	0.441823	1.34342	0.119433	1	1	3347	tags=32%, list=23%, signal=41%
GUTIERREZ_CHRONIC_LYMPHOCYTIC_LEUKEMIA_DN	GUTIERREZ_CHRONIC_LYMPHOCYTIC_LEUKEMIA_DN	Details ...	38	0.424271	1.34338	0.0814664	1	1	1384	tags=24%, list=10%, signal=26%
LANDIS_ERBB2_BREAST_TUMORS_65_DN	LANDIS_ERBB2_BREAST_TUMORS_65_DN	Details ...	31	0.484494	1.34226	0.129098	1	1	2298	tags=35%, list=16%, signal=42%
REACTOME_METAL_ION_SLC_TRANSPORTERS	REACTOME_METAL_ION_SLC_TRANSPORTERS	Details ...	18	0.501001	1.34163	0.13	1	1	3682	tags=50%, list=26%, signal=67%
HATADA_METHYLATED_IN_LUNG_CANCER_UP	HATADA_METHYLATED_IN_LUNG_CANCER_UP	Details ...	241	0.36951	1.34053	0.0679612	1	1	2550	tags=29%, list=18%, signal=35%
REACTOME_ACTIVATION_OF_KAINATE_RECEPTORS_UPON_GLUTAMATE_BINDING	REACTOME_ACTIVATION_OF_KAINATE_RECEPTORS_UPON_GLUTAMATE_BINDING	Details ...	28	0.410944	1.33979	0.0640777	1	1	2433	tags=32%, list=17%, signal=39%
FARMER_BREAST_CANCER_CLUSTER_5	FARMER_BREAST_CANCER_CLUSTER_5	Details ...	16	0.752279	1.33917	0.218115	1	1	1927	tags=69%, list=13%, signal=79%
REACTOME_METABOLISM_OF_CARBOHYDRATES	REACTOME_METABOLISM_OF_CARBOHYDRATES	Details ...	185	0.316663	1.33916	0.103189	1	1	4099	tags=32%, list=29%, signal=45%
REACTOME_NRAGE_SIGNALS_DEATH_THROUGH_JNK	REACTOME_NRAGE_SIGNALS_DEATH_THROUGH_JNK	Details ...	39	0.491186	1.33831	0.0925553	1	1	1653	tags=28%, list=12%, signal=32%
CLASPER_LYMPHATIC_VESSELS_DURING_METASTASIS_DN	CLASPER_LYMPHATIC_VESSELS_DURING_METASTASIS_DN	Details ...	29	0.682488	1.33727	0.162476	1	1	2102	tags=59%, list=15%, signal=69%
KEGG_GLYCOSAMINOGLYCAN_BIOSYNTHESIS_HEPARAN_SULFATE	KEGG_GLYCOSAMINOGLYCAN_BIOSYNTHESIS_HEPARAN_SULFATE		23	0.585277	1.3346	0.143725	1	1	2533	tags=48%, list=18%, signal=58%
BIOCARTA_RAC1_PATHWAY	BIOCARTA_RAC1_PATHWAY		20	0.485722	1.33448	0.122	1	1	4227	tags=55%, list=30%, signal=78%
REACTOME_COLLAGEN_FORMATION	REACTOME_COLLAGEN_FORMATION		48	0.586549	1.33396	0.159046	1	1	2334	tags=50%, list=16%, signal=60%
JACKSON_DNMT1_TARGETS_DN	JACKSON_DNMT1_TARGETS_DN		19	0.583798	1.33381	0.171937	1	1	2751	tags=53%, list=19%, signal=65%
REACTOME_IMMUNOREGULATORY_INTERACTIONS_BETWEEN_A_LYMPHOID_AND_A_NON_LYMPHOID_CELL	REACTOME_IMMUNOREGULATORY_INTERACTIONS_BETWEEN_A_LYMPHOID_AND_A_NON_LYMPHOID_CELL		18	0.667277	1.3327	0.167954	1	1	1537	tags=44%, list=11%, signal=50%
KEGG_HEDGEHOG_SIGNALING_PATHWAY	KEGG_HEDGEHOG_SIGNALING_PATHWAY		44	0.530398	1.32654	0.121857	1	1	1535	tags=25%, list=11%, signal=28%
BEIER_GLIOMA_STEM_CELL_DN	BEIER_GLIOMA_STEM_CELL_DN		48	0.363059	1.32266	0.133595	1	1	3514	tags=31%, list=25%, signal=41%
COATES_MACROPHAGE_M1_VS_M2_UP	COATES_MACROPHAGE_M1_VS_M2_UP		66	0.401133	1.32246	0.110251	1	1	1881	tags=26%, list=13%, signal=30%
GAUSSMANN_MLL_AF4_FUSION_TARGETS_A_UP	GAUSSMANN_MLL_AF4_FUSION_TARGETS_A_UP		143	0.413047	1.31996	0.11022	1	1	3903	tags=43%, list=27%, signal=58%
LI_PROSTATE_CANCER_EPIGENETIC	LI_PROSTATE_CANCER_EPIGENETIC		21	0.511011	1.31923	0.11284	1	1	511	tags=19%, list=4%, signal=20%
HUANG_DASATINIB_RESISTANCE_UP	HUANG_DASATINIB_RESISTANCE_UP		64	0.489985	1.31879	0.154876	1	1	2334	tags=34%, list=16%, signal=41%
REACTOME_SIGNALING_BY_HIPPO	REACTOME_SIGNALING_BY_HIPPO		16	0.539629	1.31681	0.135903	1	1	3325	tags=31%, list=23%, signal=41%
CHIANG_LIVER_CANCER_SUBCLASS_INTERFERON_UP	CHIANG_LIVER_CANCER_SUBCLASS_INTERFERON_UP		15	0.597269	1.31525	0.164093	1	1	2682	tags=53%, list=19%, signal=66%
PID_INTEGRIN1_PATHWAY	PID_INTEGRIN1_PATHWAY		51	0.604199	1.31404	0.21374	1	1	2573	tags=53%, list=18%, signal=64%
HENDRICKS_SMARCA4_TARGETS_DN	HENDRICKS_SMARCA4_TARGETS_DN		34	0.448608	1.31245	0.115672	1	1	2047	tags=32%, list=14%, signal=38%
REACTOME_ION_TRANSPORT_BY_P_TYPE_ATPASES	REACTOME_ION_TRANSPORT_BY_P_TYPE_ATPASES		23	0.477945	1.31176	0.139535	1	1	4460	tags=61%, list=31%, signal=88%
STEIN_ESRRA_TARGETS_RESPONSIVE_TO_ESTROGEN_DN	STEIN_ESRRA_TARGETS_RESPONSIVE_TO_ESTROGEN_DN		33	0.504068	1.31035	0.170683	1	1	3866	tags=45%, list=27%, signal=62%
ALONSO_METASTASIS_DN	ALONSO_METASTASIS_DN		18	0.54957	1.3092	0.129594	1	1	2615	tags=44%, list=18%, signal=54%
REACTOME_DNA_REPAIR	REACTOME_DNA_REPAIR		94	0.317647	1.30828	0.158301	1	1	3521	tags=28%, list=25%, signal=36%
REACTOME_PYRUVATE_METABOLISM	REACTOME_PYRUVATE_METABOLISM		17	0.46978	1.30763	0.159919	1	1	5138	tags=59%, list=36%, signal=92%
KEGG_ECM_RECEPTOR_INTERACTION	KEGG_ECM_RECEPTOR_INTERACTION		58	0.537024	1.30748	0.190751	1	1	2349	tags=45%, list=16%, signal=53%
NAKAYAMA_FGF2_TARGETS	NAKAYAMA_FGF2_TARGETS		20	0.534584	1.30666	0.185114	1	1	2413	tags=45%, list=17%, signal=54%
SCHMIDT_POR_TARGETS_IN_LIMB_BUD_UP	SCHMIDT_POR_TARGETS_IN_LIMB_BUD_UP		21	0.542706	1.30631	0.208577	1	1	3159	tags=52%, list=22%, signal=67%
REACTOME_FORMATION_OF_INCISION_COMPLEX_IN_GG_NER	REACTOME_FORMATION_OF_INCISION_COMPLEX_IN_GG_NER		18	0.439516	1.30426	0.227017	1	1	3963	tags=33%, list=28%, signal=46%
CHIANG_LIVER_CANCER_SUBCLASS_POLYSOMY7_UP	CHIANG_LIVER_CANCER_SUBCLASS_POLYSOMY7_UP		41	0.360176	1.303	0.0794574	1	1	1909	tags=22%, list=13%, signal=25%
LIEN_BREAST_CARCINOMA_METAPLASTIC	LIEN_BREAST_CARCINOMA_METAPLASTIC		28	0.535912	1.30251	0.175439	1	1	2426	tags=39%, list=17%, signal=47%
LEE_AGING_NEOCORTEX_DN	LEE_AGING_NEOCORTEX_DN		51	0.373188	1.3016	0.122736	1	1	1311	tags=16%, list=9%, signal=17%
HEIDENBLAD_AMPLICON_8Q24_DN	HEIDENBLAD_AMPLICON_8Q24_DN		35	0.420982	1.29806	0.179688	1	1	3277	tags=34%, list=23%, signal=44%
KEGG_PRIMARY_IMMUNODEFICIENCY	KEGG_PRIMARY_IMMUNODEFICIENCY		19	0.557064	1.29684	0.188571	1	1	2108	tags=47%, list=15%, signal=55%
GARGALOVIC_RESPONSE_TO_OXIDIZED_PHOSPHOLIPIDS_RED_DN	GARGALOVIC_RESPONSE_TO_OXIDIZED_PHOSPHOLIPIDS_RED_DN		19	0.452214	1.29524	0.176699	1	1	1160	tags=21%, list=8%, signal=23%
JI_RESPONSE_TO_FSH_UP	JI_RESPONSE_TO_FSH_UP		56	0.387893	1.29285	0.136364	1	1	2801	tags=36%, list=20%, signal=44%
DOANE_BREAST_CANCER_CLASSES_DN	DOANE_BREAST_CANCER_CLASSES_DN		23	0.495513	1.29238	0.14425	1	1	5513	tags=65%, list=39%, signal=106%
WAMUNYOKOLI_OVARIAN_CANCER_GRADES_1_2_DN	WAMUNYOKOLI_OVARIAN_CANCER_GRADES_1_2_DN		47	0.432499	1.29106	0.159449	1	1	1729	tags=26%, list=12%, signal=29%
MORI_LARGE_PRE_BII_LYMPHOCYTE_DN	MORI_LARGE_PRE_BII_LYMPHOCYTE_DN		42	0.492223	1.29094	0.176113	1	1	2215	tags=38%, list=15%, signal=45%
BIOCARTA_ERK_PATHWAY	BIOCARTA_ERK_PATHWAY		27	0.375641	1.29	0.141414	1	1	2851	tags=30%, list=20%, signal=37%
WANG_SMARCE1_TARGETS_UP	WANG_SMARCE1_TARGETS_UP		204	0.465937	1.28928	0.138132	1	1	2545	tags=37%, list=18%, signal=44%
BIOCARTA_CERAMIDE_PATHWAY	BIOCARTA_CERAMIDE_PATHWAY		22	0.416147	1.28915	0.140655	1	1	2851	tags=36%, list=20%, signal=45%
REACTOME_NEUROTRANSMITTER_RELEASE_CYCLE	REACTOME_NEUROTRANSMITTER_RELEASE_CYCLE		32	0.512894	1.28898	0.179074	1	1	4204	tags=56%, list=29%, signal=79%
REACTOME_BIOSYNTHESIS_OF_THE_N_GLYCAN_PRECURSOR_DOLICHOL_LIPID_LINKED_OLIGOSACCHARIDE_LLO_AND_TRANSFER_TO_A_NASCENT_PROTEIN	REACTOME_BIOSYNTHESIS_OF_THE_N_GLYCAN_PRECURSOR_DOLICHOL_LIPID_LINKED_OLIGOSACCHARIDE_LLO_AND_TRANSFER_TO_A_NASCENT_PROTEIN		26	0.375825	1.28784	0.20751	1	1	3701	tags=35%, list=26%, signal=47%
PID_IL2_PI3KPATHWAY	PID_IL2_PI3KPATHWAY		29	0.412627	1.28766	0.133733	1	1	2882	tags=31%, list=20%, signal=39%
PID_GLYPICAN_1PATHWAY	PID_GLYPICAN_1PATHWAY		22	0.509694	1.28764	0.167653	1	1	1503	tags=32%, list=11%, signal=35%
REACTOME_GABA_SYNTHESIS_RELEASE_REUPTAKE_AND_DEGRADATION	REACTOME_GABA_SYNTHESIS_RELEASE_REUPTAKE_AND_DEGRADATION		17	0.564131	1.28578	0.182927	1	1	3288	tags=47%, list=23%, signal=61%
REACTOME_P75_NTR_RECEPTOR_MEDIATED_SIGNALLING	REACTOME_P75_NTR_RECEPTOR_MEDIATED_SIGNALLING		74	0.323069	1.2851	0.110476	1	1	4777	tags=38%, list=33%, signal=57%
TAKEDA_TARGETS_OF_NUP98_HOXA9_FUSION_16D_UP	TAKEDA_TARGETS_OF_NUP98_HOXA9_FUSION_16D_UP		96	0.469874	1.28449	0.142023	1	1	2553	tags=36%, list=18%, signal=44%
ZEMBUTSU_SENSITIVITY_TO_DOXORUBICIN	ZEMBUTSU_SENSITIVITY_TO_DOXORUBICIN		15	0.544156	1.28343	0.175758	1	1	3745	tags=47%, list=26%, signal=63%
PID_PTP1BPATHWAY	PID_PTP1BPATHWAY		39	0.447632	1.28316	0.150198	1	1	2647	tags=38%, list=18%, signal=47%
KEGG_NOD_LIKE_RECEPTOR_SIGNALING_PATHWAY	KEGG_NOD_LIKE_RECEPTOR_SIGNALING_PATHWAY		35	0.480443	1.28125	0.146484	1	1	3265	tags=43%, list=23%, signal=55%
OKAMOTO_LIVER_CANCER_MULTICENTRIC_OCCURRENCE_UP	OKAMOTO_LIVER_CANCER_MULTICENTRIC_OCCURRENCE_UP		18	0.517146	1.28119	0.196078	1	1	1314	tags=28%, list=9%, signal=31%
KEGG_GALACTOSE_METABOLISM	KEGG_GALACTOSE_METABOLISM		18	0.427387	1.28037	0.191983	1	1	957	tags=17%, list=7%, signal=18%
VARELA_ZMPSTE24_TARGETS_UP	VARELA_ZMPSTE24_TARGETS_UP		36	0.426479	1.27898	0.16129	1	1	1425	tags=31%, list=10%, signal=34%
RASHI_RESPONSE_TO_IONIZING_RADIATION_5	RASHI_RESPONSE_TO_IONIZING_RADIATION_5		107	0.326453	1.2788	0.0955166	1	1	2363	tags=20%, list=17%, signal=23%
SERVITJA_LIVER_HNF1A_TARGETS_DN	SERVITJA_LIVER_HNF1A_TARGETS_DN		80	0.444551	1.27845	0.137864	1	1	2872	tags=44%, list=20%, signal=54%
SYED_ESTRADIOL_RESPONSE	SYED_ESTRADIOL_RESPONSE		18	0.422274	1.27681	0.132296	1	1	333	tags=11%, list=2%, signal=11%
KEGG_TRYPTOPHAN_METABOLISM	KEGG_TRYPTOPHAN_METABOLISM		27	0.42151	1.27424	0.184261	1	1	1150	tags=22%, list=8%, signal=24%
REACTOME_TRANSMEMBRANE_TRANSPORT_OF_SMALL_MOLECULES	REACTOME_TRANSMEMBRANE_TRANSPORT_OF_SMALL_MOLECULES		304	0.337903	1.27407	0.116601	1	1	2640	tags=27%, list=18%, signal=32%
WOOD_EBV_EBNA1_TARGETS_DN	WOOD_EBV_EBNA1_TARGETS_DN		38	0.477246	1.27389	0.155378	1	1	2403	tags=37%, list=17%, signal=44%
EBAUER_TARGETS_OF_PAX3_FOXO1_FUSION_DN	EBAUER_TARGETS_OF_PAX3_FOXO1_FUSION_DN		34	0.445615	1.27275	0.152778	1	1	3415	tags=38%, list=24%, signal=50%
NIELSEN_GIST_AND_SYNOVIAL_SARCOMA_DN	NIELSEN_GIST_AND_SYNOVIAL_SARCOMA_DN		15	0.618919	1.27141	0.203883	1	1	2257	tags=47%, list=16%, signal=55%
FRASOR_TAMOXIFEN_RESPONSE_UP	FRASOR_TAMOXIFEN_RESPONSE_UP		38	0.432196	1.27097	0.204981	1	1	2427	tags=26%, list=17%, signal=32%
GRANDVAUX_IRF3_TARGETS_DN	GRANDVAUX_IRF3_TARGETS_DN		15	0.573245	1.26969	0.175649	1	1	2624	tags=53%, list=18%, signal=65%
BOHN_PRIMARY_IMMUNODEFICIENCY_SYNDROM_DN	BOHN_PRIMARY_IMMUNODEFICIENCY_SYNDROM_DN		33	0.438083	1.2695	0.138783	1	1	2513	tags=27%, list=18%, signal=33%
BIOCARTA_ERK5_PATHWAY	BIOCARTA_ERK5_PATHWAY		16	0.481256	1.26859	0.160853	1	1	2385	tags=38%, list=17%, signal=45%
GALE_APL_WITH_FLT3_MUTATED_UP	GALE_APL_WITH_FLT3_MUTATED_UP		41	0.437215	1.2635	0.192913	1	1	2769	tags=41%, list=19%, signal=51%
KEGG_AMYOTROPHIC_LATERAL_SCLEROSIS_ALS	KEGG_AMYOTROPHIC_LATERAL_SCLEROSIS_ALS		47	0.389154	1.26175	0.161616	1	1	2550	tags=28%, list=18%, signal=34%
HUPER_BREAST_BASAL_VS_LUMINAL_UP	HUPER_BREAST_BASAL_VS_LUMINAL_UP		25	0.446897	1.2587	0.162162	1	1	2334	tags=32%, list=16%, signal=38%
REACTOME_INTRINSIC_PATHWAY_FOR_APOPTOSIS	REACTOME_INTRINSIC_PATHWAY_FOR_APOPTOSIS		25	0.400198	1.25744	0.172816	1	1	1411	tags=20%, list=10%, signal=22%
REACTOME_GAP_JUNCTION_TRAFFICKING	REACTOME_GAP_JUNCTION_TRAFFICKING		17	0.517462	1.25655	0.240458	1	1	1475	tags=35%, list=10%, signal=39%
GARGALOVIC_RESPONSE_TO_OXIDIZED_PHOSPHOLIPIDS_GREY_DN	GARGALOVIC_RESPONSE_TO_OXIDIZED_PHOSPHOLIPIDS_GREY_DN		40	0.43004	1.25621	0.151119	1	1	2682	tags=43%, list=19%, signal=52%
ZHENG_IL22_SIGNALING_DN	ZHENG_IL22_SIGNALING_DN		26	0.461881	1.25554	0.148936	1	1	2327	tags=38%, list=16%, signal=46%
BIOCARTA_BIOPEPTIDES_PATHWAY	BIOCARTA_BIOPEPTIDES_PATHWAY		37	0.419654	1.25551	0.212551	1	1	3534	tags=35%, list=25%, signal=47%
BAE_BRCA1_TARGETS_DN	BAE_BRCA1_TARGETS_DN		24	0.434812	1.2553	0.210923	1	1	2672	tags=29%, list=19%, signal=36%
VECCHI_GASTRIC_CANCER_ADVANCED_VS_EARLY_UP	VECCHI_GASTRIC_CANCER_ADVANCED_VS_EARLY_UP		126	0.485887	1.25415	0.208494	1	1	2723	tags=45%, list=19%, signal=55%
HOWLIN_PUBERTAL_MAMMARY_GLAND	HOWLIN_PUBERTAL_MAMMARY_GLAND		50	0.467336	1.25376	0.211027	1	1	2377	tags=42%, list=17%, signal=50%
LINDGREN_BLADDER_CANCER_HIGH_RECURRENCE	LINDGREN_BLADDER_CANCER_HIGH_RECURRENCE		38	0.520003	1.25083	0.259259	1	1	1476	tags=39%, list=10%, signal=44%
VALK_AML_CLUSTER_1	VALK_AML_CLUSTER_1		22	0.543549	1.24979	0.196078	1	1	2596	tags=50%, list=18%, signal=61%
ROY_WOUND_BLOOD_VESSEL_UP	ROY_WOUND_BLOOD_VESSEL_UP		37	0.53347	1.24955	0.222868	1	1	2884	tags=46%, list=20%, signal=57%
KYNG_DNA_DAMAGE_BY_GAMMA_RADIATION	KYNG_DNA_DAMAGE_BY_GAMMA_RADIATION		62	0.389971	1.24778	0.157996	1	1	2409	tags=29%, list=17%, signal=35%
WATTEL_AUTONOMOUS_THYROID_ADENOMA_UP	WATTEL_AUTONOMOUS_THYROID_ADENOMA_UP		43	0.420309	1.2476	0.193487	1	1	3132	tags=42%, list=22%, signal=53%
BILANGES_SERUM_SENSITIVE_VIA_TSC2	BILANGES_SERUM_SENSITIVE_VIA_TSC2		30	0.412627	1.24659	0.176125	1	1	4567	tags=50%, list=32%, signal=73%
YANAGIHARA_ESX1_TARGETS	YANAGIHARA_ESX1_TARGETS		25	0.572069	1.24632	0.230769	1	1	2893	tags=44%, list=20%, signal=55%
STEIN_ESR1_TARGETS	STEIN_ESR1_TARGETS		69	0.367099	1.24596	0.196881	1	1	2635	tags=28%, list=18%, signal=34%
THILLAINADESAN_ZNF217_TARGETS_UP	THILLAINADESAN_ZNF217_TARGETS_UP		32	0.372726	1.24495	0.17341	1	1	2979	tags=31%, list=21%, signal=39%
PID_HIF1APATHWAY	PID_HIF1APATHWAY		17	0.377377	1.2447	0.211813	1	1	1585	tags=18%, list=11%, signal=20%
TING_SILENCED_BY_DICER	TING_SILENCED_BY_DICER		21	0.456986	1.24349	0.133201	1	1	3495	tags=52%, list=24%, signal=69%
DELASERNA_MYOD_TARGETS_DN	DELASERNA_MYOD_TARGETS_DN		48	0.397732	1.24305	0.182342	1	1	2939	tags=33%, list=21%, signal=42%
PID_A6B1_A6B4_INTEGRIN_PATHWAY	PID_A6B1_A6B4_INTEGRIN_PATHWAY		42	0.394796	1.24217	0.191571	1	1	3651	tags=38%, list=26%, signal=51%
WANG_RESPONSE_TO_ANDROGEN_UP	WANG_RESPONSE_TO_ANDROGEN_UP		23	0.452018	1.24074	0.254438	1	1	2864	tags=30%, list=20%, signal=38%
NIELSEN_GIST_VS_SYNOVIAL_SARCOMA_DN	NIELSEN_GIST_VS_SYNOVIAL_SARCOMA_DN		15	0.628492	1.24036	0.239923	1	1	1113	tags=47%, list=8%, signal=51%
CHIARETTI_T_ALL_REFRACTORY_TO_THERAPY	CHIARETTI_T_ALL_REFRACTORY_TO_THERAPY		19	0.451533	1.24002	0.19774	1	1	3192	tags=53%, list=22%, signal=68%
LEE_AGING_MUSCLE_DN	LEE_AGING_MUSCLE_DN		36	0.461727	1.23959	0.237911	1	1	1909	tags=31%, list=13%, signal=35%
DOUGLAS_BMI1_TARGETS_DN	DOUGLAS_BMI1_TARGETS_DN		249	0.354861	1.23852	0.200787	1	1	2813	tags=25%, list=20%, signal=31%
MEINHOLD_OVARIAN_CANCER_LOW_GRADE_DN	MEINHOLD_OVARIAN_CANCER_LOW_GRADE_DN		15	0.389013	1.23835	0.216573	1	1	2682	tags=27%, list=19%, signal=33%
ST_WNT_BETA_CATENIN_PATHWAY	ST_WNT_BETA_CATENIN_PATHWAY		30	0.470472	1.23602	0.233463	1	1	2769	tags=37%, list=19%, signal=45%
PIONTEK_PKD1_TARGETS_UP	PIONTEK_PKD1_TARGETS_UP		29	0.430713	1.23443	0.192771	1	1	1264	tags=34%, list=9%, signal=38%
JAZAERI_BREAST_CANCER_BRCA1_VS_BRCA2_DN	JAZAERI_BREAST_CANCER_BRCA1_VS_BRCA2_DN		31	0.406428	1.23348	0.153996	1	1	2413	tags=29%, list=17%, signal=35%
PID_NETRIN_PATHWAY	PID_NETRIN_PATHWAY		31	0.478705	1.23325	0.275728	1	1	4206	tags=52%, list=29%, signal=73%
PETRETTO_HEART_MASS_QTL_CIS_DN	PETRETTO_HEART_MASS_QTL_CIS_DN		20	0.357302	1.23296	0.178218	1	1	2252	tags=30%, list=16%, signal=36%
REACTOME_SIGNAL_TRANSDUCTION_BY_L1	REACTOME_SIGNAL_TRANSDUCTION_BY_L1		31	0.415937	1.23165	0.231683	1	1	4050	tags=42%, list=28%, signal=58%
BIDUS_METASTASIS_DN	BIDUS_METASTASIS_DN		118	0.33956	1.2296	0.185484	1	1	2542	tags=26%, list=18%, signal=32%
LA_MEN1_TARGETS	LA_MEN1_TARGETS		23	0.527218	1.22944	0.250471	1	1	1113	tags=30%, list=8%, signal=33%
KEGG_BUTANOATE_METABOLISM	KEGG_BUTANOATE_METABOLISM		29	0.414252	1.22872	0.248485	1	1	3288	tags=34%, list=23%, signal=45%
TURASHVILI_BREAST_LOBULAR_CARCINOMA_VS_DUCTAL_NORMAL_UP	TURASHVILI_BREAST_LOBULAR_CARCINOMA_VS_DUCTAL_NORMAL_UP		48	0.497111	1.22814	0.222656	1	1	1402	tags=33%, list=10%, signal=37%
SEITZ_NEOPLASTIC_TRANSFORMATION_BY_8P_DELETION_UP	SEITZ_NEOPLASTIC_TRANSFORMATION_BY_8P_DELETION_UP		49	0.520399	1.2279	0.219802	1	1	2473	tags=43%, list=17%, signal=52%
REACTOME_PURINE_METABOLISM	REACTOME_PURINE_METABOLISM		25	0.359618	1.22668	0.212425	1	1	2713	tags=24%, list=19%, signal=30%
MEISSNER_NPC_HCP_WITH_H3K4ME2_AND_H3K27ME3	MEISSNER_NPC_HCP_WITH_H3K4ME2_AND_H3K27ME3		222	0.392503	1.22551	0.137374	1	1	2631	tags=36%, list=18%, signal=43%
BYSTROEM_CORRELATED_WITH_IL5_DN	BYSTROEM_CORRELATED_WITH_IL5_DN		52	0.504242	1.22518	0.273622	1	1	2591	tags=38%, list=18%, signal=47%
TURASHVILI_BREAST_DUCTAL_CARCINOMA_VS_LOBULAR_NORMAL_UP	TURASHVILI_BREAST_DUCTAL_CARCINOMA_VS_LOBULAR_NORMAL_UP		54	0.441085	1.22347	0.200393	1	1	1544	tags=28%, list=11%, signal=31%
REACTOME_SIGNALING_BY_ROBO_RECEPTOR	REACTOME_SIGNALING_BY_ROBO_RECEPTOR		27	0.440942	1.22334	0.218688	1	1	1395	tags=19%, list=10%, signal=20%
LI_WILMS_TUMOR	LI_WILMS_TUMOR		17	0.445079	1.22256	0.146825	1	1	1656	tags=29%, list=12%, signal=33%
KONDO_EZH2_TARGETS	KONDO_EZH2_TARGETS		153	0.401783	1.22141	0.187739	1	1	3402	tags=39%, list=24%, signal=51%
LEE_CALORIE_RESTRICTION_MUSCLE_DN	LEE_CALORIE_RESTRICTION_MUSCLE_DN		42	0.306499	1.21999	0.168378	1	1	2262	tags=21%, list=16%, signal=25%
BYSTRYKH_HEMATOPOIESIS_STEM_CELL_AND_BRAIN_QTL_TRANS	BYSTRYKH_HEMATOPOIESIS_STEM_CELL_AND_BRAIN_QTL_TRANS		143	0.22828	1.21858	0.126177	1	1	2441	tags=19%, list=17%, signal=23%
MIKKELSEN_IPS_ICP_WITH_H3K4ME3_AND_H327ME3	MIKKELSEN_IPS_ICP_WITH_H3K4ME3_AND_H327ME3		77	0.371016	1.21835	0.106931	1	1	1532	tags=25%, list=11%, signal=27%
KYNG_WERNER_SYNDROM_AND_NORMAL_AGING_DN	KYNG_WERNER_SYNDROM_AND_NORMAL_AGING_DN		166	0.253308	1.21812	0.150097	1	1	2955	tags=18%, list=21%, signal=23%
MARKS_HDAC_TARGETS_UP	MARKS_HDAC_TARGETS_UP		16	0.514015	1.21807	0.247601	1	1	2213	tags=44%, list=15%, signal=52%
KEGG_BASAL_CELL_CARCINOMA	KEGG_BASAL_CELL_CARCINOMA		45	0.491717	1.21758	0.216	1	1	1739	tags=27%, list=12%, signal=30%
REACTOME_CHONDROITIN_SULFATE_BIOSYNTHESIS	REACTOME_CHONDROITIN_SULFATE_BIOSYNTHESIS		16	0.529427	1.21734	0.275049	1	1	1848	tags=38%, list=13%, signal=43%
KEGG_HOMOLOGOUS_RECOMBINATION	KEGG_HOMOLOGOUS_RECOMBINATION		22	0.372608	1.21643	0.239845	1	1	3521	tags=36%, list=25%, signal=48%
WILCOX_PRESPONSE_TO_ROGESTERONE_DN	WILCOX_PRESPONSE_TO_ROGESTERONE_DN		48	0.492606	1.21609	0.218147	1	1	1720	tags=35%, list=12%, signal=40%
REACTOME_CHEMOKINE_RECEPTORS_BIND_CHEMOKINES	REACTOME_CHEMOKINE_RECEPTORS_BIND_CHEMOKINES		15	0.610459	1.21588	0.252033	1	1	2532	tags=67%, list=18%, signal=81%
BIOCARTA_ATRBRCA_PATHWAY	BIOCARTA_ATRBRCA_PATHWAY		19	0.414538	1.21553	0.246628	1	1	2094	tags=37%, list=15%, signal=43%
NIELSEN_SYNOVIAL_SARCOMA_DN	NIELSEN_SYNOVIAL_SARCOMA_DN		16	0.681228	1.21507	0.305019	1	1	1946	tags=50%, list=14%, signal=58%
DORN_ADENOVIRUS_INFECTION_12HR_DN	DORN_ADENOVIRUS_INFECTION_12HR_DN		26	0.421961	1.21497	0.210526	1	1	1758	tags=31%, list=12%, signal=35%
PID_IL2_STAT5PATHWAY	PID_IL2_STAT5PATHWAY		21	0.470152	1.21412	0.228963	1	1	2882	tags=43%, list=20%, signal=54%
RUIZ_TNC_TARGETS_UP	RUIZ_TNC_TARGETS_UP		127	0.366788	1.2141	0.216319	1	1	2670	tags=31%, list=19%, signal=37%
RICKMAN_TUMOR_DIFFERENTIATED_WELL_VS_MODERATELY_UP	RICKMAN_TUMOR_DIFFERENTIATED_WELL_VS_MODERATELY_UP		70	0.345706	1.21378	0.219368	1	1	5145	tags=41%, list=36%, signal=64%
PID_INTEGRIN3_PATHWAY	PID_INTEGRIN3_PATHWAY		27	0.555158	1.21362	0.27767	1	1	2573	tags=52%, list=18%, signal=63%
KIM_MYC_AMPLIFICATION_TARGETS_UP	KIM_MYC_AMPLIFICATION_TARGETS_UP		164	0.27455	1.21271	0.179337	1	1	2634	tags=21%, list=18%, signal=26%
ROSS_LEUKEMIA_WITH_MLL_FUSIONS	ROSS_LEUKEMIA_WITH_MLL_FUSIONS		53	0.340862	1.2107	0.24283	1	1	2313	tags=23%, list=16%, signal=27%
GAUSSMANN_MLL_AF4_FUSION_TARGETS_B_UP	GAUSSMANN_MLL_AF4_FUSION_TARGETS_B_UP		18	0.451665	1.20362	0.21748	1	1	552	tags=22%, list=4%, signal=23%
NIKOLSKY_BREAST_CANCER_7P22_AMPLICON	NIKOLSKY_BREAST_CANCER_7P22_AMPLICON		23	0.425472	1.20242	0.277014	1	1	2514	tags=35%, list=18%, signal=42%
GRAESSMANN_APOPTOSIS_BY_SERUM_DEPRIVATION_UP	GRAESSMANN_APOPTOSIS_BY_SERUM_DEPRIVATION_UP		404	0.305202	1.20183	0.199226	1	1	2801	tags=25%, list=20%, signal=31%
ROSS_AML_WITH_PML_RARA_FUSION	ROSS_AML_WITH_PML_RARA_FUSION		57	0.390034	1.2017	0.230769	1	1	1587	tags=28%, list=11%, signal=31%
KAMIKUBO_MYELOID_MN1_NETWORK	KAMIKUBO_MYELOID_MN1_NETWORK		18	0.447144	1.20142	0.228407	1	1	578	tags=17%, list=4%, signal=17%
BERENJENO_ROCK_SIGNALING_NOT_VIA_RHOA_UP	BERENJENO_ROCK_SIGNALING_NOT_VIA_RHOA_UP		19	0.509662	1.20128	0.246548	1	1	1451	tags=26%, list=10%, signal=29%
HERNANDEZ_MITOTIC_ARREST_BY_DOCETAXEL_1_UP	HERNANDEZ_MITOTIC_ARREST_BY_DOCETAXEL_1_UP		24	0.455571	1.19996	0.219368	1	1	2426	tags=42%, list=17%, signal=50%
YAUCH_HEDGEHOG_SIGNALING_PARACRINE_UP	YAUCH_HEDGEHOG_SIGNALING_PARACRINE_UP		98	0.354134	1.19993	0.148515	1	1	2768	tags=33%, list=19%, signal=40%
REACTOME_AXON_GUIDANCE	REACTOME_AXON_GUIDANCE		214	0.381648	1.19932	0.217565	1	1	4050	tags=42%, list=28%, signal=58%
CHIARADONNA_NEOPLASTIC_TRANSFORMATION_CDC25_UP	CHIARADONNA_NEOPLASTIC_TRANSFORMATION_CDC25_UP		92	0.347804	1.19872	0.214559	1	1	1217	tags=18%, list=9%, signal=20%
XU_GH1_EXOGENOUS_TARGETS_DN	XU_GH1_EXOGENOUS_TARGETS_DN		70	0.406796	1.19865	0.244048	1	1	2891	tags=37%, list=20%, signal=46%
NIKOLSKY_BREAST_CANCER_5P15_AMPLICON	NIKOLSKY_BREAST_CANCER_5P15_AMPLICON		15	0.435999	1.19712	0.214008	1	1	2014	tags=27%, list=14%, signal=31%
RIZKI_TUMOR_INVASIVENESS_3D_DN	RIZKI_TUMOR_INVASIVENESS_3D_DN		187	0.275623	1.19706	0.164329	1	1	4319	tags=34%, list=30%, signal=48%
SLEBOS_HEAD_AND_NECK_CANCER_WITH_HPV_UP	SLEBOS_HEAD_AND_NECK_CANCER_WITH_HPV_UP		63	0.355033	1.1967	0.244211	1	1	3439	tags=32%, list=24%, signal=42%
KEGG_AXON_GUIDANCE	KEGG_AXON_GUIDANCE		118	0.384354	1.19559	0.228516	1	1	3832	tags=42%, list=27%, signal=56%
PETRETTO_CARDIAC_HYPERTROPHY	PETRETTO_CARDIAC_HYPERTROPHY		30	0.533171	1.19369	0.285714	1	1	1211	tags=33%, list=8%, signal=36%
ZIRN_TRETINOIN_RESPONSE_WT1_UP	ZIRN_TRETINOIN_RESPONSE_WT1_UP		17	0.50726	1.19345	0.243028	1	1	1501	tags=35%, list=10%, signal=39%
VALK_AML_CLUSTER_11	VALK_AML_CLUSTER_11		34	0.421779	1.19218	0.256619	1	1	3553	tags=47%, list=25%, signal=62%
REACTOME_TRAF6_MEDIATED_IRF7_ACTIVATION	REACTOME_TRAF6_MEDIATED_IRF7_ACTIVATION		15	0.494592	1.19154	0.299618	1	1	2761	tags=40%, list=19%, signal=50%
SESTO_RESPONSE_TO_UV_C5	SESTO_RESPONSE_TO_UV_C5		40	0.454174	1.19111	0.336595	1	1	3219	tags=38%, list=22%, signal=48%
FIGUEROA_AML_METHYLATION_CLUSTER_3_UP	FIGUEROA_AML_METHYLATION_CLUSTER_3_UP		114	0.340684	1.19061	0.21374	1	1	3427	tags=33%, list=24%, signal=43%
PID_INTEGRIN_CS_PATHWAY	PID_INTEGRIN_CS_PATHWAY		16	0.574584	1.18879	0.296296	1	1	2349	tags=44%, list=16%, signal=52%
SHIPP_DLBCL_CURED_VS_FATAL_DN	SHIPP_DLBCL_CURED_VS_FATAL_DN		35	0.338048	1.1877	0.237805	1	1	2844	tags=29%, list=20%, signal=36%
MARKEY_RB1_ACUTE_LOF_UP	MARKEY_RB1_ACUTE_LOF_UP		164	0.416785	1.18745	0.300971	1	1	2958	tags=36%, list=21%, signal=45%
REACTOME_G_ALPHA1213_SIGNALLING_EVENTS	REACTOME_G_ALPHA1213_SIGNALLING_EVENTS		65	0.371327	1.18732	0.221154	1	1	2823	tags=29%, list=20%, signal=36%
BIOCARTA_AGR_PATHWAY	BIOCARTA_AGR_PATHWAY		34	0.459072	1.18722	0.30315	1	1	3799	tags=47%, list=27%, signal=64%
GU_PDEF_TARGETS_DN	GU_PDEF_TARGETS_DN		21	0.502644	1.187	0.262	1	1	2349	tags=38%, list=16%, signal=46%
NAGASHIMA_NRG1_SIGNALING_DN	NAGASHIMA_NRG1_SIGNALING_DN		40	0.437331	1.18617	0.270428	1	1	4157	tags=43%, list=29%, signal=60%
KORKOLA_YOLK_SAC_TUMOR_UP	KORKOLA_YOLK_SAC_TUMOR_UP		17	0.393841	1.18371	0.254098	1	1	6280	tags=59%, list=44%, signal=105%
GENTLES_LEUKEMIC_STEM_CELL_UP	GENTLES_LEUKEMIC_STEM_CELL_UP		20	0.518761	1.18254	0.265306	1	1	1662	tags=35%, list=12%, signal=40%
MAGRANGEAS_MULTIPLE_MYELOMA_IGLL_VS_IGLK_UP	MAGRANGEAS_MULTIPLE_MYELOMA_IGLL_VS_IGLK_UP		33	0.343583	1.18213	0.223485	1	1	1326	tags=21%, list=9%, signal=23%
WANG_LSD1_TARGETS_UP	WANG_LSD1_TARGETS_UP		21	0.499583	1.18102	0.278106	1	1	1503	tags=43%, list=11%, signal=48%
SCHLESINGER_H3K27ME3_IN_NORMAL_AND_METHYLATED_IN_CANCER	SCHLESINGER_H3K27ME3_IN_NORMAL_AND_METHYLATED_IN_CANCER		17	0.556145	1.18077	0.268537	1	1	1985	tags=41%, list=14%, signal=48%
SENGUPTA_NASOPHARYNGEAL_CARCINOMA_WITH_LMP1_DN	SENGUPTA_NASOPHARYNGEAL_CARCINOMA_WITH_LMP1_DN		76	0.409385	1.18076	0.215264	1	1	3724	tags=54%, list=26%, signal=73%
BIOCARTA_HER2_PATHWAY	BIOCARTA_HER2_PATHWAY		19	0.474913	1.18068	0.311111	1	1	2851	tags=42%, list=20%, signal=53%
KEGG_O_GLYCAN_BIOSYNTHESIS	KEGG_O_GLYCAN_BIOSYNTHESIS		20	0.492384	1.17986	0.271457	1	1	1982	tags=30%, list=14%, signal=35%
GENTILE_UV_LOW_DOSE_DN	GENTILE_UV_LOW_DOSE_DN		58	0.451294	1.17983	0.302372	1	1	4181	tags=53%, list=29%, signal=75%
BENPORATH_NOS_TARGETS	BENPORATH_NOS_TARGETS		130	0.310921	1.17906	0.204678	1	1	1942	tags=19%, list=14%, signal=22%
RIGGI_EWING_SARCOMA_PROGENITOR_DN	RIGGI_EWING_SARCOMA_PROGENITOR_DN		131	0.418203	1.17855	0.244186	1	1	2439	tags=37%, list=17%, signal=44%
BROWNE_HCMV_INFECTION_16HR_DN	BROWNE_HCMV_INFECTION_16HR_DN		62	0.383787	1.17822	0.266798	1	1	1535	tags=23%, list=11%, signal=25%
RADMACHER_AML_PROGNOSIS	RADMACHER_AML_PROGNOSIS		56	0.371049	1.17816	0.25731	1	1	545	tags=18%, list=4%, signal=18%
HOLLEMAN_VINCRISTINE_RESISTANCE_B_ALL_UP	HOLLEMAN_VINCRISTINE_RESISTANCE_B_ALL_UP		24	0.515715	1.17806	0.330677	1	1	3945	tags=58%, list=28%, signal=80%
ZHOU_INFLAMMATORY_RESPONSE_FIMA_DN	ZHOU_INFLAMMATORY_RESPONSE_FIMA_DN		185	0.306459	1.17687	0.217647	1	1	3124	tags=29%, list=22%, signal=36%
PID_S1P_S1P1_PATHWAY	PID_S1P_S1P1_PATHWAY		18	0.49149	1.17681	0.302505	1	1	3840	tags=56%, list=27%, signal=76%
LEE_METASTASIS_AND_ALTERNATIVE_SPLICING_UP	LEE_METASTASIS_AND_ALTERNATIVE_SPLICING_UP		59	0.366959	1.17656	0.264078	1	1	4316	tags=46%, list=30%, signal=65%
KEGG_STARCH_AND_SUCROSE_METABOLISM	KEGG_STARCH_AND_SUCROSE_METABOLISM		20	0.379435	1.17616	0.265849	1	1	799	tags=15%, list=6%, signal=16%
KORKOLA_TERATOMA	KORKOLA_TERATOMA		30	0.482628	1.17592	0.294	1	1	1773	tags=37%, list=12%, signal=42%
LEE_METASTASIS_AND_ALTERNATIVE_SPLICING_DN	LEE_METASTASIS_AND_ALTERNATIVE_SPLICING_DN		36	0.398541	1.1749	0.28626	1	1	3178	tags=31%, list=22%, signal=39%
MIKKELSEN_NPC_HCP_WITH_H3K27ME3	MIKKELSEN_NPC_HCP_WITH_H3K27ME3		195	0.373007	1.17474	0.188377	1	1	2631	tags=36%, list=18%, signal=43%
PECE_MAMMARY_STEM_CELL_UP	PECE_MAMMARY_STEM_CELL_UP		102	0.384238	1.17395	0.310757	1	1	3370	tags=31%, list=24%, signal=41%
COLDREN_GEFITINIB_RESISTANCE_DN	COLDREN_GEFITINIB_RESISTANCE_DN		135	0.327494	1.17362	0.16501	1	1	2493	tags=27%, list=17%, signal=32%
MAYBURD_RESPONSE_TO_L663536_UP	MAYBURD_RESPONSE_TO_L663536_UP		21	0.442079	1.17274	0.309804	1	1	1156	tags=19%, list=8%, signal=21%
RIZKI_TUMOR_INVASIVENESS_2D_DN	RIZKI_TUMOR_INVASIVENESS_2D_DN		50	0.305339	1.172	0.258687	1	1	1899	tags=18%, list=13%, signal=21%
CHICAS_RB1_TARGETS_GROWING	CHICAS_RB1_TARGETS_GROWING		185	0.370014	1.17189	0.253788	1	1	2236	tags=25%, list=16%, signal=30%
CHIARADONNA_NEOPLASTIC_TRANSFORMATION_KRAS_UP	CHIARADONNA_NEOPLASTIC_TRANSFORMATION_KRAS_UP		99	0.302954	1.1717	0.221797	1	1	3539	tags=31%, list=25%, signal=41%
ST_G_ALPHA_I_PATHWAY	ST_G_ALPHA_I_PATHWAY		32	0.446285	1.17165	0.318898	1	1	2385	tags=28%, list=17%, signal=34%
ANASTASSIOU_CANCER_MESENCHYMAL_TRANSITION_SIGNATURE	ANASTASSIOU_CANCER_MESENCHYMAL_TRANSITION_SIGNATURE		49	0.576229	1.17138	0.352941	1	1	2574	tags=57%, list=18%, signal=69%
REACTOME_TRNA_AMINOACYLATION	REACTOME_TRNA_AMINOACYLATION		39	0.292024	1.1704	0.301775	1	1	2621	tags=21%, list=18%, signal=25%
REACTOME_NCAM1_INTERACTIONS	REACTOME_NCAM1_INTERACTIONS		34	0.487372	1.17002	0.286004	1	1	1211	tags=35%, list=8%, signal=38%
IVANOVA_HEMATOPOIESIS_STEM_CELL_SHORT_TERM	IVANOVA_HEMATOPOIESIS_STEM_CELL_SHORT_TERM		24	0.447768	1.16952	0.269474	1	1	4095	tags=46%, list=29%, signal=64%
RICKMAN_HEAD_AND_NECK_CANCER_C	RICKMAN_HEAD_AND_NECK_CANCER_C		43	0.367437	1.16834	0.2	1	1	1127	tags=19%, list=8%, signal=20%
SCHAEFFER_PROSTATE_DEVELOPMENT_6HR_UP	SCHAEFFER_PROSTATE_DEVELOPMENT_6HR_UP		136	0.315299	1.16779	0.260377	1	1	1751	tags=18%, list=12%, signal=20%
REACTOME_RNA_POL_III_TRANSCRIPTION	REACTOME_RNA_POL_III_TRANSCRIPTION		30	0.297811	1.1675	0.261134	1	1	3595	tags=27%, list=25%, signal=36%
DAIRKEE_TERT_TARGETS_DN	DAIRKEE_TERT_TARGETS_DN		94	0.374447	1.16738	0.288235	1	1	4080	tags=39%, list=29%, signal=55%
MOSERLE_IFNA_RESPONSE	MOSERLE_IFNA_RESPONSE		18	0.659433	1.16663	0.349515	1	1	3111	tags=67%, list=22%, signal=85%
VALK_AML_CLUSTER_2	VALK_AML_CLUSTER_2		22	0.436846	1.16539	0.262846	1	1	883	tags=18%, list=6%, signal=19%
BIOCARTA_CTCF_PATHWAY	BIOCARTA_CTCF_PATHWAY		20	0.451952	1.16444	0.32549	1	1	2223	tags=40%, list=16%, signal=47%
DEURIG_T_CELL_PROLYMPHOCYTIC_LEUKEMIA_UP	DEURIG_T_CELL_PROLYMPHOCYTIC_LEUKEMIA_UP		258	0.268855	1.16434	0.212121	1	1	2849	tags=23%, list=20%, signal=28%
MIKKELSEN_MEF_ICP_WITH_H3K27ME3	MIKKELSEN_MEF_ICP_WITH_H3K27ME3		99	0.350261	1.16387	0.180124	1	1	1855	tags=25%, list=13%, signal=29%
VALK_AML_CLUSTER_6	VALK_AML_CLUSTER_6		22	0.392757	1.16381	0.231068	1	1	2301	tags=32%, list=16%, signal=38%
REACTOME_SEMA4D_IN_SEMAPHORIN_SIGNALING	REACTOME_SEMA4D_IN_SEMAPHORIN_SIGNALING		24	0.423426	1.16381	0.285178	1	1	4500	tags=50%, list=31%, signal=73%
BROWN_MYELOID_CELL_DEVELOPMENT_UP	BROWN_MYELOID_CELL_DEVELOPMENT_UP		104	0.394104	1.16367	0.264479	1	1	2007	tags=29%, list=14%, signal=33%
PID_SYNDECAN_1_PATHWAY	PID_SYNDECAN_1_PATHWAY		37	0.518705	1.16309	0.323529	1	1	2225	tags=54%, list=16%, signal=64%
REACTOME_THE_ROLE_OF_NEF_IN_HIV1_REPLICATION_AND_DISEASE_PATHOGENESIS	REACTOME_THE_ROLE_OF_NEF_IN_HIV1_REPLICATION_AND_DISEASE_PATHOGENESIS		22	0.349739	1.16291	0.264822	1	1	3462	tags=23%, list=24%, signal=30%
BRUINS_UVC_RESPONSE_VIA_TP53_GROUP_D	BRUINS_UVC_RESPONSE_VIA_TP53_GROUP_D		180	0.310813	1.16281	0.195695	1	1	2399	tags=24%, list=17%, signal=29%
GAVIN_PDE3B_TARGETS	GAVIN_PDE3B_TARGETS		15	0.597794	1.16279	0.328713	1	1	2517	tags=53%, list=18%, signal=65%
CHIARETTI_ACUTE_LYMPHOBLASTIC_LEUKEMIA_ZAP70	CHIARETTI_ACUTE_LYMPHOBLASTIC_LEUKEMIA_ZAP70		48	0.297284	1.16248	0.242126	1	1	2903	tags=25%, list=20%, signal=31%
BIOCARTA_SHH_PATHWAY	BIOCARTA_SHH_PATHWAY		15	0.564859	1.16211	0.35	1	1	3869	tags=47%, list=27%, signal=64%
KEGG_CYTOKINE_CYTOKINE_RECEPTOR_INTERACTION	KEGG_CYTOKINE_CYTOKINE_RECEPTOR_INTERACTION		112	0.428381	1.15997	0.26626	1	1	2240	tags=36%, list=16%, signal=42%
NAKAMURA_ADIPOGENESIS_LATE_UP	NAKAMURA_ADIPOGENESIS_LATE_UP		82	0.340925	1.15926	0.253283	1	1	2893	tags=35%, list=20%, signal=44%
REACTOME_SEMA4D_INDUCED_CELL_MIGRATION_AND_GROWTH_CONE_COLLAPSE	REACTOME_SEMA4D_INDUCED_CELL_MIGRATION_AND_GROWTH_CONE_COLLAPSE		22	0.409238	1.15901	0.299625	1	1	4859	tags=55%, list=34%, signal=82%
BROWNE_HCMV_INFECTION_1HR_DN	BROWNE_HCMV_INFECTION_1HR_DN		158	0.263629	1.1589	0.20202	1	1	4222	tags=36%, list=30%, signal=51%
ROME_INSULIN_TARGETS_IN_MUSCLE_DN	ROME_INSULIN_TARGETS_IN_MUSCLE_DN		112	0.327631	1.15867	0.272212	1	1	1826	tags=20%, list=13%, signal=22%
APPIERTO_RESPONSE_TO_FENRETINIDE_UP	APPIERTO_RESPONSE_TO_FENRETINIDE_UP		30	0.328667	1.15829	0.245902	1	1	2830	tags=27%, list=20%, signal=33%
RICKMAN_HEAD_AND_NECK_CANCER_B	RICKMAN_HEAD_AND_NECK_CANCER_B		21	0.520413	1.15776	0.269939	1	1	1345	tags=33%, list=9%, signal=37%
ROVERSI_GLIOMA_COPY_NUMBER_DN	ROVERSI_GLIOMA_COPY_NUMBER_DN		32	0.382198	1.15724	0.280392	1	1	4008	tags=44%, list=28%, signal=61%
REACTOME_SIGNALING_BY_RHO_GTPASES	REACTOME_SIGNALING_BY_RHO_GTPASES		88	0.367756	1.15441	0.290631	1	1	1653	tags=22%, list=12%, signal=24%
TERAMOTO_OPN_TARGETS_CLUSTER_6	TERAMOTO_OPN_TARGETS_CLUSTER_6		22	0.447973	1.15435	0.27381	1	1	4022	tags=50%, list=28%, signal=69%
MAYBURD_RESPONSE_TO_L663536_DN	MAYBURD_RESPONSE_TO_L663536_DN		41	0.332136	1.15406	0.324649	1	1	3821	tags=29%, list=27%, signal=40%
COULOUARN_TEMPORAL_TGFB1_SIGNATURE_UP	COULOUARN_TEMPORAL_TGFB1_SIGNATURE_UP		90	0.358312	1.1539	0.274854	1	1	2763	tags=40%, list=19%, signal=49%
GRAESSMANN_RESPONSE_TO_MC_AND_SERUM_DEPRIVATION_UP	GRAESSMANN_RESPONSE_TO_MC_AND_SERUM_DEPRIVATION_UP		160	0.39388	1.15373	0.318271	1	1	3816	tags=41%, list=27%, signal=56%
RIGGINS_TAMOXIFEN_RESISTANCE_UP	RIGGINS_TAMOXIFEN_RESISTANCE_UP		52	0.417905	1.15365	0.267894	1	1	1423	tags=29%, list=10%, signal=32%
WESTON_VEGFA_TARGETS	WESTON_VEGFA_TARGETS		75	0.420513	1.15348	0.320388	1	1	2532	tags=33%, list=18%, signal=40%
WIERENGA_STAT5A_TARGETS_DN	WIERENGA_STAT5A_TARGETS_DN		139	0.352694	1.15322	0.277014	1	1	1540	tags=24%, list=11%, signal=26%
PYEON_CANCER_HEAD_AND_NECK_VS_CERVICAL_UP	PYEON_CANCER_HEAD_AND_NECK_VS_CERVICAL_UP		123	0.403153	1.15282	0.314672	1	1	3241	tags=36%, list=23%, signal=46%
YIH_RESPONSE_TO_ARSENITE_C2	YIH_RESPONSE_TO_ARSENITE_C2		15	0.46515	1.15268	0.316306	1	1	4557	tags=47%, list=32%, signal=68%
BENPORATH_OCT4_TARGETS	BENPORATH_OCT4_TARGETS		219	0.277477	1.15227	0.233918	1	1	2354	tags=19%, list=16%, signal=22%
HAN_JNK_SINGALING_UP	HAN_JNK_SINGALING_UP		23	0.500008	1.15202	0.301318	1	1	3344	tags=61%, list=23%, signal=79%
VANTVEER_BREAST_CANCER_ESR1_UP	VANTVEER_BREAST_CANCER_ESR1_UP		120	0.278996	1.1516	0.251012	1	1	3735	tags=33%, list=26%, signal=44%
TSAI_RESPONSE_TO_RADIATION_THERAPY	TSAI_RESPONSE_TO_RADIATION_THERAPY		25	0.523507	1.1508	0.307544	1	1	2225	tags=56%, list=16%, signal=66%
PLASARI_TGFB1_TARGETS_10HR_DN	PLASARI_TGFB1_TARGETS_10HR_DN		197	0.404344	1.14978	0.295775	1	1	3248	tags=39%, list=23%, signal=50%
HAN_JNK_SINGALING_DN	HAN_JNK_SINGALING_DN		34	0.515176	1.14927	0.358824	1	1	1385	tags=35%, list=10%, signal=39%
JIANG_AGING_CEREBRAL_CORTEX_DN	JIANG_AGING_CEREBRAL_CORTEX_DN		50	0.33421	1.14907	0.323108	1	1	3001	tags=28%, list=21%, signal=35%
PID_SYNDECAN_3_PATHWAY	PID_SYNDECAN_3_PATHWAY		15	0.401293	1.14888	0.277551	1	1	1335	tags=20%, list=9%, signal=22%
PID_WNT_SIGNALING_PATHWAY	PID_WNT_SIGNALING_PATHWAY		22	0.426772	1.1485	0.28937	1	1	2441	tags=36%, list=17%, signal=44%
RADAEVA_RESPONSE_TO_IFNA1_UP	RADAEVA_RESPONSE_TO_IFNA1_UP		36	0.48365	1.14819	0.33652	1	1	1353	tags=22%, list=9%, signal=24%
TAKEDA_TARGETS_OF_NUP98_HOXA9_FUSION_3D_UP	TAKEDA_TARGETS_OF_NUP98_HOXA9_FUSION_3D_UP		114	0.41592	1.14783	0.303675	1	1	3126	tags=42%, list=22%, signal=53%
REACTOME_IL_2_SIGNALING	REACTOME_IL_2_SIGNALING		32	0.382349	1.14741	0.301619	1	1	2882	tags=34%, list=20%, signal=43%
BREDEMEYER_RAG_SIGNALING_VIA_ATM_NOT_VIA_NFKB_UP	BREDEMEYER_RAG_SIGNALING_VIA_ATM_NOT_VIA_NFKB_UP		36	0.361268	1.1466	0.250973	1	1	1195	tags=19%, list=8%, signal=21%
KEGG_BASE_EXCISION_REPAIR	KEGG_BASE_EXCISION_REPAIR		29	0.359802	1.1463	0.32	1	1	5081	tags=38%, list=36%, signal=59%
BILD_MYC_ONCOGENIC_SIGNATURE	BILD_MYC_ONCOGENIC_SIGNATURE		147	0.264999	1.14608	0.264414	1	1	2373	tags=18%, list=17%, signal=22%
WANG_RESPONSE_TO_FORSKOLIN_UP	WANG_RESPONSE_TO_FORSKOLIN_UP		17	0.392378	1.14605	0.316733	1	1	2864	tags=29%, list=20%, signal=37%
REACTOME_DOUBLE_STRAND_BREAK_REPAIR	REACTOME_DOUBLE_STRAND_BREAK_REPAIR		21	0.423818	1.14532	0.359841	1	1	3521	tags=38%, list=25%, signal=50%
CERIBELLI_GENES_INACTIVE_AND_BOUND_BY_NFY	CERIBELLI_GENES_INACTIVE_AND_BOUND_BY_NFY		22	0.412108	1.14503	0.272152	1	1	1875	tags=27%, list=13%, signal=31%
FIGUEROA_AML_METHYLATION_CLUSTER_1_UP	FIGUEROA_AML_METHYLATION_CLUSTER_1_UP		79	0.350467	1.14476	0.270955	1	1	3692	tags=37%, list=26%, signal=49%
KINSEY_TARGETS_OF_EWSR1_FLII_FUSION_DN	KINSEY_TARGETS_OF_EWSR1_FLII_FUSION_DN		247	0.355922	1.14388	0.299029	1	1	2499	tags=27%, list=17%, signal=32%
LEIN_PONS_MARKERS	LEIN_PONS_MARKERS		76	0.350096	1.14328	0.292276	1	1	2284	tags=26%, list=16%, signal=31%
POOLA_INVASIVE_BREAST_CANCER_UP	POOLA_INVASIVE_BREAST_CANCER_UP		168	0.391215	1.14326	0.266284	1	1	1813	tags=29%, list=13%, signal=33%
HASLINGER_B_CLL_WITH_17P13_DELETION	HASLINGER_B_CLL_WITH_17P13_DELETION		20	0.353163	1.14249	0.304609	1	1	1207	tags=15%, list=8%, signal=16%
MORI_IMMATURE_B_LYMPHOCYTE_UP	MORI_IMMATURE_B_LYMPHOCYTE_UP		40	0.377565	1.14196	0.297521	1	1	1943	tags=25%, list=14%, signal=29%
HOEGERKORP_CD44_TARGETS_DIRECT_UP	HOEGERKORP_CD44_TARGETS_DIRECT_UP		18	0.413689	1.14164	0.236994	1	1	1236	tags=22%, list=9%, signal=24%
MIKKELSEN_MEF_HCP_WITH_H3_UNMETHYLATED	MIKKELSEN_MEF_HCP_WITH_H3_UNMETHYLATED		111	0.331335	1.14151	0.176591	1	1	2420	tags=33%, list=17%, signal=40%
MEISSNER_NPC_HCP_WITH_H3K4ME2	MEISSNER_NPC_HCP_WITH_H3K4ME2		355	0.329206	1.14147	0.253061	1	1	2777	tags=32%, list=19%, signal=39%
DAZARD_UV_RESPONSE_CLUSTER_G2	DAZARD_UV_RESPONSE_CLUSTER_G2		20	0.4701	1.14136	0.29572	1	1	389	tags=20%, list=3%, signal=21%
BIOCARTA_NDKDYNAMIN_PATHWAY	BIOCARTA_NDKDYNAMIN_PATHWAY		18	0.438476	1.14123	0.361328	1	1	3206	tags=44%, list=22%, signal=57%
ZHAN_MULTIPLE_MYELOMA_MS_UP	ZHAN_MULTIPLE_MYELOMA_MS_UP		41	0.386997	1.14122	0.281633	1	1	3724	tags=39%, list=26%, signal=53%
CHEMNITZ_RESPONSE_TO_PROSTAGLANDIN_E2_DN	CHEMNITZ_RESPONSE_TO_PROSTAGLANDIN_E2_DN		252	0.32385	1.14053	0.277886	1	1	3333	tags=32%, list=23%, signal=41%
THUM_SYSTOLIC_HEART_FAILURE_UP	THUM_SYSTOLIC_HEART_FAILURE_UP		316	0.331151	1.14031	0.294922	1	1	2928	tags=27%, list=20%, signal=33%
REACTOME_HOMOLOGOUS_RECOMBINATION_REPAIR_OF_REPLICATION_INDEPENDENT_DOUBLE_STRAND_BREAKS	REACTOME_HOMOLOGOUS_RECOMBINATION_REPAIR_OF_REPLICATION_INDEPENDENT_DOUBLE_STRAND_BREAKS		15	0.459948	1.14011	0.360721	1	1	3521	tags=47%, list=25%, signal=62%
DOANE_BREAST_CANCER_CLASSES_UP	DOANE_BREAST_CANCER_CLASSES_UP		37	0.367169	1.13924	0.242775	1	1	3272	tags=41%, list=23%, signal=52%
SANA_RESPONSE_TO_IFNG_UP	SANA_RESPONSE_TO_IFNG_UP		40	0.527173	1.1385	0.372549	1	1	1946	tags=35%, list=14%, signal=40%
OSADA_ASCL1_TARGETS_UP	OSADA_ASCL1_TARGETS_UP		33	0.376109	1.13843	0.232323	1	1	778	tags=24%, list=5%, signal=26%
DELACROIX_RAR_TARGETS_DN	DELACROIX_RAR_TARGETS_DN		20	0.504386	1.13718	0.33463	1	1	892	tags=25%, list=6%, signal=27%
ZHONG_RESPONSE_TO_AZACITIDINE_AND_TSA_DN	ZHONG_RESPONSE_TO_AZACITIDINE_AND_TSA_DN		46	0.352878	1.1362	0.302041	1	1	3861	tags=37%, list=27%, signal=50%
KLEIN_TARGETS_OF_BCR_ABL1_FUSION	KLEIN_TARGETS_OF_BCR_ABL1_FUSION		29	0.448813	1.13561	0.312377	1	1	1537	tags=31%, list=11%, signal=35%
REACTOME_CREB_PHOSPHORYLATION_THROUGH_THE_ACTIVATION_OF_CAMKII	REACTOME_CREB_PHOSPHORYLATION_THROUGH_THE_ACTIVATION_OF_CAMKII		15	0.458013	1.13505	0.301961	1	1	5680	tags=53%, list=40%, signal=88%
HAN_SATB1_TARGETS_UP	HAN_SATB1_TARGETS_UP		280	0.276999	1.13495	0.242537	1	1	3135	tags=26%, list=22%, signal=32%
LINDGREN_BLADDER_CANCER_CLUSTER_3_DN	LINDGREN_BLADDER_CANCER_CLUSTER_3_DN		176	0.289409	1.13465	0.281071	1	1	3692	tags=30%, list=26%, signal=39%
RAMALHO_STEMNESS_DN	RAMALHO_STEMNESS_DN		63	0.331133	1.13456	0.297244	1	1	1943	tags=22%, list=14%, signal=26%
TURASHVILI_BREAST_DUCTAL_CARCINOMA_VS_DUCTAL_NORMAL_UP	TURASHVILI_BREAST_DUCTAL_CARCINOMA_VS_DUCTAL_NORMAL_UP		34	0.440873	1.13384	0.292731	1	1	1211	tags=26%, list=8%, signal=29%
KOYAMA_SEMA3B_TARGETS_UP	KOYAMA_SEMA3B_TARGETS_UP		192	0.300744	1.13364	0.222441	1	1	2900	tags=30%, list=20%, signal=37%
ONDER_CDH1_TARGETS_2_UP	ONDER_CDH1_TARGETS_2_UP		216	0.38289	1.13336	0.318786	1	1	2618	tags=34%, list=18%, signal=41%
NIELSEN_SYNOVIAL_SARCOMA_UP	NIELSEN_SYNOVIAL_SARCOMA_UP		16	0.510336	1.13335	0.333996	1	1	2570	tags=50%, list=18%, signal=61%
ALCALAY_AML_BY_NPM1_LOCALIZATION_UP	ALCALAY_AML_BY_NPM1_LOCALIZATION_UP		94	0.351183	1.13318	0.313093	1	1	3598	tags=37%, list=25%, signal=49%
HOFFMANN_IMMATURE_TO_MATURE_B_LYMPHOCYTE_UP	HOFFMANN_IMMATURE_TO_MATURE_B_LYMPHOCYTE_UP		30	0.347176	1.13304	0.25641	1	1	5102	tags=47%, list=36%, signal=72%
PID_RAC1_REG_PATHWAY	PID_RAC1_REG_PATHWAY		34	0.419347	1.13267	0.324165	1	1	1717	tags=26%, list=12%, signal=30%
PID_NECTIN_PATHWAY	PID_NECTIN_PATHWAY		28	0.430151	1.1325	0.353053	1	1	4058	tags=39%, list=28%, signal=55%
MILI_PSEUDOPODIA_CHEMOTAXIS_UP	MILI_PSEUDOPODIA_CHEMOTAXIS_UP		55	0.401275	1.13216	0.343373	1	1	3752	tags=42%, list=26%, signal=56%
PID_HIVNEFPATHWAY	PID_HIVNEFPATHWAY		31	0.362518	1.13166	0.276803	1	1	2213	tags=32%, list=15%, signal=38%
WANG_IMMORTALIZED_BY_HOXA9_AND_MEIS1_UP	WANG_IMMORTALIZED_BY_HOXA9_AND_MEIS1_UP		18	0.468736	1.13161	0.302734	1	1	4914	tags=72%, list=34%, signal=110%
KYNG_DNA_DAMAGE_BY_4NQO	KYNG_DNA_DAMAGE_BY_4NQO		31	0.357665	1.13128	0.271654	1	1	2240	tags=26%, list=16%, signal=31%
BRUECKNER_TARGETS_OF_MIRLET7A3_DN	BRUECKNER_TARGETS_OF_MIRLET7A3_DN		60	0.357537	1.13108	0.289421	1	1	2013	tags=23%, list=14%, signal=27%
LIAO_HAVE_SOX4_BINDING_SITES	LIAO_HAVE_SOX4_BINDING_SITES		30	0.366944	1.13105	0.303462	1	1	1834	tags=30%, list=13%, signal=34%
SNIJDERS_AMPLIFIED_IN_HEAD_AND_NECK_TUMORS	SNIJDERS_AMPLIFIED_IN_HEAD_AND_NECK_TUMORS		32	0.371133	1.13072	0.300195	1	1	3422	tags=34%, list=24%, signal=45%
LIU_VAV3_PROSTATE_CARCINOGENESIS_UP	LIU_VAV3_PROSTATE_CARCINOGENESIS_UP		61	0.437562	1.13021	0.330724	1	1	2982	tags=36%, list=21%, signal=45%
PARK_TRETINOIN_RESPONSE_AND_RARA_PLZF_FUSION	PARK_TRETINOIN_RESPONSE_AND_RARA_PLZF_FUSION		18	0.50159	1.12936	0.363458	1	1	1982	tags=39%, list=14%, signal=45%
KEGG_RIG_I_LIKE_RECEPTOR_SIGNALING_PATHWAY	KEGG_RIG_I_LIKE_RECEPTOR_SIGNALING_PATHWAY		44	0.363285	1.12903	0.321773	1	1	2761	tags=32%, list=19%, signal=39%
BENNETT_SYSTEMIC_LUPUS_ERYTHEMATOSUS	BENNETT_SYSTEMIC_LUPUS_ERYTHEMATOSUS		18	0.609461	1.12868	0.398	1	1	3366	tags=61%, list=24%, signal=80%
REACTOME_NCAM_SIGNALING_FOR_NEURITE_OUT_GROWTH	REACTOME_NCAM_SIGNALING_FOR_NEURITE_OUT_GROWTH		57	0.400571	1.12827	0.328094	1	1	2851	tags=37%, list=20%, signal=46%
RIZ_ERYTHROID_DIFFERENTIATION_APOBEC2	RIZ_ERYTHROID_DIFFERENTIATION_APOBEC2		15	0.498152	1.12783	0.365571	1	1	4374	tags=60%, list=31%, signal=86%
BOYLAN_MULTIPLE_MYELOMA_PCA3_UP	BOYLAN_MULTIPLE_MYELOMA_PCA3_UP		57	0.346574	1.12764	0.288538	1	1	2079	tags=25%, list=15%, signal=29%
MORI_MATURE_B_LYMPHOCYTE_UP	MORI_MATURE_B_LYMPHOCYTE_UP		63	0.329501	1.12737	0.292585	1	1	2363	tags=22%, list=17%, signal=27%
PARENT_MTOR_SIGNALING_UP	PARENT_MTOR_SIGNALING_UP		441	0.218028	1.12703	0.267442	1	1	2893	tags=19%, list=20%, signal=23%
KEGG_PURINE_METABOLISM	KEGG_PURINE_METABOLISM		131	0.264729	1.12635	0.260521	1	1	2713	tags=20%, list=19%, signal=24%
COLLIS_PRKDC_SUBSTRATES	COLLIS_PRKDC_SUBSTRATES		17	0.327825	1.12587	0.295019	1	1	317	tags=12%, list=2%, signal=12%
KEGG_PEROXISOME	KEGG_PEROXISOME		66	0.278785	1.12283	0.327083	1	1	284	tags=8%, list=2%, signal=8%
KEGG_NATURAL_KILLER_CELL_MEDIATED_CYTOTOXICITY	KEGG_NATURAL_KILLER_CELL_MEDIATED_CYTOTOXICITY		74	0.359954	1.12283	0.288344	1	1	2396	tags=28%, list=17%, signal=34%
LI_CISPLATIN_RESISTANCE_DN	LI_CISPLATIN_RESISTANCE_DN		21	0.455219	1.12097	0.309259	1	1	4458	tags=52%, list=31%, signal=76%
PID_TNFPATHWAY	PID_TNFPATHWAY		37	0.368432	1.12069	0.356701	1	1	3265	tags=38%, list=23%, signal=49%
SABATES_COLORECTAL_ADENOMA_SIZE_UP	SABATES_COLORECTAL_ADENOMA_SIZE_UP		16	0.408504	1.11998	0.349328	1	1	3575	tags=56%, list=25%, signal=75%
KYNG_WERNER_SYNDROM_AND_NORMAL_AGING_UP	KYNG_WERNER_SYNDROM_AND_NORMAL_AGING_UP		67	0.297609	1.11895	0.287645	1	1	2402	tags=22%, list=17%, signal=27%
MIKKELSEN_ES_ICP_WITH_H3K4ME3_AND_H3K27ME3	MIKKELSEN_ES_ICP_WITH_H3K4ME3_AND_H3K27ME3		83	0.353259	1.11741	0.282908	1	1	2879	tags=37%, list=20%, signal=46%
SCHRAETS_MLL_TARGETS_DN	SCHRAETS_MLL_TARGETS_DN		23	0.5436	1.11615	0.392713	1	1	1576	tags=35%, list=11%, signal=39%
HERNANDEZ_MITOTIC_ARREST_BY_DOCETAXEL_2_UP	HERNANDEZ_MITOTIC_ARREST_BY_DOCETAXEL_2_UP		43	0.362254	1.11567	0.29697	1	1	1967	tags=23%, list=14%, signal=27%
RIZKI_TUMOR_INVASIVENESS_2D_UP	RIZKI_TUMOR_INVASIVENESS_2D_UP		53	0.290657	1.11399	0.335283	1	1	3682	tags=30%, list=26%, signal=40%
KEGG_WNT_SIGNALING_PATHWAY	KEGG_WNT_SIGNALING_PATHWAY		125	0.363432	1.1127	0.363107	1	1	3763	tags=37%, list=26%, signal=49%
THEODOROU_MAMMARY_TUMORIGENESIS	THEODOROU_MAMMARY_TUMORIGENESIS		17	0.47496	1.11163	0.333955	1	1	2413	tags=41%, list=17%, signal=49%
ZHANG_ANTIVIRAL_RESPONSE_TO_RIBAVIRIN_UP	ZHANG_ANTIVIRAL_RESPONSE_TO_RIBAVIRIN_UP		17	0.571569	1.11055	0.41502	1	1	3459	tags=59%, list=24%, signal=77%
LABBE_WNT3A_TARGETS_UP	LABBE_WNT3A_TARGETS_UP		88	0.325087	1.1102	0.3125	1	1	1439	tags=20%, list=10%, signal=23%
KAMIKUBO_MYELOID_CEBPA_NETWORK	KAMIKUBO_MYELOID_CEBPA_NETWORK		18	0.539875	1.10906	0.365112	1	1	1314	tags=33%, list=9%, signal=37%
SCIBETTA_KDM5B_TARGETS_DN	SCIBETTA_KDM5B_TARGETS_DN		65	0.364838	1.10902	0.344894	1	1	3121	tags=31%, list=22%, signal=39%
KEGG_FOCAL_ADHESION	KEGG_FOCAL_ADHESION		160	0.406383	1.10834	0.382979	1	1	4063	tags=47%, list=28%, signal=65%
BIOCARTA_INTEGRIN_PATHWAY	BIOCARTA_INTEGRIN_PATHWAY		36	0.372477	1.10771	0.36862	1	1	4063	tags=42%, list=28%, signal=58%
MANALO_HYPOXIA_DN	MANALO_HYPOXIA_DN		228	0.261277	1.10767	0.356436	1	1	3169	tags=22%, list=22%, signal=28%
GARCIA_TARGETS_OF_FLI1_AND_DAX1_DN	GARCIA_TARGETS_OF_FLI1_AND_DAX1_DN		118	0.256723	1.10681	0.313525	1	1	1434	tags=13%, list=10%, signal=14%
GUILLAUMOND_KLF10_TARGETS_UP	GUILLAUMOND_KLF10_TARGETS_UP		34	0.352063	1.10627	0.314342	1	1	4022	tags=41%, list=28%, signal=57%
MIKKELSEN_MCV6_ICP_WITH_H3K4ME3_AND_H3K27ME3	MIKKELSEN_MCV6_ICP_WITH_H3K4ME3_AND_H3K27ME3		21	0.414921	1.10595	0.296748	1	1	2734	tags=43%, list=19%, signal=53%
KENNY_CTNNB1_TARGETS_DN	KENNY_CTNNB1_TARGETS_DN		42	0.373747	1.10565	0.375246	1	1	1764	tags=19%, list=12%, signal=22%
NELSON_RESPONSE_TO_ANDROGEN_UP	NELSON_RESPONSE_TO_ANDROGEN_UP		72	0.366192	1.1049	0.355599	1	1	2974	tags=32%, list=21%, signal=40%
ENGELMANN_CANCER_PROGENITORS_DN	ENGELMANN_CANCER_PROGENITORS_DN		42	0.399043	1.10429	0.327935	1	1	1084	tags=19%, list=8%, signal=21%
FONTAINE_PAPILLARY_THYROID_CARCINOMA_DN	FONTAINE_PAPILLARY_THYROID_CARCINOMA_DN		49	0.321208	1.10303	0.267465	1	1	2774	tags=27%, list=19%, signal=33%
MCCLUNG_DELTA_FOSB_TARGETS_2WK	MCCLUNG_DELTA_FOSB_TARGETS_2WK		38	0.522055	1.10219	0.401639	1	1	2154	tags=42%, list=15%, signal=49%
ZHOU_INFLAMMATORY_RESPONSE_LIVE_DN	ZHOU_INFLAMMATORY_RESPONSE_LIVE_DN		250	0.228807	1.10151	0.238189	1	1	2715	tags=21%, list=19%, signal=25%
REACTOME_ION_CHANNEL_TRANSPORT	REACTOME_ION_CHANNEL_TRANSPORT		37	0.44601	1.10065	0.376494	1	1	4161	tags=57%, list=29%, signal=80%
REACTOME_BILE_ACID_AND_BILE_SALT_METABOLISM	REACTOME_BILE_ACID_AND_BILE_SALT_METABOLISM		16	0.436826	1.10058	0.342324	1	1	1615	tags=25%, list=11%, signal=28%
BOYLAN_MULTIPLE_MYELOMA_C_UP	BOYLAN_MULTIPLE_MYELOMA_C_UP		38	0.323942	1.10012	0.288802	1	1	2256	tags=21%, list=16%, signal=25%
BOSCO_TH1_CYTOTOXIC_MODULE	BOSCO_TH1_CYTOTOXIC_MODULE		52	0.382106	1.09931	0.305927	1	1	1307	tags=25%, list=9%, signal=27%
MCCABE_HOXC6_TARGETS_DN	MCCABE_HOXC6_TARGETS_DN		17	0.461232	1.09908	0.352941	1	1	4376	tags=65%, list=31%, signal=93%
MCBRYAN_PUBERTAL_BREAST_4_5WK_DN	MCBRYAN_PUBERTAL_BREAST_4_5WK_DN		149	0.294352	1.09866	0.369439	1	1	4274	tags=36%, list=30%, signal=51%
TAKEDA_TARGETS_OF_NUP98_HOXA9_FUSION_8D_DN	TAKEDA_TARGETS_OF_NUP98_HOXA9_FUSION_8D_DN		124	0.359819	1.09771	0.340681	1	1	2567	tags=34%, list=18%, signal=41%
AFFAR_YY1_TARGETS_DN	AFFAR_YY1_TARGETS_DN		166	0.336869	1.09743	0.322394	1	1	3070	tags=28%, list=21%, signal=36%
BIOCARTA_ECM_PATHWAY	BIOCARTA_ECM_PATHWAY		22	0.413181	1.0965	0.365949	1	1	3084	tags=36%, list=22%, signal=46%
LIM_MAMMARY_LUMINAL_MATURE_DN	LIM_MAMMARY_LUMINAL_MATURE_DN		85	0.400227	1.09634	0.356031	1	1	2542	tags=40%, list=18%, signal=48%
MARKEY_RB1_CHRONIC_LOF_UP	MARKEY_RB1_CHRONIC_LOF_UP		96	0.316635	1.09587	0.321637	1	1	3677	tags=36%, list=26%, signal=49%
TAYLOR_METHYLATED_IN_ACUTE_LYMPHOBLASTIC_LEUKEMIA	TAYLOR_METHYLATED_IN_ACUTE_LYMPHOBLASTIC_LEUKEMIA		63	0.340752	1.09494	0.309278	1	1	3089	tags=25%, list=22%, signal=32%
VERHAAK_GLIOBLASTOMA_PRONEURAL	VERHAAK_GLIOBLASTOMA_PRONEURAL		156	0.334838	1.09402	0.342308	1	1	4067	tags=40%, list=28%, signal=55%
CHENG_RESPONSE_TO_NICKEL_ACETATE	CHENG_RESPONSE_TO_NICKEL_ACETATE		35	0.309878	1.09326	0.328713	1	1	3190	tags=29%, list=22%, signal=37%
PID_ERBB1_INTERNALIZATION_PATHWAY	PID_ERBB1_INTERNALIZATION_PATHWAY		40	0.400161	1.09306	0.467456	1	1	2929	tags=30%, list=20%, signal=38%
TAKEDA_TARGETS_OF_NUP98_HOXA9_FUSION_10D_UP	TAKEDA_TARGETS_OF_NUP98_HOXA9_FUSION_10D_UP		114	0.397681	1.092	0.353516	1	1	3111	tags=40%, list=22%, signal=51%
ZHANG_RESPONSE_TO_IKK_INHIBITOR_AND_TNF_DN	ZHANG_RESPONSE_TO_IKK_INHIBITOR_AND_TNF_DN		69	0.347165	1.09166	0.4	1	1	3909	tags=39%, list=27%, signal=54%
KUMAR_AUTOPHAGY_NETWORK	KUMAR_AUTOPHAGY_NETWORK		46	0.31042	1.0916	0.314501	1	1	3182	tags=30%, list=22%, signal=39%
RASHI_RESPONSE_TO_IONIZING_RADIATION_6	RASHI_RESPONSE_TO_IONIZING_RADIATION_6		57	0.329968	1.09145	0.335968	1	1	2262	tags=21%, list=16%, signal=25%
KENNY_CTNNB1_TARGETS_UP	KENNY_CTNNB1_TARGETS_UP		39	0.363289	1.09129	0.308765	1	1	4380	tags=46%, list=31%, signal=66%
REACTOME_METABOLISM_OF_STEROID_HORMONES_AND_VITAMINS_A_AND_D	REACTOME_METABOLISM_OF_STEROID_HORMONES_AND_VITAMINS_A_AND_D		18	0.416953	1.09112	0.30303	1	1	864	tags=22%, list=6%, signal=24%
REACTOME_EXTRACELLULAR_MATRIX_ORGANIZATION	REACTOME_EXTRACELLULAR_MATRIX_ORGANIZATION		59	0.455857	1.09088	0.375502	1	1	1211	tags=34%, list=8%, signal=37%
ACEVEDO_LIVER_CANCER_WITH_H3K9ME3_UP	ACEVEDO_LIVER_CANCER_WITH_H3K9ME3_UP		58	0.332687	1.0907	0.321569	1	1	3016	tags=31%, list=21%, signal=39%
PUJANA_BREAST_CANCER_WITH_BRCA1_MUTATED_UP	PUJANA_BREAST_CANCER_WITH_BRCA1_MUTATED_UP		48	0.387557	1.09046	0.379921	1	1	3444	tags=38%, list=24%, signal=49%
PYEON_HPV_POSITIVE_TUMORS_UP	PYEON_HPV_POSITIVE_TUMORS_UP		53	0.398527	1.08976	0.373281	1	1	3228	tags=34%, list=23%, signal=44%
BOYAULT_LIVER_CANCER_SUBCLASS_G23_UP	BOYAULT_LIVER_CANCER_SUBCLASS_G23_UP		40	0.385756	1.08817	0.376782	1	1	3682	tags=45%, list=26%, signal=60%
XU_GH1_EXOGENOUS_TARGETS_UP	XU_GH1_EXOGENOUS_TARGETS_UP		55	0.379059	1.08788	0.366053	1	1	3720	tags=40%, list=26%, signal=54%
REN_ALVEOLAR_RHABDOMYOSARCOMA_UP	REN_ALVEOLAR_RHABDOMYOSARCOMA_UP		77	0.33127	1.08753	0.321357	1	1	3815	tags=43%, list=27%, signal=58%
ZHANG_GATA6_TARGETS_DN	ZHANG_GATA6_TARGETS_DN		47	0.362637	1.0874	0.362205	1	1	1163	tags=17%, list=8%, signal=18%
PLASARI_TGFB1_SIGNALING_VIA_NFIC_10HR_UP	PLASARI_TGFB1_SIGNALING_VIA_NFIC_10HR_UP		41	0.424868	1.08707	0.346899	1	1	3734	tags=46%, list=26%, signal=63%
REACTOME_DEADENYLATION_OF_MRNA	REACTOME_DEADENYLATION_OF_MRNA		17	0.352346	1.08659	0.380952	1	1	4961	tags=47%, list=35%, signal=72%
SENESE_HDAC1_TARGETS_DN	SENESE_HDAC1_TARGETS_DN		188	0.313768	1.08575	0.32882	1	1	2427	tags=25%, list=17%, signal=30%
BACOLOD_RESISTANCE_TO_ALKYLATING_AGENTS_UP	BACOLOD_RESISTANCE_TO_ALKYLATING_AGENTS_UP		17	0.463328	1.08565	0.369732	1	1	1215	tags=24%, list=8%, signal=26%
WOO_LIVER_CANCER_RECURRENCE_UP	WOO_LIVER_CANCER_RECURRENCE_UP		86	0.33262	1.0855	0.330153	1	1	1503	tags=22%, list=11%, signal=25%
GROSS_HYPOXIA_VIA_ELK3_AND_HIF1A_DN	GROSS_HYPOXIA_VIA_ELK3_AND_HIF1A_DN		82	0.303936	1.08511	0.347656	1	1	4650	tags=44%, list=32%, signal=65%
MANTOVANI_NFKB_TARGETS_UP	MANTOVANI_NFKB_TARGETS_UP		30	0.396859	1.08496	0.356863	1	1	4280	tags=53%, list=30%, signal=76%
KEGG_PYRUVATE_METABOLISM	KEGG_PYRUVATE_METABOLISM		34	0.331064	1.08492	0.373967	1	1	2000	tags=15%, list=14%, signal=17%
BIOCARTA_AKT_PATHWAY	BIOCARTA_AKT_PATHWAY		21	0.405134	1.08475	0.393474	1	1	2223	tags=24%, list=16%, signal=28%
BERTUCCI_INVASIVE_CARCINOMA_DUCTAL_VS_LOBULAR_DN	BERTUCCI_INVASIVE_CARCINOMA_DUCTAL_VS_LOBULAR_DN		39	0.430633	1.08453	0.368836	1	1	2905	tags=44%, list=20%, signal=55%
KEGG_APOPTOSIS	KEGG_APOPTOSIS		77	0.329503	1.08439	0.343254	1	1	2396	tags=27%, list=17%, signal=33%
REACTOME_G_ALPHA_S_SIGNALLING_EVENTS	REACTOME_G_ALPHA_S_SIGNALLING_EVENTS		71	0.34011	1.08404	0.307847	1	1	2824	tags=30%, list=20%, signal=37%
WANG_IMMORTALIZED_BY_HOXA9_AND_MEIS1_DN	WANG_IMMORTALIZED_BY_HOXA9_AND_MEIS1_DN		21	0.448588	1.08335	0.363273	1	1	2459	tags=38%, list=17%, signal=46%
HORIUCHI_WTAP_TARGETS_UP	HORIUCHI_WTAP_TARGETS_UP		209	0.344459	1.08329	0.351406	1	1	2244	tags=26%, list=16%, signal=31%
BIOCARTA_PTDINS_PATHWAY	BIOCARTA_PTDINS_PATHWAY		23	0.357912	1.08307	0.372781	1	1	4284	tags=35%, list=30%, signal=50%
SCHAEFFER_PROSTATE_DEVELOPMENT_48HR_UP	SCHAEFFER_PROSTATE_DEVELOPMENT_48HR_UP		334	0.292635	1.08214	0.324752	1	1	1984	tags=23%, list=14%, signal=26%
REACTOME_POST_TRANSLATIONAL_PROTEIN_MODIFICATION	REACTOME_POST_TRANSLATIONAL_PROTEIN_MODIFICATION		133	0.25012	1.08203	0.35119	1	1	1769	tags=16%, list=12%, signal=18%
LASTOWSKA_COAMPLIFIED_WITH_MYCN	LASTOWSKA_COAMPLIFIED_WITH_MYCN		26	0.376965	1.0818	0.385396	1	1	4146	tags=42%, list=29%, signal=59%
MARIADASON_RESPONSE_TO_BUTYRATE_SULINDAC_6	MARIADASON_RESPONSE_TO_BUTYRATE_SULINDAC_6		38	0.329878	1.08151	0.381323	1	1	4147	tags=42%, list=29%, signal=59%
REACTOME_RESOLUTION_OF_AP_SITES_VIA_THE_MULTIPLE_NUCLEOTIDE_PATCH_REPLACEMENT_PATHWAY	REACTOME_RESOLUTION_OF_AP_SITES_VIA_THE_MULTIPLE_NUCLEOTIDE_PATCH_REPLACEMENT_PATHWAY		16	0.342841	1.08134	0.34413	1	1	3217	tags=25%, list=22%, signal=32%
PID_IL23PATHWAY	PID_IL23PATHWAY		15	0.422291	1.07861	0.379048	1	1	2682	tags=33%, list=19%, signal=41%
CAIRO_LIVER_DEVELOPMENT_UP	CAIRO_LIVER_DEVELOPMENT_UP		130	0.282235	1.07813	0.303922	1	1	2827	tags=24%, list=20%, signal=29%
BIOCARTA_ALK_PATHWAY	BIOCARTA_ALK_PATHWAY		30	0.488581	1.07687	0.4	1	1	2079	tags=40%, list=15%, signal=47%
GERHOLD_ADIPOGENESIS_DN	GERHOLD_ADIPOGENESIS_DN		50	0.390361	1.07678	0.397727	1	1	2413	tags=30%, list=17%, signal=36%
GARCIA_TARGETS_OF_FLI1_AND_DAX1_UP	GARCIA_TARGETS_OF_FLI1_AND_DAX1_UP		36	0.340962	1.07629	0.358566	1	1	4267	tags=44%, list=30%, signal=63%
TAVAZOIE_METASTASIS	TAVAZOIE_METASTASIS		57	0.409417	1.07597	0.422619	1	1	2410	tags=35%, list=17%, signal=42%
WINTER_HYPOXIA_DN	WINTER_HYPOXIA_DN		40	0.429557	1.07561	0.384766	1	1	3729	tags=48%, list=26%, signal=64%
YAUCH_HEDGEHOG_SIGNALING_PARACRINE_DN	YAUCH_HEDGEHOG_SIGNALING_PARACRINE_DN		154	0.344603	1.07556	0.377734	1	1	2629	tags=28%, list=18%, signal=34%
KAUFFMANN_DNA_REPAIR_GENES	KAUFFMANN_DNA_REPAIR_GENES		188	0.239124	1.07506	0.330059	1	1	3521	tags=26%, list=25%, signal=34%
STAEGE_EWING_FAMILY_TUMOR	STAEGE_EWING_FAMILY_TUMOR		24	0.462497	1.0749	0.390593	1	1	1342	tags=29%, list=9%, signal=32%
CHEBOTAEV_GR_TARGETS_DN	CHEBOTAEV_GR_TARGETS_DN		91	0.369108	1.07396	0.355641	1	1	3501	tags=43%, list=24%, signal=56%
GAUSSMANN_MLL_AF4_FUSION_TARGETS_C_UP	GAUSSMANN_MLL_AF4_FUSION_TARGETS_C_UP		134	0.338979	1.07394	0.405088	1	1	3180	tags=30%, list=22%, signal=38%
ZWANG_EGF_INTERVAL_DN	ZWANG_EGF_INTERVAL_DN		137	0.267706	1.07367	0.333333	1	1	2495	tags=20%, list=17%, signal=25%
BONOME_OVARIAN_CANCER_SURVIVAL_OPTIMAL_DEBULKING	BONOME_OVARIAN_CANCER_SURVIVAL_OPTIMAL_DEBULKING		155	0.267987	1.07326	0.352577	1	1	2877	tags=25%, list=20%, signal=31%
SCHAEFFER_PROSTATE_DEVELOPMENT_AND_CANCER_BOX4_DN	SCHAEFFER_PROSTATE_DEVELOPMENT_AND_CANCER_BOX4_DN		24	0.418015	1.0728	0.445736	1	1	1929	tags=29%, list=13%, signal=34%
OHGUCHI_LIVER_HNF4A_TARGETS_DN	OHGUCHI_LIVER_HNF4A_TARGETS_DN		73	0.34273	1.07245	0.337917	1	1	3288	tags=36%, list=23%, signal=46%
KEGG_N_GLYCAN_BIOSYNTHESIS	KEGG_N_GLYCAN_BIOSYNTHESIS		41	0.257196	1.07212	0.356557	1	1	1769	tags=15%, list=12%, signal=17%
MEISSNER_NPC_HCP_WITH_H3_UNMETHYLATED	MEISSNER_NPC_HCP_WITH_H3_UNMETHYLATED		319	0.325341	1.072	0.34898	1	1	2990	tags=33%, list=21%, signal=41%
DEURIG_T_CELL_PROLYMPHOCYTIC_LEUKEMIA_DN	DEURIG_T_CELL_PROLYMPHOCYTIC_LEUKEMIA_DN		209	0.306812	1.0718	0.388446	1	1	3639	tags=33%, list=25%, signal=43%
HEIDENBLAD_AMPLICON_12P11_12_UP	HEIDENBLAD_AMPLICON_12P11_12_UP		26	0.351953	1.07175	0.346154	1	1	4872	tags=54%, list=34%, signal=81%
MADAN_DPPA4_TARGETS	MADAN_DPPA4_TARGETS		23	0.386638	1.07174	0.358452	1	1	3442	tags=43%, list=24%, signal=57%
JAZAG_TGFB1_SIGNALING_UP	JAZAG_TGFB1_SIGNALING_UP		81	0.239288	1.07074	0.340164	1	1	3114	tags=26%, list=22%, signal=33%
WORSCHECH_TUMOR_REJECTION_UP	WORSCHECH_TUMOR_REJECTION_UP		26	0.424529	1.0707	0.365422	1	1	1384	tags=35%, list=10%, signal=38%
REACTOME_RECYCLING_PATHWAY_OF_L1	REACTOME_RECYCLING_PATHWAY_OF_L1		24	0.351449	1.07059	0.413174	1	1	2071	tags=21%, list=14%, signal=24%
HERNANDEZ_ABERRANT_MITOSIS_BY_DOCETACEL_2NM_DN	HERNANDEZ_ABERRANT_MITOSIS_BY_DOCETACEL_2NM_DN		18	0.413071	1.07053	0.382643	1	1	1967	tags=33%, list=14%, signal=39%
PID_TCPTP_PATHWAY	PID_TCPTP_PATHWAY		37	0.401325	1.07047	0.413926	1	1	4009	tags=41%, list=28%, signal=56%
LIAN_LIPA_TARGETS_6M	LIAN_LIPA_TARGETS_6M		45	0.422547	1.06926	0.384766	1	1	1107	tags=27%, list=8%, signal=29%
PETRETTO_HEART_MASS_QTL_CIS_UP	PETRETTO_HEART_MASS_QTL_CIS_UP		23	0.340799	1.06874	0.366053	1	1	1577	tags=26%, list=11%, signal=29%
YAGI_AML_WITH_11Q23_REARRANGED	YAGI_AML_WITH_11Q23_REARRANGED		280	0.253098	1.06836	0.359223	1	1	2426	tags=23%, list=17%, signal=27%
MARIADASON_REGULATED_BY_HISTONE_ACETYLATION_UP	MARIADASON_REGULATED_BY_HISTONE_ACETYLATION_UP		60	0.265017	1.0673	0.370849	1	1	2473	tags=23%, list=17%, signal=28%
SABATES_COLORECTAL_ADENOMA_DN	SABATES_COLORECTAL_ADENOMA_DN		155	0.36213	1.06713	0.369287	1	1	3016	tags=39%, list=21%, signal=49%
REACTOME_L1CAM_INTERACTIONS	REACTOME_L1CAM_INTERACTIONS		75	0.386856	1.06641	0.429142	1	1	3462	tags=40%, list=24%, signal=52%
CHUNG_BLISTER_CYTOTOXICITY_DN	CHUNG_BLISTER_CYTOTOXICITY_DN		29	0.36775	1.06639	0.401852	1	1	4461	tags=45%, list=31%, signal=65%
ICHIBA_GRAFT_VERSUS_HOST_DISEASE_D7_UP	ICHIBA_GRAFT_VERSUS_HOST_DISEASE_D7_UP		75	0.430187	1.06592	0.422925	1	1	1920	tags=31%, list=13%, signal=35%
ST_INTERLEUKIN_4_PATHWAY	ST_INTERLEUKIN_4_PATHWAY		19	0.389738	1.06588	0.400771	1	1	2385	tags=21%, list=17%, signal=25%
PID_DELTANP63PATHWAY	PID_DELTANP63PATHWAY		31	0.3974	1.06581	0.375734	1	1	2506	tags=32%, list=18%, signal=39%
ZWANG_EGF_PERSISTENTLY_DN	ZWANG_EGF_PERSISTENTLY_DN		42	0.298188	1.06474	0.351351	1	1	2084	tags=24%, list=15%, signal=28%
CREIGHTON_ENDOCRINE_THERAPY_RESISTANCE_5	CREIGHTON_ENDOCRINE_THERAPY_RESISTANCE_5		351	0.318575	1.0647	0.427711	1	1	2700	tags=25%, list=19%, signal=29%
LABBE_TGFB1_TARGETS_UP	LABBE_TGFB1_TARGETS_UP		75	0.32275	1.06431	0.337687	1	1	2265	tags=27%, list=16%, signal=32%
BOYAULT_LIVER_CANCER_SUBCLASS_G123_UP	BOYAULT_LIVER_CANCER_SUBCLASS_G123_UP		36	0.311974	1.06381	0.339882	1	1	2392	tags=22%, list=17%, signal=27%
ZHANG_TLX_TARGETS_UP	ZHANG_TLX_TARGETS_UP		67	0.442102	1.06325	0.454	1	1	3056	tags=33%, list=21%, signal=42%
CHIANG_LIVER_CANCER_SUBCLASS_POLYSOMY7_DN	CHIANG_LIVER_CANCER_SUBCLASS_POLYSOMY7_DN		16	0.469996	1.0632	0.426295	1	1	2075	tags=31%, list=15%, signal=37%
CHARAFE_BREAST_CANCER_LUMINAL_VS_MESENCHYMAL_DN	CHARAFE_BREAST_CANCER_LUMINAL_VS_MESENCHYMAL_DN		363	0.333539	1.06285	0.380769	1	1	3219	tags=32%, list=22%, signal=40%
PID_P75NTRPATHWAY	PID_P75NTRPATHWAY		60	0.252928	1.06278	0.322772	1	1	4292	tags=38%, list=30%, signal=55%
GRAHAM_CML_DIVIDING_VS_NORMAL_QUIESCENT_DN	GRAHAM_CML_DIVIDING_VS_NORMAL_QUIESCENT_DN		60	0.385493	1.06219	0.372549	1	1	1517	tags=28%, list=11%, signal=32%
CHOW_RASSF1_TARGETS_UP	CHOW_RASSF1_TARGETS_UP		20	0.385142	1.06184	0.411647	1	1	3710	tags=40%, list=26%, signal=54%
VANTVEER_BREAST_CANCER_ESR1_DN	VANTVEER_BREAST_CANCER_ESR1_DN		186	0.26767	1.06161	0.365049	1	1	2545	tags=20%, list=18%, signal=24%
REACTOME_NEGATIVE_REGULATORS_OF_RIG_I_MDA5_SIGNALING	REACTOME_NEGATIVE_REGULATORS_OF_RIG_I_MDA5_SIGNALING		23	0.361702	1.0616	0.382409	1	1	1265	tags=17%, list=9%, signal=19%
BIOCARTA_TGFB_PATHWAY	BIOCARTA_TGFB_PATHWAY		18	0.470789	1.06152	0.447471	1	1	3600	tags=50%, list=25%, signal=67%
MARTORIATI_MDM4_TARGETS_NEUROEPITHELIUM_DN	MARTORIATI_MDM4_TARGETS_NEUROEPITHELIUM_DN		117	0.34768	1.06126	0.397177	1	1	5066	tags=56%, list=35%, signal=87%
WANG_RESPONSE_TO_GSK3_INHIBITOR_SB216763_UP	WANG_RESPONSE_TO_GSK3_INHIBITOR_SB216763_UP		224	0.288092	1.06115	0.372	1	1	4414	tags=38%, list=31%, signal=55%
KEGG_CHEMOKINE_SIGNALING_PATHWAY	KEGG_CHEMOKINE_SIGNALING_PATHWAY		129	0.320657	1.06077	0.393939	1	1	2433	tags=24%, list=17%, signal=29%
CUI_TCF21_TARGETS_UP	CUI_TCF21_TARGETS_UP		32	0.464523	1.06021	0.416031	1	1	2719	tags=47%, list=19%, signal=58%
TIEN_INTESTINE_PROBIOTICS_2HR_DN	TIEN_INTESTINE_PROBIOTICS_2HR_DN		70	0.348927	1.0601	0.447059	1	1	2889	tags=23%, list=20%, signal=28%
MASSARWEH_TAMOXIFEN_RESISTANCE_UP	MASSARWEH_TAMOXIFEN_RESISTANCE_UP		418	0.316485	1.05952	0.426587	1	1	2951	tags=26%, list=21%, signal=32%
SIG_REGULATION_OF_THE_ACTIN_CYTOSKELETON_BY_RHO_GTPASES	SIG_REGULATION_OF_THE_ACTIN_CYTOSKELETON_BY_RHO_GTPASES		31	0.36984	1.05946	0.387524	1	1	3832	tags=39%, list=27%, signal=53%
HOEBEKE_LYMPHOID_STEM_CELL_UP	HOEBEKE_LYMPHOID_STEM_CELL_UP		68	0.330246	1.05937	0.402344	1	1	4229	tags=43%, list=30%, signal=60%
FIGUEROA_AML_METHYLATION_CLUSTER_4_UP	FIGUEROA_AML_METHYLATION_CLUSTER_4_UP		77	0.274205	1.05869	0.353635	1	1	3776	tags=31%, list=26%, signal=42%
MASSARWEH_TAMOXIFEN_RESISTANCE_DN	MASSARWEH_TAMOXIFEN_RESISTANCE_DN		171	0.31094	1.05851	0.384929	1	1	3726	tags=36%, list=26%, signal=48%
ZHU_CMV_8_HR_DN	ZHU_CMV_8_HR_DN		38	0.384736	1.0585	0.409091	1	1	4319	tags=42%, list=30%, signal=60%
MCMURRAY_TP53_HRAS_COOPERATION_RESPONSE_DN	MCMURRAY_TP53_HRAS_COOPERATION_RESPONSE_DN		55	0.326586	1.0583	0.355513	1	1	2473	tags=31%, list=17%, signal=37%
BARRIER_CANCER_RELAPSE_NORMAL_SAMPLE_UP	BARRIER_CANCER_RELAPSE_NORMAL_SAMPLE_UP		18	0.332976	1.05812	0.378431	1	1	3566	tags=33%, list=25%, signal=44%
PID_IL1PATHWAY	PID_IL1PATHWAY		30	0.399584	1.05761	0.418651	1	1	2108	tags=27%, list=15%, signal=31%
DUTERTRE_ESTRADIOL_RESPONSE_6HR_UP	DUTERTRE_ESTRADIOL_RESPONSE_6HR_UP		182	0.266789	1.05748	0.340304	1	1	2546	tags=23%, list=18%, signal=27%
TURASHVILI_BREAST_LOBULAR_CARCINOMA_VS_LOBULAR_NORMAL_UP	TURASHVILI_BREAST_LOBULAR_CARCINOMA_VS_LOBULAR_NORMAL_UP		60	0.35092	1.05709	0.382937	1	1	1978	tags=23%, list=14%, signal=27%
CHARAFE_BREAST_CANCER_BASAL_VS_MESENCHYMAL_DN	CHARAFE_BREAST_CANCER_BASAL_VS_MESENCHYMAL_DN		39	0.332648	1.05602	0.401623	1	1	1880	tags=21%, list=13%, signal=24%
BERTUCCI_MEDULLARY_VS_DUCTAL_BREAST_CANCER_DN	BERTUCCI_MEDULLARY_VS_DUCTAL_BREAST_CANCER_DN		119	0.366887	1.05543	0.420432	1	1	3881	tags=44%, list=27%, signal=59%
PEDERSEN_METASTASIS_BY_ERBB2_ISOFORM_4	PEDERSEN_METASTASIS_BY_ERBB2_ISOFORM_4		70	0.330725	1.05543	0.382178	1	1	2475	tags=27%, list=17%, signal=33%
BIOCARTA_EDG1_PATHWAY	BIOCARTA_EDG1_PATHWAY		24	0.414388	1.05516	0.456349	1	1	4771	tags=58%, list=33%, signal=87%
ACEVEDO_LIVER_CANCER_WITH_H3K27ME3_UP	ACEVEDO_LIVER_CANCER_WITH_H3K27ME3_UP		127	0.363949	1.05488	0.421371	1	1	3433	tags=39%, list=24%, signal=51%
SERVITJA_ISLET_HNF1A_TARGETS_UP	SERVITJA_ISLET_HNF1A_TARGETS_UP		137	0.355406	1.0542	0.410058	1	1	2261	tags=31%, list=16%, signal=36%
BIOCARTA_PML_PATHWAY	BIOCARTA_PML_PATHWAY		15	0.423586	1.05419	0.426295	1	1	1754	tags=33%, list=12%, signal=38%
REACTOME_INTEGRIN_CELL_SURFACE_INTERACTIONS	REACTOME_INTEGRIN_CELL_SURFACE_INTERACTIONS		59	0.43141	1.0541	0.425447	1	1	4286	tags=54%, list=30%, signal=77%
GAURNIER_PSMD4_TARGETS	GAURNIER_PSMD4_TARGETS		22	0.528246	1.05387	0.44685	1	1	2160	tags=45%, list=15%, signal=53%
SHETH_LIVER_CANCER_VS_TXNIP_LOSS_PAM5	SHETH_LIVER_CANCER_VS_TXNIP_LOSS_PAM5		57	0.324513	1.05366	0.356	1	1	2877	tags=25%, list=20%, signal=31%
MYLLYKANGAS_AMPLIFICATION_HOT_SPOT_17	MYLLYKANGAS_AMPLIFICATION_HOT_SPOT_17		16	0.411604	1.05274	0.433663	1	1	880	tags=13%, list=6%, signal=13%
GRADE_COLON_CANCER_DN	GRADE_COLON_CANCER_DN		22	0.375218	1.05266	0.411765	1	1	2985	tags=27%, list=21%, signal=34%
KIM_ALL_DISORDERS_CALB1_CORR_DN	KIM_ALL_DISORDERS_CALB1_CORR_DN		19	0.438605	1.05256	0.423228	1	1	440	tags=21%, list=3%, signal=22%
BOYLAN_MULTIPLE_MYELOMA_C_DN	BOYLAN_MULTIPLE_MYELOMA_C_DN		43	0.35016	1.05177	0.386408	1	1	2389	tags=30%, list=17%, signal=36%
CHANG_IMMORTALIZED_BY_HPV31_UP	CHANG_IMMORTALIZED_BY_HPV31_UP		54	0.367921	1.05174	0.418605	1	1	1949	tags=20%, list=14%, signal=23%
LEE_NEURAL_CREST_STEM_CELL_UP	LEE_NEURAL_CREST_STEM_CELL_UP		108	0.341409	1.05143	0.36673	1	1	4419	tags=48%, list=31%, signal=69%
WATANABE_RECTAL_CANCER_RADIOTHERAPY_RESPONSIVE_DN	WATANABE_RECTAL_CANCER_RADIOTHERAPY_RESPONSIVE_DN		80	0.297116	1.05143	0.383234	1	1	2215	tags=20%, list=15%, signal=24%
BIOCARTA_LONGEVITY_PATHWAY	BIOCARTA_LONGEVITY_PATHWAY		15	0.403317	1.05073	0.379648	1	1	2385	tags=33%, list=17%, signal=40%
LOPES_METHYLATED_IN_COLON_CANCER_UP	LOPES_METHYLATED_IN_COLON_CANCER_UP		15	0.426855	1.05034	0.377682	1	1	3638	tags=47%, list=25%, signal=63%
LI_WILMS_TUMOR_VS_FETAL_KIDNEY_1_UP	LI_WILMS_TUMOR_VS_FETAL_KIDNEY_1_UP		146	0.33281	1.05015	0.423529	1	1	2574	tags=29%, list=18%, signal=36%
REACTOME_DEVELOPMENTAL_BIOLOGY	REACTOME_DEVELOPMENTAL_BIOLOGY		306	0.313689	1.04974	0.407843	1	1	4050	tags=37%, list=28%, signal=51%
VERHAAK_GLIOBLASTOMA_CLASSICAL	VERHAAK_GLIOBLASTOMA_CLASSICAL		160	0.27569	1.04962	0.375486	1	1	2618	tags=24%, list=18%, signal=29%
SMID_BREAST_CANCER_NORMAL_LIKE_UP	SMID_BREAST_CANCER_NORMAL_LIKE_UP		290	0.381268	1.04854	0.417822	1	1	2526	tags=34%, list=18%, signal=41%
TSENG_IRS1_TARGETS_DN	TSENG_IRS1_TARGETS_DN		108	0.322386	1.04767	0.402751	1	1	2468	tags=28%, list=17%, signal=33%
KEGG_NOTCH_SIGNALING_PATHWAY	KEGG_NOTCH_SIGNALING_PATHWAY		39	0.348227	1.04735	0.428	1	1	3525	tags=36%, list=25%, signal=48%
ZHAN_MULTIPLE_MYELOMA_LB_UP	ZHAN_MULTIPLE_MYELOMA_LB_UP		34	0.358022	1.04734	0.392857	1	1	3700	tags=38%, list=26%, signal=51%
SCHUETZ_BREAST_CANCER_DUCTAL_INVASIVE_UP	SCHUETZ_BREAST_CANCER_DUCTAL_INVASIVE_UP		261	0.404772	1.047	0.441634	1	1	2623	tags=38%, list=18%, signal=45%
MULLIGHAN_MLL_SIGNATURE_1_DN	MULLIGHAN_MLL_SIGNATURE_1_DN		168	0.278892	1.04656	0.382937	1	1	3525	tags=35%, list=25%, signal=45%
CHEN_LVAD_SUPPORT_OF_FAILING_HEART_DN	CHEN_LVAD_SUPPORT_OF_FAILING_HEART_DN		31	0.381684	1.04601	0.398844	1	1	2342	tags=32%, list=16%, signal=38%
MIYAGAWA_TARGETS_OF_EWSR1_ETS_FUSIONS_DN	MIYAGAWA_TARGETS_OF_EWSR1_ETS_FUSIONS_DN		158	0.358112	1.04526	0.429412	1	1	2602	tags=31%, list=18%, signal=37%
CROONQUIST_NRAS_SIGNALING_UP	CROONQUIST_NRAS_SIGNALING_UP		24	0.399025	1.04525	0.40239	1	1	1472	tags=25%, list=10%, signal=28%
GAZIN_EPIGENETIC_SILENCING_BY_KRAS	GAZIN_EPIGENETIC_SILENCING_BY_KRAS		20	0.418362	1.04518	0.472656	1	1	2751	tags=30%, list=19%, signal=37%
JOSEPH_RESPONSE_TO_SODIUM_BUTYRATE_DN	JOSEPH_RESPONSE_TO_SODIUM_BUTYRATE_DN		43	0.388052	1.04514	0.429126	1	1	4155	tags=37%, list=29%, signal=52%
ACEVEDO_METHYLATED_IN_LIVER_CANCER_DN	ACEVEDO_METHYLATED_IN_LIVER_CANCER_DN		403	0.277486	1.0451	0.386588	1	1	3216	tags=28%, list=22%, signal=35%
SCHAEFFER_PROSTATE_DEVELOPMENT_48HR_DN	SCHAEFFER_PROSTATE_DEVELOPMENT_48HR_DN		331	0.316246	1.04427	0.410256	1	1	3369	tags=35%, list=24%, signal=45%
MORI_SMALL_PRE_BII_LYMPHOCYTE_UP	MORI_SMALL_PRE_BII_LYMPHOCYTE_UP		70	0.280482	1.04391	0.371769	1	1	2736	tags=30%, list=19%, signal=37%
REACTOME_BASE_EXCISION_REPAIR	REACTOME_BASE_EXCISION_REPAIR		18	0.329812	1.04287	0.394118	1	1	5840	tags=50%, list=41%, signal=84%
ROSS_AML_WITH_MLL_FUSIONS	ROSS_AML_WITH_MLL_FUSIONS		55	0.31678	1.04276	0.403579	1	1	3081	tags=29%, list=22%, signal=37%
REACTOME_MEIOTIC_RECOMBINATION	REACTOME_MEIOTIC_RECOMBINATION		28	0.36016	1.04263	0.418146	1	1	3573	tags=39%, list=25%, signal=52%
HADDAD_T_LYMPHOCYTE_AND_NK_PROGENITOR_DN	HADDAD_T_LYMPHOCYTE_AND_NK_PROGENITOR_DN		37	0.386911	1.04227	0.393822	1	1	2982	tags=41%, list=21%, signal=51%
REACTOME_KERATAN_SULFATE_KERATIN_METABOLISM	REACTOME_KERATAN_SULFATE_KERATIN_METABOLISM		27	0.394949	1.04217	0.449416	1	1	1982	tags=30%, list=14%, signal=34%
REACTOME_NUCLEAR_EVENTS_KINASE_AND_TRANSCRIPTION_FACTOR_ACTIVATION	REACTOME_NUCLEAR_EVENTS_KINASE_AND_TRANSCRIPTION_FACTOR_ACTIVATION		23	0.384073	1.0418	0.431818	1	1	2071	tags=30%, list=14%, signal=36%
TOMLINS_PROSTATE_CANCER_DN	TOMLINS_PROSTATE_CANCER_DN		35	0.412036	1.04067	0.430528	1	1	3651	tags=40%, list=26%, signal=54%
BOYAULT_LIVER_CANCER_SUBCLASS_G6_DN	BOYAULT_LIVER_CANCER_SUBCLASS_G6_DN		17	0.407696	1.04061	0.428571	1	1	2594	tags=35%, list=18%, signal=43%
LABBE_TGFB1_TARGETS_DN	LABBE_TGFB1_TARGETS_DN		66	0.305884	1.04002	0.372401	1	1	1195	tags=20%, list=8%, signal=21%
KIM_GLIS2_TARGETS_UP	KIM_GLIS2_TARGETS_UP		63	0.501154	1.03985	0.446	1	1	2768	tags=44%, list=19%, signal=55%
CUI_TCF21_TARGETS_DN	CUI_TCF21_TARGETS_DN		22	0.459738	1.03958	0.448743	1	1	2466	tags=50%, list=17%, signal=60%
STEARMAN_TUMOR_FIELD_EFFECT_UP	STEARMAN_TUMOR_FIELD_EFFECT_UP		27	0.375529	1.03957	0.397177	1	1	1161	tags=19%, list=8%, signal=20%
TAKEDA_TARGETS_OF_NUP98_HOXA9_FUSION_8D_UP	TAKEDA_TARGETS_OF_NUP98_HOXA9_FUSION_8D_UP		93	0.359072	1.03924	0.412429	1	1	3347	tags=39%, list=23%, signal=50%
POTTI_TOPOTECAN_SENSITIVITY	POTTI_TOPOTECAN_SENSITIVITY		102	0.331587	1.03899	0.420233	1	1	2403	tags=28%, list=17%, signal=34%
WENDT_COHESIN_TARGETS_UP	WENDT_COHESIN_TARGETS_UP		25	0.425307	1.03889	0.48622	1	1	1732	tags=28%, list=12%, signal=32%
POTTI_DOCETAXEL_SENSITIVITY	POTTI_DOCETAXEL_SENSITIVITY		38	0.231909	1.03871	0.398453	1	1	4425	tags=37%, list=31%, signal=53%
JAEGER_METASTASIS_UP	JAEGER_METASTASIS_UP		32	0.385573	1.03836	0.418738	1	1	2982	tags=34%, list=21%, signal=43%
FIGUEROA_AML_METHYLATION_CLUSTER_5_DN	FIGUEROA_AML_METHYLATION_CLUSTER_5_DN		23	0.384993	1.0383	0.409465	1	1	2468	tags=30%, list=17%, signal=37%
RODWELL_AGING_KIDNEY_NO_BLOOD_UP	RODWELL_AGING_KIDNEY_NO_BLOOD_UP		159	0.339986	1.03803	0.401923	1	1	2257	tags=28%, list=16%, signal=32%
REACTOME_ACTIVATION_OF_THE_PRE_REPLICATIVE_COMPLEX	REACTOME_ACTIVATION_OF_THE_PRE_REPLICATIVE_COMPLEX		22	0.482119	1.03798	0.459883	1	1	3290	tags=50%, list=23%, signal=65%
FIGUEROA_AML_METHYLATION_CLUSTER_6_UP	FIGUEROA_AML_METHYLATION_CLUSTER_6_UP		96	0.290017	1.03753	0.409091	1	1	3692	tags=33%, list=26%, signal=45%
DEMAGALHAES_AGING_UP	DEMAGALHAES_AGING_UP		42	0.406847	1.03739	0.412668	1	1	1859	tags=26%, list=13%, signal=30%
PID_IL8CXCR2_PATHWAY	PID_IL8CXCR2_PATHWAY		31	0.353398	1.0372	0.429961	1	1	2423	tags=26%, list=17%, signal=31%
SCHUETZ_BREAST_CANCER_DUCTAL_INVASIVE_DN	SCHUETZ_BREAST_CANCER_DUCTAL_INVASIVE_DN		63	0.343084	1.03682	0.414634	1	1	2553	tags=30%, list=18%, signal=37%
PEDERSEN_TARGETS_OF_611CTF_ISOFORM_OF_ERBB2	PEDERSEN_TARGETS_OF_611CTF_ISOFORM_OF_ERBB2		52	0.372564	1.03519	0.427435	1	1	2276	tags=27%, list=16%, signal=32%
PID_ECADHERIN_STABILIZATION_PATHWAY	PID_ECADHERIN_STABILIZATION_PATHWAY		34	0.40095	1.03514	0.455253	1	1	3763	tags=38%, list=26%, signal=52%
YORDY_RECIPROCAL_REGULATION_BY_ETS1_AND_SP100_DN	YORDY_RECIPROCAL_REGULATION_BY_ETS1_AND_SP100_DN		56	0.344498	1.03213	0.411178	1	1	1854	tags=27%, list=13%, signal=31%
LINDSTEDT_DENDRITIC_CELL_MATURATION_C	LINDSTEDT_DENDRITIC_CELL_MATURATION_C		55	0.278292	1.03182	0.407045	1	1	2041	tags=25%, list=14%, signal=30%
REACTOME_MEMBRANE_TRAFFICKING	REACTOME_MEMBRANE_TRAFFICKING		101	0.221155	1.03173	0.417178	1	1	1910	tags=13%, list=13%, signal=15%
REACTOME_MYOGENESIS	REACTOME_MYOGENESIS		18	0.443677	1.03133	0.499002	1	1	2618	tags=33%, list=18%, signal=41%
TURASHVILI_BREAST_LOBULAR_CARCINOMA_VS_DUCTAL_NORMAL_DN	TURASHVILI_BREAST_LOBULAR_CARCINOMA_VS_DUCTAL_NORMAL_DN		57	0.356698	1.03126	0.412109	1	1	2919	tags=33%, list=20%, signal=42%
LABBE_TARGETS_OF_TGFB1_AND_WNT3A_UP	LABBE_TARGETS_OF_TGFB1_AND_WNT3A_UP		83	0.280494	1.03095	0.392857	1	1	3801	tags=36%, list=27%, signal=49%
GENTILE_UV_RESPONSE_CLUSTER_D1	GENTILE_UV_RESPONSE_CLUSTER_D1		16	0.442708	1.03063	0.476008	1	1	3436	tags=50%, list=24%, signal=66%
GINESTIER_BREAST_CANCER_ZNF217_AMPLIFIED_UP	GINESTIER_BREAST_CANCER_ZNF217_AMPLIFIED_UP		61	0.398727	1.02961	0.493878	1	1	4045	tags=39%, list=28%, signal=55%
DELACROIX_RAR_TARGETS_UP	DELACROIX_RAR_TARGETS_UP		36	0.390692	1.02959	0.448276	1	1	1577	tags=31%, list=11%, signal=34%
RICKMAN_HEAD_AND_NECK_CANCER_F	RICKMAN_HEAD_AND_NECK_CANCER_F		34	0.384392	1.02957	0.426357	1	1	1505	tags=24%, list=11%, signal=26%
BROWNE_INTERFERON_RESPONSIVE_GENES	BROWNE_INTERFERON_RESPONSIVE_GENES		48	0.443013	1.02931	0.450292	1	1	3344	tags=44%, list=23%, signal=57%
KEGG_MISMATCH_REPAIR	KEGG_MISMATCH_REPAIR		20	0.365791	1.02903	0.448637	1	1	5815	tags=70%, list=41%, signal=118%
PID_FASPATHWAY	PID_FASPATHWAY		36	0.388109	1.02886	0.45	1	1	2683	tags=33%, list=19%, signal=41%
HOFMANN_MYELODYSPLASTIC_SYNDROM_RISK_DN	HOFMANN_MYELODYSPLASTIC_SYNDROM_RISK_DN		15	0.376076	1.02824	0.414538	1	1	3534	tags=33%, list=25%, signal=44%
ACEVEDO_NORMAL_TISSUE_ADJACENT_TO_LIVER_TUMOR_UP	ACEVEDO_NORMAL_TISSUE_ADJACENT_TO_LIVER_TUMOR_UP		120	0.233543	1.02814	0.379921	1	1	1655	tags=14%, list=12%, signal=16%
ROPERO_HDAC2_TARGETS	ROPERO_HDAC2_TARGETS		72	0.269616	1.02812	0.38403	1	1	4264	tags=35%, list=30%, signal=49%
FERREIRA_EWINGS_SARCOMA_UNSTABLE_VS_STABLE_UP	FERREIRA_EWINGS_SARCOMA_UNSTABLE_VS_STABLE_UP		126	0.358809	1.02805	0.440079	1	1	2620	tags=25%, list=18%, signal=30%
GU_PDEF_TARGETS_UP	GU_PDEF_TARGETS_UP		60	0.391389	1.02803	0.44636	1	1	3107	tags=38%, list=22%, signal=49%
BROWNE_HCMV_INFECTION_8HR_DN	BROWNE_HCMV_INFECTION_8HR_DN		30	0.337091	1.02802	0.411881	1	1	1217	tags=20%, list=9%, signal=22%
HAHTOLA_MYCOSIS_FUNGOIDES_CD4_DN	HAHTOLA_MYCOSIS_FUNGOIDES_CD4_DN		101	0.266645	1.02781	0.466801	1	1	2888	tags=25%, list=20%, signal=31%
HESS_TARGETS_OF_HOXA9_AND_MEIS1_DN	HESS_TARGETS_OF_HOXA9_AND_MEIS1_DN		60	0.37051	1.02768	0.437743	1	1	1734	tags=30%, list=12%, signal=34%
KEGG_CYTOSOLIC_DNA_SENSING_PATHWAY	KEGG_CYTOSOLIC_DNA_SENSING_PATHWAY		32	0.342666	1.02758	0.424125	1	1	2447	tags=28%, list=17%, signal=34%
ACEVEDO_LIVER_CANCER_WITH_H3K9ME3_DN	ACEVEDO_LIVER_CANCER_WITH_H3K9ME3_DN		46	0.358422	1.02755	0.410359	1	1	3820	tags=30%, list=27%, signal=41%
KEGG_BETA_ALANINE_METABOLISM	KEGG_BETA_ALANINE_METABOLISM		20	0.347901	1.02738	0.417339	1	1	1150	tags=20%, list=8%, signal=22%
LEIN_CEREBELLUM_MARKERS	LEIN_CEREBELLUM_MARKERS		59	0.365615	1.02733	0.45491	1	1	853	tags=17%, list=6%, signal=18%
PID_CXCR3PATHWAY	PID_CXCR3PATHWAY		39	0.367968	1.02679	0.442913	1	1	2929	tags=26%, list=20%, signal=32%
YAGI_AML_WITH_T_9_11_TRANSLOCATION	YAGI_AML_WITH_T_9_11_TRANSLOCATION		92	0.268338	1.02665	0.424125	1	1	3533	tags=26%, list=25%, signal=34%
KIM_WT1_TARGETS_12HR_DN	KIM_WT1_TARGETS_12HR_DN		165	0.247003	1.02662	0.407266	1	1	2846	tags=26%, list=20%, signal=32%
REACTOME_NUCLEOTIDE_BINDING_DOMAIN_LEUCINE_RICH_REPEAT_CONTAINING_RECEPTOR_NLR_SIGNALING_PATHWAYS	REACTOME_NUCLEOTIDE_BINDING_DOMAIN_LEUCINE_RICH_REPEAT_CONTAINING_RECEPTOR_NLR_SIGNALING_PATHWAYS		34	0.375557	1.02648	0.452242	1	1	3489	tags=38%, list=24%, signal=50%
MILI_PSEUDOPODIA	MILI_PSEUDOPODIA		33	0.4016	1.0262	0.46493	1	1	4134	tags=42%, list=29%, signal=60%
AZARE_NEOPLASTIC_TRANSFORMATION_BY_STAT3_DN	AZARE_NEOPLASTIC_TRANSFORMATION_BY_STAT3_DN		86	0.360744	1.02609	0.438492	1	1	2403	tags=29%, list=17%, signal=35%
TAKEDA_TARGETS_OF_NUP98_HOXA9_FUSION_3D_DN	TAKEDA_TARGETS_OF_NUP98_HOXA9_FUSION_3D_DN		17	0.446701	1.02588	0.44246	1	1	1486	tags=35%, list=10%, signal=39%
KIM_GASTRIC_CANCER_CHEMOSENSITIVITY	KIM_GASTRIC_CANCER_CHEMOSENSITIVITY		68	0.280114	1.02577	0.425403	1	1	3014	tags=24%, list=21%, signal=30%
PID_BCR_5PATHWAY	PID_BCR_5PATHWAY		56	0.34131	1.02545	0.46124	1	1	2851	tags=39%, list=20%, signal=49%
VART_KSHV_INFECTION_ANGIOGENIC_MARKERS_UP	VART_KSHV_INFECTION_ANGIOGENIC_MARKERS_UP		128	0.362322	1.02538	0.415663	1	1	2426	tags=37%, list=17%, signal=44%
REACTOME_SIGNALING_BY_FGFR1_MUTANTS	REACTOME_SIGNALING_BY_FGFR1_MUTANTS		19	0.427286	1.02518	0.482	1	1	4814	tags=63%, list=34%, signal=95%
HOOI_ST7_TARGETS_UP	HOOI_ST7_TARGETS_UP		58	0.332362	1.02512	0.434783	1	1	3124	tags=34%, list=22%, signal=44%
BROWNE_HCMV_INFECTION_6HR_DN	BROWNE_HCMV_INFECTION_6HR_DN		119	0.329793	1.02433	0.468687	1	1	3118	tags=31%, list=22%, signal=39%
SHEPARD_BMYB_MORPHOLINO_DN	SHEPARD_BMYB_MORPHOLINO_DN		148	0.325114	1.02424	0.400402	1	1	2801	tags=32%, list=20%, signal=40%
COLINA_TARGETS_OF_4EBP1_AND_4EBP2	COLINA_TARGETS_OF_4EBP1_AND_4EBP2		291	0.297432	1.02416	0.431138	1	1	1649	tags=18%, list=12%, signal=20%
BERENJENO_TRANSFORMED_BY_RHOA_FOREVER_DN	BERENJENO_TRANSFORMED_BY_RHOA_FOREVER_DN		23	0.408061	1.0241	0.461538	1	1	2723	tags=39%, list=19%, signal=48%
SASAI_RESISTANCE_TO_NEOPLASTIC_TRANSFROMATION	SASAI_RESISTANCE_TO_NEOPLASTIC_TRANSFROMATION		46	0.394474	1.02378	0.462998	1	1	2413	tags=37%, list=17%, signal=44%
HUANG_GATA2_TARGETS_DN	HUANG_GATA2_TARGETS_DN		64	0.267724	1.02366	0.452381	1	1	3280	tags=28%, list=23%, signal=36%
KIM_MYCN_AMPLIFICATION_TARGETS_DN	KIM_MYCN_AMPLIFICATION_TARGETS_DN		74	0.359431	1.02358	0.462891	1	1	3930	tags=46%, list=27%, signal=63%
PID_CERAMIDE_PATHWAY	PID_CERAMIDE_PATHWAY		47	0.260076	1.02331	0.415479	1	1	3545	tags=34%, list=25%, signal=45%
HORTON_SREBF_TARGETS	HORTON_SREBF_TARGETS		22	0.417619	1.02316	0.451219	1	1	3159	tags=41%, list=22%, signal=52%
HIRSCH_CELLULAR_TRANSFORMATION_SIGNATURE_DN	HIRSCH_CELLULAR_TRANSFORMATION_SIGNATURE_DN		75	0.286644	1.02306	0.433781	1	1	1926	tags=19%, list=13%, signal=21%
BOSCO_EPITHELIAL_DIFFERENTIATION_MODULE	BOSCO_EPITHELIAL_DIFFERENTIATION_MODULE		21	0.395031	1.02282	0.440476	1	1	1172	tags=29%, list=8%, signal=31%
DURAND_STROMA_MAX_UP	DURAND_STROMA_MAX_UP		224	0.329673	1.02257	0.42885	1	1	2701	tags=31%, list=19%, signal=38%
REACTOME_NEPHRIN_INTERACTIONS	REACTOME_NEPHRIN_INTERACTIONS		16	0.492548	1.02238	0.516699	1	1	4339	tags=44%, list=30%, signal=63%
REACTOME_A_TETRASACCHARIDE_LINKER_SEQUENCE_IS_REQUIRED_FOR_GAG_SYNTHESIS	REACTOME_A_TETRASACCHARIDE_LINKER_SEQUENCE_IS_REQUIRED_FOR_GAG_SYNTHESIS		19	0.387305	1.02115	0.419417	1	1	4376	tags=37%, list=31%, signal=53%
REACTOME_SIGNALING_BY_FGFR1_FUSION_MUTANTS	REACTOME_SIGNALING_BY_FGFR1_FUSION_MUTANTS		15	0.426439	1.02065	0.513026	1	1	4814	tags=60%, list=34%, signal=90%
HOQUE_METHYLATED_IN_CANCER	HOQUE_METHYLATED_IN_CANCER		36	0.343472	1.02046	0.398077	1	1	3600	tags=39%, list=25%, signal=52%
TSENG_ADIPOGENIC_POTENTIAL_DN	TSENG_ADIPOGENIC_POTENTIAL_DN		40	0.366601	1.02043	0.433526	1	1	1478	tags=25%, list=10%, signal=28%
RIZ_ERYTHROID_DIFFERENTIATION_CCNE1	RIZ_ERYTHROID_DIFFERENTIATION_CCNE1		33	0.313621	1.02025	0.394422	1	1	4129	tags=45%, list=29%, signal=64%
LIN_MELANOMA_COPY_NUMBER_UP	LIN_MELANOMA_COPY_NUMBER_UP		49	0.272743	1.0202	0.474308	1	1	2043	tags=16%, list=14%, signal=19%
REACTOME_RNA_POL_III_TRANSCRIPTION_INITIATION_FROM_TYPE_3_PROMOTER	REACTOME_RNA_POL_III_TRANSCRIPTION_INITIATION_FROM_TYPE_3_PROMOTER		23	0.298428	1.01959	0.432927	1	1	3090	tags=22%, list=22%, signal=28%
RODRIGUES_THYROID_CARCINOMA_DN	RODRIGUES_THYROID_CARCINOMA_DN		51	0.414476	1.01908	0.478599	1	1	2054	tags=31%, list=14%, signal=37%
KEGG_TOLL_LIKE_RECEPTOR_SIGNALING_PATHWAY	KEGG_TOLL_LIKE_RECEPTOR_SIGNALING_PATHWAY		70	0.376422	1.01899	0.456175	1	1	2851	tags=34%, list=20%, signal=43%
BIOCARTA_PTEN_PATHWAY	BIOCARTA_PTEN_PATHWAY		17	0.383721	1.01882	0.461089	1	1	2385	tags=29%, list=17%, signal=35%
BROWNE_HCMV_INFECTION_18HR_DN	BROWNE_HCMV_INFECTION_18HR_DN		136	0.303478	1.01881	0.418468	1	1	1442	tags=19%, list=10%, signal=21%
TIEN_INTESTINE_PROBIOTICS_6HR_DN	TIEN_INTESTINE_PROBIOTICS_6HR_DN		137	0.212499	1.01847	0.424901	1	1	2882	tags=18%, list=20%, signal=23%
BOYLAN_MULTIPLE_MYELOMA_C_D_DN	BOYLAN_MULTIPLE_MYELOMA_C_D_DN		157	0.295835	1.01745	0.431373	1	1	3723	tags=43%, list=26%, signal=57%
REACTOME_RECRUITMENT_OF_MITOTIC_CENTROSOME_PROTEINS_AND_COMPLEXES	REACTOME_RECRUITMENT_OF_MITOTIC_CENTROSOME_PROTEINS_AND_COMPLEXES		52	0.282089	1.01707	0.427403	1	1	4650	tags=38%, list=32%, signal=57%
REACTOME_IL_RECEPTOR_SHC_SIGNALING	REACTOME_IL_RECEPTOR_SHC_SIGNALING		19	0.387919	1.01704	0.436853	1	1	2882	tags=32%, list=20%, signal=39%
ODONNELL_TARGETS_OF_MYC_AND_TFRC_UP	ODONNELL_TARGETS_OF_MYC_AND_TFRC_UP		52	0.364768	1.01574	0.44358	1	1	2596	tags=27%, list=18%, signal=33%
IWANAGA_CARCINOGENESIS_BY_KRAS_PTEN_UP	IWANAGA_CARCINOGENESIS_BY_KRAS_PTEN_UP		120	0.280632	1.01492	0.445098	1	1	3067	tags=27%, list=21%, signal=34%
WILLIAMS_ESR2_TARGETS_UP	WILLIAMS_ESR2_TARGETS_UP		21	0.321518	1.01427	0.422265	1	1	2128	tags=29%, list=15%, signal=34%
RAO_BOUND_BY_SALL4	RAO_BOUND_BY_SALL4		154	0.292624	1.01414	0.470356	1	1	3544	tags=31%, list=25%, signal=40%
HOSHIDA_LIVER_CANCER_SUBCLASS_S2	HOSHIDA_LIVER_CANCER_SUBCLASS_S2		103	0.277637	1.01391	0.441296	1	1	2788	tags=23%, list=19%, signal=29%
SANA_TNF_SIGNALING_DN	SANA_TNF_SIGNALING_DN		71	0.364654	1.01355	0.458498	1	1	2593	tags=35%, list=18%, signal=43%
JAATINEN_HEMATOPOIETIC_STEM_CELL_UP	JAATINEN_HEMATOPOIETIC_STEM_CELL_UP		220	0.287733	1.01342	0.443359	1	1	2872	tags=26%, list=20%, signal=32%
DAVICIONI_PAX_FOXO1_SIGNATURE_IN_ARMS_UP	DAVICIONI_PAX_FOXO1_SIGNATURE_IN_ARMS_UP		42	0.324044	1.0133	0.437255	1	1	3439	tags=45%, list=24%, signal=59%
LIAN_LIPA_TARGETS_3M	LIAN_LIPA_TARGETS_3M		36	0.426644	1.01312	0.459566	1	1	728	tags=25%, list=5%, signal=26%
REACTOME_RAS_ACTIVATION_UOPN_CA2_INFUX_THROUGH_NMDA_RECEPTOR	REACTOME_RAS_ACTIVATION_UOPN_CA2_INFUX_THROUGH_NMDA_RECEPTOR		17	0.400983	1.01277	0.45809	1	1	3144	tags=29%, list=22%, signal=38%
KAYO_CALORIE_RESTRICTION_MUSCLE_DN	KAYO_CALORIE_RESTRICTION_MUSCLE_DN		63	0.230139	1.01271	0.448771	1	1	2074	tags=16%, list=14%, signal=18%
TANAKA_METHYLATED_IN_ESOPHAGEAL_CARCINOMA	TANAKA_METHYLATED_IN_ESOPHAGEAL_CARCINOMA		59	0.310044	1.01257	0.442857	1	1	3425	tags=31%, list=24%, signal=40%
CHIARADONNA_NEOPLASTIC_TRANSFORMATION_KRAS_DN	CHIARADONNA_NEOPLASTIC_TRANSFORMATION_KRAS_DN		117	0.33918	1.01251	0.44685	1	1	1927	tags=26%, list=13%, signal=29%
BROWNE_HCMV_INFECTION_24HR_DN	BROWNE_HCMV_INFECTION_24HR_DN		116	0.325005	1.01207	0.460938	1	1	2919	tags=32%, list=20%, signal=40%
DACOSTA_UV_RESPONSE_VIA_ERCC3_XPCS_UP	DACOSTA_UV_RESPONSE_VIA_ERCC3_XPCS_UP		22	0.304324	1.01171	0.42344	1	1	2582	tags=27%, list=18%, signal=33%
REACTOME_ACTIVATION_OF_ATR_IN_RESPONSE_TO_REPLICATION_STRESS	REACTOME_ACTIVATION_OF_ATR_IN_RESPONSE_TO_REPLICATION_STRESS		26	0.40902	1.01167	0.470238	1	1	3290	tags=38%, list=23%, signal=50%
BOYAULT_LIVER_CANCER_SUBCLASS_G123_DN	BOYAULT_LIVER_CANCER_SUBCLASS_G123_DN		39	0.324897	1.01076	0.453608	1	1	1326	tags=21%, list=9%, signal=23%
SUNG_METASTASIS_STROMA_DN	SUNG_METASTASIS_STROMA_DN		32	0.343376	1.01048	0.426587	1	1	3169	tags=38%, list=22%, signal=48%
REACTOME_RIG_I_MDA5_MEDIATED_INDUCTION_OF_IFN_ALPHA_BETA_PATHWAYS	REACTOME_RIG_I_MDA5_MEDIATED_INDUCTION_OF_IFN_ALPHA_BETA_PATHWAYS		47	0.308792	1.01039	0.450835	1	1	2761	tags=26%, list=19%, signal=32%
LINDGREN_BLADDER_CANCER_CLUSTER_2A_DN	LINDGREN_BLADDER_CANCER_CLUSTER_2A_DN		109	0.276241	1.01023	0.423077	1	1	2620	tags=23%, list=18%, signal=28%
MIKKELSEN_NPC_ICP_WITH_H3K4ME3	MIKKELSEN_NPC_ICP_WITH_H3K4ME3		336	0.235203	1.0102	0.431138	1	1	3016	tags=23%, list=21%, signal=28%
REACTOME_INTERACTION_BETWEEN_L1_AND_ANKYRINS	REACTOME_INTERACTION_BETWEEN_L1_AND_ANKYRINS		19	0.439826	1.00974	0.484556	1	1	3446	tags=47%, list=24%, signal=62%
ISSAEVA_MLL2_TARGETS	ISSAEVA_MLL2_TARGETS		47	0.357162	1.00925	0.462151	1	1	1693	tags=32%, list=12%, signal=36%
FERRANDO_HOX11_NEIGHBORS	FERRANDO_HOX11_NEIGHBORS		15	0.445809	1.0092	0.45	1	1	5198	tags=60%, list=36%, signal=94%
REACTOME_LOSS_OF_NLP_FROM_MITOTIC_CENTROSOMES	REACTOME_LOSS_OF_NLP_FROM_MITOTIC_CENTROSOMES		45	0.281955	1.00918	0.433809	1	1	2407	tags=20%, list=17%, signal=24%
GENTILE_UV_RESPONSE_CLUSTER_D6	GENTILE_UV_RESPONSE_CLUSTER_D6		29	0.345704	1.00913	0.491803	1	1	2240	tags=34%, list=16%, signal=41%
HUPER_BREAST_BASAL_VS_LUMINAL_DN	HUPER_BREAST_BASAL_VS_LUMINAL_DN		42	0.375841	1.00879	0.454369	1	1	1003	tags=24%, list=7%, signal=26%
YANG_BCL3_TARGETS_UP	YANG_BCL3_TARGETS_UP		286	0.294426	1.00869	0.44403	1	1	2636	tags=27%, list=18%, signal=33%
SUZUKI_RESPONSE_TO_TSA_AND_DECITABINE_1A	SUZUKI_RESPONSE_TO_TSA_AND_DECITABINE_1A		16	0.440625	1.00806	0.426829	1	1	2426	tags=25%, list=17%, signal=30%
TAKADA_GASTRIC_CANCER_COPY_NUMBER_DN	TAKADA_GASTRIC_CANCER_COPY_NUMBER_DN		19	0.42653	1.00739	0.503937	1	1	4048	tags=47%, list=28%, signal=66%
REACTOME_METABOLISM_OF_LIPIDS_AND_LIPOPROTEINS	REACTOME_METABOLISM_OF_LIPIDS_AND_LIPOPROTEINS		361	0.233578	1.00714	0.444015	1	1	3171	tags=22%, list=22%, signal=28%
RICKMAN_TUMOR_DIFFERENTIATED_WELL_VS_POORLY_UP	RICKMAN_TUMOR_DIFFERENTIATED_WELL_VS_POORLY_UP		166	0.269993	1.007	0.457831	1	1	3124	tags=25%, list=22%, signal=31%
LANDIS_BREAST_CANCER_PROGRESSION_DN	LANDIS_BREAST_CANCER_PROGRESSION_DN		62	0.401254	1.00684	0.462282	1	1	2298	tags=37%, list=16%, signal=44%
THEILGAARD_NEUTROPHIL_AT_SKIN_WOUND_UP	THEILGAARD_NEUTROPHIL_AT_SKIN_WOUND_UP		58	0.279393	1.0059	0.448015	1	1	1224	tags=14%, list=9%, signal=15%
ROZANOV_MMP14_TARGETS_SUBSET	ROZANOV_MMP14_TARGETS_SUBSET		31	0.473036	1.00561	0.51434	1	1	2426	tags=39%, list=17%, signal=47%
LUI_THYROID_CANCER_CLUSTER_2	LUI_THYROID_CANCER_CLUSTER_2		35	0.341502	1.00545	0.475096	1	1	2305	tags=23%, list=16%, signal=27%
BILD_SRC_ONCOGENIC_SIGNATURE	BILD_SRC_ONCOGENIC_SIGNATURE		48	0.325958	1.00518	0.462777	1	1	2769	tags=29%, list=19%, signal=36%
BIOCARTA_TNFR1_PATHWAY	BIOCARTA_TNFR1_PATHWAY		28	0.353328	1.00517	0.47992	1	1	2605	tags=36%, list=18%, signal=44%
REACTOME_MEIOSIS	REACTOME_MEIOSIS		47	0.317464	1.00514	0.448343	1	1	3573	tags=34%, list=25%, signal=45%
BREDEMEYER_RAG_SIGNALING_NOT_VIA_ATM_DN	BREDEMEYER_RAG_SIGNALING_NOT_VIA_ATM_DN		40	0.317125	1.00484	0.489443	1	1	3446	tags=30%, list=24%, signal=39%
ROESSLER_LIVER_CANCER_METASTASIS_DN	ROESSLER_LIVER_CANCER_METASTASIS_DN		37	0.289056	1.00451	0.459357	1	1	1923	tags=16%, list=13%, signal=19%
KONDO_PROSTATE_CANCER_HCP_WITH_H3K27ME3	KONDO_PROSTATE_CANCER_HCP_WITH_H3K27ME3		54	0.316316	1.00448	0.428571	1	1	1671	tags=22%, list=12%, signal=25%
AKL_HTLV1_INFECTION_UP	AKL_HTLV1_INFECTION_UP		24	0.331839	1.00424	0.482688	1	1	2392	tags=21%, list=17%, signal=25%
GOZGIT_ESR1_TARGETS_DN	GOZGIT_ESR1_TARGETS_DN		500	0.317534	1.00399	0.493151	1	1	3801	tags=38%, list=27%, signal=49%
WAMUNYOKOLI_OVARIAN_CANCER_LMP_DN	WAMUNYOKOLI_OVARIAN_CANCER_LMP_DN		152	0.325408	1.00391	0.491018	1	1	3071	tags=26%, list=21%, signal=33%
LIM_MAMMARY_LUMINAL_MATURE_UP	LIM_MAMMARY_LUMINAL_MATURE_UP		83	0.29369	1.00363	0.460744	1	1	3753	tags=33%, list=26%, signal=44%
ZHAN_MULTIPLE_MYELOMA_MF_DN	ZHAN_MULTIPLE_MYELOMA_MF_DN		32	0.430964	1.00355	0.522634	1	1	2989	tags=34%, list=21%, signal=43%
LEE_DIFFERENTIATING_T_LYMPHOCYTE	LEE_DIFFERENTIATING_T_LYMPHOCYTE		126	0.304785	1.00341	0.46184	1	1	1653	tags=21%, list=12%, signal=24%
KRASNOSELSKAYA_ILF3_TARGETS_UP	KRASNOSELSKAYA_ILF3_TARGETS_UP		17	0.510997	1.00255	0.508738	1	1	3332	tags=47%, list=23%, signal=61%
PILON_KLF1_TARGETS_UP	PILON_KLF1_TARGETS_UP		369	0.300455	1.00245	0.499044	1	1	3919	tags=37%, list=27%, signal=49%
JI_CARCINOGENESIS_BY_KRAS_AND_STK11_DN	JI_CARCINOGENESIS_BY_KRAS_AND_STK11_DN		17	0.540402	1.00182	0.526515	1	1	2884	tags=59%, list=20%, signal=74%
PID_ARF6_PATHWAY	PID_ARF6_PATHWAY		26	0.366514	1.00163	0.482283	1	1	1951	tags=23%, list=14%, signal=27%
PID_HES_HEYPATHWAY	PID_HES_HEYPATHWAY		33	0.325666	1.00067	0.482625	1	1	1647	tags=21%, list=12%, signal=24%
GAL_LEUKEMIC_STEM_CELL_DN	GAL_LEUKEMIC_STEM_CELL_DN		141	0.317109	1.00029	0.455408	1	1	2415	tags=30%, list=17%, signal=36%
PID_CD40_PATHWAY	PID_CD40_PATHWAY		24	0.373332	0.999855	0.473581	1	1	2761	tags=38%, list=19%, signal=46%
LIM_MAMMARY_STEM_CELL_DN	LIM_MAMMARY_STEM_CELL_DN		313	0.232283	0.999463	0.42515	1	1	3432	tags=26%, list=24%, signal=34%
SESTO_RESPONSE_TO_UV_C8	SESTO_RESPONSE_TO_UV_C8		66	0.26657	0.999192	0.467456	1	1	2365	tags=23%, list=17%, signal=27%
REACTOME_PYRUVATE_METABOLISM_AND_CITRIC_ACID_TCA_CYCLE	REACTOME_PYRUVATE_METABOLISM_AND_CITRIC_ACID_TCA_CYCLE		38	0.288048	0.998949	0.435644	1	1	5138	tags=34%, list=36%, signal=53%
WANG_CLIM2_TARGETS_UP	WANG_CLIM2_TARGETS_UP		161	0.265636	0.997559	0.517034	1	1	4579	tags=38%, list=32%, signal=55%
GAL_LEUKEMIC_STEM_CELL_UP	GAL_LEUKEMIC_STEM_CELL_UP		96	0.284802	0.997465	0.474206	1	1	2383	tags=21%, list=17%, signal=25%
RAO_BOUND_BY_SALL4_ISOFORM_A	RAO_BOUND_BY_SALL4_ISOFORM_A		119	0.290442	0.996451	0.454545	1	1	2973	tags=22%, list=21%, signal=27%
PID_BMPPATHWAY	PID_BMPPATHWAY		31	0.411232	0.996108	0.509434	1	1	2079	tags=32%, list=15%, signal=38%
REACTOME_RNA_POL_III_TRANSCRIPTION_INITIATION_FROM_TYPE_2_PROMOTER	REACTOME_RNA_POL_III_TRANSCRIPTION_INITIATION_FROM_TYPE_2_PROMOTER		21	0.259499	0.996004	0.432049	1	1	3595	tags=29%, list=25%, signal=38%
ZHANG_BREAST_CANCER_PROGENITORS_DN	ZHANG_BREAST_CANCER_PROGENITORS_DN		119	0.230774	0.995583	0.460653	1	1	2568	tags=20%, list=18%, signal=24%
GRABARCZYK_BCL11B_TARGETS_UP	GRABARCZYK_BCL11B_TARGETS_UP		49	0.352405	0.995456	0.503968	1	1	3702	tags=35%, list=26%, signal=47%
KEGG_RETINOL_METABOLISM	KEGG_RETINOL_METABOLISM		15	0.433582	0.995436	0.493042	1	1	1538	tags=27%, list=11%, signal=30%
PID_EPHBFWDPATHWAY	PID_EPHBFWDPATHWAY		39	0.368744	0.994971	0.532039	1	1	4506	tags=46%, list=31%, signal=67%
SMID_BREAST_CANCER_LUMINAL_B_DN	SMID_BREAST_CANCER_LUMINAL_B_DN		347	0.310517	0.994939	0.445507	1	1	1835	tags=23%, list=13%, signal=26%
PID_ECADHERIN_NASCENTAJ_PATHWAY	PID_ECADHERIN_NASCENTAJ_PATHWAY		36	0.37971	0.994861	0.525896	1	1	4117	tags=39%, list=29%, signal=54%
COLIN_PILOCYTIC_ASTROCYTOMA_VS_GLIOBLASTOMA_DN	COLIN_PILOCYTIC_ASTROCYTOMA_VS_GLIOBLASTOMA_DN		25	0.404642	0.994799	0.500998	1	1	2769	tags=40%, list=19%, signal=50%
KANG_GIST_WITH_PDGFRA_UP	KANG_GIST_WITH_PDGFRA_UP		36	0.403157	0.994325	0.491429	1	1	2768	tags=36%, list=19%, signal=45%
MIYAGAWA_TARGETS_OF_EWSR1_ETS_FUSIONS_UP	MIYAGAWA_TARGETS_OF_EWSR1_ETS_FUSIONS_UP		197	0.302752	0.994191	0.476099	1	1	2071	tags=24%, list=14%, signal=28%
NEWMAN_ERCC6_TARGETS_DN	NEWMAN_ERCC6_TARGETS_DN		25	0.387818	0.994098	0.478846	1	1	1402	tags=36%, list=10%, signal=40%
GAZDA_DIAMOND_BLACKFAN_ANEMIA_MYELOID_DN	GAZDA_DIAMOND_BLACKFAN_ANEMIA_MYELOID_DN		30	0.286218	0.993208	0.495633	1	1	2429	tags=23%, list=17%, signal=28%
LIM_MAMMARY_STEM_CELL_UP	LIM_MAMMARY_STEM_CELL_UP		386	0.323184	0.992917	0.479371	1	1	2459	tags=30%, list=17%, signal=35%
KEGG_ADHERENS_JUNCTION	KEGG_ADHERENS_JUNCTION		63	0.384859	0.992342	0.512476	1	1	3503	tags=35%, list=24%, signal=46%
WUNDER_INFLAMMATORY_RESPONSE_AND_CHOLESTEROL_UP	WUNDER_INFLAMMATORY_RESPONSE_AND_CHOLESTEROL_UP		35	0.394358	0.992296	0.47081	1	1	2682	tags=31%, list=19%, signal=39%
CHIANG_LIVER_CANCER_SUBCLASS_CTNNB1_UP	CHIANG_LIVER_CANCER_SUBCLASS_CTNNB1_UP		110	0.314239	0.992288	0.482558	1	1	1768	tags=23%, list=12%, signal=26%
MANTOVANI_VIRAL_GPCR_SIGNALING_UP	MANTOVANI_VIRAL_GPCR_SIGNALING_UP		55	0.309625	0.992091	0.457426	1	1	4907	tags=47%, list=34%, signal=72%
CHANDRAN_METASTASIS_DN	CHANDRAN_METASTASIS_DN		225	0.286981	0.991175	0.450382	1	1	2408	tags=24%, list=17%, signal=29%
REACTOME_SIGNALING_BY_CONSTITUTIVELY_ACTIVE_EGFR	REACTOME_SIGNALING_BY_CONSTITUTIVELY_ACTIVE_EGFR		17	0.392393	0.990962	0.478702	1	1	2385	tags=24%, list=17%, signal=28%
REACTOME_KERATAN_SULFATE_BIOSYNTHESIS	REACTOME_KERATAN_SULFATE_BIOSYNTHESIS		23	0.400076	0.990884	0.495202	1	1	1982	tags=30%, list=14%, signal=35%
KEGG_PANCREATIC_CANCER	KEGG_PANCREATIC_CANCER		65	0.326103	0.990759	0.503876	1	1	4009	tags=38%, list=28%, signal=53%
ROSS_AML_WITH_CBFB_MYH11_FUSION	ROSS_AML_WITH_CBFB_MYH11_FUSION		33	0.341648	0.990743	0.457831	1	1	3851	tags=42%, list=27%, signal=58%
BARRIER_COLON_CANCER_RECURRENCE_UP	BARRIER_COLON_CANCER_RECURRENCE_UP		34	0.274322	0.990679	0.463918	1	1	1049	tags=9%, list=7%, signal=9%
BOQUEST_STEM_CELL_UP	BOQUEST_STEM_CELL_UP		194	0.399708	0.990428	0.487572	1	1	3132	tags=43%, list=22%, signal=55%
YAO_TEMPORAL_RESPONSE_TO_PROGESTERONE_CLUSTER_15	YAO_TEMPORAL_RESPONSE_TO_PROGESTERONE_CLUSTER_15		27	0.371976	0.990066	0.483034	1	1	2636	tags=44%, list=18%, signal=54%
REACTOME_DNA_STRAND_ELONGATION	REACTOME_DNA_STRAND_ELONGATION		28	0.399386	0.989566	0.485772	1	1	3290	tags=36%, list=23%, signal=46%
YAO_TEMPORAL_RESPONSE_TO_PROGESTERONE_CLUSTER_16	YAO_TEMPORAL_RESPONSE_TO_PROGESTERONE_CLUSTER_16		67	0.380201	0.989164	0.502994	1	1	2261	tags=28%, list=16%, signal=34%
LASTOWSKA_NEUROBLASTOMA_COPY_NUMBER_UP	LASTOWSKA_NEUROBLASTOMA_COPY_NUMBER_UP		136	0.205004	0.989138	0.492126	1	1	1854	tags=13%, list=13%, signal=15%
ALONSO_METASTASIS_NEURAL_UP	ALONSO_METASTASIS_NEURAL_UP		16	0.388761	0.988944	0.458491	1	1	4557	tags=56%, list=32%, signal=82%
PID_HEDGEHOG_GLIPATHWAY	PID_HEDGEHOG_GLIPATHWAY		43	0.352285	0.988665	0.496016	1	1	2851	tags=26%, list=20%, signal=32%
MIKKELSEN_MEF_LCP_WITH_H3K4ME3	MIKKELSEN_MEF_LCP_WITH_H3K4ME3		86	0.405103	0.987965	0.495108	1	1	2802	tags=35%, list=20%, signal=43%
FULCHER_INFLAMMATORY_RESPONSE_LECTIN_VS_LPS_DN	FULCHER_INFLAMMATORY_RESPONSE_LECTIN_VS_LPS_DN		311	0.311392	0.987573	0.497065	1	1	2905	tags=29%, list=20%, signal=35%
KYNG_ENVIRONMENTAL_STRESS_RESPONSE_UP	KYNG_ENVIRONMENTAL_STRESS_RESPONSE_UP		47	0.359234	0.987445	0.503018	1	1	2159	tags=23%, list=15%, signal=27%
LINDGREN_BLADDER_CANCER_WITH_LOH_IN_CHR9Q	LINDGREN_BLADDER_CANCER_WITH_LOH_IN_CHR9Q		92	0.266712	0.987185	0.50501	1	1	3587	tags=25%, list=25%, signal=33%
RAY_TUMORIGENESIS_BY_ERBB2_CDC25A_DN	RAY_TUMORIGENESIS_BY_ERBB2_CDC25A_DN		122	0.275085	0.987172	0.482692	1	1	1653	tags=16%, list=12%, signal=18%
LEE_DOUBLE_POLAR_THYMOCYTE	LEE_DOUBLE_POLAR_THYMOCYTE		16	0.445777	0.986805	0.480315	1	1	2168	tags=31%, list=15%, signal=37%
PID_CASPASE_PATHWAY	PID_CASPASE_PATHWAY		45	0.299702	0.98674	0.469185	1	1	4703	tags=51%, list=33%, signal=76%
NIKOLSKY_BREAST_CANCER_8P12_P11_AMPLICON	NIKOLSKY_BREAST_CANCER_8P12_P11_AMPLICON		37	0.320126	0.985791	0.484472	1	1	2873	tags=30%, list=20%, signal=37%
LI_WILMS_TUMOR_VS_FETAL_KIDNEY_2_DN	LI_WILMS_TUMOR_VS_FETAL_KIDNEY_2_DN		43	0.392465	0.985789	0.50478	1	1	2426	tags=40%, list=17%, signal=47%
MAHADEVAN_IMATINIB_RESISTANCE_UP	MAHADEVAN_IMATINIB_RESISTANCE_UP		15	0.465916	0.985034	0.479532	1	1	4270	tags=60%, list=30%, signal=85%
REACTOME_TRANSPORT_OF_INORGANIC_CATIONS_ANIONS_AND_AMINO_ACIDS_OLIGOPEPTIDES	REACTOME_TRANSPORT_OF_INORGANIC_CATIONS_ANIONS_AND_AMINO_ACIDS_OLIGOPEPTIDES		74	0.33907	0.984015	0.495088	1	1	3649	tags=38%, list=26%, signal=51%
REACTOME_TOLL_RECEPTOR_CASCADES	REACTOME_TOLL_RECEPTOR_CASCADES		97	0.297989	0.983963	0.522901	1	1	2929	tags=31%, list=20%, signal=39%
REACTOME_CLASS_B_2_SECRETIN_FAMILY_RECEPTORS	REACTOME_CLASS_B_2_SECRETIN_FAMILY_RECEPTORS		56	0.330942	0.983846	0.466801	1	1	2689	tags=29%, list=19%, signal=35%
MENSE_HYPOXIA_UP	MENSE_HYPOXIA_UP		76	0.255536	0.98373	0.482375	1	1	800	tags=12%, list=6%, signal=12%
BANDRES_RESPONSE_TO_CARMUSTIN_MGMT_24HR_DN	BANDRES_RESPONSE_TO_CARMUSTIN_MGMT_24HR_DN		25	0.323753	0.983607	0.503055	1	1	4900	tags=40%, list=34%, signal=61%
SCHAEFFER_PROSTATE_DEVELOPMENT_12HR_DN	SCHAEFFER_PROSTATE_DEVELOPMENT_12HR_DN		46	0.339927	0.983278	0.493827	1	1	2673	tags=30%, list=19%, signal=37%
SHIN_B_CELL_LYMPHOMA_CLUSTER_7	SHIN_B_CELL_LYMPHOMA_CLUSTER_7		26	0.414762	0.982966	0.490196	1	1	2927	tags=38%, list=20%, signal=48%
PETROVA_PROX1_TARGETS_DN	PETROVA_PROX1_TARGETS_DN		48	0.379016	0.982882	0.488327	1	1	1416	tags=27%, list=10%, signal=30%
GRAHAM_NORMAL_QUIESCENT_VS_NORMAL_DIVIDING_UP	GRAHAM_NORMAL_QUIESCENT_VS_NORMAL_DIVIDING_UP		46	0.386826	0.982453	0.506849	1	1	1517	tags=35%, list=11%, signal=39%
CHEBOTAEV_GR_TARGETS_UP	CHEBOTAEV_GR_TARGETS_UP		56	0.335292	0.982055	0.500949	1	1	1615	tags=23%, list=11%, signal=26%
SETLUR_PROSTATE_CANCER_TMPRSS2_ERG_FUSION_UP	SETLUR_PROSTATE_CANCER_TMPRSS2_ERG_FUSION_UP		56	0.252498	0.981939	0.507692	1	1	1926	tags=16%, list=13%, signal=18%
BROCKE_APOPTOSIS_REVERSED_BY_IL6	BROCKE_APOPTOSIS_REVERSED_BY_IL6		114	0.27453	0.981655	0.510721	1	1	1883	tags=19%, list=13%, signal=22%
KRASNOSELSKAYA_ILF3_TARGETS_DN	KRASNOSELSKAYA_ILF3_TARGETS_DN		40	0.338255	0.981058	0.486742	1	1	2935	tags=35%, list=21%, signal=44%
FULCHER_INFLAMMATORY_RESPONSE_LECTIN_VS_LPS_UP	FULCHER_INFLAMMATORY_RESPONSE_LECTIN_VS_LPS_UP		414	0.228829	0.980581	0.491329	1	1	2102	tags=17%, list=15%, signal=19%
KRIEG_HYPOXIA_VIA_KDM3A	KRIEG_HYPOXIA_VIA_KDM3A		37	0.335532	0.980434	0.478261	1	1	921	tags=22%, list=6%, signal=23%
ZHAN_MULTIPLE_MYELOMA_MS_DN	ZHAN_MULTIPLE_MYELOMA_MS_DN		26	0.294037	0.979593	0.493151	1	1	3374	tags=35%, list=24%, signal=45%
PID_AJDISS_2PATHWAY	PID_AJDISS_2PATHWAY		42	0.340729	0.979549	0.525253	1	1	2313	tags=33%, list=16%, signal=40%
WANG_RESPONSE_TO_BEXAROTENE_DN	WANG_RESPONSE_TO_BEXAROTENE_DN		21	0.335468	0.979352	0.5	1	1	4771	tags=57%, list=33%, signal=86%
CHARAFE_BREAST_CANCER_BASAL_VS_MESENCHYMAL_UP	CHARAFE_BREAST_CANCER_BASAL_VS_MESENCHYMAL_UP		68	0.296941	0.979312	0.487654	1	1	1881	tags=22%, list=13%, signal=25%
STAMBOLSKY_RESPONSE_TO_VITAMIN_D3_DN	STAMBOLSKY_RESPONSE_TO_VITAMIN_D3_DN		15	0.424058	0.978816	0.517442	1	1	478	tags=20%, list=3%, signal=21%
WANG_RESPONSE_TO_BEXAROTENE_UP	WANG_RESPONSE_TO_BEXAROTENE_UP		23	0.296486	0.978418	0.490196	1	1	2042	tags=22%, list=14%, signal=25%
SARRIO_EPITHELIAL_MESENCHYMAL_TRANSITION_DN	SARRIO_EPITHELIAL_MESENCHYMAL_TRANSITION_DN		100	0.282951	0.977745	0.488417	1	1	3944	tags=38%, list=28%, signal=52%
NIELSEN_LEIOMYOSARCOMA_CNN1_UP	NIELSEN_LEIOMYOSARCOMA_CNN1_UP		15	0.480589	0.976609	0.487129	1	1	4622	tags=73%, list=32%, signal=108%
BHAT_ESR1_TARGETS_NOT_VIA_AKT1_UP	BHAT_ESR1_TARGETS_NOT_VIA_AKT1_UP		153	0.284627	0.976595	0.481855	1	1	2441	tags=25%, list=17%, signal=30%
CADWELL_ATG16L1_TARGETS_DN	CADWELL_ATG16L1_TARGETS_DN		47	0.339844	0.976051	0.493902	1	1	1131	tags=17%, list=8%, signal=18%
VALK_AML_WITH_FLT3_ITD	VALK_AML_WITH_FLT3_ITD		24	0.360449	0.975755	0.48723	1	1	3200	tags=38%, list=22%, signal=48%
PICCALUGA_ANGIOIMMUNOBLASTIC_LYMPHOMA_UP	PICCALUGA_ANGIOIMMUNOBLASTIC_LYMPHOMA_UP		169	0.396308	0.975672	0.511905	1	1	2602	tags=37%, list=18%, signal=44%
JIANG_TIP30_TARGETS_UP	JIANG_TIP30_TARGETS_UP		39	0.358732	0.975222	0.505791	1	1	2841	tags=41%, list=20%, signal=51%
TORCHIA_TARGETS_OF_EWSR1_FLI1_FUSION_DN	TORCHIA_TARGETS_OF_EWSR1_FLI1_FUSION_DN		246	0.256719	0.974994	0.508507	1	1	3325	tags=31%, list=23%, signal=40%
KEGG_REGULATION_OF_AUTOPHAGY	KEGG_REGULATION_OF_AUTOPHAGY		17	0.299489	0.974808	0.469903	1	1	2371	tags=18%, list=17%, signal=21%
OHGUCHI_LIVER_HNF4A_TARGETS_UP	OHGUCHI_LIVER_HNF4A_TARGETS_UP		31	0.364817	0.974774	0.484615	1	1	1845	tags=26%, list=13%, signal=30%
VERHAAK_GLIOBLASTOMA_NEURAL	VERHAAK_GLIOBLASTOMA_NEURAL		158	0.344356	0.974669	0.523715	1	1	2545	tags=30%, list=18%, signal=37%
BOYAULT_LIVER_CANCER_SUBCLASS_G2	BOYAULT_LIVER_CANCER_SUBCLASS_G2		19	0.275319	0.974617	0.503922	1	1	1189	tags=16%, list=8%, signal=17%
SANSOM_APC_TARGETS_UP	SANSOM_APC_TARGETS_UP		98	0.259781	0.973946	0.463563	1	1	3106	tags=26%, list=22%, signal=32%
IVANOVA_HEMATOPOIESIS_STEM_CELL_AND_PROGENITOR	IVANOVA_HEMATOPOIESIS_STEM_CELL_AND_PROGENITOR		495	0.232673	0.973723	0.505859	1	1	3182	tags=25%, list=22%, signal=31%
GAUSSMANN_MLL_AF4_FUSION_TARGETS_F_DN	GAUSSMANN_MLL_AF4_FUSION_TARGETS_F_DN		22	0.354027	0.973582	0.494118	1	1	3914	tags=55%, list=27%, signal=75%
TAKEDA_TARGETS_OF_NUP98_HOXA9_FUSION_6HR_UP	TAKEDA_TARGETS_OF_NUP98_HOXA9_FUSION_6HR_UP		49	0.346217	0.973183	0.532039	1	1	3017	tags=33%, list=21%, signal=41%
STEARMAN_LUNG_CANCER_EARLY_VS_LATE_UP	STEARMAN_LUNG_CANCER_EARLY_VS_LATE_UP		99	0.292017	0.972862	0.545817	1	1	3869	tags=30%, list=27%, signal=41%
WANG_TUMOR_INVASIVENESS_DN	WANG_TUMOR_INVASIVENESS_DN		177	0.235026	0.972745	0.516765	1	1	3710	tags=28%, list=26%, signal=37%
COLDREN_GEFITINIB_RESISTANCE_UP	COLDREN_GEFITINIB_RESISTANCE_UP		68	0.21709	0.97274	0.525458	1	1	3579	tags=28%, list=25%, signal=37%
JOHNSTONE_PARVB_TARGETS_1_DN	JOHNSTONE_PARVB_TARGETS_1_DN		42	0.38992	0.972725	0.547718	1	1	1335	tags=19%, list=9%, signal=21%
REACTOME_CELL_CELL_COMMUNICATION	REACTOME_CELL_CELL_COMMUNICATION		90	0.317521	0.972459	0.516129	1	1	4339	tags=41%, list=30%, signal=59%
MATSUDA_NATURAL_KILLER_DIFFERENTIATION	MATSUDA_NATURAL_KILLER_DIFFERENTIATION		360	0.239972	0.972193	0.512821	1	1	2877	tags=23%, list=20%, signal=28%
HOFFMANN_LARGE_TO_SMALL_PRE_BII_LYMPHOCYTE_DN	HOFFMANN_LARGE_TO_SMALL_PRE_BII_LYMPHOCYTE_DN		54	0.315726	0.972175	0.470825	1	1	957	tags=15%, list=7%, signal=16%
ZWANG_DOWN_BY_2ND_EGF_PULSE	ZWANG_DOWN_BY_2ND_EGF_PULSE		112	0.284176	0.972032	0.493384	1	1	2906	tags=29%, list=20%, signal=36%
ST_WNT_CA2_CYCLIC_GMP_PATHWAY	ST_WNT_CA2_CYCLIC_GMP_PATHWAY		16	0.406618	0.972024	0.50499	1	1	4810	tags=50%, list=34%, signal=75%
PUJANA_BRCA_CENTERED_NETWORK	PUJANA_BRCA_CENTERED_NETWORK		101	0.315613	0.971371	0.463178	1	1	5269	tags=48%, list=37%, signal=75%
BENPORATH_PRC2_TARGETS	BENPORATH_PRC2_TARGETS		367	0.297826	0.970082	0.549098	1	1	1573	tags=21%, list=11%, signal=23%
SENESE_HDAC1_AND_HDAC2_TARGETS_DN	SENESE_HDAC1_AND_HDAC2_TARGETS_DN		159	0.327283	0.969958	0.50969	1	1	2633	tags=32%, list=18%, signal=39%
YAO_TEMPORAL_RESPONSE_TO_PROGESTERONE_CLUSTER_5	YAO_TEMPORAL_RESPONSE_TO_PROGESTERONE_CLUSTER_5		22	0.386824	0.969631	0.531872	1	1	1758	tags=32%, list=12%, signal=36%
SANSOM_APC_TARGETS	SANSOM_APC_TARGETS		154	0.232893	0.969515	0.489879	1	1	3195	tags=23%, list=22%, signal=30%
GHANDHI_DIRECT_IRRADIATION_DN	GHANDHI_DIRECT_IRRADIATION_DN		20	0.393838	0.968521	0.519531	1	1	1155	tags=30%, list=8%, signal=33%
BIOCARTA_ARF_PATHWAY	BIOCARTA_ARF_PATHWAY		15	0.311708	0.968464	0.499002	1	1	2223	tags=27%, list=16%, signal=32%
HUTTMANN_B_CLL_POOR_SURVIVAL_DN	HUTTMANN_B_CLL_POOR_SURVIVAL_DN		43	0.400298	0.968367	0.563492	1	1	3732	tags=44%, list=26%, signal=60%
NAKAMURA_TUMOR_ZONE_PERIPHERAL_VS_CENTRAL_DN	NAKAMURA_TUMOR_ZONE_PERIPHERAL_VS_CENTRAL_DN		428	0.247528	0.967906	0.527132	1	1	3730	tags=32%, list=26%, signal=42%
BROWNE_HCMV_INFECTION_6HR_UP	BROWNE_HCMV_INFECTION_6HR_UP		49	0.311109	0.967687	0.497065	1	1	1428	tags=24%, list=10%, signal=27%
KYNG_ENVIRONMENTAL_STRESS_RESPONSE_NOT_BY_GAMMA_IN_WS	KYNG_ENVIRONMENTAL_STRESS_RESPONSE_NOT_BY_GAMMA_IN_WS		29	0.302984	0.967438	0.498	1	1	2539	tags=24%, list=18%, signal=29%
HAHTOLA_MYCOSIS_FUNGOIDES_SKIN_UP	HAHTOLA_MYCOSIS_FUNGOIDES_SKIN_UP		138	0.254937	0.96727	0.487078	1	1	2574	tags=20%, list=18%, signal=24%
ZUCCHI_METASTASIS_UP	ZUCCHI_METASTASIS_UP		32	0.364613	0.966741	0.522	1	1	1416	tags=22%, list=10%, signal=24%
PROVENZANI_METASTASIS_UP	PROVENZANI_METASTASIS_UP		151	0.207862	0.9665	0.5	1	1	3198	tags=21%, list=22%, signal=26%
REACTOME_PHOSPHOLIPID_METABOLISM	REACTOME_PHOSPHOLIPID_METABOLISM		158	0.252902	0.966054	0.511905	1	1	3545	tags=27%, list=25%, signal=36%
PID_LYMPHANGIOGENESIS_PATHWAY	PID_LYMPHANGIOGENESIS_PATHWAY		22	0.423958	0.965955	0.533465	1	1	2385	tags=32%, list=17%, signal=38%
WU_ALZHEIMER_DISEASE_DN	WU_ALZHEIMER_DISEASE_DN		15	0.464396	0.965254	0.548708	1	1	1881	tags=40%, list=13%, signal=46%
STEGER_ADIPOGENESIS_DN	STEGER_ADIPOGENESIS_DN		21	0.465349	0.965253	0.523256	1	1	1535	tags=29%, list=11%, signal=32%
WANG_HCP_PROSTATE_CANCER	WANG_HCP_PROSTATE_CANCER		86	0.273227	0.96517	0.50497	1	1	1217	tags=15%, list=9%, signal=16%
PID_TRAIL_PATHWAY	PID_TRAIL_PATHWAY		24	0.408266	0.965167	0.550201	1	1	2605	tags=33%, list=18%, signal=41%
BRUNO_HEMATOPOIESIS	BRUNO_HEMATOPOIESIS		53	0.287201	0.964847	0.521739	1	1	3159	tags=26%, list=22%, signal=34%
LIU_CMYB_TARGETS_UP	LIU_CMYB_TARGETS_UP		121	0.21519	0.964545	0.519751	1	1	4270	tags=32%, list=30%, signal=46%
KEGG_ARACHIDONIC_ACID_METABOLISM	KEGG_ARACHIDONIC_ACID_METABOLISM		28	0.390526	0.964472	0.515275	1	1	170	tags=14%, list=1%, signal=14%
VALK_AML_CLUSTER_3	VALK_AML_CLUSTER_3		27	0.337262	0.964233	0.487903	1	1	4945	tags=48%, list=35%, signal=73%
SENGUPTA_NASOPHARYNGEAL_CARCINOMA_UP	SENGUPTA_NASOPHARYNGEAL_CARCINOMA_UP		209	0.319494	0.96422	0.510721	1	1	3961	tags=37%, list=28%, signal=51%
REACTOME_DOWNSTREAM_TCR_SIGNALING	REACTOME_DOWNSTREAM_TCR_SIGNALING		20	0.401029	0.964047	0.538023	1	1	4662	tags=55%, list=33%, signal=81%
REACTOME_AMINO_ACID_AND_OLIGOPEPTIDE_SLC_TRANSPORTERS	REACTOME_AMINO_ACID_AND_OLIGOPEPTIDE_SLC_TRANSPORTERS		39	0.368526	0.963828	0.523622	1	1	1777	tags=28%, list=12%, signal=32%
PID_DNAPK_PATHWAY	PID_DNAPK_PATHWAY		15	0.301811	0.963469	0.514231	1	1	317	tags=7%, list=2%, signal=7%
MIKKELSEN_ES_HCP_WITH_H3K27ME3	MIKKELSEN_ES_HCP_WITH_H3K27ME3		26	0.404894	0.963447	0.545279	1	1	3505	tags=50%, list=24%, signal=66%
ONDER_CDH1_SIGNALING_VIA_CTNNB1	ONDER_CDH1_SIGNALING_VIA_CTNNB1		67	0.354712	0.96339	0.490272	1	1	1937	tags=25%, list=14%, signal=29%
DARWICHE_PAPILLOMA_RISK_LOW_DN	DARWICHE_PAPILLOMA_RISK_LOW_DN		111	0.227142	0.96298	0.505929	1	1	3475	tags=27%, list=24%, signal=35%
GAUSSMANN_MLL_AF4_FUSION_TARGETS_A_DN	GAUSSMANN_MLL_AF4_FUSION_TARGETS_A_DN		63	0.301713	0.96264	0.518219	1	1	3512	tags=30%, list=25%, signal=40%
REACTOME_TRANS_GOLGI_NETWORK_VESICLE_BUDDING	REACTOME_TRANS_GOLGI_NETWORK_VESICLE_BUDDING		50	0.248606	0.962609	0.512	1	1	3640	tags=30%, list=25%, signal=40%
WARTERS_RESPONSE_TO_IR_SKIN	WARTERS_RESPONSE_TO_IR_SKIN		45	0.280944	0.96237	0.525591	1	1	1720	tags=22%, list=12%, signal=25%
GYORFFY_DOXORUBICIN_RESISTANCE	GYORFFY_DOXORUBICIN_RESISTANCE		42	0.381412	0.96234	0.52741	1	1	3946	tags=57%, list=28%, signal=79%
GINESTIER_BREAST_CANCER_20Q13_AMPLIFICATION_UP	GINESTIER_BREAST_CANCER_20Q13_AMPLIFICATION_UP		87	0.260597	0.962318	0.544898	1	1	4045	tags=32%, list=28%, signal=45%
OHM_METHYLATED_IN_ADULT_CANCERS	OHM_METHYLATED_IN_ADULT_CANCERS		19	0.404478	0.961311	0.541016	1	1	2637	tags=37%, list=18%, signal=45%
BONOME_OVARIAN_CANCER_SURVIVAL_SUBOPTIMAL_DEBULKING	BONOME_OVARIAN_CANCER_SURVIVAL_SUBOPTIMAL_DEBULKING		372	0.228126	0.961097	0.535645	1	1	3602	tags=27%, list=25%, signal=35%
FIGUEROA_AML_METHYLATION_CLUSTER_7_UP	FIGUEROA_AML_METHYLATION_CLUSTER_7_UP		78	0.27253	0.960684	0.540755	1	1	3692	tags=32%, list=26%, signal=43%
KIM_MYC_AMPLIFICATION_TARGETS_DN	KIM_MYC_AMPLIFICATION_TARGETS_DN		66	0.355842	0.960329	0.54509	1	1	3570	tags=38%, list=25%, signal=50%
MOOTHA_GLYCOGEN_METABOLISM	MOOTHA_GLYCOGEN_METABOLISM		15	0.360691	0.959951	0.530097	1	1	2383	tags=27%, list=17%, signal=32%
BASSO_HAIRY_CELL_LEUKEMIA_DN	BASSO_HAIRY_CELL_LEUKEMIA_DN		67	0.303803	0.959865	0.506849	1	1	3337	tags=30%, list=23%, signal=39%
MIKKELSEN_MCV6_HCP_WITH_H3K27ME3	MIKKELSEN_MCV6_HCP_WITH_H3K27ME3		283	0.288665	0.957665	0.566116	1	1	2803	tags=31%, list=20%, signal=37%
BUCKANOVICH_T_LYMPHOCYTE_HOMING_ON_TUMOR_DN	BUCKANOVICH_T_LYMPHOCYTE_HOMING_ON_TUMOR_DN		15	0.359361	0.957273	0.526012	1	1	4122	tags=40%, list=29%, signal=56%
ONKEN_UVEAL_MELANOMA_DN	ONKEN_UVEAL_MELANOMA_DN		416	0.197769	0.956977	0.533199	1	1	3710	tags=24%, list=26%, signal=32%
WANG_CISPLATIN_RESPONSE_AND_XPC_UP	WANG_CISPLATIN_RESPONSE_AND_XPC_UP		132	0.278474	0.956543	0.516634	1	1	2893	tags=27%, list=20%, signal=34%
GAUSSMANN_MLL_AF4_FUSION_TARGETS_F_UP	GAUSSMANN_MLL_AF4_FUSION_TARGETS_F_UP		139	0.338759	0.956149	0.525194	1	1	1637	tags=22%, list=11%, signal=24%
MARTENS_TRETINOIN_RESPONSE_UP	MARTENS_TRETINOIN_RESPONSE_UP		400	0.29824	0.956015	0.53125	1	1	2344	tags=26%, list=16%, signal=30%
ST_JNK_MAPK_PATHWAY	ST_JNK_MAPK_PATHWAY		34	0.36815	0.955872	0.563492	1	1	3103	tags=41%, list=22%, signal=52%
CHEOK_RESPONSE_TO_MERCAPTOPURINE_AND_HD_MTX_DN	CHEOK_RESPONSE_TO_MERCAPTOPURINE_AND_HD_MTX_DN		18	0.305019	0.955205	0.477318	1	1	2572	tags=22%, list=18%, signal=27%
SIG_CD40PATHWAYMAP	SIG_CD40PATHWAYMAP		31	0.321294	0.954781	0.552239	1	1	2761	tags=32%, list=19%, signal=40%
LIN_SILENCED_BY_TUMOR_MICROENVIRONMENT	LIN_SILENCED_BY_TUMOR_MICROENVIRONMENT		54	0.305138	0.954339	0.563745	1	1	2594	tags=33%, list=18%, signal=41%
KEGG_REGULATION_OF_ACTIN_CYTOSKELETON	KEGG_REGULATION_OF_ACTIN_CYTOSKELETON		158	0.31064	0.954187	0.527668	1	1	4550	tags=44%, list=32%, signal=63%
NAKAMURA_TUMOR_ZONE_PERIPHERAL_VS_CENTRAL_UP	NAKAMURA_TUMOR_ZONE_PERIPHERAL_VS_CENTRAL_UP		211	0.229757	0.953817	0.486486	1	1	2602	tags=18%, list=18%, signal=22%
ZHOU_TNF_SIGNALING_4HR	ZHOU_TNF_SIGNALING_4HR		45	0.264722	0.953748	0.520629	1	1	1423	tags=13%, list=10%, signal=15%
RICKMAN_HEAD_AND_NECK_CANCER_A	RICKMAN_HEAD_AND_NECK_CANCER_A		59	0.339741	0.953257	0.546154	1	1	3453	tags=36%, list=24%, signal=47%
LEIN_MEDULLA_MARKERS	LEIN_MEDULLA_MARKERS		63	0.29404	0.953181	0.542574	1	1	2485	tags=24%, list=17%, signal=29%
PARK_APL_PATHOGENESIS_DN	PARK_APL_PATHOGENESIS_DN		38	0.297552	0.953073	0.517382	1	1	258	tags=8%, list=2%, signal=8%
BROWNE_HCMV_INFECTION_20HR_DN	BROWNE_HCMV_INFECTION_20HR_DN		72	0.311348	0.952839	0.541426	1	1	4286	tags=36%, list=30%, signal=51%
CREIGHTON_ENDOCRINE_THERAPY_RESISTANCE_1	CREIGHTON_ENDOCRINE_THERAPY_RESISTANCE_1		380	0.210257	0.952102	0.552987	1	1	3003	tags=22%, list=21%, signal=27%
APPEL_IMATINIB_RESPONSE	APPEL_IMATINIB_RESPONSE		22	0.379433	0.952058	0.541339	1	1	4612	tags=45%, list=32%, signal=67%
ZHANG_RESPONSE_TO_IKK_INHIBITOR_AND_TNF_UP	ZHANG_RESPONSE_TO_IKK_INHIBITOR_AND_TNF_UP		153	0.303261	0.950962	0.534517	1	1	1860	tags=21%, list=13%, signal=24%
LIANG_SILENCED_BY_METHYLATION_UP	LIANG_SILENCED_BY_METHYLATION_UP		16	0.387082	0.950866	0.545455	1	1	3573	tags=63%, list=25%, signal=83%
KYNG_NORMAL_AGING_DN	KYNG_NORMAL_AGING_DN		21	0.414289	0.949979	0.559387	1	1	1770	tags=29%, list=12%, signal=33%
WONG_ENDMETRIUM_CANCER_DN	WONG_ENDMETRIUM_CANCER_DN		56	0.383163	0.949969	0.561866	1	1	2304	tags=38%, list=16%, signal=45%
CHIBA_RESPONSE_TO_TSA_DN	CHIBA_RESPONSE_TO_TSA_DN		21	0.418631	0.949588	0.550296	1	1	2215	tags=33%, list=15%, signal=39%
LIN_NPAS4_TARGETS_UP	LIN_NPAS4_TARGETS_UP		125	0.30498	0.949573	0.536062	1	1	3964	tags=38%, list=28%, signal=53%
DAVICIONI_RHABDOMYOSARCOMA_PAX_FOXO1_FUSION_UP	DAVICIONI_RHABDOMYOSARCOMA_PAX_FOXO1_FUSION_UP		46	0.310874	0.948876	0.569472	1	1	3544	tags=46%, list=25%, signal=60%
OUELLET_CULTURED_OVARIAN_CANCER_INVASIVE_VS_LMP_DN	OUELLET_CULTURED_OVARIAN_CANCER_INVASIVE_VS_LMP_DN		16	0.346194	0.948745	0.569472	1	1	1402	tags=25%, list=10%, signal=28%
MIKKELSEN_MCV6_LCP_WITH_H3K4ME3	MIKKELSEN_MCV6_LCP_WITH_H3K4ME3		97	0.358348	0.948648	0.524715	1	1	1373	tags=20%, list=10%, signal=22%
REACTOME_ADHERENS_JUNCTIONS_INTERACTIONS	REACTOME_ADHERENS_JUNCTIONS_INTERACTIONS		25	0.368344	0.948608	0.563953	1	1	4117	tags=48%, list=29%, signal=67%
TCGA_GLIOBLASTOMA_COPY_NUMBER_DN	TCGA_GLIOBLASTOMA_COPY_NUMBER_DN		24	0.333694	0.948313	0.547025	1	1	3876	tags=38%, list=27%, signal=51%
PARK_TRETINOIN_RESPONSE_AND_PML_RARA_FUSION	PARK_TRETINOIN_RESPONSE_AND_PML_RARA_FUSION		26	0.397539	0.948066	0.522244	1	1	2524	tags=35%, list=18%, signal=42%
WU_SILENCED_BY_METHYLATION_IN_BLADDER_CANCER	WU_SILENCED_BY_METHYLATION_IN_BLADDER_CANCER		44	0.378159	0.94705	0.552581	1	1	2482	tags=36%, list=17%, signal=44%
KEGG_AMINO_SUGAR_AND_NUCLEOTIDE_SUGAR_METABOLISM	KEGG_AMINO_SUGAR_AND_NUCLEOTIDE_SUGAR_METABOLISM		39	0.233358	0.946323	0.542574	1	1	4619	tags=36%, list=32%, signal=53%
REACTOME_PTM_GAMMA_CARBOXYLATION_HYPUSINE_FORMATION_AND_ARYLSULFATASE_ACTIVATION	REACTOME_PTM_GAMMA_CARBOXYLATION_HYPUSINE_FORMATION_AND_ARYLSULFATASE_ACTIVATION		15	0.325177	0.946119	0.483471	1	1	3267	tags=33%, list=23%, signal=43%
BOYLAN_MULTIPLE_MYELOMA_D_DN	BOYLAN_MULTIPLE_MYELOMA_D_DN		65	0.296246	0.945543	0.556202	1	1	4106	tags=42%, list=29%, signal=58%
ODONNELL_TFRC_TARGETS_UP	ODONNELL_TFRC_TARGETS_UP		241	0.250481	0.945153	0.560377	1	1	3517	tags=32%, list=25%, signal=41%
REACTOME_G2_M_CHECKPOINTS	REACTOME_G2_M_CHECKPOINTS		30	0.371046	0.94504	0.518304	1	1	3290	tags=37%, list=23%, signal=48%
CERVERA_SDHB_TARGETS_1_UP	CERVERA_SDHB_TARGETS_1_UP		80	0.325326	0.944938	0.544355	1	1	3190	tags=38%, list=22%, signal=48%
KANG_IMMORTALIZED_BY_TERT_UP	KANG_IMMORTALIZED_BY_TERT_UP		61	0.304791	0.944503	0.546468	1	1	4286	tags=48%, list=30%, signal=68%
KANG_IMMORTALIZED_BY_TERT_DN	KANG_IMMORTALIZED_BY_TERT_DN		67	0.31474	0.944472	0.535509	1	1	1653	tags=27%, list=12%, signal=30%
MARKEY_RB1_CHRONIC_LOF_DN	MARKEY_RB1_CHRONIC_LOF_DN		90	0.306753	0.944044	0.537849	1	1	1813	tags=21%, list=13%, signal=24%
LIM_MAMMARY_LUMINAL_PROGENITOR_UP	LIM_MAMMARY_LUMINAL_PROGENITOR_UP		31	0.344353	0.943961	0.544379	1	1	1475	tags=19%, list=10%, signal=22%
REACTOME_TRANSPORT_OF_RIBONUCLEOPROTEINS_INTO_THE_HOST_NUCLEUS	REACTOME_TRANSPORT_OF_RIBONUCLEOPROTEINS_INTO_THE_HOST_NUCLEUS		24	0.267427	0.943653	0.525813	1	1	4099	tags=29%, list=29%, signal=41%
SCIBETTA_KDM5B_TARGETS_UP	SCIBETTA_KDM5B_TARGETS_UP		17	0.273621	0.94308	0.512922	1	1	251	tags=6%, list=2%, signal=6%
VERRECCHIA_RESPONSE_TO_TGFB1_C2	VERRECCHIA_RESPONSE_TO_TGFB1_C2		24	0.418944	0.942932	0.546693	1	1	2884	tags=42%, list=20%, signal=52%
REACTOME_CREB_PHOSPHORYLATION_THROUGH_THE_ACTIVATION_OF_RAS	REACTOME_CREB_PHOSPHORYLATION_THROUGH_THE_ACTIVATION_OF_RAS		27	0.374293	0.942926	0.529412	1	1	4284	tags=37%, list=30%, signal=53%
KEGG_TGF_BETA_SIGNALING_PATHWAY	KEGG_TGF_BETA_SIGNALING_PATHWAY		64	0.334734	0.942725	0.557875	1	1	1503	tags=23%, list=11%, signal=26%
WESTON_VEGFA_TARGETS_3HR	WESTON_VEGFA_TARGETS_3HR		53	0.326732	0.942511	0.511407	1	1	2723	tags=28%, list=19%, signal=35%
MILI_PSEUDOPODIA_CHEMOTAXIS_DN	MILI_PSEUDOPODIA_CHEMOTAXIS_DN		379	0.198871	0.942135	0.511494	1	1	4564	tags=33%, list=32%, signal=48%
NEMETH_INFLAMMATORY_RESPONSE_LPS_UP	NEMETH_INFLAMMATORY_RESPONSE_LPS_UP		70	0.289514	0.941985	0.520388	1	1	949	tags=13%, list=7%, signal=14%
DEBIASI_APOPTOSIS_BY_REOVIRUS_INFECTION_UP	DEBIASI_APOPTOSIS_BY_REOVIRUS_INFECTION_UP		233	0.29048	0.940885	0.58871	1	1	3591	tags=30%, list=25%, signal=39%
NUTT_GBM_VS_AO_GLIOMA_DN	NUTT_GBM_VS_AO_GLIOMA_DN		43	0.274008	0.940856	0.521921	1	1	1914	tags=21%, list=13%, signal=24%
YAGI_AML_WITH_T_8_21_TRANSLOCATION	YAGI_AML_WITH_T_8_21_TRANSLOCATION		264	0.222513	0.940802	0.548323	1	1	2903	tags=23%, list=20%, signal=28%
ST_FAS_SIGNALING_PATHWAY	ST_FAS_SIGNALING_PATHWAY		55	0.248949	0.940771	0.556436	1	1	4800	tags=47%, list=34%, signal=71%
POTTI_CYTOXAN_SENSITIVITY	POTTI_CYTOXAN_SENSITIVITY		29	0.247041	0.940435	0.563126	1	1	1481	tags=14%, list=10%, signal=15%
YU_MYC_TARGETS_DN	YU_MYC_TARGETS_DN		38	0.310878	0.940342	0.516634	1	1	1174	tags=11%, list=8%, signal=11%
ST_MYOCYTE_AD_PATHWAY	ST_MYOCYTE_AD_PATHWAY		20	0.386216	0.940247	0.571429	1	1	3600	tags=45%, list=25%, signal=60%
LINDGREN_BLADDER_CANCER_CLUSTER_2B	LINDGREN_BLADDER_CANCER_CLUSTER_2B		290	0.331339	0.940023	0.546845	1	1	3657	tags=41%, list=26%, signal=54%
MARCHINI_TRABECTEDIN_RESISTANCE_DN	MARCHINI_TRABECTEDIN_RESISTANCE_DN		44	0.320516	0.93875	0.530534	1	1	1577	tags=23%, list=11%, signal=25%
FARMER_BREAST_CANCER_APOCRINE_VS_BASAL	FARMER_BREAST_CANCER_APOCRINE_VS_BASAL		235	0.243473	0.938722	0.57529	1	1	2647	tags=22%, list=18%, signal=27%
CARD_MIR302A_TARGETS	CARD_MIR302A_TARGETS		67	0.31764	0.93856	0.560158	1	1	3919	tags=34%, list=27%, signal=47%
REACTOME_PHASE1_FUNCTIONALIZATION_OF_COMPOUNDS	REACTOME_PHASE1_FUNCTIONALIZATION_OF_COMPOUNDS		25	0.409284	0.938416	0.528226	1	1	770	tags=16%, list=5%, signal=17%
HOSHIDA_LIVER_CANCER_SUBCLASS_S1	HOSHIDA_LIVER_CANCER_SUBCLASS_S1		191	0.320244	0.937882	0.545988	1	1	2557	tags=29%, list=18%, signal=35%
IZADPANAH_STEM_CELL_ADIPOSE_VS_BONE_UP	IZADPANAH_STEM_CELL_ADIPOSE_VS_BONE_UP		93	0.264548	0.937857	0.527888	1	1	3871	tags=37%, list=27%, signal=50%
REACTOME_SIGNALING_BY_BMP	REACTOME_SIGNALING_BY_BMP		19	0.438586	0.937723	0.583166	1	1	1082	tags=26%, list=8%, signal=28%
HALMOS_CEBPA_TARGETS_DN	HALMOS_CEBPA_TARGETS_DN		32	0.309593	0.937253	0.537255	1	1	2473	tags=28%, list=17%, signal=34%
SCHRAMM_INHBA_TARGETS_DN	SCHRAMM_INHBA_TARGETS_DN		22	0.324982	0.93681	0.565385	1	1	2624	tags=27%, list=18%, signal=33%
BILBAN_B_CLL_LPL_UP	BILBAN_B_CLL_LPL_UP		38	0.306415	0.936705	0.550495	1	1	4100	tags=32%, list=29%, signal=44%
BERENJENO_TRANSFORMED_BY_RHOA_REVERSIBLY_DN	BERENJENO_TRANSFORMED_BY_RHOA_REVERSIBLY_DN		25	0.372037	0.93643	0.537879	1	1	4526	tags=68%, list=32%, signal=99%
REACTOME_UNBLOCKING_OF_NMDA_RECEPTOR_GLUTAMATE_BINDING_AND_ACTIVATION	REACTOME_UNBLOCKING_OF_NMDA_RECEPTOR_GLUTAMATE_BINDING_AND_ACTIVATION		15	0.408215	0.936355	0.562118	1	1	4666	tags=40%, list=33%, signal=59%
REACTOME_N_GLYCAN_ANTENNAE_ELONGATION_IN_THE_MEDIAL_TRANS_GOLGI	REACTOME_N_GLYCAN_ANTENNAE_ELONGATION_IN_THE_MEDIAL_TRANS_GOLGI		17	0.355605	0.935513	0.560484	1	1	1521	tags=24%, list=11%, signal=26%
REACTOME_ERK_MAPK_TARGETS	REACTOME_ERK_MAPK_TARGETS		20	0.358145	0.935264	0.536449	1	1	2071	tags=30%, list=14%, signal=35%
MCDOWELL_ACUTE_LUNG_INJURY_DN	MCDOWELL_ACUTE_LUNG_INJURY_DN		33	0.333723	0.935076	0.569138	1	1	3362	tags=36%, list=23%, signal=47%
PID_INTEGRIN_A9B1_PATHWAY	PID_INTEGRIN_A9B1_PATHWAY		16	0.401643	0.934982	0.555336	1	1	4273	tags=56%, list=30%, signal=80%
BERTUCCI_INVASIVE_CARCINOMA_DUCTAL_VS_LOBULAR_UP	BERTUCCI_INVASIVE_CARCINOMA_DUCTAL_VS_LOBULAR_UP		20	0.309592	0.934414	0.536822	1	1	775	tags=15%, list=5%, signal=16%
FUJII_YBX1_TARGETS_DN	FUJII_YBX1_TARGETS_DN		159	0.280939	0.934082	0.512821	1	1	2764	tags=23%, list=19%, signal=29%
REACTOME_SPHINGOLIPID_DE_NOVO_BIOSYNTHESIS	REACTOME_SPHINGOLIPID_DE_NOVO_BIOSYNTHESIS		23	0.317893	0.933831	0.556213	1	1	2358	tags=26%, list=16%, signal=31%
LIANG_SILENCED_BY_METHYLATION_2	LIANG_SILENCED_BY_METHYLATION_2		27	0.419787	0.933329	0.556405	1	1	942	tags=26%, list=7%, signal=28%
REACTOME_POTASSIUM_CHANNELS	REACTOME_POTASSIUM_CHANNELS		77	0.324929	0.932836	0.590909	1	1	2544	tags=30%, list=18%, signal=36%
CHEOK_RESPONSE_TO_HD_MTX_DN	CHEOK_RESPONSE_TO_HD_MTX_DN		23	0.314772	0.93262	0.553785	1	1	4463	tags=35%, list=31%, signal=50%
OSWALD_HEMATOPOIETIC_STEM_CELL_IN_COLLAGEN_GEL_DN	OSWALD_HEMATOPOIETIC_STEM_CELL_IN_COLLAGEN_GEL_DN		186	0.229786	0.932512	0.574427	1	1	3601	tags=26%, list=25%, signal=35%
FOSTER_TOLERANT_MACROPHAGE_UP	FOSTER_TOLERANT_MACROPHAGE_UP		104	0.288162	0.930941	0.56699	1	1	3136	tags=32%, list=22%, signal=40%
PLASARI_TGFB1_SIGNALING_VIA_NFIC_1HR_DN	PLASARI_TGFB1_SIGNALING_VIA_NFIC_1HR_DN		85	0.311081	0.930877	0.547431	1	1	3561	tags=32%, list=25%, signal=42%
IVANOVA_HEMATOPOIESIS_LATE_PROGENITOR	IVANOVA_HEMATOPOIESIS_LATE_PROGENITOR		384	0.195236	0.930455	0.574953	1	1	3411	tags=22%, list=24%, signal=28%
GUENTHER_GROWTH_SPHERICAL_VS_ADHERENT_UP	GUENTHER_GROWTH_SPHERICAL_VS_ADHERENT_UP		20	0.338159	0.930167	0.553498	1	1	2007	tags=25%, list=14%, signal=29%
NIKOLSKY_BREAST_CANCER_8Q23_Q24_AMPLICON	NIKOLSKY_BREAST_CANCER_8Q23_Q24_AMPLICON		98	0.223765	0.929927	0.585366	1	1	4753	tags=38%, list=33%, signal=56%
BASSO_CD40_SIGNALING_UP	BASSO_CD40_SIGNALING_UP		68	0.331875	0.929757	0.539197	1	1	1758	tags=25%, list=12%, signal=28%
ZHU_CMV_ALL_DN	ZHU_CMV_ALL_DN		95	0.355451	0.929264	0.560377	1	1	2901	tags=34%, list=20%, signal=42%
BROWNE_HCMV_INFECTION_14HR_DN	BROWNE_HCMV_INFECTION_14HR_DN		216	0.246656	0.92892	0.589178	1	1	2919	tags=24%, list=20%, signal=29%
REACTOME_ENERGY_DEPENDENT_REGULATION_OF_MTOR_BY_LKB1_AMPK	REACTOME_ENERGY_DEPENDENT_REGULATION_OF_MTOR_BY_LKB1_AMPK		15	0.347004	0.928828	0.561165	1	1	6613	tags=80%, list=46%, signal=149%
DELYS_THYROID_CANCER_DN	DELYS_THYROID_CANCER_DN		178	0.298699	0.928403	0.598814	1	1	1764	tags=25%, list=12%, signal=28%
REACTOME_INNATE_IMMUNE_SYSTEM	REACTOME_INNATE_IMMUNE_SYSTEM		166	0.28407	0.92807	0.545279	1	1	2761	tags=27%, list=19%, signal=33%
LU_EZH2_TARGETS_DN	LU_EZH2_TARGETS_DN		285	0.288768	0.927704	0.591633	1	1	2697	tags=22%, list=19%, signal=27%
HUMMEL_BURKITTS_LYMPHOMA_UP	HUMMEL_BURKITTS_LYMPHOMA_UP		29	0.281157	0.927291	0.591376	1	1	2982	tags=28%, list=21%, signal=35%
CORRE_MULTIPLE_MYELOMA_DN	CORRE_MULTIPLE_MYELOMA_DN		44	0.334152	0.927146	0.557282	1	1	2236	tags=34%, list=16%, signal=40%
LANDIS_ERBB2_BREAST_PRENEOPLASTIC_UP	LANDIS_ERBB2_BREAST_PRENEOPLASTIC_UP		15	0.350488	0.92713	0.543033	1	1	2473	tags=33%, list=17%, signal=40%
LEE_LIVER_CANCER_ACOX1_DN	LEE_LIVER_CANCER_ACOX1_DN		43	0.339851	0.927116	0.572581	1	1	1218	tags=23%, list=9%, signal=25%
SCHAEFFER_SOX9_TARGETS_IN_PROSTATE_DEVELOPMENT_DN	SCHAEFFER_SOX9_TARGETS_IN_PROSTATE_DEVELOPMENT_DN		37	0.347647	0.927084	0.592369	1	1	3133	tags=30%, list=22%, signal=38%
JAATINEN_HEMATOPOIETIC_STEM_CELL_DN	JAATINEN_HEMATOPOIETIC_STEM_CELL_DN		117	0.307184	0.926847	0.557282	1	1	2596	tags=29%, list=18%, signal=35%
BIOCARTA_CASPASE_PATHWAY	BIOCARTA_CASPASE_PATHWAY		20	0.338116	0.926531	0.558648	1	1	3522	tags=45%, list=25%, signal=60%
REACTOME_ANTIVIRAL_MECHANISM_BY_IFN_STIMULATED_GENES	REACTOME_ANTIVIRAL_MECHANISM_BY_IFN_STIMULATED_GENES		56	0.246669	0.926207	0.551923	1	1	4099	tags=27%, list=29%, signal=37%
KEGG_CELL_ADHESION_MOLECULES_CAMS	KEGG_CELL_ADHESION_MOLECULES_CAMS		75	0.341021	0.925478	0.556911	1	1	2805	tags=27%, list=20%, signal=33%
PLASARI_NFIC_TARGETS_BASAL_UP	PLASARI_NFIC_TARGETS_BASAL_UP		21	0.348964	0.924647	0.597166	1	1	2080	tags=24%, list=15%, signal=28%
CHIARADONNA_NEOPLASTIC_TRANSFORMATION_CDC25_DN	CHIARADONNA_NEOPLASTIC_TRANSFORMATION_CDC25_DN		128	0.295198	0.924638	0.555773	1	1	3199	tags=34%, list=22%, signal=44%
VERHAAK_AML_WITH_NPM1_MUTATED_DN	VERHAAK_AML_WITH_NPM1_MUTATED_DN		165	0.275866	0.924638	0.585657	1	1	4002	tags=41%, list=28%, signal=57%
VANTVEER_BREAST_CANCER_METASTASIS_UP	VANTVEER_BREAST_CANCER_METASTASIS_UP		33	0.24108	0.924445	0.563715	1	1	1958	tags=12%, list=14%, signal=14%
OLSSON_E2F3_TARGETS_UP	OLSSON_E2F3_TARGETS_UP		16	0.35278	0.924385	0.573441	1	1	335	tags=13%, list=2%, signal=13%
PANGAS_TUMOR_SUPPRESSION_BY_SMAD1_AND_SMAD5_DN	PANGAS_TUMOR_SUPPRESSION_BY_SMAD1_AND_SMAD5_DN		117	0.262371	0.924337	0.576998	1	1	3789	tags=34%, list=26%, signal=46%
CHICAS_RB1_TARGETS_CONFLUENT	CHICAS_RB1_TARGETS_CONFLUENT		420	0.298732	0.923037	0.540338	1	1	2734	tags=28%, list=19%, signal=33%
BIOCARTA_HDAC_PATHWAY	BIOCARTA_HDAC_PATHWAY		24	0.319878	0.922882	0.562016	1	1	2396	tags=29%, list=17%, signal=35%
VANASSE_BCL2_TARGETS_DN	VANASSE_BCL2_TARGETS_DN		49	0.310504	0.922204	0.574597	1	1	2810	tags=33%, list=20%, signal=40%
WATANABE_COLON_CANCER_MSI_VS_MSS_DN	WATANABE_COLON_CANCER_MSI_VS_MSS_DN		54	0.2578	0.922185	0.614919	1	1	1749	tags=19%, list=12%, signal=21%
KAMMINGA_SENESCENCE	KAMMINGA_SENESCENCE		33	0.280864	0.921699	0.552846	1	1	3949	tags=36%, list=28%, signal=50%
GAZDA_DIAMOND_BLACKFAN_ANEMIA_ERYTHROID_DN	GAZDA_DIAMOND_BLACKFAN_ANEMIA_ERYTHROID_DN		338	0.187247	0.921604	0.641176	1	1	3261	tags=22%, list=23%, signal=28%
KYNG_DNA_DAMAGE_UP	KYNG_DNA_DAMAGE_UP		185	0.242885	0.921583	0.590643	1	1	2409	tags=20%, list=17%, signal=24%
REACTOME_APOPTOSIS	REACTOME_APOPTOSIS		122	0.211943	0.921332	0.610548	1	1	2390	tags=17%, list=17%, signal=20%
DER_IFN_BETA_RESPONSE_UP	DER_IFN_BETA_RESPONSE_UP		80	0.287779	0.921232	0.586745	1	1	2984	tags=26%, list=21%, signal=33%
VECCHI_GASTRIC_CANCER_EARLY_DN	VECCHI_GASTRIC_CANCER_EARLY_DN		214	0.292076	0.92104	0.597302	1	1	1788	tags=22%, list=12%, signal=25%
LEE_TARGETS_OF_PTCH1_AND_SUFU_DN	LEE_TARGETS_OF_PTCH1_AND_SUFU_DN		73	0.324109	0.920845	0.569647	1	1	3132	tags=34%, list=22%, signal=44%
CREIGHTON_ENDOCRINE_THERAPY_RESISTANCE_4	CREIGHTON_ENDOCRINE_THERAPY_RESISTANCE_4		215	0.229142	0.920448	0.669355	1	1	2723	tags=21%, list=19%, signal=25%
PLASARI_TGFB1_SIGNALING_VIA_NFIC_1HR_UP	PLASARI_TGFB1_SIGNALING_VIA_NFIC_1HR_UP		25	0.354574	0.920342	0.591356	1	1	2132	tags=32%, list=15%, signal=38%
SHEN_SMARCA2_TARGETS_DN	SHEN_SMARCA2_TARGETS_DN		163	0.263453	0.920052	0.613726	1	1	1637	tags=18%, list=11%, signal=21%
ACOSTA_PROLIFERATION_INDEPENDENT_MYC_TARGETS_UP	ACOSTA_PROLIFERATION_INDEPENDENT_MYC_TARGETS_UP		66	0.191551	0.919914	0.590361	1	1	1434	tags=9%, list=10%, signal=10%
BREDEMEYER_RAG_SIGNALING_VIA_ATM_NOT_VIA_NFKB_DN	BREDEMEYER_RAG_SIGNALING_VIA_ATM_NOT_VIA_NFKB_DN		30	0.325897	0.919363	0.5706	1	1	1099	tags=13%, list=8%, signal=14%
CAIRO_HEPATOBLASTOMA_CLASSES_DN	CAIRO_HEPATOBLASTOMA_CLASSES_DN		146	0.274197	0.91908	0.597249	1	1	1587	tags=19%, list=11%, signal=21%
DER_IFN_ALPHA_RESPONSE_UP	DER_IFN_ALPHA_RESPONSE_UP		57	0.328859	0.918996	0.556863	1	1	2984	tags=32%, list=21%, signal=40%
RUTELLA_RESPONSE_TO_HGF_UP	RUTELLA_RESPONSE_TO_HGF_UP		309	0.248386	0.918725	0.562874	1	1	2767	tags=25%, list=19%, signal=30%
ONDER_CDH1_TARGETS_2_DN	ONDER_CDH1_TARGETS_2_DN		290	0.262306	0.918337	0.655936	1	1	2596	tags=26%, list=18%, signal=31%
VALK_AML_CLUSTER_9	VALK_AML_CLUSTER_9		27	0.325166	0.918165	0.581712	1	1	3859	tags=41%, list=27%, signal=56%
LANG_MYB_FAMILY_TARGETS	LANG_MYB_FAMILY_TARGETS		27	0.29728	0.917546	0.582375	1	1	2594	tags=26%, list=18%, signal=32%
CUI_TCF21_TARGETS_2_UP	CUI_TCF21_TARGETS_2_UP		333	0.26253	0.917324	0.569106	1	1	3081	tags=26%, list=22%, signal=33%
GREENBAUM_E2A_TARGETS_DN	GREENBAUM_E2A_TARGETS_DN		15	0.360245	0.917211	0.578529	1	1	3517	tags=33%, list=25%, signal=44%
MARTINEZ_RESPONSE_TO_TRABECTEDIN	MARTINEZ_RESPONSE_TO_TRABECTEDIN		44	0.34108	0.916883	0.596899	1	1	4383	tags=45%, list=31%, signal=65%
BONOME_OVARIAN_CANCER_POOR_SURVIVAL_UP	BONOME_OVARIAN_CANCER_POOR_SURVIVAL_UP		28	0.376219	0.916826	0.604463	1	1	4285	tags=36%, list=30%, signal=51%
COWLING_MYCN_TARGETS	COWLING_MYCN_TARGETS		33	0.363956	0.916793	0.555977	1	1	2461	tags=33%, list=17%, signal=40%
PASQUALUCCI_LYMPHOMA_BY_GC_STAGE_DN	PASQUALUCCI_LYMPHOMA_BY_GC_STAGE_DN		131	0.249569	0.916713	0.593385	1	1	1638	tags=13%, list=11%, signal=15%
SIG_CHEMOTAXIS	SIG_CHEMOTAXIS		40	0.349569	0.916241	0.580897	1	1	4820	tags=43%, list=34%, signal=64%
POTTI_5FU_SENSITIVITY	POTTI_5FU_SENSITIVITY		27	0.29077	0.916005	0.595092	1	1	4543	tags=41%, list=32%, signal=60%
CROMER_METASTASIS_UP	CROMER_METASTASIS_UP		63	0.246731	0.915893	0.576065	1	1	3200	tags=27%, list=22%, signal=35%
REACTOME_PROCESSIVE_SYNTHESIS_ON_THE_LAGGING_STRAND	REACTOME_PROCESSIVE_SYNTHESIS_ON_THE_LAGGING_STRAND		15	0.347265	0.915677	0.534274	1	1	6192	tags=73%, list=43%, signal=129%
RAO_BOUND_BY_SALL4_ISOFORM_B	RAO_BOUND_BY_SALL4_ISOFORM_B		365	0.23387	0.91561	0.625247	1	1	3961	tags=29%, list=28%, signal=40%
FURUKAWA_DUSP6_TARGETS_PCI35_DN	FURUKAWA_DUSP6_TARGETS_PCI35_DN		56	0.338453	0.915596	0.540755	1	1	2254	tags=27%, list=16%, signal=32%
QI_PLASMACYTOMA_DN	QI_PLASMACYTOMA_DN		88	0.254468	0.915565	0.54054	1	1	4334	tags=38%, list=30%, signal=53%
ZWANG_CLASS_2_TRANSIENTLY_INDUCED_BY_EGF	ZWANG_CLASS_2_TRANSIENTLY_INDUCED_BY_EGF		32	0.383425	0.91555	0.579439	1	1	2358	tags=38%, list=16%, signal=45%
PID_ILK_PATHWAY	PID_ILK_PATHWAY		45	0.293529	0.915506	0.576402	1	1	2030	tags=20%, list=14%, signal=23%
LIU_PROSTATE_CANCER_DN	LIU_PROSTATE_CANCER_DN		340	0.30953	0.914793	0.587549	1	1	2582	tags=29%, list=18%, signal=35%
PID_MTOR_4PATHWAY	PID_MTOR_4PATHWAY		65	0.234704	0.914612	0.56213	1	1	4299	tags=28%, list=30%, signal=39%
BIOCARTA_MEF2D_PATHWAY	BIOCARTA_MEF2D_PATHWAY		16	0.322391	0.914604	0.568589	1	1	5010	tags=38%, list=35%, signal=58%
YAO_TEMPORAL_RESPONSE_TO_PROGESTERONE_CLUSTER_1	YAO_TEMPORAL_RESPONSE_TO_PROGESTERONE_CLUSTER_1		56	0.323617	0.914039	0.595057	1	1	1823	tags=29%, list=13%, signal=33%
AMUNDSON_POOR_SURVIVAL_AFTER_GAMMA_RADIATION_2G	AMUNDSON_POOR_SURVIVAL_AFTER_GAMMA_RADIATION_2G		133	0.245247	0.913852	0.554054	1	1	3090	tags=20%, list=22%, signal=26%
PENG_GLUTAMINE_DEPRIVATION_UP	PENG_GLUTAMINE_DEPRIVATION_UP		30	0.29819	0.913839	0.600372	1	1	2634	tags=23%, list=18%, signal=29%
REACTOME_INWARDLY_RECTIFYING_K_CHANNELS	REACTOME_INWARDLY_RECTIFYING_K_CHANNELS		24	0.303922	0.91362	0.620623	1	1	2423	tags=25%, list=17%, signal=30%
LEIN_CHOROID_PLEXUS_MARKERS	LEIN_CHOROID_PLEXUS_MARKERS		77	0.37343	0.913515	0.567134	1	1	2141	tags=27%, list=15%, signal=32%
REACTOME_ACTIVATION_OF_GENES_BY_ATF4	REACTOME_ACTIVATION_OF_GENES_BY_ATF4		19	0.275495	0.91325	0.590264	0.999987	1	11	tags=5%, list=0%, signal=5%
DAVICIONI_TARGETS_OF_PAX_FOXO1_FUSIONS_UP	DAVICIONI_TARGETS_OF_PAX_FOXO1_FUSIONS_UP		205	0.267656	0.912242	0.613095	1	1	3100	tags=31%, list=22%, signal=39%
NUYTTEN_NIPP1_TARGETS_UP	NUYTTEN_NIPP1_TARGETS_UP		499	0.217676	0.91177	0.638171	1	1	3756	tags=29%, list=26%, signal=38%
REACTOME_NOD1_2_SIGNALING_PATHWAY	REACTOME_NOD1_2_SIGNALING_PATHWAY		22	0.353819	0.911386	0.576846	1	1	3489	tags=32%, list=24%, signal=42%
SMID_BREAST_CANCER_ERBB2_UP	SMID_BREAST_CANCER_ERBB2_UP		92	0.236403	0.911284	0.602851	1	1	3126	tags=26%, list=22%, signal=33%
POMEROY_MEDULLOBLASTOMA_PROGNOSIS_UP	POMEROY_MEDULLOBLASTOMA_PROGNOSIS_UP		31	0.291978	0.911263	0.603272	0.999974	1	2916	tags=23%, list=20%, signal=28%
LE_EGR2_TARGETS_DN	LE_EGR2_TARGETS_DN		90	0.280315	0.911243	0.573077	0.999041	1	3908	tags=39%, list=27%, signal=53%
BERENJENO_TRANSFORMED_BY_RHOA_DN	BERENJENO_TRANSFORMED_BY_RHOA_DN		323	0.233346	0.911156	0.538168	0.998268	1	2995	tags=21%, list=21%, signal=26%
REACTOME_VOLTAGE_GATED_POTASSIUM_CHANNELS	REACTOME_VOLTAGE_GATED_POTASSIUM_CHANNELS		36	0.393212	0.910984	0.606654	0.997731	1	3211	tags=44%, list=22%, signal=57%
HOELZEL_NF1_TARGETS_DN	HOELZEL_NF1_TARGETS_DN		81	0.34834	0.910879	0.573413	0.997018	1	2678	tags=40%, list=19%, signal=48%
SANSOM_APC_TARGETS_DN	SANSOM_APC_TARGETS_DN		251	0.261433	0.910862	0.57722	0.996071	1	1684	tags=18%, list=12%, signal=20%
SHIN_B_CELL_LYMPHOMA_CLUSTER_3	SHIN_B_CELL_LYMPHOMA_CLUSTER_3		24	0.347484	0.91079	0.593047	0.995282	1	2473	tags=33%, list=17%, signal=40%
REACTOME_SIGNALLING_TO_ERKS	REACTOME_SIGNALLING_TO_ERKS		34	0.271998	0.910527	0.573674	0.994926	1	6065	tags=50%, list=42%, signal=87%
SASAKI_ADULT_T_CELL_LEUKEMIA	SASAKI_ADULT_T_CELL_LEUKEMIA		131	0.253017	0.910463	0.558704	0.99411	1	2764	tags=24%, list=19%, signal=29%
REACTOME_LIPOPROTEIN_METABOLISM	REACTOME_LIPOPROTEIN_METABOLISM		17	0.378558	0.910001	0.564612	0.994308	1	4125	tags=35%, list=29%, signal=50%
REACTOME_CELL_JUNCTION_ORGANIZATION	REACTOME_CELL_JUNCTION_ORGANIZATION		57	0.303947	0.909906	0.604869	0.993575	1	3354	tags=35%, list=23%, signal=46%
KIM_MYCN_AMPLIFICATION_TARGETS_UP	KIM_MYCN_AMPLIFICATION_TARGETS_UP		68	0.289402	0.909716	0.589494	0.9931	1	3361	tags=28%, list=23%, signal=36%
SEKI_INFLAMMATORY_RESPONSE_LPS_UP	SEKI_INFLAMMATORY_RESPONSE_LPS_UP		56	0.331519	0.909641	0.577821	0.992337	1	1326	tags=21%, list=9%, signal=24%
MULLIGHAN_MLL_SIGNATURE_2_DN	MULLIGHAN_MLL_SIGNATURE_2_DN		199	0.237368	0.909476	0.615079	0.991797	1	3459	tags=29%, list=24%, signal=37%
LANDIS_ERBB2_BREAST_TUMORS_324_DN	LANDIS_ERBB2_BREAST_TUMORS_324_DN		124	0.30425	0.909224	0.547389	0.991515	1	2627	tags=29%, list=18%, signal=35%
PID_TELOMERASEPATHWAY	PID_TELOMERASEPATHWAY		55	0.237162	0.909142	0.621457	0.990756	1	2373	tags=20%, list=17%, signal=24%
CHICAS_RB1_TARGETS_SENESCENT	CHICAS_RB1_TARGETS_SENESCENT		397	0.232296	0.908852	0.618861	0.990492	1	3066	tags=25%, list=21%, signal=31%
BOYAULT_LIVER_CANCER_SUBCLASS_G3_UP	BOYAULT_LIVER_CANCER_SUBCLASS_G3_UP		161	0.249167	0.908839	0.539961	0.989569	1	3919	tags=27%, list=27%, signal=36%
BROWNE_HCMV_INFECTION_48HR_UP	BROWNE_HCMV_INFECTION_48HR_UP		136	0.251712	0.908744	0.624498	0.988824	1	3636	tags=30%, list=25%, signal=40%
KAAB_HEART_ATRIUM_VS_VENTRICLE_UP	KAAB_HEART_ATRIUM_VS_VENTRICLE_UP		196	0.268242	0.908563	0.579681	0.988341	1	2671	tags=27%, list=19%, signal=33%
ASTON_MAJOR_DEPRESSIVE_DISORDER_DN	ASTON_MAJOR_DEPRESSIVE_DISORDER_DN		134	0.287765	0.908359	0.597633	0.987856	1	4565	tags=37%, list=32%, signal=53%
TSENG_IRS1_TARGETS_UP	TSENG_IRS1_TARGETS_UP		89	0.255353	0.908226	0.582375	0.987258	1	1587	tags=16%, list=11%, signal=18%
TOMLINS_METASTASIS_DN	TOMLINS_METASTASIS_DN		16	0.330921	0.907961	0.597166	0.98695	1	10	tags=6%, list=0%, signal=6%
KONDO_PROSTATE_CANCER_WITH_H3K27ME3	KONDO_PROSTATE_CANCER_WITH_H3K27ME3		68	0.291841	0.9078	0.664706	0.986363	1	1559	tags=22%, list=11%, signal=25%
HAN_SATB1_TARGETS_DN	HAN_SATB1_TARGETS_DN		323	0.236968	0.907558	0.617308	0.986009	1	3703	tags=29%, list=26%, signal=39%
REACTOME_AMINE_LIGAND_BINDING_RECEPTORS	REACTOME_AMINE_LIGAND_BINDING_RECEPTORS		24	0.416327	0.907304	0.604418	0.985695	1	946	tags=25%, list=7%, signal=27%
BOSCO_INTERFERON_INDUCED_ANTIVIRAL_MODULE	BOSCO_INTERFERON_INDUCED_ANTIVIRAL_MODULE		46	0.360844	0.907114	0.573055	0.985256	1	248	tags=11%, list=2%, signal=11%
WEST_ADRENOCORTICAL_CARCINOMA_VS_ADENOMA_DN	WEST_ADRENOCORTICAL_CARCINOMA_VS_ADENOMA_DN		15	0.391796	0.90695	0.587891	0.984694	1	423	tags=20%, list=3%, signal=21%
RUTELLA_RESPONSE_TO_CSF2RB_AND_IL4_DN	RUTELLA_RESPONSE_TO_CSF2RB_AND_IL4_DN		220	0.259	0.906927	0.574803	0.983825	1	2720	tags=25%, list=19%, signal=30%
REACTOME_PPARA_ACTIVATES_GENE_EXPRESSION	REACTOME_PPARA_ACTIVATES_GENE_EXPRESSION		81	0.233812	0.906479	0.587649	0.983967	1	2633	tags=20%, list=18%, signal=24%
MEISSNER_BRAIN_HCP_WITH_H3K27ME3	MEISSNER_BRAIN_HCP_WITH_H3K27ME3		77	0.362877	0.906426	0.62987	0.983144	1	1764	tags=29%, list=12%, signal=32%
SATO_SILENCED_BY_METHYLATION_IN_PANCREATIC_CANCER_1	SATO_SILENCED_BY_METHYLATION_IN_PANCREATIC_CANCER_1		268	0.269377	0.905823	0.636727	0.983732	1	2694	tags=27%, list=19%, signal=32%
PUJANA_BREAST_CANCER_LIT_INT_NETWORK	PUJANA_BREAST_CANCER_LIT_INT_NETWORK		88	0.23955	0.905521	0.59381	0.983533	1	3375	tags=26%, list=24%, signal=34%
PID_CXCR4_PATHWAY	PID_CXCR4_PATHWAY		88	0.292499	0.905483	0.594912	0.982666	1	4299	tags=44%, list=30%, signal=63%
REACTOME_AMINO_ACID_TRANSPORT_ACROSS_THE_PLASMA_MEMBRANE	REACTOME_AMINO_ACID_TRANSPORT_ACROSS_THE_PLASMA_MEMBRANE		25	0.367985	0.905239	0.588349	0.982304	1	1777	tags=32%, list=12%, signal=36%
CHANG_CORE_SERUM_RESPONSE_DN	CHANG_CORE_SERUM_RESPONSE_DN		163	0.256883	0.905165	0.603738	0.981558	1	3324	tags=28%, list=23%, signal=36%
BIOCARTA_CREB_PATHWAY	BIOCARTA_CREB_PATHWAY		26	0.354607	0.905134	0.597585	0.980699	1	3566	tags=35%, list=25%, signal=46%
IVANOVA_HEMATOPOIESIS_STEM_CELL_LONG_TERM	IVANOVA_HEMATOPOIESIS_STEM_CELL_LONG_TERM		200	0.260261	0.905033	0.618677	0.979958	1	2609	tags=23%, list=18%, signal=28%
LEIN_NEURON_MARKERS	LEIN_NEURON_MARKERS		60	0.309769	0.904927	0.561753	0.979247	1	3144	tags=27%, list=22%, signal=34%
MCMURRAY_TP53_HRAS_COOPERATION_RESPONSE_UP	MCMURRAY_TP53_HRAS_COOPERATION_RESPONSE_UP		19	0.381174	0.903992	0.604206	0.980633	1	2103	tags=32%, list=15%, signal=37%
WHITFIELD_CELL_CYCLE_G1_S	WHITFIELD_CELL_CYCLE_G1_S		95	0.246375	0.90362	0.548263	0.980619	1	4467	tags=37%, list=31%, signal=53%
ST_INTEGRIN_SIGNALING_PATHWAY	ST_INTEGRIN_SIGNALING_PATHWAY		75	0.330881	0.903195	0.612086	0.980746	1	4058	tags=40%, list=28%, signal=56%
NAKAMURA_ADIPOGENESIS_EARLY_DN	NAKAMURA_ADIPOGENESIS_EARLY_DN		30	0.367397	0.903154	0.59847	0.979939	1	2426	tags=33%, list=17%, signal=40%
ICHIBA_GRAFT_VERSUS_HOST_DISEASE_35D_UP	ICHIBA_GRAFT_VERSUS_HOST_DISEASE_35D_UP		97	0.34558	0.902411	0.588595	0.980747	1	1928	tags=24%, list=13%, signal=27%
BURTON_ADIPOGENESIS_2	BURTON_ADIPOGENESIS_2		61	0.305478	0.902133	0.61829	0.980506	1	2358	tags=30%, list=16%, signal=35%
TSENG_ADIPOGENIC_POTENTIAL_UP	TSENG_ADIPOGENIC_POTENTIAL_UP		25	0.324198	0.901867	0.615087	0.980187	1	1122	tags=20%, list=8%, signal=22%
MOROSETTI_FACIOSCAPULOHUMERAL_MUSCULAR_DISTROPHY_UP	MOROSETTI_FACIOSCAPULOHUMERAL_MUSCULAR_DISTROPHY_UP		15	0.397239	0.901829	0.587771	0.97935	1	617	tags=27%, list=4%, signal=28%
BIOCARTA_RELA_PATHWAY	BIOCARTA_RELA_PATHWAY		16	0.339374	0.901643	0.629921	0.978879	1	2761	tags=31%, list=19%, signal=39%
CHEN_NEUROBLASTOMA_COPY_NUMBER_GAINS	CHEN_NEUROBLASTOMA_COPY_NUMBER_GAINS		42	0.272194	0.901526	0.648111	0.97826	1	4703	tags=43%, list=33%, signal=64%
FIRESTEIN_CTNNB1_PATHWAY	FIRESTEIN_CTNNB1_PATHWAY		25	0.325077	0.901479	0.576699	0.977445	1	2866	tags=28%, list=20%, signal=35%
REACTOME_BASIGIN_INTERACTIONS	REACTOME_BASIGIN_INTERACTIONS		22	0.316632	0.900804	0.593047	0.978131	1	306	tags=9%, list=2%, signal=9%
EINAV_INTERFERON_SIGNATURE_IN_CANCER	EINAV_INTERFERON_SIGNATURE_IN_CANCER		19	0.417797	0.900462	0.601562	0.978008	1	4174	tags=47%, list=29%, signal=67%
REACTOME_NEURONAL_SYSTEM	REACTOME_NEURONAL_SYSTEM		232	0.298632	0.898887	0.611222	0.980844	1	2631	tags=26%, list=18%, signal=32%
MIKKELSEN_IPS_LCP_WITH_H3K4ME3	MIKKELSEN_IPS_LCP_WITH_H3K4ME3		104	0.309166	0.898356	0.564516	0.981192	1	2113	tags=24%, list=15%, signal=28%
LI_WILMS_TUMOR_VS_FETAL_KIDNEY_2_UP	LI_WILMS_TUMOR_VS_FETAL_KIDNEY_2_UP		23	0.289724	0.897855	0.624746	0.981541	1	5574	tags=48%, list=39%, signal=78%
BOCHKIS_FOXA2_TARGETS	BOCHKIS_FOXA2_TARGETS		290	0.193762	0.897769	0.623552	0.980811	1	3833	tags=31%, list=27%, signal=41%
RICKMAN_HEAD_AND_NECK_CANCER_E	RICKMAN_HEAD_AND_NECK_CANCER_E		26	0.366845	0.897331	0.609127	0.980998	1	2713	tags=42%, list=19%, signal=52%
YANG_BREAST_CANCER_ESR1_BULK_UP	YANG_BREAST_CANCER_ESR1_BULK_UP		21	0.275057	0.897097	0.610204	0.980672	1	4334	tags=43%, list=30%, signal=61%
REACTOME_NEF_MEDIATES_DOWN_MODULATION_OF_CELL_SURFACE_RECEPTORS_BY_RECRUITING_THEM_TO_CLATHRIN_ADAPTERS	REACTOME_NEF_MEDIATES_DOWN_MODULATION_OF_CELL_SURFACE_RECEPTORS_BY_RECRUITING_THEM_TO_CLATHRIN_ADAPTERS		16	0.303595	0.897053	0.577651	0.979859	1	3045	tags=19%, list=21%, signal=24%
LIU_TARGETS_OF_VMYB_VS_CMYB_DN	LIU_TARGETS_OF_VMYB_VS_CMYB_DN		29	0.281732	0.896774	0.639344	0.979649	1	1102	tags=17%, list=8%, signal=19%
ALTEMEIER_RESPONSE_TO_LPS_WITH_MECHANICAL_VENTILATION	ALTEMEIER_RESPONSE_TO_LPS_WITH_MECHANICAL_VENTILATION		79	0.3405	0.896482	0.59501	0.97946	1	2713	tags=34%, list=19%, signal=42%
ZHANG_TLX_TARGETS_36HR_DN	ZHANG_TLX_TARGETS_36HR_DN		143	0.34974	0.89571	0.588933	0.980341	1	4829	tags=45%, list=34%, signal=68%
WANG_SMARCE1_TARGETS_DN	WANG_SMARCE1_TARGETS_DN		262	0.216412	0.895697	0.619608	0.979461	1	2000	tags=15%, list=14%, signal=17%
GENTILE_UV_RESPONSE_CLUSTER_D9	GENTILE_UV_RESPONSE_CLUSTER_D9		18	0.346347	0.895397	0.599621	0.979214	1	2382	tags=28%, list=17%, signal=33%
PID_ATR_PATHWAY	PID_ATR_PATHWAY		37	0.303004	0.895017	0.566866	0.979261	1	971	tags=11%, list=7%, signal=12%
REACTOME_INTERACTIONS_OF_VPR_WITH_HOST_CELLULAR_PROTEINS	REACTOME_INTERACTIONS_OF_VPR_WITH_HOST_CELLULAR_PROTEINS		28	0.231814	0.89406	0.568401	0.980698	1	4099	tags=25%, list=29%, signal=35%
KEGG_DNA_REPLICATION	KEGG_DNA_REPLICATION		34	0.345651	0.893634	0.551793	0.980789	1	6259	tags=65%, list=44%, signal=115%
BIOCARTA_FMLP_PATHWAY	BIOCARTA_FMLP_PATHWAY		32	0.261759	0.893284	0.616142	0.980726	1	3462	tags=38%, list=24%, signal=49%
GEISS_RESPONSE_TO_DSRNA_UP	GEISS_RESPONSE_TO_DSRNA_UP		24	0.320356	0.893026	0.586792	0.980398	1	3761	tags=29%, list=26%, signal=39%
PID_S1P_META_PATHWAY	PID_S1P_META_PATHWAY		20	0.362776	0.893016	0.589942	0.97952	1	2358	tags=30%, list=16%, signal=36%
BREDEMEYER_RAG_SIGNALING_NOT_VIA_ATM_UP	BREDEMEYER_RAG_SIGNALING_NOT_VIA_ATM_UP		41	0.282411	0.892695	0.635659	0.979427	1	2810	tags=32%, list=20%, signal=39%
RODWELL_AGING_KIDNEY_UP	RODWELL_AGING_KIDNEY_UP		325	0.274107	0.892585	0.590643	0.978759	1	2292	tags=24%, list=16%, signal=28%
SMITH_TERT_TARGETS_DN	SMITH_TERT_TARGETS_DN		76	0.232096	0.891858	0.616731	0.979657	1	2599	tags=18%, list=18%, signal=22%
NIKOLSKY_BREAST_CANCER_17Q21_Q25_AMPLICON	NIKOLSKY_BREAST_CANCER_17Q21_Q25_AMPLICON		205	0.208435	0.89171	0.627255	0.979072	1	2237	tags=17%, list=16%, signal=20%
REACTOME_ACTIVATED_NOTCH1_TRANSMITS_SIGNAL_TO_THE_NUCLEUS	REACTOME_ACTIVATED_NOTCH1_TRANSMITS_SIGNAL_TO_THE_NUCLEUS		24	0.308351	0.891621	0.616935	0.978374	1	4549	tags=38%, list=32%, signal=55%
ZHANG_TLX_TARGETS_60HR_DN	ZHANG_TLX_TARGETS_60HR_DN		208	0.29616	0.891227	0.56778	0.978502	1	4490	tags=37%, list=31%, signal=52%
WAKABAYASHI_ADIPOGENESIS_PPARG_RXRA_BOUND_36HR	WAKABAYASHI_ADIPOGENESIS_PPARG_RXRA_BOUND_36HR		118	0.199965	0.891164	0.622047	0.977741	1	4106	tags=29%, list=29%, signal=40%
PID_SMAD2_3PATHWAY	PID_SMAD2_3PATHWAY		16	0.373061	0.890787	0.605578	0.977722	1	4388	tags=44%, list=31%, signal=63%
TAKEDA_TARGETS_OF_NUP98_HOXA9_FUSION_16D_DN	TAKEDA_TARGETS_OF_NUP98_HOXA9_FUSION_16D_DN		83	0.265318	0.890722	0.677228	0.976967	1	2626	tags=29%, list=18%, signal=35%
KIM_GERMINAL_CENTER_T_HELPER_UP	KIM_GERMINAL_CENTER_T_HELPER_UP		49	0.296178	0.890459	0.622984	0.976721	1	2167	tags=22%, list=15%, signal=26%
HOSHIDA_LIVER_CANCER_LATE_RECURRENCE_DN	HOSHIDA_LIVER_CANCER_LATE_RECURRENCE_DN		51	0.242428	0.890436	0.656126	0.975884	1	855	tags=10%, list=6%, signal=10%
BIOCARTA_FAS_PATHWAY	BIOCARTA_FAS_PATHWAY		27	0.322579	0.89033	0.607921	0.975253	1	3522	tags=44%, list=25%, signal=59%
WANG_METASTASIS_OF_BREAST_CANCER_ESR1_DN	WANG_METASTASIS_OF_BREAST_CANCER_ESR1_DN		22	0.319307	0.890285	0.655512	0.974472	1	1373	tags=18%, list=10%, signal=20%
SENESE_HDAC2_TARGETS_DN	SENESE_HDAC2_TARGETS_DN		90	0.314666	0.890218	0.600775	0.973755	1	2589	tags=33%, list=18%, signal=40%
PID_TGFBRPATHWAY	PID_TGFBRPATHWAY		51	0.314004	0.890193	0.62249	0.972928	1	3144	tags=31%, list=22%, signal=40%
ZWANG_CLASS_1_TRANSIENTLY_INDUCED_BY_EGF	ZWANG_CLASS_1_TRANSIENTLY_INDUCED_BY_EGF		335	0.271446	0.889986	0.64902	0.972504	1	2539	tags=24%, list=18%, signal=28%
SHETH_LIVER_CANCER_VS_TXNIP_LOSS_PAM4	SHETH_LIVER_CANCER_VS_TXNIP_LOSS_PAM4		171	0.231389	0.889654	0.644578	0.972406	1	2236	tags=19%, list=16%, signal=22%
PID_HIF2PATHWAY	PID_HIF2PATHWAY		31	0.283347	0.889443	0.621469	0.972037	1	3916	tags=39%, list=27%, signal=53%
REACTOME_GLOBAL_GENOMIC_NER_GG_NER	REACTOME_GLOBAL_GENOMIC_NER_GG_NER		30	0.300945	0.889224	0.55511	0.971686	1	5815	tags=43%, list=41%, signal=73%
ROZANOV_MMP14_TARGETS_UP	ROZANOV_MMP14_TARGETS_UP		196	0.305057	0.888747	0.603113	0.971927	1	2557	tags=29%, list=18%, signal=35%
BURTON_ADIPOGENESIS_11	BURTON_ADIPOGENESIS_11		44	0.359971	0.888633	0.636546	0.971278	1	3801	tags=39%, list=27%, signal=52%
GAVIN_FOXP3_TARGETS_CLUSTER_P7	GAVIN_FOXP3_TARGETS_CLUSTER_P7		64	0.305133	0.887514	0.658153	0.973053	1	1788	tags=22%, list=12%, signal=25%
IWANAGA_CARCINOGENESIS_BY_KRAS_UP	IWANAGA_CARCINOGENESIS_BY_KRAS_UP		110	0.230718	0.887343	0.672098	0.972573	1	4702	tags=38%, list=33%, signal=56%
REACTOME_REGULATION_OF_HYPOXIA_INDUCIBLE_FACTOR_HIF_BY_OXYGEN	REACTOME_REGULATION_OF_HYPOXIA_INDUCIBLE_FACTOR_HIF_BY_OXYGEN		21	0.27812	0.887221	0.625	0.971981	1	1585	tags=14%, list=11%, signal=16%
KEGG_HEMATOPOIETIC_CELL_LINEAGE	KEGG_HEMATOPOIETIC_CELL_LINEAGE		33	0.347455	0.887123	0.642857	0.971328	1	1647	tags=24%, list=12%, signal=27%
LEE_LIVER_CANCER_SURVIVAL_UP	LEE_LIVER_CANCER_SURVIVAL_UP		100	0.255613	0.885989	0.589844	0.973116	1	3650	tags=31%, list=26%, signal=41%
BOYLAN_MULTIPLE_MYELOMA_D_UP	BOYLAN_MULTIPLE_MYELOMA_D_UP		75	0.269711	0.885904	0.639775	0.972436	1	2302	tags=23%, list=16%, signal=27%
MOHANKUMAR_TLX1_TARGETS_UP	MOHANKUMAR_TLX1_TARGETS_UP		323	0.172818	0.885809	0.676923	0.971793	1	3344	tags=21%, list=23%, signal=26%
BROWNE_HCMV_INFECTION_2HR_DN	BROWNE_HCMV_INFECTION_2HR_DN		36	0.300561	0.885222	0.664107	0.972353	1	2109	tags=28%, list=15%, signal=32%
PEPPER_CHRONIC_LYMPHOCYTIC_LEUKEMIA_UP	PEPPER_CHRONIC_LYMPHOCYTIC_LEUKEMIA_UP		17	0.338285	0.885177	0.636175	0.971591	1	3840	tags=53%, list=27%, signal=72%
MIKKELSEN_MEF_HCP_WITH_H3K27ME3	MIKKELSEN_MEF_HCP_WITH_H3K27ME3		343	0.26292	0.884892	0.7173	0.971379	1	2689	tags=28%, list=19%, signal=34%
ZHENG_BOUND_BY_FOXP3	ZHENG_BOUND_BY_FOXP3		351	0.28134	0.884224	0.652525	0.972077	1	3084	tags=26%, list=22%, signal=33%
BIOCARTA_NFAT_PATHWAY	BIOCARTA_NFAT_PATHWAY		44	0.282072	0.884113	0.621881	0.971462	1	3148	tags=34%, list=22%, signal=44%
HADDAD_B_LYMPHOCYTE_PROGENITOR	HADDAD_B_LYMPHOCYTE_PROGENITOR		197	0.243208	0.884024	0.639279	0.970809	1	2982	tags=26%, list=21%, signal=32%
PLASARI_TGFB1_SIGNALING_VIA_NFIC_10HR_DN	PLASARI_TGFB1_SIGNALING_VIA_NFIC_10HR_DN		23	0.365372	0.883885	0.612326	0.970277	1	1416	tags=30%, list=10%, signal=34%
CHIANG_LIVER_CANCER_SUBCLASS_CTNNB1_DN	CHIANG_LIVER_CANCER_SUBCLASS_CTNNB1_DN		119	0.32641	0.88348	0.58034	0.970353	1	2890	tags=41%, list=20%, signal=51%
REACTOME_SIGNALING_BY_FGFR_MUTANTS	REACTOME_SIGNALING_BY_FGFR_MUTANTS		28	0.34043	0.883269	0.628742	0.969937	1	4814	tags=46%, list=34%, signal=70%
LINDSTEDT_DENDRITIC_CELL_MATURATION_D	LINDSTEDT_DENDRITIC_CELL_MATURATION_D		50	0.338444	0.88295	0.617934	0.969774	1	3329	tags=36%, list=23%, signal=47%
MULLIGHAN_MLL_SIGNATURE_2_UP	MULLIGHAN_MLL_SIGNATURE_2_UP		309	0.201799	0.882945	0.621514	0.968925	1	2524	tags=17%, list=18%, signal=21%
SWEET_KRAS_TARGETS_UP	SWEET_KRAS_TARGETS_UP		72	0.294877	0.882937	0.614481	0.968075	1	2532	tags=32%, list=18%, signal=39%
DACOSTA_UV_RESPONSE_VIA_ERCC3_TTD_DN	DACOSTA_UV_RESPONSE_VIA_ERCC3_TTD_DN		65	0.379226	0.882764	0.657315	0.967642	1	4154	tags=43%, list=29%, signal=60%
CEBALLOS_TARGETS_OF_TP53_AND_MYC_DN	CEBALLOS_TARGETS_OF_TP53_AND_MYC_DN		32	0.275305	0.882746	0.638507	0.966833	1	1383	tags=16%, list=10%, signal=17%
HOLLMANN_APOPTOSIS_VIA_CD40_UP	HOLLMANN_APOPTOSIS_VIA_CD40_UP		152	0.188933	0.882235	0.713992	0.967178	1	1925	tags=14%, list=13%, signal=16%
SEKI_INFLAMMATORY_RESPONSE_LPS_DN	SEKI_INFLAMMATORY_RESPONSE_LPS_DN		22	0.399309	0.881915	0.623552	0.96707	1	469	tags=18%, list=3%, signal=19%
PID_FAK_PATHWAY	PID_FAK_PATHWAY		54	0.336202	0.881892	0.618762	0.966251	1	4564	tags=41%, list=32%, signal=60%
REACTOME_CELL_SURFACE_INTERACTIONS_AT_THE_VASCULAR_WALL	REACTOME_CELL_SURFACE_INTERACTIONS_AT_THE_VASCULAR_WALL		68	0.299752	0.881364	0.619141	0.966557	1	2385	tags=22%, list=17%, signal=26%
BHAT_ESR1_TARGETS_VIA_AKT1_DN	BHAT_ESR1_TARGETS_VIA_AKT1_DN		66	0.318612	0.880827	0.634921	0.966957	1	2178	tags=27%, list=15%, signal=32%
KAUFFMANN_DNA_REPLICATION_GENES	KAUFFMANN_DNA_REPLICATION_GENES		115	0.228598	0.880759	0.567134	0.966252	1	3290	tags=25%, list=23%, signal=32%
SENESE_HDAC3_TARGETS_DN	SENESE_HDAC3_TARGETS_DN		384	0.225066	0.88053	0.638507	0.965929	1	3522	tags=27%, list=25%, signal=35%
FARMER_BREAST_CANCER_CLUSTER_1	FARMER_BREAST_CANCER_CLUSTER_1		19	0.39732	0.880409	0.611742	0.965361	1	1860	tags=32%, list=13%, signal=36%
REACTOME_INTERFERON_SIGNALING	REACTOME_INTERFERON_SIGNALING		105	0.274858	0.880123	0.588008	0.965143	1	3861	tags=33%, list=27%, signal=45%
BIOCARTA_GH_PATHWAY	BIOCARTA_GH_PATHWAY		25	0.320221	0.880105	0.628846	0.964341	1	3816	tags=40%, list=27%, signal=54%
GRUETZMANN_PANCREATIC_CANCER_UP	GRUETZMANN_PANCREATIC_CANCER_UP		292	0.232039	0.879942	0.642436	0.963914	1	2842	tags=22%, list=20%, signal=27%
KEGG_MTOR_SIGNALING_PATHWAY	KEGG_MTOR_SIGNALING_PATHWAY		48	0.293253	0.879734	0.630561	0.963513	1	4299	tags=38%, list=30%, signal=53%
KEGG_ONE_CARBON_POOL_BY_FOLATE	KEGG_ONE_CARBON_POOL_BY_FOLATE		15	0.316519	0.879396	0.642	0.963448	1	1793	tags=20%, list=13%, signal=23%
MELLMAN_TUT1_TARGETS_UP	MELLMAN_TUT1_TARGETS_UP		17	0.255027	0.878779	0.662651	0.963988	1	203	tags=6%, list=1%, signal=6%
BURTON_ADIPOGENESIS_PEAK_AT_0HR	BURTON_ADIPOGENESIS_PEAK_AT_0HR		50	0.314299	0.878716	0.608863	0.963289	1	2802	tags=30%, list=20%, signal=37%
REACTOME_SIGNALING_BY_PDGF	REACTOME_SIGNALING_BY_PDGF		107	0.285185	0.878667	0.626459	0.962553	1	2682	tags=24%, list=19%, signal=30%
RUTELLA_RESPONSE_TO_HGF_VS_CSF2RB_AND_IL4_UP	RUTELLA_RESPONSE_TO_HGF_VS_CSF2RB_AND_IL4_UP		298	0.23975	0.87809	0.591085	0.963045	1	2767	tags=23%, list=19%, signal=29%
GAVIN_FOXP3_TARGETS_CLUSTER_P2	GAVIN_FOXP3_TARGETS_CLUSTER_P2		47	0.287921	0.877796	0.660819	0.962842	1	4005	tags=49%, list=28%, signal=68%
MARTORIATI_MDM4_TARGETS_FETAL_LIVER_DN	MARTORIATI_MDM4_TARGETS_FETAL_LIVER_DN		393	0.254544	0.877271	0.627767	0.963159	1	3223	tags=25%, list=23%, signal=31%
FEVR_CTNNB1_TARGETS_UP	FEVR_CTNNB1_TARGETS_UP		476	0.235643	0.876929	0.658869	0.963105	1	2958	tags=25%, list=21%, signal=30%
CLASPER_LYMPHATIC_VESSELS_DURING_METASTASIS_UP	CLASPER_LYMPHATIC_VESSELS_DURING_METASTASIS_UP		16	0.412345	0.876904	0.639847	0.96233	1	3071	tags=50%, list=21%, signal=64%
SHETH_LIVER_CANCER_VS_TXNIP_LOSS_PAM2	SHETH_LIVER_CANCER_VS_TXNIP_LOSS_PAM2		118	0.253218	0.876672	0.644101	0.961991	1	2389	tags=19%, list=17%, signal=23%
FLECHNER_BIOPSY_KIDNEY_TRANSPLANT_REJECTED_VS_OK_UP	FLECHNER_BIOPSY_KIDNEY_TRANSPLANT_REJECTED_VS_OK_UP		64	0.355589	0.876512	0.607843	0.961494	1	1580	tags=27%, list=11%, signal=30%
WU_CELL_MIGRATION	WU_CELL_MIGRATION		126	0.308638	0.875867	0.619141	0.962122	1	2572	tags=32%, list=18%, signal=38%
GREGORY_SYNTHETIC_LETHAL_WITH_IMATINIB	GREGORY_SYNTHETIC_LETHAL_WITH_IMATINIB		110	0.2372	0.875401	0.664047	0.962357	1	3373	tags=26%, list=24%, signal=34%
KYNG_DNA_DAMAGE_BY_UV	KYNG_DNA_DAMAGE_BY_UV		48	0.256185	0.874957	0.704724	0.962546	1	2009	tags=19%, list=14%, signal=22%
MARTINEZ_RB1_AND_TP53_TARGETS_UP	MARTINEZ_RB1_AND_TP53_TARGETS_UP		439	0.211292	0.874948	0.681102	0.961739	1	3148	tags=22%, list=22%, signal=27%
DOUGLAS_BMI1_TARGETS_UP	DOUGLAS_BMI1_TARGETS_UP		436	0.20936	0.874911	0.684932	0.960987	1	3114	tags=23%, list=22%, signal=28%
REACTOME_RNA_POL_III_TRANSCRIPTION_TERMINATION	REACTOME_RNA_POL_III_TRANSCRIPTION_TERMINATION		17	0.275037	0.874853	0.616466	0.960295	1	3090	tags=29%, list=22%, signal=37%
REACTOME_CHOLESTEROL_BIOSYNTHESIS	REACTOME_CHOLESTEROL_BIOSYNTHESIS		18	0.349426	0.874042	0.607843	0.961347	1	3159	tags=39%, list=22%, signal=50%
TOYOTA_TARGETS_OF_MIR34B_AND_MIR34C	TOYOTA_TARGETS_OF_MIR34B_AND_MIR34C		313	0.228415	0.872237	0.628684	0.964557	1	3866	tags=27%, list=27%, signal=36%
KEGG_B_CELL_RECEPTOR_SIGNALING_PATHWAY	KEGG_B_CELL_RECEPTOR_SIGNALING_PATHWAY		63	0.278162	0.871886	0.64497	0.964561	1	2851	tags=27%, list=20%, signal=34%
WANG_LMO4_TARGETS_UP	WANG_LMO4_TARGETS_UP		263	0.209326	0.871883	0.684418	0.963738	1	3103	tags=22%, list=22%, signal=28%
EGUCHI_CELL_CYCLE_RB1_TARGETS	EGUCHI_CELL_CYCLE_RB1_TARGETS		22	0.44716	0.87174	0.641762	0.96324	1	3677	tags=50%, list=26%, signal=67%
LEE_TARGETS_OF_PTCH1_AND_SUFU_UP	LEE_TARGETS_OF_PTCH1_AND_SUFU_UP		44	0.326379	0.871576	0.658252	0.962752	1	2402	tags=36%, list=17%, signal=44%
GUO_HEX_TARGETS_UP	GUO_HEX_TARGETS_UP		73	0.296655	0.871282	0.647177	0.962581	1	3488	tags=32%, list=24%, signal=41%
MCBRYAN_PUBERTAL_BREAST_6_7WK_UP	MCBRYAN_PUBERTAL_BREAST_6_7WK_UP		154	0.290639	0.871149	0.620424	0.962078	1	4316	tags=40%, list=30%, signal=56%
PEDERSEN_METASTASIS_BY_ERBB2_ISOFORM_7	PEDERSEN_METASTASIS_BY_ERBB2_ISOFORM_7		263	0.225104	0.870238	0.738614	0.963229	1	3109	tags=25%, list=22%, signal=31%
PAPASPYRIDONOS_UNSTABLE_ATEROSCLEROTIC_PLAQUE_UP	PAPASPYRIDONOS_UNSTABLE_ATEROSCLEROTIC_PLAQUE_UP		43	0.316747	0.869907	0.605469	0.963104	1	2557	tags=21%, list=18%, signal=25%
BLALOCK_ALZHEIMERS_DISEASE_INCIPIENT_UP	BLALOCK_ALZHEIMERS_DISEASE_INCIPIENT_UP		294	0.215509	0.86981	0.651663	0.962476	1	2469	tags=19%, list=17%, signal=22%
ACEVEDO_LIVER_CANCER_WITH_H3K27ME3_DN	ACEVEDO_LIVER_CANCER_WITH_H3K27ME3_DN		90	0.283515	0.869297	0.637827	0.962804	1	3654	tags=32%, list=26%, signal=43%
NGUYEN_NOTCH1_TARGETS_UP	NGUYEN_NOTCH1_TARGETS_UP		26	0.266974	0.868969	0.678707	0.962741	1	3753	tags=35%, list=26%, signal=47%
REACTOME_INTERFERON_ALPHA_BETA_SIGNALING	REACTOME_INTERFERON_ALPHA_BETA_SIGNALING		33	0.393686	0.868714	0.630769	0.962508	1	3248	tags=48%, list=23%, signal=63%
SAKAI_TUMOR_INFILTRATING_MONOCYTES_UP	SAKAI_TUMOR_INFILTRATING_MONOCYTES_UP		22	0.36678	0.868552	0.626984	0.962035	1	3282	tags=41%, list=23%, signal=53%
STAMBOLSKY_RESPONSE_TO_VITAMIN_D3_UP	STAMBOLSKY_RESPONSE_TO_VITAMIN_D3_UP		56	0.300164	0.868525	0.670041	0.961278	1	2423	tags=23%, list=17%, signal=28%
BALDWIN_PRKCI_TARGETS_UP	BALDWIN_PRKCI_TARGETS_UP		29	0.314014	0.868392	0.664646	0.960762	1	1394	tags=17%, list=10%, signal=19%
SANSOM_WNT_PATHWAY_REQUIRE_MYC	SANSOM_WNT_PATHWAY_REQUIRE_MYC		51	0.281376	0.867966	0.714885	0.960862	1	3106	tags=33%, list=22%, signal=42%
PID_EPHA_FWDPATHWAY	PID_EPHA_FWDPATHWAY		31	0.327398	0.867741	0.682635	0.960511	1	1384	tags=19%, list=10%, signal=21%
HOOI_ST7_TARGETS_DN	HOOI_ST7_TARGETS_DN		80	0.287193	0.867593	0.702544	0.959999	1	1496	tags=19%, list=10%, signal=21%
GRAHAM_CML_QUIESCENT_VS_NORMAL_DIVIDING_UP	GRAHAM_CML_QUIESCENT_VS_NORMAL_DIVIDING_UP		30	0.324097	0.866926	0.64741	0.960673	1	1133	tags=17%, list=8%, signal=18%
PID_TRKRPATHWAY	PID_TRKRPATHWAY		55	0.263607	0.866356	0.651731	0.961083	1	4616	tags=36%, list=32%, signal=53%
PEDRIOLI_MIR31_TARGETS_DN	PEDRIOLI_MIR31_TARGETS_DN		269	0.24751	0.865578	0.711462	0.961966	1	3332	tags=32%, list=23%, signal=41%
BIOCARTA_CCR3_PATHWAY	BIOCARTA_CCR3_PATHWAY		17	0.344781	0.864642	0.642293	0.963325	1	2851	tags=35%, list=20%, signal=44%
ROVERSI_GLIOMA_LOH_REGIONS	ROVERSI_GLIOMA_LOH_REGIONS		33	0.300055	0.864418	0.650794	0.962961	1	4916	tags=48%, list=34%, signal=74%
NIKOLSKY_BREAST_CANCER_12Q13_Q21_AMPLICON	NIKOLSKY_BREAST_CANCER_12Q13_Q21_AMPLICON		27	0.253283	0.864409	0.678788	0.962162	1	4114	tags=33%, list=29%, signal=47%
CERVERA_SDHB_TARGETS_2	CERVERA_SDHB_TARGETS_2		74	0.283348	0.864317	0.71374	0.961546	1	2827	tags=34%, list=20%, signal=42%
REACTOME_O_LINKED_GLYCOSYLATION_OF_MUCINS	REACTOME_O_LINKED_GLYCOSYLATION_OF_MUCINS		28	0.314438	0.864082	0.703488	0.96124	1	2333	tags=29%, list=16%, signal=34%
ST_TUMOR_NECROSIS_FACTOR_PATHWAY	ST_TUMOR_NECROSIS_FACTOR_PATHWAY		27	0.296798	0.863903	0.650602	0.960843	1	3408	tags=37%, list=24%, signal=49%
WENG_POR_TARGETS_LIVER_UP	WENG_POR_TARGETS_LIVER_UP		24	0.298524	0.863879	0.669291	0.960088	1	4685	tags=54%, list=33%, signal=80%
BIOCARTA_HIVNEF_PATHWAY	BIOCARTA_HIVNEF_PATHWAY		52	0.265918	0.8636	0.664671	0.959902	1	3522	tags=35%, list=25%, signal=46%
BIOCARTA_MAL_PATHWAY	BIOCARTA_MAL_PATHWAY		17	0.29428	0.863453	0.674419	0.959422	1	3832	tags=47%, list=27%, signal=64%
LI_WILMS_TUMOR_ANAPLASTIC_UP	LI_WILMS_TUMOR_ANAPLASTIC_UP		17	0.420314	0.863231	0.62249	0.959088	1	3861	tags=35%, list=27%, signal=48%
PID_WNT_NONCANONICAL_PATHWAY	PID_WNT_NONCANONICAL_PATHWAY		26	0.36638	0.863168	0.671937	0.95841	1	3763	tags=46%, list=26%, signal=63%
REACTOME_STEROID_HORMONES	REACTOME_STEROID_HORMONES		15	0.348431	0.861905	0.657201	0.960342	1	864	tags=20%, list=6%, signal=21%
MOHANKUMAR_TLX1_TARGETS_DN	MOHANKUMAR_TLX1_TARGETS_DN		105	0.276306	0.861902	0.748515	0.959544	1	2840	tags=26%, list=20%, signal=32%
KYNG_ENVIRONMENTAL_STRESS_RESPONSE_NOT_BY_GAMMA_IN_OLD	KYNG_ENVIRONMENTAL_STRESS_RESPONSE_NOT_BY_GAMMA_IN_OLD		26	0.25536	0.861394	0.715931	0.959906	1	2293	tags=19%, list=16%, signal=23%
PID_RAC1_PATHWAY	PID_RAC1_PATHWAY		50	0.294143	0.861264	0.666012	0.959391	1	2091	tags=26%, list=15%, signal=30%
SHETH_LIVER_CANCER_VS_TXNIP_LOSS_PAM6	SHETH_LIVER_CANCER_VS_TXNIP_LOSS_PAM6		40	0.271253	0.860466	0.688805	0.960298	1	2570	tags=30%, list=18%, signal=36%
GOZGIT_ESR1_TARGETS_UP	GOZGIT_ESR1_TARGETS_UP		95	0.257809	0.860409	0.693642	0.959611	1	2598	tags=24%, list=18%, signal=29%
IWANAGA_CARCINOGENESIS_BY_KRAS_PTEN_DN	IWANAGA_CARCINOGENESIS_BY_KRAS_PTEN_DN		264	0.257629	0.860288	0.666667	0.959072	1	2830	tags=24%, list=20%, signal=30%
PID_ECADHERIN_KERATINOCYTE_PATHWAY	PID_ECADHERIN_KERATINOCYTE_PATHWAY		20	0.319198	0.860146	0.616412	0.958583	1	3462	tags=40%, list=24%, signal=53%
REACTOME_METABOLISM_OF_VITAMINS_AND_COFACTORS	REACTOME_METABOLISM_OF_VITAMINS_AND_COFACTORS		45	0.217618	0.85933	0.694716	0.959538	1	3126	tags=24%, list=22%, signal=31%
MEISSNER_BRAIN_ICP_WITH_H3K4ME3	MEISSNER_BRAIN_ICP_WITH_H3K4ME3		26	0.254618	0.859178	0.699387	0.959042	1	826	tags=12%, list=6%, signal=12%
OUILLETTE_CLL_13Q14_DELETION_UP	OUILLETTE_CLL_13Q14_DELETION_UP		43	0.267439	0.858736	0.668016	0.959242	1	2047	tags=21%, list=14%, signal=24%
RATTENBACHER_BOUND_BY_CELF1	RATTENBACHER_BOUND_BY_CELF1		258	0.233766	0.857282	0.656627	0.961704	1	2957	tags=23%, list=21%, signal=29%
REACTOME_ASPARAGINE_N_LINKED_GLYCOSYLATION	REACTOME_ASPARAGINE_N_LINKED_GLYCOSYLATION		72	0.198034	0.856372	0.652439	0.96298	1	1769	tags=11%, list=12%, signal=13%
KRIEG_KDM3A_TARGETS_NOT_HYPOXIA	KRIEG_KDM3A_TARGETS_NOT_HYPOXIA		145	0.199319	0.855813	0.659449	0.963359	1	4313	tags=26%, list=30%, signal=37%
WIEDERSCHAIN_TARGETS_OF_BMI1_AND_PCGF2	WIEDERSCHAIN_TARGETS_OF_BMI1_AND_PCGF2		43	0.325925	0.855809	0.65392	0.962563	1	3190	tags=40%, list=22%, signal=51%
ABBUD_LIF_SIGNALING_1_UP	ABBUD_LIF_SIGNALING_1_UP		34	0.333979	0.855532	0.653021	0.962363	1	1982	tags=29%, list=14%, signal=34%
WINZEN_DEGRADED_VIA_KHSRP	WINZEN_DEGRADED_VIA_KHSRP		71	0.308214	0.855323	0.667954	0.96203	1	1073	tags=17%, list=7%, signal=18%
BEGUM_TARGETS_OF_PAX3_FOXO1_FUSION_UP	BEGUM_TARGETS_OF_PAX3_FOXO1_FUSION_UP		50	0.315936	0.855083	0.684524	0.961798	1	2951	tags=30%, list=21%, signal=38%
SWEET_LUNG_CANCER_KRAS_DN	SWEET_LUNG_CANCER_KRAS_DN		325	0.286017	0.854994	0.655311	0.961204	1	3579	tags=35%, list=25%, signal=46%
ALONSO_METASTASIS_EMT_UP	ALONSO_METASTASIS_EMT_UP		29	0.270769	0.854749	0.69901	0.960947	1	4323	tags=34%, list=30%, signal=49%
GRUETZMANN_PANCREATIC_CANCER_DN	GRUETZMANN_PANCREATIC_CANCER_DN		157	0.195652	0.854363	0.750484	0.960996	1	2427	tags=17%, list=17%, signal=20%
INGRAM_SHH_TARGETS_UP	INGRAM_SHH_TARGETS_UP		96	0.28849	0.854015	0.64728	0.960943	1	1428	tags=20%, list=10%, signal=22%
MAHAJAN_RESPONSE_TO_IL1A_DN	MAHAJAN_RESPONSE_TO_IL1A_DN		64	0.254526	0.853908	0.68501	0.960375	1	4001	tags=34%, list=28%, signal=48%
KATSANOU_ELAVL1_TARGETS_UP	KATSANOU_ELAVL1_TARGETS_UP		119	0.290815	0.85388	0.635659	0.959635	1	1587	tags=22%, list=11%, signal=24%
RIGGINS_TAMOXIFEN_RESISTANCE_DN	RIGGINS_TAMOXIFEN_RESISTANCE_DN		165	0.260256	0.853723	0.673786	0.959137	1	3726	tags=32%, list=26%, signal=43%
ZHU_CMV_24_HR_DN	ZHU_CMV_24_HR_DN		68	0.353645	0.853572	0.64	0.958674	1	2845	tags=37%, list=20%, signal=46%
GENTILE_UV_RESPONSE_CLUSTER_D8	GENTILE_UV_RESPONSE_CLUSTER_D8		35	0.317073	0.853304	0.687623	0.958463	1	4492	tags=40%, list=31%, signal=58%
CHEOK_RESPONSE_TO_MERCAPTOPURINE_DN	CHEOK_RESPONSE_TO_MERCAPTOPURINE_DN		15	0.275525	0.85318	0.700587	0.957905	1	5256	tags=47%, list=37%, signal=74%
JI_METASTASIS_REPRESSED_BY_STK11	JI_METASTASIS_REPRESSED_BY_STK11		15	0.354872	0.852645	0.681275	0.958286	1	272	tags=13%, list=2%, signal=14%
DIAZ_CHRONIC_MEYLOGENOUS_LEUKEMIA_DN	DIAZ_CHRONIC_MEYLOGENOUS_LEUKEMIA_DN		88	0.287506	0.851707	0.663405	0.959494	1	2618	tags=27%, list=18%, signal=33%
IZADPANAH_STEM_CELL_ADIPOSE_VS_BONE_DN	IZADPANAH_STEM_CELL_ADIPOSE_VS_BONE_DN		76	0.276395	0.851631	0.684211	0.958863	1	2995	tags=33%, list=21%, signal=41%
MARZEC_IL2_SIGNALING_DN	MARZEC_IL2_SIGNALING_DN		34	0.342351	0.851042	0.671233	0.959378	1	1824	tags=24%, list=13%, signal=27%
SIG_BCR_SIGNALING_PATHWAY	SIG_BCR_SIGNALING_PATHWAY		41	0.284836	0.85081	0.663516	0.959096	1	2662	tags=24%, list=19%, signal=30%
CHANGOLKAR_H2AFY_TARGETS_UP	CHANGOLKAR_H2AFY_TARGETS_UP		33	0.246092	0.85062	0.652751	0.958709	1	5354	tags=39%, list=37%, signal=63%
DUTERTRE_ESTRADIOL_RESPONSE_24HR_DN	DUTERTRE_ESTRADIOL_RESPONSE_24HR_DN		385	0.264545	0.85027	0.669884	0.958763	1	2804	tags=27%, list=20%, signal=32%
MEISSNER_BRAIN_HCP_WITH_H3K4ME2_AND_H3K27ME3	MEISSNER_BRAIN_HCP_WITH_H3K4ME2_AND_H3K27ME3		23	0.36368	0.849792	0.702869	0.959086	1	1476	tags=30%, list=10%, signal=34%
WALLACE_PROSTATE_CANCER_RACE_UP	WALLACE_PROSTATE_CANCER_RACE_UP		168	0.308644	0.849735	0.626953	0.958421	1	1813	tags=25%, list=13%, signal=28%
MCGARVEY_SILENCED_BY_METHYLATION_IN_COLON_CANCER	MCGARVEY_SILENCED_BY_METHYLATION_IN_COLON_CANCER		25	0.326795	0.849593	0.693069	0.957938	1	1774	tags=20%, list=12%, signal=23%
SUNG_METASTASIS_STROMA_UP	SUNG_METASTASIS_STROMA_UP		81	0.251767	0.849501	0.694818	0.957352	1	3495	tags=33%, list=24%, signal=44%
HELLEBREKERS_SILENCED_DURING_TUMOR_ANGIOGENESIS	HELLEBREKERS_SILENCED_DURING_TUMOR_ANGIOGENESIS		60	0.303859	0.849322	0.632296	0.956961	1	3545	tags=38%, list=25%, signal=51%
PURBEY_TARGETS_OF_CTBP1_NOT_SATB1_DN	PURBEY_TARGETS_OF_CTBP1_NOT_SATB1_DN		291	0.182027	0.848686	0.820926	0.95757	1	3390	tags=23%, list=24%, signal=29%
BASAKI_YBX1_TARGETS_DN	BASAKI_YBX1_TARGETS_DN		263	0.23801	0.848538	0.741177	0.957093	1	1734	tags=17%, list=12%, signal=19%
ST_T_CELL_SIGNAL_TRANSDUCTION	ST_T_CELL_SIGNAL_TRANSDUCTION		39	0.249354	0.848208	0.737603	0.957003	1	4820	tags=49%, list=34%, signal=73%
CROONQUIST_NRAS_VS_STROMAL_STIMULATION_UP	CROONQUIST_NRAS_VS_STROMAL_STIMULATION_UP		29	0.306662	0.847853	0.700803	0.956948	1	1472	tags=28%, list=10%, signal=31%
GRAHAM_CML_QUIESCENT_VS_NORMAL_QUIESCENT_DN	GRAHAM_CML_QUIESCENT_VS_NORMAL_QUIESCENT_DN		28	0.315392	0.847457	0.678776	0.956973	1	1293	tags=29%, list=9%, signal=31%
QI_PLASMACYTOMA_UP	QI_PLASMACYTOMA_UP		185	0.268042	0.847216	0.646602	0.95671	1	1647	tags=18%, list=12%, signal=20%
LEE_LIVER_CANCER_MYC_E2F1_UP	LEE_LIVER_CANCER_MYC_E2F1_UP		43	0.363752	0.846854	0.659229	0.956686	1	2109	tags=30%, list=15%, signal=35%
TAVOR_CEBPA_TARGETS_DN	TAVOR_CEBPA_TARGETS_DN		20	0.316895	0.846407	0.668008	0.956837	1	1023	tags=10%, list=7%, signal=11%
KEGG_SYSTEMIC_LUPUS_ERYTHEMATOSUS	KEGG_SYSTEMIC_LUPUS_ERYTHEMATOSUS		39	0.322187	0.846379	0.663366	0.95612	1	1354	tags=18%, list=9%, signal=20%
KEGG_TASTE_TRANSDUCTION	KEGG_TASTE_TRANSDUCTION		21	0.288331	0.846278	0.747917	0.955561	1	3566	tags=29%, list=25%, signal=38%
REACTOME_SIGNALING_BY_ILS	REACTOME_SIGNALING_BY_ILS		84	0.28748	0.846261	0.661224	0.954827	1	2882	tags=25%, list=20%, signal=31%
ZWANG_EGF_PERSISTENTLY_UP	ZWANG_EGF_PERSISTENTLY_UP		23	0.346734	0.846202	0.687251	0.954178	1	3451	tags=39%, list=24%, signal=51%
VERRECCHIA_EARLY_RESPONSE_TO_TGFB1	VERRECCHIA_EARLY_RESPONSE_TO_TGFB1		53	0.308568	0.84534	0.65692	0.955281	1	3881	tags=43%, list=27%, signal=59%
REACTOME_MITOTIC_G2_G2_M_PHASES	REACTOME_MITOTIC_G2_G2_M_PHASES		66	0.238102	0.845226	0.628803	0.954768	1	4650	tags=35%, list=32%, signal=51%
GAVIN_FOXP3_TARGETS_CLUSTER_P3	GAVIN_FOXP3_TARGETS_CLUSTER_P3		119	0.266418	0.844912	0.705305	0.9547	1	2904	tags=26%, list=20%, signal=32%
TAKEDA_TARGETS_OF_NUP98_HOXA9_FUSION_10D_DN	TAKEDA_TARGETS_OF_NUP98_HOXA9_FUSION_10D_DN		82	0.27817	0.844839	0.682731	0.954069	1	2574	tags=28%, list=18%, signal=34%
RORIE_TARGETS_OF_EWSR1_FLI1_FUSION_DN	RORIE_TARGETS_OF_EWSR1_FLI1_FUSION_DN		25	0.274888	0.844362	0.729622	0.954297	1	3200	tags=32%, list=22%, signal=41%
REACTOME_CYTOKINE_SIGNALING_IN_IMMUNE_SYSTEM	REACTOME_CYTOKINE_SIGNALING_IN_IMMUNE_SYSTEM		189	0.260084	0.844056	0.706478	0.954159	1	3344	tags=28%, list=23%, signal=35%
DUTERTRE_ESTRADIOL_RESPONSE_24HR_UP	DUTERTRE_ESTRADIOL_RESPONSE_24HR_UP		240	0.27645	0.844	0.630648	0.953523	1	3085	tags=29%, list=22%, signal=36%
SCHAEFFER_PROSTATE_DEVELOPMENT_12HR_UP	SCHAEFFER_PROSTATE_DEVELOPMENT_12HR_UP		90	0.267319	0.843748	0.74388	0.953274	1	1881	tags=27%, list=13%, signal=31%
KEGG_PENTOSE_PHOSPHATE_PATHWAY	KEGG_PENTOSE_PHOSPHATE_PATHWAY		19	0.264441	0.843732	0.677485	0.95254	1	184	tags=5%, list=1%, signal=5%
VERHAAK_AML_WITH_NPM1_MUTATED_UP	VERHAAK_AML_WITH_NPM1_MUTATED_UP		108	0.277642	0.842994	0.649805	0.953325	1	1971	tags=22%, list=14%, signal=26%
SMIRNOV_CIRCULATING_ENDOTHELIOCYTES_IN_CANCER_UP	SMIRNOV_CIRCULATING_ENDOTHELIOCYTES_IN_CANCER_UP		116	0.292857	0.842846	0.660305	0.952873	1	2596	tags=34%, list=18%, signal=41%
NAKAYAMA_SOFT_TISSUE_TUMORS_PCA1_UP	NAKAYAMA_SOFT_TISSUE_TUMORS_PCA1_UP		47	0.428417	0.842774	0.65764	0.952259	1	2524	tags=38%, list=18%, signal=46%
REACTOME_GPVI_MEDIATED_ACTIVATION_CASCADE	REACTOME_GPVI_MEDIATED_ACTIVATION_CASCADE		29	0.300525	0.842515	0.666667	0.952007	1	2344	tags=24%, list=16%, signal=29%
LI_INDUCED_T_TO_NATURAL_KILLER_DN	LI_INDUCED_T_TO_NATURAL_KILLER_DN		80	0.266365	0.842302	0.675097	0.9517	1	2606	tags=24%, list=18%, signal=29%
DUTTA_APOPTOSIS_VIA_NFKB	DUTTA_APOPTOSIS_VIA_NFKB		23	0.309915	0.842271	0.665992	0.950999	1	1758	tags=26%, list=12%, signal=30%
WANG_CLIM2_TARGETS_DN	WANG_CLIM2_TARGETS_DN		140	0.205742	0.841865	0.663443	0.951095	1	2244	tags=15%, list=16%, signal=18%
REACTOME_SIGNALING_BY_GPCR	REACTOME_SIGNALING_BY_GPCR		362	0.243814	0.841538	0.843564	0.95103	1	3010	tags=28%, list=21%, signal=34%
LEE_LIVER_CANCER_MYC_UP	LEE_LIVER_CANCER_MYC_UP		45	0.304787	0.841159	0.682446	0.951077	1	1904	tags=22%, list=13%, signal=26%
WAKABAYASHI_ADIPOGENESIS_PPARG_RXRA_BOUND_WITH_H4K20ME1_MARK	WAKABAYASHI_ADIPOGENESIS_PPARG_RXRA_BOUND_WITH_H4K20ME1_MARK		119	0.206097	0.840836	0.675573	0.950993	1	4906	tags=39%, list=34%, signal=58%
REACTOME_ARMS_MEDIATED_ACTIVATION	REACTOME_ARMS_MEDIATED_ACTIVATION		16	0.329652	0.840471	0.664047	0.95099	1	5717	tags=56%, list=40%, signal=94%
ZHAN_MULTIPLE_MYELOMA_HP_UP	ZHAN_MULTIPLE_MYELOMA_HP_UP		32	0.281009	0.840357	0.70155	0.950444	1	2013	tags=19%, list=14%, signal=22%
BROWNE_HCMV_INFECTION_4HR_DN	BROWNE_HCMV_INFECTION_4HR_DN		188	0.2064	0.840303	0.747082	0.949805	1	2450	tags=16%, list=17%, signal=19%
REACTOME_GROWTH_HORMONE_RECEPTOR_SIGNALING	REACTOME_GROWTH_HORMONE_RECEPTOR_SIGNALING		18	0.341493	0.839926	0.708738	0.949831	1	2047	tags=33%, list=14%, signal=39%
DAZARD_RESPONSE_TO_UV_SCC_DN	DAZARD_RESPONSE_TO_UV_SCC_DN		98	0.238859	0.839087	0.667984	0.95076	1	3324	tags=26%, list=23%, signal=33%
BRUINS_UVC_RESPONSE_EARLY_LATE	BRUINS_UVC_RESPONSE_EARLY_LATE		239	0.18303	0.839038	0.807843	0.950127	1	4556	tags=33%, list=32%, signal=48%
HAMAI_APOPTOSIS_VIA_TRAIL_UP	HAMAI_APOPTOSIS_VIA_TRAIL_UP		443	0.25527	0.838991	0.629126	0.949471	1	4788	tags=37%, list=33%, signal=54%
PAL_PRMT5_TARGETS_UP	PAL_PRMT5_TARGETS_UP		167	0.22011	0.838662	0.646586	0.94943	1	3298	tags=25%, list=23%, signal=32%
REACTOME_SIGNALLING_TO_RAS	REACTOME_SIGNALLING_TO_RAS		25	0.251582	0.83811	0.706564	0.949808	1	6065	tags=52%, list=42%, signal=90%
KORKOLA_YOLK_SAC_TUMOR	KORKOLA_YOLK_SAC_TUMOR		39	0.310337	0.837485	0.73062	0.95036	1	3535	tags=41%, list=25%, signal=54%
WIELAND_UP_BY_HBV_INFECTION	WIELAND_UP_BY_HBV_INFECTION		67	0.334683	0.837101	0.641851	0.950332	1	2682	tags=22%, list=19%, signal=27%
CHANG_IMMORTALIZED_BY_HPV31_DN	CHANG_IMMORTALIZED_BY_HPV31_DN		39	0.306594	0.836169	0.755859	0.951571	1	1353	tags=21%, list=9%, signal=23%
NUNODA_RESPONSE_TO_DASATINIB_IMATINIB_UP	NUNODA_RESPONSE_TO_DASATINIB_IMATINIB_UP		22	0.302126	0.835722	0.6826	0.951733	1	2007	tags=23%, list=14%, signal=26%
HOSHIDA_LIVER_CANCER_LATE_RECURRENCE_UP	HOSHIDA_LIVER_CANCER_LATE_RECURRENCE_UP		44	0.313067	0.835052	0.69112	0.95233	1	3538	tags=34%, list=25%, signal=45%
CHARAFE_BREAST_CANCER_LUMINAL_VS_BASAL_UP	CHARAFE_BREAST_CANCER_LUMINAL_VS_BASAL_UP		249	0.190121	0.834924	0.731463	0.951841	1	5080	tags=39%, list=36%, signal=59%
KUNINGER_IGF1_VS_PDGFB_TARGETS_UP	KUNINGER_IGF1_VS_PDGFB_TARGETS_UP		59	0.291989	0.834799	0.763006	0.951362	1	2845	tags=34%, list=20%, signal=42%
GYORFFY_MITOXANTRONE_RESISTANCE	GYORFFY_MITOXANTRONE_RESISTANCE		39	0.331148	0.834794	0.721545	0.950626	1	2732	tags=38%, list=19%, signal=47%
INGRAM_SHH_TARGETS_DN	INGRAM_SHH_TARGETS_DN		47	0.273129	0.834704	0.688716	0.950039	1	3071	tags=32%, list=21%, signal=41%
KEGG_VASCULAR_SMOOTH_MUSCLE_CONTRACTION	KEGG_VASCULAR_SMOOTH_MUSCLE_CONTRACTION		86	0.27225	0.834566	0.743689	0.949601	1	3566	tags=29%, list=25%, signal=38%
REACTOME_LIPID_DIGESTION_MOBILIZATION_AND_TRANSPORT	REACTOME_LIPID_DIGESTION_MOBILIZATION_AND_TRANSPORT		28	0.300337	0.834314	0.694611	0.949396	1	4125	tags=36%, list=29%, signal=50%
MARTINEZ_TP53_TARGETS_UP	MARTINEZ_TP53_TARGETS_UP		441	0.200716	0.834013	0.7833	0.949269	1	3148	tags=22%, list=22%, signal=27%
ZHAN_MULTIPLE_MYELOMA_CD2_DN	ZHAN_MULTIPLE_MYELOMA_CD2_DN		35	0.23587	0.833399	0.744	0.949803	1	2109	tags=20%, list=15%, signal=23%
BROWNE_HCMV_INFECTION_30MIN_DN	BROWNE_HCMV_INFECTION_30MIN_DN		99	0.236868	0.832289	0.768775	0.951387	1	1994	tags=17%, list=14%, signal=20%
KEGG_MELANOGENESIS	KEGG_MELANOGENESIS		79	0.285405	0.832248	0.704501	0.950723	1	3775	tags=29%, list=26%, signal=39%
CASTELLANO_NRAS_TARGETS_UP	CASTELLANO_NRAS_TARGETS_UP		47	0.300688	0.831221	0.69246	0.95204	1	3111	tags=30%, list=22%, signal=38%
FLECHNER_BIOPSY_KIDNEY_TRANSPLANT_OK_VS_DONOR_UP	FLECHNER_BIOPSY_KIDNEY_TRANSPLANT_OK_VS_DONOR_UP		457	0.204996	0.831095	0.697581	0.951545	1	4093	tags=28%, list=29%, signal=38%
FIGUEROA_AML_METHYLATION_CLUSTER_2_UP	FIGUEROA_AML_METHYLATION_CLUSTER_2_UP		34	0.269086	0.830855	0.717172	0.95129	1	1022	tags=15%, list=7%, signal=16%
VANHARANTA_UTERINE_FIBROID_DN	VANHARANTA_UTERINE_FIBROID_DN		59	0.291169	0.830518	0.688462	0.951246	1	1354	tags=19%, list=9%, signal=21%
BIOCARTA_MYOSIN_PATHWAY	BIOCARTA_MYOSIN_PATHWAY		26	0.371366	0.830412	0.68932	0.950727	1	3867	tags=54%, list=27%, signal=74%
POMEROY_MEDULLOBLASTOMA_DESMOPLASIC_VS_CLASSIC_DN	POMEROY_MEDULLOBLASTOMA_DESMOPLASIC_VS_CLASSIC_DN		54	0.274877	0.830408	0.760736	0.949994	1	1835	tags=24%, list=13%, signal=28%
CHYLA_CBFA2T3_TARGETS_UP	CHYLA_CBFA2T3_TARGETS_UP		260	0.24229	0.830272	0.746988	0.949526	1	1653	tags=18%, list=12%, signal=20%
SMIRNOV_RESPONSE_TO_IR_6HR_DN	SMIRNOV_RESPONSE_TO_IR_6HR_DN		83	0.269172	0.830242	0.722868	0.94885	1	1182	tags=17%, list=8%, signal=18%
DURAND_STROMA_MAX_DN	DURAND_STROMA_MAX_DN		110	0.248252	0.830103	0.756917	0.948379	1	2391	tags=21%, list=17%, signal=25%
LIU_SMARCA4_TARGETS	LIU_SMARCA4_TARGETS		41	0.333041	0.829853	0.674374	0.948149	1	1576	tags=27%, list=11%, signal=30%
MIKKELSEN_MCV6_ICP_WITH_H3K27ME3	MIKKELSEN_MCV6_ICP_WITH_H3K27ME3		36	0.29505	0.829785	0.776447	0.947555	1	2771	tags=31%, list=19%, signal=38%
DAVICIONI_MOLECULAR_ARMS_VS_ERMS_DN	DAVICIONI_MOLECULAR_ARMS_VS_ERMS_DN		140	0.269924	0.829611	0.664683	0.947195	1	2111	tags=22%, list=15%, signal=26%
BIOCARTA_AT1R_PATHWAY	BIOCARTA_AT1R_PATHWAY		30	0.309198	0.8296	0.6893	0.94648	1	3581	tags=33%, list=25%, signal=44%
GOBERT_OLIGODENDROCYTE_DIFFERENTIATION_UP	GOBERT_OLIGODENDROCYTE_DIFFERENTIATION_UP		419	0.263855	0.829536	0.63745	0.945875	1	4203	tags=36%, list=29%, signal=50%
MARTINEZ_TP53_TARGETS_DN	MARTINEZ_TP53_TARGETS_DN		425	0.198093	0.829029	0.779694	0.94615	1	2270	tags=17%, list=16%, signal=19%
KAAB_HEART_ATRIUM_VS_VENTRICLE_DN	KAAB_HEART_ATRIUM_VS_VENTRICLE_DN		205	0.185509	0.828328	0.801587	0.946757	1	1767	tags=13%, list=12%, signal=15%
TCGA_GLIOBLASTOMA_COPY_NUMBER_UP	TCGA_GLIOBLASTOMA_COPY_NUMBER_UP		48	0.25696	0.8282	0.658103	0.946272	1	4725	tags=38%, list=33%, signal=56%
REACTOME_INTERFERON_GAMMA_SIGNALING	REACTOME_INTERFERON_GAMMA_SIGNALING		38	0.324971	0.827354	0.687129	0.947335	1	2748	tags=34%, list=19%, signal=42%
BROWNE_HCMV_INFECTION_48HR_DN	BROWNE_HCMV_INFECTION_48HR_DN		360	0.22995	0.827353	0.7	0.946606	1	3233	tags=26%, list=23%, signal=32%
WANG_LMO4_TARGETS_DN	WANG_LMO4_TARGETS_DN		276	0.19136	0.827325	0.702381	0.945931	1	4353	tags=28%, list=30%, signal=39%
BOHN_PRIMARY_IMMUNODEFICIENCY_SYNDROM_UP	BOHN_PRIMARY_IMMUNODEFICIENCY_SYNDROM_UP		36	0.286322	0.827305	0.669339	0.945254	1	1550	tags=19%, list=11%, signal=22%
LEIN_OLIGODENDROCYTE_MARKERS	LEIN_OLIGODENDROCYTE_MARKERS		57	0.32267	0.827086	0.621622	0.944964	1	1346	tags=18%, list=9%, signal=19%
PID_NOTCH_PATHWAY	PID_NOTCH_PATHWAY		48	0.26731	0.826929	0.729045	0.944573	1	3261	tags=33%, list=23%, signal=43%
WOTTON_RUNX_TARGETS_DN	WOTTON_RUNX_TARGETS_DN		25	0.310321	0.825239	0.74	0.947197	1	1855	tags=24%, list=13%, signal=28%
GROSS_HYPOXIA_VIA_HIF1A_DN	GROSS_HYPOXIA_VIA_HIF1A_DN		93	0.236949	0.824728	0.78119	0.94754	1	2071	tags=20%, list=14%, signal=24%
BOQUEST_STEM_CELL_CULTURED_VS_FRESH_UP	BOQUEST_STEM_CELL_CULTURED_VS_FRESH_UP		333	0.261424	0.824244	0.739962	0.947775	1	3147	tags=32%, list=22%, signal=39%
REACTOME_G_BETA_GAMMA_SIGNALLING_THROUGH_PLC_BETA	REACTOME_G_BETA_GAMMA_SIGNALLING_THROUGH_PLC_BETA		17	0.312907	0.824138	0.718992	0.947253	1	2433	tags=29%, list=17%, signal=35%
STEIN_ESRRA_TARGETS	STEIN_ESRRA_TARGETS		401	0.167281	0.823921	0.716599	0.946953	1	2000	tags=12%, list=14%, signal=13%
MIKKELSEN_ES_LCP_WITH_H3K4ME3	MIKKELSEN_ES_LCP_WITH_H3K4ME3		81	0.295054	0.82354	0.703407	0.946928	1	1548	tags=20%, list=11%, signal=22%
RICKMAN_METASTASIS_UP	RICKMAN_METASTASIS_UP		244	0.189441	0.823003	0.74538	0.947274	1	4041	tags=25%, list=28%, signal=34%
KEGG_NUCLEOTIDE_EXCISION_REPAIR	KEGG_NUCLEOTIDE_EXCISION_REPAIR		40	0.262209	0.822502	0.609054	0.947484	1	5081	tags=33%, list=36%, signal=50%
REN_ALVEOLAR_RHABDOMYOSARCOMA_DN	REN_ALVEOLAR_RHABDOMYOSARCOMA_DN		363	0.239087	0.822367	0.671154	0.947041	1	1498	tags=15%, list=10%, signal=16%
PID_BETACATENIN_DEG_PATHWAY	PID_BETACATENIN_DEG_PATHWAY		16	0.379136	0.822363	0.684932	0.946329	1	4384	tags=44%, list=31%, signal=63%
YAGI_AML_FAB_MARKERS	YAGI_AML_FAB_MARKERS		155	0.216703	0.821061	0.800395	0.948183	1	3637	tags=25%, list=25%, signal=33%
REACTOME_POST_NMDA_RECEPTOR_ACTIVATION_EVENTS	REACTOME_POST_NMDA_RECEPTOR_ACTIVATION_EVENTS		33	0.320679	0.820511	0.663405	0.948604	1	4284	tags=33%, list=30%, signal=47%
BRACHAT_RESPONSE_TO_METHOTREXATE_DN	BRACHAT_RESPONSE_TO_METHOTREXATE_DN		23	0.306495	0.819845	0.673664	0.949279	1	2893	tags=26%, list=20%, signal=33%
DAUER_STAT3_TARGETS_UP	DAUER_STAT3_TARGETS_UP		35	0.31137	0.819601	0.729293	0.949034	1	1016	tags=20%, list=7%, signal=21%
DUTERTRE_ESTRADIOL_RESPONSE_6HR_DN	DUTERTRE_ESTRADIOL_RESPONSE_6HR_DN		69	0.292123	0.819241	0.703187	0.949038	1	1862	tags=20%, list=13%, signal=23%
SANA_TNF_SIGNALING_UP	SANA_TNF_SIGNALING_UP		51	0.313564	0.818391	0.680312	0.949972	1	2532	tags=29%, list=18%, signal=36%
PANGAS_TUMOR_SUPPRESSION_BY_SMAD1_AND_SMAD5_UP	PANGAS_TUMOR_SUPPRESSION_BY_SMAD1_AND_SMAD5_UP		105	0.250848	0.818211	0.715139	0.949614	1	3274	tags=32%, list=23%, signal=42%
BIOCARTA_HCMV_PATHWAY	BIOCARTA_HCMV_PATHWAY		17	0.291674	0.818181	0.667976	0.948952	1	2851	tags=29%, list=20%, signal=37%
SONG_TARGETS_OF_IE86_CMV_PROTEIN	SONG_TARGETS_OF_IE86_CMV_PROTEIN		50	0.310398	0.817382	0.621569	0.949846	1	3636	tags=30%, list=25%, signal=40%
DE_YY1_TARGETS_DN	DE_YY1_TARGETS_DN		75	0.315239	0.817094	0.701613	0.94967	1	2677	tags=28%, list=19%, signal=34%
DITTMER_PTHLH_TARGETS_UP	DITTMER_PTHLH_TARGETS_UP		97	0.185364	0.816145	0.771203	0.950854	1	2426	tags=14%, list=17%, signal=17%
HONRADO_BREAST_CANCER_BRCA1_VS_BRCA2	HONRADO_BREAST_CANCER_BRCA1_VS_BRCA2		15	0.366357	0.816075	0.668724	0.950282	1	2636	tags=27%, list=18%, signal=33%
PEREZ_TP53_AND_TP63_TARGETS	PEREZ_TP53_AND_TP63_TARGETS		152	0.264575	0.815551	0.755467	0.950558	1	1697	tags=22%, list=12%, signal=24%
BANDRES_RESPONSE_TO_CARMUSTIN_WITHOUT_MGMT_48HR_DN	BANDRES_RESPONSE_TO_CARMUSTIN_WITHOUT_MGMT_48HR_DN		24	0.284726	0.815485	0.718426	0.94998	1	727	tags=13%, list=5%, signal=13%
RICKMAN_TUMOR_DIFFERENTIATED_MODERATELY_VS_POORLY_UP	RICKMAN_TUMOR_DIFFERENTIATED_MODERATELY_VS_POORLY_UP		89	0.226287	0.815479	0.73724	0.94928	1	3180	tags=25%, list=22%, signal=32%
LEIN_MIDBRAIN_MARKERS	LEIN_MIDBRAIN_MARKERS		57	0.299676	0.814928	0.658947	0.949618	1	2284	tags=19%, list=16%, signal=23%
REACTOME_IL1_SIGNALING	REACTOME_IL1_SIGNALING		32	0.302356	0.814925	0.709016	0.948907	1	3142	tags=28%, list=22%, signal=36%
BIOCARTA_FCER1_PATHWAY	BIOCARTA_FCER1_PATHWAY		35	0.277533	0.813317	0.739044	0.951286	1	2872	tags=37%, list=20%, signal=46%
ZHOU_INFLAMMATORY_RESPONSE_FIMA_UP	ZHOU_INFLAMMATORY_RESPONSE_FIMA_UP		311	0.23221	0.813046	0.811395	0.951116	1	2459	tags=22%, list=17%, signal=26%
PETROVA_ENDOTHELIUM_LYMPHATIC_VS_BLOOD_DN	PETROVA_ENDOTHELIUM_LYMPHATIC_VS_BLOOD_DN		122	0.277897	0.812175	0.664093	0.95212	1	1758	tags=21%, list=12%, signal=24%
XU_CREBBP_TARGETS_UP	XU_CREBBP_TARGETS_UP		21	0.243088	0.81207	0.728682	0.951589	1	2557	tags=19%, list=18%, signal=23%
REACTOME_EGFR_DOWNREGULATION	REACTOME_EGFR_DOWNREGULATION		24	0.258625	0.811831	0.726141	0.951296	1	2615	tags=17%, list=18%, signal=20%
ZHOU_CELL_CYCLE_GENES_IN_IR_RESPONSE_6HR	ZHOU_CELL_CYCLE_GENES_IN_IR_RESPONSE_6HR		63	0.343407	0.81131	0.632495	0.951608	1	3677	tags=35%, list=26%, signal=47%
VERRECCHIA_DELAYED_RESPONSE_TO_TGFB1	VERRECCHIA_DELAYED_RESPONSE_TO_TGFB1		31	0.288846	0.810963	0.729783	0.951592	1	4820	tags=52%, list=34%, signal=78%
PID_WNT_CANONICAL_PATHWAY	PID_WNT_CANONICAL_PATHWAY		17	0.373762	0.810262	0.733871	0.95224	1	3600	tags=29%, list=25%, signal=39%
BAKKER_FOXO3_TARGETS_DN	BAKKER_FOXO3_TARGETS_DN		128	0.173931	0.809235	0.827935	0.953453	1	2869	tags=17%, list=20%, signal=21%
KEGG_HISTIDINE_METABOLISM	KEGG_HISTIDINE_METABOLISM		24	0.292981	0.808932	0.725207	0.953335	1	2341	tags=29%, list=16%, signal=35%
GARGALOVIC_RESPONSE_TO_OXIDIZED_PHOSPHOLIPIDS_BLUE_DN	GARGALOVIC_RESPONSE_TO_OXIDIZED_PHOSPHOLIPIDS_BLUE_DN		45	0.262178	0.808592	0.760618	0.953257	1	2298	tags=22%, list=16%, signal=26%
KARLSSON_TGFB1_TARGETS_DN	KARLSSON_TGFB1_TARGETS_DN		172	0.195123	0.808395	0.771107	0.952933	1	2659	tags=18%, list=19%, signal=22%
HUANG_FOXA2_TARGETS_DN	HUANG_FOXA2_TARGETS_DN		26	0.37202	0.808011	0.678988	0.952927	1	1498	tags=31%, list=10%, signal=34%
HUMMERICH_SKIN_CANCER_PROGRESSION_DN	HUMMERICH_SKIN_CANCER_PROGRESSION_DN		82	0.249493	0.807936	0.663366	0.952373	1	4418	tags=37%, list=31%, signal=53%
BIOCARTA_PAR1_PATHWAY	BIOCARTA_PAR1_PATHWAY		31	0.357313	0.807725	0.716243	0.952058	1	2823	tags=39%, list=20%, signal=48%
SENESE_HDAC3_TARGETS_UP	SENESE_HDAC3_TARGETS_UP		369	0.267083	0.807542	0.687623	0.951727	1	3724	tags=31%, list=26%, signal=41%
BHAT_ESR1_TARGETS_NOT_VIA_AKT1_DN	BHAT_ESR1_TARGETS_NOT_VIA_AKT1_DN		72	0.298593	0.807398	0.749495	0.951304	1	3395	tags=36%, list=24%, signal=47%
BAELDE_DIABETIC_NEPHROPATHY_DN	BAELDE_DIABETIC_NEPHROPATHY_DN		363	0.220051	0.807125	0.743191	0.951132	1	3956	tags=31%, list=28%, signal=42%
WIKMAN_ASBESTOS_LUNG_CANCER_DN	WIKMAN_ASBESTOS_LUNG_CANCER_DN		19	0.301471	0.806951	0.747059	0.950772	1	3902	tags=37%, list=27%, signal=51%
BIOCARTA_CXCR4_PATHWAY	BIOCARTA_CXCR4_PATHWAY		23	0.290168	0.806879	0.70099	0.950199	1	2851	tags=30%, list=20%, signal=38%
LINDGREN_BLADDER_CANCER_CLUSTER_1_DN	LINDGREN_BLADDER_CANCER_CLUSTER_1_DN		291	0.216722	0.806657	0.768	0.949952	1	1913	tags=16%, list=13%, signal=19%
PID_ARF6_TRAFFICKINGPATHWAY	PID_ARF6_TRAFFICKINGPATHWAY		40	0.277151	0.806393	0.699029	0.949779	1	4286	tags=33%, list=30%, signal=46%
REACTOME_GLUCOSE_TRANSPORT	REACTOME_GLUCOSE_TRANSPORT		29	0.184131	0.806313	0.734151	0.949238	1	4440	tags=28%, list=31%, signal=40%
ONDER_CDH1_TARGETS_3_DN	ONDER_CDH1_TARGETS_3_DN		19	0.322703	0.806227	0.798403	0.948677	1	1366	tags=21%, list=10%, signal=23%
ZHENG_GLIOBLASTOMA_PLASTICITY_UP	ZHENG_GLIOBLASTOMA_PLASTICITY_UP		206	0.244506	0.805841	0.715953	0.94872	1	2339	tags=23%, list=16%, signal=27%
FOSTER_KDM1A_TARGETS_UP	FOSTER_KDM1A_TARGETS_UP		134	0.23471	0.805601	0.854406	0.948475	1	2330	tags=24%, list=16%, signal=28%
THUM_SYSTOLIC_HEART_FAILURE_DN	THUM_SYSTOLIC_HEART_FAILURE_DN		167	0.273992	0.805465	0.696538	0.948014	1	3673	tags=30%, list=26%, signal=40%
NOUZOVA_TRETINOIN_AND_H4_ACETYLATION	NOUZOVA_TRETINOIN_AND_H4_ACETYLATION		96	0.162272	0.80524	0.681553	0.947768	1	4247	tags=25%, list=30%, signal=35%
MULLIGHAN_NPM1_MUTATED_SIGNATURE_2_UP	MULLIGHAN_NPM1_MUTATED_SIGNATURE_2_UP		98	0.239219	0.804988	0.726744	0.947551	1	4722	tags=41%, list=33%, signal=61%
LEE_LIVER_CANCER_DENA_UP	LEE_LIVER_CANCER_DENA_UP		40	0.301474	0.804662	0.722113	0.947478	1	2573	tags=33%, list=18%, signal=40%
HOELZEL_NF1_TARGETS_UP	HOELZEL_NF1_TARGETS_UP		94	0.278268	0.804656	0.775348	0.946796	1	2075	tags=23%, list=15%, signal=27%
CROONQUIST_STROMAL_STIMULATION_UP	CROONQUIST_STROMAL_STIMULATION_UP		45	0.344427	0.804007	0.716216	0.94734	1	2154	tags=40%, list=15%, signal=47%
REACTOME_FRS2_MEDIATED_CASCADE	REACTOME_FRS2_MEDIATED_CASCADE		22	0.279282	0.803924	0.721116	0.946784	1	2963	tags=27%, list=21%, signal=34%
RIZ_ERYTHROID_DIFFERENTIATION	RIZ_ERYTHROID_DIFFERENTIATION		65	0.25851	0.803311	0.690619	0.947288	1	3133	tags=29%, list=22%, signal=37%
LIU_LIVER_CANCER	LIU_LIVER_CANCER		23	0.281536	0.802336	0.72179	0.94851	1	4594	tags=48%, list=32%, signal=70%
YU_BAP1_TARGETS	YU_BAP1_TARGETS		20	0.289004	0.802177	0.710476	0.948119	1	4227	tags=45%, list=30%, signal=64%
HUANG_DASATINIB_RESISTANCE_DN	HUANG_DASATINIB_RESISTANCE_DN		50	0.245597	0.801007	0.750491	0.949695	1	4226	tags=40%, list=30%, signal=57%
MODY_HIPPOCAMPUS_NEONATAL	MODY_HIPPOCAMPUS_NEONATAL		28	0.253361	0.800662	0.717308	0.949686	1	4567	tags=36%, list=32%, signal=52%
ACEVEDO_FGFR1_TARGETS_IN_PROSTATE_CANCER_MODEL_DN	ACEVEDO_FGFR1_TARGETS_IN_PROSTATE_CANCER_MODEL_DN		226	0.239966	0.800423	0.789869	0.949439	1	1388	tags=16%, list=10%, signal=17%
KAUFFMANN_MELANOMA_RELAPSE_UP	KAUFFMANN_MELANOMA_RELAPSE_UP		48	0.283175	0.800341	0.651546	0.94888	1	3066	tags=29%, list=21%, signal=37%
JISON_SICKLE_CELL_DISEASE_UP	JISON_SICKLE_CELL_DISEASE_UP		141	0.268409	0.800245	0.686235	0.948363	1	3135	tags=29%, list=22%, signal=37%
KEGG_ADIPOCYTOKINE_SIGNALING_PATHWAY	KEGG_ADIPOCYTOKINE_SIGNALING_PATHWAY		58	0.25592	0.80002	0.745597	0.948089	1	3408	tags=31%, list=24%, signal=41%
DOANE_RESPONSE_TO_ANDROGEN_UP	DOANE_RESPONSE_TO_ANDROGEN_UP		114	0.206297	0.799215	0.777992	0.94892	1	2482	tags=18%, list=17%, signal=21%
ZHAN_MULTIPLE_MYELOMA_DN	ZHAN_MULTIPLE_MYELOMA_DN		30	0.321275	0.799056	0.732943	0.948504	1	2262	tags=27%, list=16%, signal=32%
PENG_RAPAMYCIN_RESPONSE_UP	PENG_RAPAMYCIN_RESPONSE_UP		153	0.201051	0.798998	0.822709	0.94791	1	2864	tags=22%, list=20%, signal=27%
PUIFFE_INVASION_INHIBITED_BY_ASCITES_DN	PUIFFE_INVASION_INHIBITED_BY_ASCITES_DN		118	0.216511	0.798743	0.757396	0.947715	1	3299	tags=25%, list=23%, signal=32%
MCBRYAN_PUBERTAL_BREAST_5_6WK_DN	MCBRYAN_PUBERTAL_BREAST_5_6WK_DN		110	0.284423	0.798653	0.677734	0.947208	1	5034	tags=50%, list=35%, signal=77%
RODRIGUES_DCC_TARGETS_DN	RODRIGUES_DCC_TARGETS_DN		100	0.260297	0.798523	0.732793	0.946794	1	4131	tags=36%, list=29%, signal=50%
REACTOME_LAGGING_STRAND_SYNTHESIS	REACTOME_LAGGING_STRAND_SYNTHESIS		19	0.299125	0.798466	0.640974	0.946188	1	6192	tags=68%, list=43%, signal=120%
PAPASPYRIDONOS_UNSTABLE_ATEROSCLEROTIC_PLAQUE_DN	PAPASPYRIDONOS_UNSTABLE_ATEROSCLEROTIC_PLAQUE_DN		39	0.307321	0.798249	0.70217	0.9459	1	1975	tags=26%, list=14%, signal=30%
KEGG_JAK_STAT_SIGNALING_PATHWAY	KEGG_JAK_STAT_SIGNALING_PATHWAY		83	0.28436	0.797612	0.739726	0.946408	1	2344	tags=24%, list=16%, signal=29%
ZHENG_FOXP3_TARGETS_IN_THYMUS_UP	ZHENG_FOXP3_TARGETS_IN_THYMUS_UP		142	0.293761	0.797548	0.716298	0.945858	1	3908	tags=32%, list=27%, signal=44%
KORKOLA_SEMINOMA_UP	KORKOLA_SEMINOMA_UP		29	0.216201	0.797363	0.78125	0.945541	1	3610	tags=24%, list=25%, signal=32%
TORCHIA_TARGETS_OF_EWSR1_FLI1_FUSION_UP	TORCHIA_TARGETS_OF_EWSR1_FLI1_FUSION_UP		190	0.228575	0.797331	0.786408	0.944919	1	2986	tags=23%, list=21%, signal=29%
MCCABE_BOUND_BY_HOXC6	MCCABE_BOUND_BY_HOXC6		243	0.184533	0.796824	0.911885	0.945169	1	3440	tags=24%, list=24%, signal=31%
PID_NFKAPPABCANONICALPATHWAY	PID_NFKAPPABCANONICALPATHWAY		20	0.298674	0.796413	0.75	0.945274	1	2761	tags=30%, list=19%, signal=37%
SESTO_RESPONSE_TO_UV_C2	SESTO_RESPONSE_TO_UV_C2		42	0.260991	0.796365	0.685771	0.944676	1	2390	tags=21%, list=17%, signal=26%
WHITFIELD_CELL_CYCLE_S	WHITFIELD_CELL_CYCLE_S		102	0.23837	0.796136	0.745098	0.944431	1	1871	tags=17%, list=13%, signal=19%
LIAO_METASTASIS	LIAO_METASTASIS		395	0.177335	0.796082	0.856	0.943823	1	3442	tags=22%, list=24%, signal=28%
DAVICIONI_MOLECULAR_ARMS_VS_ERMS_UP	DAVICIONI_MOLECULAR_ARMS_VS_ERMS_UP		253	0.216074	0.796045	0.748	0.943206	1	3703	tags=26%, list=26%, signal=34%
MATTIOLI_MULTIPLE_MYELOMA_WITH_14Q32_TRANSLOCATIONS	MATTIOLI_MULTIPLE_MYELOMA_WITH_14Q32_TRANSLOCATIONS		30	0.346229	0.795666	0.709865	0.943242	1	2334	tags=30%, list=16%, signal=36%
STAMBOLSKY_TARGETS_OF_MUTATED_TP53_DN	STAMBOLSKY_TARGETS_OF_MUTATED_TP53_DN		34	0.335621	0.795386	0.709865	0.943077	1	2682	tags=35%, list=19%, signal=43%
SANSOM_APC_TARGETS_REQUIRE_MYC	SANSOM_APC_TARGETS_REQUIRE_MYC		160	0.184503	0.795168	0.786853	0.942816	1	2182	tags=15%, list=15%, signal=18%
HASLINGER_B_CLL_WITH_11Q23_DELETION	HASLINGER_B_CLL_WITH_11Q23_DELETION		20	0.321322	0.795147	0.727273	0.942173	1	1770	tags=20%, list=12%, signal=23%
MANALO_HYPOXIA_UP	MANALO_HYPOXIA_UP		172	0.252685	0.794857	0.76699	0.942039	1	2648	tags=28%, list=19%, signal=34%
IVANOVA_HEMATOPOIESIS_MATURE_CELL	IVANOVA_HEMATOPOIESIS_MATURE_CELL		212	0.211049	0.794835	0.750499	0.941397	1	3693	tags=26%, list=26%, signal=35%
LABBE_WNT3A_TARGETS_DN	LABBE_WNT3A_TARGETS_DN		63	0.236422	0.794638	0.806026	0.941074	1	3610	tags=32%, list=25%, signal=42%
AMIT_EGF_RESPONSE_480_MCF10A	AMIT_EGF_RESPONSE_480_MCF10A		33	0.2452	0.794212	0.829959	0.941201	1	2595	tags=24%, list=18%, signal=30%
EBAUER_TARGETS_OF_PAX3_FOXO1_FUSION_UP	EBAUER_TARGETS_OF_PAX3_FOXO1_FUSION_UP		145	0.221093	0.793506	0.860606	0.941838	1	3815	tags=34%, list=27%, signal=46%
RUIZ_TNC_TARGETS_DN	RUIZ_TNC_TARGETS_DN		109	0.259736	0.793434	0.702	0.941309	1	2334	tags=23%, list=16%, signal=27%
KEGG_LYSINE_DEGRADATION	KEGG_LYSINE_DEGRADATION		41	0.213958	0.793064	0.753425	0.941342	1	1150	tags=7%, list=8%, signal=8%
GOTZMANN_EPITHELIAL_TO_MESENCHYMAL_TRANSITION_UP	GOTZMANN_EPITHELIAL_TO_MESENCHYMAL_TRANSITION_UP		60	0.272575	0.792613	0.742481	0.94146	1	3219	tags=40%, list=22%, signal=51%
MCBRYAN_PUBERTAL_BREAST_5_6WK_UP	MCBRYAN_PUBERTAL_BREAST_5_6WK_UP		85	0.221147	0.791993	0.858268	0.94191	1	1652	tags=15%, list=12%, signal=17%
MULLIGHAN_NPM1_MUTATED_SIGNATURE_1_UP	MULLIGHAN_NPM1_MUTATED_SIGNATURE_1_UP		188	0.2308	0.791461	0.744939	0.942247	1	3471	tags=29%, list=24%, signal=38%
REACTOME_PLATELET_AGGREGATION_PLUG_FORMATION	REACTOME_PLATELET_AGGREGATION_PLUG_FORMATION		25	0.304173	0.791176	0.738462	0.942115	1	4506	tags=48%, list=31%, signal=70%
BILD_E2F3_ONCOGENIC_SIGNATURE	BILD_E2F3_ONCOGENIC_SIGNATURE		174	0.20912	0.790865	0.819048	0.942014	1	2704	tags=22%, list=19%, signal=27%
NAKAMURA_ADIPOGENESIS_EARLY_UP	NAKAMURA_ADIPOGENESIS_EARLY_UP		40	0.262741	0.790182	0.786139	0.942595	1	2775	tags=28%, list=19%, signal=34%
ROLEF_GLIS3_TARGETS	ROLEF_GLIS3_TARGETS		23	0.276964	0.790125	0.842857	0.942024	1	4139	tags=48%, list=29%, signal=67%
REACTOME_TRANSMISSION_ACROSS_CHEMICAL_SYNAPSES	REACTOME_TRANSMISSION_ACROSS_CHEMICAL_SYNAPSES		160	0.262118	0.789739	0.752032	0.942083	1	2866	tags=25%, list=20%, signal=31%
LABBE_TARGETS_OF_TGFB1_AND_WNT3A_DN	LABBE_TARGETS_OF_TGFB1_AND_WNT3A_DN		82	0.242409	0.789188	0.770459	0.942422	1	1548	tags=16%, list=11%, signal=18%
WALLACE_PROSTATE_CANCER_RACE_DN	WALLACE_PROSTATE_CANCER_RACE_DN		60	0.247912	0.78914	0.772815	0.941846	1	1849	tags=17%, list=13%, signal=19%
BIOCARTA_IL1R_PATHWAY	BIOCARTA_IL1R_PATHWAY		28	0.282134	0.788954	0.752964	0.941531	1	2761	tags=32%, list=19%, signal=40%
FERREIRA_EWINGS_SARCOMA_UNSTABLE_VS_STABLE_DN	FERREIRA_EWINGS_SARCOMA_UNSTABLE_VS_STABLE_DN		72	0.229114	0.788904	0.785855	0.940967	1	2643	tags=22%, list=18%, signal=27%
ENGELMANN_CANCER_PROGENITORS_UP	ENGELMANN_CANCER_PROGENITORS_UP		39	0.268723	0.788794	0.819418	0.940501	1	2774	tags=31%, list=19%, signal=38%
DAZARD_UV_RESPONSE_CLUSTER_G6	DAZARD_UV_RESPONSE_CLUSTER_G6		108	0.308752	0.788269	0.703125	0.94084	1	4653	tags=44%, list=33%, signal=64%
MIKKELSEN_NPC_LCP_WITH_H3K4ME3	MIKKELSEN_NPC_LCP_WITH_H3K4ME3		40	0.276124	0.787556	0.785425	0.941397	1	1548	tags=18%, list=11%, signal=20%
BARIS_THYROID_CANCER_DN	BARIS_THYROID_CANCER_DN		50	0.251867	0.787011	0.73166	0.94171	1	2884	tags=24%, list=20%, signal=30%
PID_CD8TCRPATHWAY	PID_CD8TCRPATHWAY		41	0.265163	0.786896	0.772994	0.941242	1	3931	tags=29%, list=27%, signal=40%
REACTOME_PROLONGED_ERK_ACTIVATION_EVENTS	REACTOME_PROLONGED_ERK_ACTIVATION_EVENTS		18	0.294163	0.786575	0.741617	0.941122	1	5717	tags=50%, list=40%, signal=83%
BURTON_ADIPOGENESIS_8	BURTON_ADIPOGENESIS_8		69	0.271442	0.786447	0.666667	0.940669	1	3332	tags=32%, list=23%, signal=41%
WANG_BARRETTS_ESOPHAGUS_UP	WANG_BARRETTS_ESOPHAGUS_UP		26	0.314543	0.785931	0.701789	0.940946	1	2482	tags=27%, list=17%, signal=33%
CHIARETTI_T_ALL_RELAPSE_PROGNOSIS	CHIARETTI_T_ALL_RELAPSE_PROGNOSIS		15	0.34343	0.784872	0.664062	0.942227	1	1544	tags=20%, list=11%, signal=22%
FARMER_BREAST_CANCER_APOCRINE_VS_LUMINAL	FARMER_BREAST_CANCER_APOCRINE_VS_LUMINAL		231	0.210642	0.784631	0.832669	0.941984	1	2647	tags=23%, list=18%, signal=27%
WELCSH_BRCA1_TARGETS_UP	WELCSH_BRCA1_TARGETS_UP		162	0.176991	0.783738	0.794118	0.942942	1	2109	tags=14%, list=15%, signal=16%
REACTOME_REGULATION_OF_GLUCOKINASE_BY_GLUCOKINASE_REGULATORY_PROTEIN	REACTOME_REGULATION_OF_GLUCOKINASE_BY_GLUCOKINASE_REGULATORY_PROTEIN		23	0.217069	0.783555	0.731141	0.942599	1	4099	tags=26%, list=29%, signal=37%
ZHAN_MULTIPLE_MYELOMA_CD1_AND_CD2_UP	ZHAN_MULTIPLE_MYELOMA_CD1_AND_CD2_UP		62	0.250735	0.783101	0.753968	0.942767	1	2533	tags=18%, list=18%, signal=21%
REACTOME_NITRIC_OXIDE_STIMULATES_GUANYLATE_CYCLASE	REACTOME_NITRIC_OXIDE_STIMULATES_GUANYLATE_CYCLASE		18	0.385596	0.782299	0.746124	0.943512	1	3194	tags=44%, list=22%, signal=57%
IKEDA_MIR133_TARGETS_UP	IKEDA_MIR133_TARGETS_UP		37	0.255626	0.782147	0.707754	0.94311	1	4319	tags=38%, list=30%, signal=54%
GRAHAM_CML_QUIESCENT_VS_NORMAL_QUIESCENT_UP	GRAHAM_CML_QUIESCENT_VS_NORMAL_QUIESCENT_UP		59	0.286072	0.782135	0.728216	0.942471	1	1971	tags=20%, list=14%, signal=23%
OSADA_ASCL1_TARGETS_DN	OSADA_ASCL1_TARGETS_DN		20	0.319222	0.781388	0.83209	0.943098	1	1498	tags=25%, list=10%, signal=28%
KONG_E2F3_TARGETS	KONG_E2F3_TARGETS		73	0.354966	0.780587	0.690335	0.943814	1	2636	tags=29%, list=18%, signal=35%
ABRAMSON_INTERACT_WITH_AIRE	ABRAMSON_INTERACT_WITH_AIRE		34	0.245696	0.780247	0.673114	0.943734	1	5348	tags=44%, list=37%, signal=70%
CHIANG_LIVER_CANCER_SUBCLASS_UNANNOTATED_UP	CHIANG_LIVER_CANCER_SUBCLASS_UNANNOTATED_UP		51	0.273812	0.780077	0.771037	0.943373	1	2823	tags=31%, list=20%, signal=39%
REACTOME_PRE_NOTCH_EXPRESSION_AND_PROCESSING	REACTOME_PRE_NOTCH_EXPRESSION_AND_PROCESSING		33	0.297121	0.779603	0.742515	0.943591	1	1543	tags=21%, list=11%, signal=24%
IIZUKA_LIVER_CANCER_PROGRESSION_G1_G2_DN	IIZUKA_LIVER_CANCER_PROGRESSION_G1_G2_DN		21	0.243131	0.779566	0.738431	0.942984	1	5321	tags=43%, list=37%, signal=68%
HOFFMANN_PRE_BI_TO_LARGE_PRE_BII_LYMPHOCYTE_DN	HOFFMANN_PRE_BI_TO_LARGE_PRE_BII_LYMPHOCYTE_DN		54	0.275122	0.779014	0.75835	0.943302	1	2546	tags=24%, list=18%, signal=29%
SESTO_RESPONSE_TO_UV_C3	SESTO_RESPONSE_TO_UV_C3		17	0.290625	0.778391	0.8	0.943826	1	11	tags=6%, list=0%, signal=6%
STEARMAN_LUNG_CANCER_EARLY_VS_LATE_DN	STEARMAN_LUNG_CANCER_EARLY_VS_LATE_DN		47	0.231696	0.778084	0.843564	0.94371	1	1983	tags=17%, list=14%, signal=20%
SHEDDEN_LUNG_CANCER_GOOD_SURVIVAL_A4	SHEDDEN_LUNG_CANCER_GOOD_SURVIVAL_A4		143	0.216786	0.777988	0.84261	0.943232	1	4687	tags=41%, list=33%, signal=61%
MCCABE_HOXC6_TARGETS_CANCER_UP	MCCABE_HOXC6_TARGETS_CANCER_UP		22	0.252705	0.777458	0.816532	0.943475	1	2973	tags=23%, list=21%, signal=29%
MAHAJAN_RESPONSE_TO_IL1A_UP	MAHAJAN_RESPONSE_TO_IL1A_UP		53	0.259876	0.776298	0.844488	0.944801	1	2724	tags=34%, list=19%, signal=42%
LINDGREN_BLADDER_CANCER_CLUSTER_1_UP	LINDGREN_BLADDER_CANCER_CLUSTER_1_UP		86	0.197887	0.775971	0.832669	0.944697	1	2435	tags=16%, list=17%, signal=19%
REACTOME_GOLGI_ASSOCIATED_VESICLE_BIOGENESIS	REACTOME_GOLGI_ASSOCIATED_VESICLE_BIOGENESIS		45	0.212753	0.775697	0.764587	0.944489	1	3640	tags=29%, list=25%, signal=39%
ZWANG_EGF_INTERVAL_UP	ZWANG_EGF_INTERVAL_UP		50	0.24835	0.775513	0.87247	0.944136	1	3951	tags=38%, list=28%, signal=52%
KEGG_OOCYTE_MEIOSIS	KEGG_OOCYTE_MEIOSIS		94	0.205706	0.775213	0.813492	0.944027	1	5010	tags=33%, list=35%, signal=50%
VANTVEER_BREAST_CANCER_METASTASIS_DN	VANTVEER_BREAST_CANCER_METASTASIS_DN		93	0.251857	0.774393	0.728346	0.944807	1	4815	tags=48%, list=34%, signal=72%
PID_FCER1PATHWAY	PID_FCER1PATHWAY		55	0.26095	0.774237	0.779297	0.944446	1	2882	tags=31%, list=20%, signal=39%
REACTOME_APOPTOTIC_CLEAVAGE_OF_CELLULAR_PROTEINS	REACTOME_APOPTOTIC_CLEAVAGE_OF_CELLULAR_PROTEINS		32	0.273226	0.773928	0.806387	0.944358	1	2171	tags=25%, list=15%, signal=29%
YORDY_RECIPROCAL_REGULATION_BY_ETS1_AND_SP100_UP	YORDY_RECIPROCAL_REGULATION_BY_ETS1_AND_SP100_UP		16	0.291313	0.773694	0.759369	0.944134	1	1498	tags=13%, list=10%, signal=14%
HOFMANN_CELL_LYMPHOMA_DN	HOFMANN_CELL_LYMPHOMA_DN		29	0.272827	0.773473	0.777567	0.943851	1	2043	tags=24%, list=14%, signal=28%
SMID_BREAST_CANCER_RELAPSE_IN_LUNG_DN	SMID_BREAST_CANCER_RELAPSE_IN_LUNG_DN		23	0.280082	0.772576	0.845214	0.944702	1	2499	tags=30%, list=17%, signal=37%
BIOCARTA_NFKB_PATHWAY	BIOCARTA_NFKB_PATHWAY		21	0.317272	0.772265	0.748016	0.944575	1	2761	tags=38%, list=19%, signal=47%
HASLINGER_B_CLL_WITH_CHROMOSOME_12_TRISOMY	HASLINGER_B_CLL_WITH_CHROMOSOME_12_TRISOMY		20	0.26219	0.772045	0.759921	0.944304	1	3596	tags=30%, list=25%, signal=40%
RODRIGUES_THYROID_CARCINOMA_ANAPLASTIC_DN	RODRIGUES_THYROID_CARCINOMA_ANAPLASTIC_DN		390	0.219224	0.771757	0.781746	0.944129	1	2700	tags=21%, list=19%, signal=25%
REACTOME_CHROMOSOME_MAINTENANCE	REACTOME_CHROMOSOME_MAINTENANCE		62	0.25177	0.770994	0.694	0.944775	1	3717	tags=27%, list=26%, signal=37%
REACTOME_G_PROTEIN_BETA_GAMMA_SIGNALLING	REACTOME_G_PROTEIN_BETA_GAMMA_SIGNALLING		24	0.284365	0.770735	0.816929	0.944562	1	2433	tags=29%, list=17%, signal=35%
VALK_AML_WITH_EVI1	VALK_AML_WITH_EVI1		18	0.303254	0.770542	0.770297	0.944252	1	5640	tags=61%, list=39%, signal=101%
REACTOME_APOPTOTIC_EXECUTION_PHASE	REACTOME_APOPTOTIC_EXECUTION_PHASE		41	0.276968	0.77052	0.8	0.943649	1	4229	tags=46%, list=30%, signal=66%
WNT_SIGNALING	WNT_SIGNALING		73	0.24143	0.770227	0.820866	0.943477	1	2827	tags=23%, list=20%, signal=29%
KEGG_PROXIMAL_TUBULE_BICARBONATE_RECLAMATION	KEGG_PROXIMAL_TUBULE_BICARBONATE_RECLAMATION		17	0.311703	0.770119	0.735586	0.943041	1	4011	tags=35%, list=28%, signal=49%
REACTOME_MRNA_PROCESSING	REACTOME_MRNA_PROCESSING		121	0.169545	0.769736	0.65737	0.943047	1	4658	tags=26%, list=33%, signal=39%
JIANG_VHL_TARGETS	JIANG_VHL_TARGETS		107	0.16224	0.769355	0.883768	0.943055	1	2783	tags=17%, list=19%, signal=21%
DURCHDEWALD_SKIN_CARCINOGENESIS_DN	DURCHDEWALD_SKIN_CARCINOGENESIS_DN		205	0.249175	0.768981	0.762	0.943015	1	2002	tags=20%, list=14%, signal=22%
SERVITJA_LIVER_HNF1A_TARGETS_UP	SERVITJA_LIVER_HNF1A_TARGETS_UP		101	0.236705	0.76868	0.834951	0.942894	1	1862	tags=20%, list=13%, signal=23%
REACTOME_PKB_MEDIATED_EVENTS	REACTOME_PKB_MEDIATED_EVENTS		26	0.211352	0.768622	0.739048	0.942347	1	4510	tags=31%, list=32%, signal=45%
KEGG_NEUROACTIVE_LIGAND_RECEPTOR_INTERACTION	KEGG_NEUROACTIVE_LIGAND_RECEPTOR_INTERACTION		157	0.265901	0.76804	0.839431	0.942711	1	3138	tags=32%, list=22%, signal=40%
PID_REELINPATHWAY	PID_REELINPATHWAY		29	0.330251	0.766842	0.73	0.944062	1	3676	tags=38%, list=26%, signal=51%
STREICHER_LSM1_TARGETS_UP	STREICHER_LSM1_TARGETS_UP		36	0.279636	0.766839	0.828	0.943423	1	2951	tags=31%, list=21%, signal=38%
SA_PTEN_PATHWAY	SA_PTEN_PATHWAY		17	0.288443	0.766676	0.730693	0.943056	1	2385	tags=24%, list=17%, signal=28%
AMIT_EGF_RESPONSE_60_MCF10A	AMIT_EGF_RESPONSE_60_MCF10A		29	0.290003	0.765747	0.807836	0.944054	1	2187	tags=34%, list=15%, signal=41%
RASHI_RESPONSE_TO_IONIZING_RADIATION_3	RASHI_RESPONSE_TO_IONIZING_RADIATION_3		37	0.22155	0.765643	0.723735	0.943576	1	803	tags=11%, list=6%, signal=11%
SAKAI_CHRONIC_HEPATITIS_VS_LIVER_CANCER_UP	SAKAI_CHRONIC_HEPATITIS_VS_LIVER_CANCER_UP		72	0.223639	0.765547	0.761341	0.943101	1	2761	tags=14%, list=19%, signal=17%
WONG_IFNA2_RESISTANCE_DN	WONG_IFNA2_RESISTANCE_DN		24	0.234113	0.764951	0.760784	0.943509	1	4394	tags=33%, list=31%, signal=48%
OKUMURA_INFLAMMATORY_RESPONSE_LPS	OKUMURA_INFLAMMATORY_RESPONSE_LPS		124	0.206095	0.763397	0.90081	0.945399	1	3347	tags=27%, list=23%, signal=35%
REACTOME_TRAF6_MEDIATED_NFKB_ACTIVATION	REACTOME_TRAF6_MEDIATED_NFKB_ACTIVATION		17	0.289463	0.763376	0.753452	0.944798	1	2761	tags=35%, list=19%, signal=44%
SCHLINGEMANN_SKIN_CARCINOGENESIS_TPA_DN	SCHLINGEMANN_SKIN_CARCINOGENESIS_TPA_DN		21	0.309635	0.763168	0.745665	0.944482	1	1470	tags=19%, list=10%, signal=21%
MURATA_VIRULENCE_OF_H_PILORI	MURATA_VIRULENCE_OF_H_PILORI		16	0.322289	0.762994	0.770916	0.944141	1	2539	tags=44%, list=18%, signal=53%
STEIN_ESRRA_TARGETS_UP	STEIN_ESRRA_TARGETS_UP		301	0.176136	0.761041	0.707911	0.946727	1	1390	tags=9%, list=10%, signal=10%
MIKKELSEN_IPS_WITH_HCP_H3K27ME3	MIKKELSEN_IPS_WITH_HCP_H3K27ME3		50	0.275091	0.760645	0.910751	0.946725	1	3505	tags=36%, list=24%, signal=48%
PID_TCR_PATHWAY	PID_TCR_PATHWAY		55	0.253009	0.760546	0.824561	0.946238	1	2882	tags=22%, list=20%, signal=27%
BURTON_ADIPOGENESIS_4	BURTON_ADIPOGENESIS_4		37	0.227495	0.760499	0.795411	0.94567	1	3556	tags=27%, list=25%, signal=36%
MULLIGHAN_NPM1_SIGNATURE_3_UP	MULLIGHAN_NPM1_SIGNATURE_3_UP		235	0.210439	0.760311	0.793522	0.945345	1	3471	tags=28%, list=24%, signal=36%
SMID_BREAST_CANCER_BASAL_UP	SMID_BREAST_CANCER_BASAL_UP		443	0.206439	0.760103	0.918762	0.945071	1	1544	tags=14%, list=11%, signal=16%
AMUNDSON_POOR_SURVIVAL_AFTER_GAMMA_RADIATION_8G	AMUNDSON_POOR_SURVIVAL_AFTER_GAMMA_RADIATION_8G		80	0.2257	0.75961	0.79922	0.945251	1	1580	tags=13%, list=11%, signal=14%
REACTOME_FACTORS_INVOLVED_IN_MEGAKARYOCYTE_DEVELOPMENT_AND_PLATELET_PRODUCTION	REACTOME_FACTORS_INVOLVED_IN_MEGAKARYOCYTE_DEVELOPMENT_AND_PLATELET_PRODUCTION		80	0.205278	0.759571	0.817308	0.944672	1	4408	tags=31%, list=31%, signal=45%
BIOCARTA_DEATH_PATHWAY	BIOCARTA_DEATH_PATHWAY		30	0.254811	0.759248	0.793713	0.944572	1	3522	tags=33%, list=25%, signal=44%
REACTOME_G0_AND_EARLY_G1	REACTOME_G0_AND_EARLY_G1		19	0.288088	0.759092	0.743191	0.944209	1	1434	tags=16%, list=10%, signal=18%
SIG_IL4RECEPTOR_IN_B_LYPHOCYTES	SIG_IL4RECEPTOR_IN_B_LYPHOCYTES		25	0.270394	0.758752	0.744275	0.944117	1	2385	tags=24%, list=17%, signal=29%
KLEIN_PRIMARY_EFFUSION_LYMPHOMA_DN	KLEIN_PRIMARY_EFFUSION_LYMPHOMA_DN		36	0.256328	0.758738	0.805501	0.943509	1	1486	tags=17%, list=10%, signal=19%
PUJANA_XPRSS_INT_NETWORK	PUJANA_XPRSS_INT_NETWORK		139	0.241507	0.757844	0.725681	0.944297	1	5297	tags=46%, list=37%, signal=72%
KAYO_CALORIE_RESTRICTION_MUSCLE_UP	KAYO_CALORIE_RESTRICTION_MUSCLE_UP		73	0.252094	0.756434	0.796844	0.945964	1	2603	tags=23%, list=18%, signal=28%
FRASOR_RESPONSE_TO_ESTRADIOL_DN	FRASOR_RESPONSE_TO_ESTRADIOL_DN		71	0.228876	0.756054	0.834646	0.94594	1	3586	tags=30%, list=25%, signal=39%
REACTOME_IL_3_5_AND_GM_CSF_SIGNALING	REACTOME_IL_3_5_AND_GM_CSF_SIGNALING		34	0.289268	0.754861	0.775304	0.947232	1	4058	tags=35%, list=28%, signal=49%
TOMIDA_METASTASIS_UP	TOMIDA_METASTASIS_UP		18	0.277958	0.754683	0.805139	0.946876	1	1758	tags=17%, list=12%, signal=19%
KEGG_PROGESTERONE_MEDIATED_OOCYTE_MATURATION	KEGG_PROGESTERONE_MEDIATED_OOCYTE_MATURATION		75	0.250173	0.754532	0.76	0.946484	1	4822	tags=35%, list=34%, signal=52%
KEGG_LONG_TERM_POTENTIATION	KEGG_LONG_TERM_POTENTIATION		65	0.27349	0.754325	0.744898	0.946146	1	4506	tags=32%, list=31%, signal=47%
DUNNE_TARGETS_OF_AML1_MTG8_FUSION_UP	DUNNE_TARGETS_OF_AML1_MTG8_FUSION_UP		30	0.274927	0.753538	0.831967	0.946807	1	2524	tags=30%, list=18%, signal=36%
MOREAUX_B_LYMPHOCYTE_MATURATION_BY_TACI_UP	MOREAUX_B_LYMPHOCYTE_MATURATION_BY_TACI_UP		62	0.244656	0.753475	0.854871	0.946294	1	2267	tags=21%, list=16%, signal=25%
COLIN_PILOCYTIC_ASTROCYTOMA_VS_GLIOBLASTOMA_UP	COLIN_PILOCYTIC_ASTROCYTOMA_VS_GLIOBLASTOMA_UP		29	0.244402	0.753417	0.750996	0.945747	1	1222	tags=14%, list=9%, signal=15%
BIOCARTA_IGF1R_PATHWAY	BIOCARTA_IGF1R_PATHWAY		22	0.263963	0.753139	0.730223	0.94556	1	3566	tags=27%, list=25%, signal=36%
VANTVEER_BREAST_CANCER_BRCA1_DN	VANTVEER_BREAST_CANCER_BRCA1_DN		32	0.274024	0.753086	0.82449	0.945014	1	1632	tags=19%, list=11%, signal=21%
CHNG_MULTIPLE_MYELOMA_HYPERPLOID_DN	CHNG_MULTIPLE_MYELOMA_HYPERPLOID_DN		27	0.179485	0.751797	0.811284	0.946472	1	230	tags=4%, list=2%, signal=4%
PID_MET_PATHWAY	PID_MET_PATHWAY		73	0.248367	0.75179	0.75	0.945851	1	4284	tags=37%, list=30%, signal=53%
NIELSEN_GIST	NIELSEN_GIST		79	0.246855	0.751524	0.782353	0.945613	1	2398	tags=24%, list=17%, signal=29%
GENTILE_UV_RESPONSE_CLUSTER_D4	GENTILE_UV_RESPONSE_CLUSTER_D4		44	0.229564	0.751284	0.759542	0.945359	1	2354	tags=18%, list=16%, signal=22%
VART_KSHV_INFECTION_ANGIOGENIC_MARKERS_DN	VART_KSHV_INFECTION_ANGIOGENIC_MARKERS_DN		90	0.257657	0.750249	0.800403	0.946386	1	2677	tags=28%, list=19%, signal=34%
BURTON_ADIPOGENESIS_12	BURTON_ADIPOGENESIS_12		25	0.322212	0.750077	0.744186	0.946008	1	4806	tags=48%, list=34%, signal=72%
SENGUPTA_NASOPHARYNGEAL_CARCINOMA_WITH_LMP1_UP	SENGUPTA_NASOPHARYNGEAL_CARCINOMA_WITH_LMP1_UP		271	0.251475	0.749324	0.764356	0.946592	1	3310	tags=27%, list=23%, signal=35%
FONTAINE_FOLLICULAR_THYROID_ADENOMA_DN	FONTAINE_FOLLICULAR_THYROID_ADENOMA_DN		48	0.229336	0.749298	0.78672	0.946008	1	995	tags=10%, list=7%, signal=11%
KEGG_LONG_TERM_DEPRESSION	KEGG_LONG_TERM_DEPRESSION		61	0.278231	0.74801	0.762846	0.94744	1	628	tags=10%, list=4%, signal=10%
KANNAN_TP53_TARGETS_DN	KANNAN_TP53_TARGETS_DN		19	0.277274	0.746766	0.824092	0.948716	1	3651	tags=42%, list=26%, signal=56%
PID_FOXOPATHWAY	PID_FOXOPATHWAY		44	0.248491	0.746732	0.773438	0.948158	1	2769	tags=20%, list=19%, signal=25%
REACTOME_RNA_POL_III_CHAIN_ELONGATION	REACTOME_RNA_POL_III_CHAIN_ELONGATION		15	0.259932	0.74673	0.743271	0.947536	1	3090	tags=27%, list=22%, signal=34%
SENESE_HDAC2_TARGETS_UP	SENESE_HDAC2_TARGETS_UP		83	0.242201	0.746531	0.779324	0.947233	1	2007	tags=19%, list=14%, signal=22%
CHIARADONNA_NEOPLASTIC_TRANSFORMATION_KRAS_CDC25_DN	CHIARADONNA_NEOPLASTIC_TRANSFORMATION_KRAS_CDC25_DN		37	0.279304	0.745721	0.821705	0.947843	1	804	tags=16%, list=6%, signal=17%
KEGG_PATHWAYS_IN_CANCER	KEGG_PATHWAYS_IN_CANCER		262	0.226767	0.745541	0.806641	0.947477	1	2225	tags=18%, list=16%, signal=21%
AIYAR_COBRA1_TARGETS_UP	AIYAR_COBRA1_TARGETS_UP		27	0.268554	0.744946	0.781893	0.947773	1	4229	tags=37%, list=30%, signal=52%
MULLIGHAN_NPM1_SIGNATURE_3_DN	MULLIGHAN_NPM1_SIGNATURE_3_DN		119	0.190283	0.744865	0.877953	0.947282	1	3135	tags=24%, list=22%, signal=30%
REACTOME_PLATELET_SENSITIZATION_BY_LDL	REACTOME_PLATELET_SENSITIZATION_BY_LDL		15	0.258893	0.7446	0.752456	0.947078	1	288	tags=7%, list=2%, signal=7%
KIM_WT1_TARGETS_12HR_UP	KIM_WT1_TARGETS_12HR_UP		125	0.225435	0.744397	0.8577	0.946761	1	3961	tags=37%, list=28%, signal=50%
DEBIASI_APOPTOSIS_BY_REOVIRUS_INFECTION_DN	DEBIASI_APOPTOSIS_BY_REOVIRUS_INFECTION_DN		236	0.17816	0.743764	0.755424	0.947133	1	3200	tags=21%, list=22%, signal=27%
REACTOME_NETRIN1_SIGNALING	REACTOME_NETRIN1_SIGNALING		34	0.304323	0.743404	0.770428	0.947046	1	2208	tags=24%, list=15%, signal=28%
SCHAEFFER_PROSTATE_DEVELOPMENT_6HR_DN	SCHAEFFER_PROSTATE_DEVELOPMENT_6HR_DN		390	0.177116	0.74323	0.805556	0.946709	1	3133	tags=19%, list=22%, signal=24%
BUYTAERT_PHOTODYNAMIC_THERAPY_STRESS_DN	BUYTAERT_PHOTODYNAMIC_THERAPY_STRESS_DN		490	0.166309	0.743197	0.911243	0.946148	1	2674	tags=16%, list=19%, signal=19%
BOYLAN_MULTIPLE_MYELOMA_D_CLUSTER_DN	BOYLAN_MULTIPLE_MYELOMA_D_CLUSTER_DN		35	0.255012	0.742783	0.809237	0.946157	1	1695	tags=20%, list=12%, signal=23%
CHANG_CYCLING_GENES	CHANG_CYCLING_GENES		103	0.30222	0.742497	0.69901	0.946004	1	3436	tags=31%, list=24%, signal=41%
LI_WILMS_TUMOR_VS_FETAL_KIDNEY_1_DN	LI_WILMS_TUMOR_VS_FETAL_KIDNEY_1_DN		133	0.222145	0.741909	0.721248	0.946288	1	4892	tags=35%, list=34%, signal=52%
DASU_IL6_SIGNALING_SCAR_UP	DASU_IL6_SIGNALING_SCAR_UP		26	0.256468	0.741633	0.829787	0.946084	1	2982	tags=31%, list=21%, signal=39%
CHICAS_RB1_TARGETS_LOW_SERUM	CHICAS_RB1_TARGETS_LOW_SERUM		60	0.276207	0.741502	0.785575	0.945691	1	3679	tags=33%, list=26%, signal=45%
WIERENGA_STAT5A_TARGETS_GROUP2	WIERENGA_STAT5A_TARGETS_GROUP2		34	0.268911	0.741437	0.858527	0.94518	1	3436	tags=35%, list=24%, signal=46%
REACTOME_GRB2_EVENTS_IN_ERBB2_SIGNALING	REACTOME_GRB2_EVENTS_IN_ERBB2_SIGNALING		20	0.280073	0.741403	0.805501	0.944618	1	2851	tags=25%, list=20%, signal=31%
SASSON_RESPONSE_TO_FORSKOLIN_DN	SASSON_RESPONSE_TO_FORSKOLIN_DN		74	0.237374	0.740792	0.817476	0.944908	1	1016	tags=14%, list=7%, signal=14%
BIOCARTA_BAD_PATHWAY	BIOCARTA_BAD_PATHWAY		24	0.27745	0.740735	0.775794	0.944382	1	2223	tags=21%, list=16%, signal=25%
ZHAN_MULTIPLE_MYELOMA_PR_UP	ZHAN_MULTIPLE_MYELOMA_PR_UP		27	0.38901	0.740731	0.737475	0.943774	1	1136	tags=19%, list=8%, signal=20%
YIH_RESPONSE_TO_ARSENITE_C1	YIH_RESPONSE_TO_ARSENITE_C1		20	0.257078	0.740572	0.813953	0.943391	1	2624	tags=20%, list=18%, signal=24%
GAUSSMANN_MLL_AF4_FUSION_TARGETS_D_UP	GAUSSMANN_MLL_AF4_FUSION_TARGETS_D_UP		26	0.245529	0.740502	0.865922	0.942902	1	1924	tags=19%, list=13%, signal=22%
JOHNSTONE_PARVB_TARGETS_2_DN	JOHNSTONE_PARVB_TARGETS_2_DN		255	0.22796	0.739951	0.773737	0.943138	1	3690	tags=25%, list=26%, signal=33%
LOCKWOOD_AMPLIFIED_IN_LUNG_CANCER	LOCKWOOD_AMPLIFIED_IN_LUNG_CANCER		178	0.137248	0.739361	0.965447	0.943425	1	5455	tags=37%, list=38%, signal=59%
REACTOME_PEROXISOMAL_LIPID_METABOLISM	REACTOME_PEROXISOMAL_LIPID_METABOLISM		19	0.23423	0.738985	0.809331	0.943329	1	1606	tags=11%, list=11%, signal=12%
KUNINGER_IGF1_VS_PDGFB_TARGETS_DN	KUNINGER_IGF1_VS_PDGFB_TARGETS_DN		34	0.290188	0.738737	0.802708	0.943054	1	2884	tags=32%, list=20%, signal=40%
AZARE_STAT3_TARGETS	AZARE_STAT3_TARGETS		15	0.314522	0.738453	0.804305	0.942884	1	2262	tags=27%, list=16%, signal=32%
MCLACHLAN_DENTAL_CARIES_DN	MCLACHLAN_DENTAL_CARIES_DN		141	0.277009	0.73809	0.744722	0.942825	1	2596	tags=28%, list=18%, signal=33%
GABRIELY_MIR21_TARGETS	GABRIELY_MIR21_TARGETS		236	0.319413	0.737706	0.742331	0.942798	1	4423	tags=41%, list=31%, signal=59%
BURTON_ADIPOGENESIS_PEAK_AT_16HR	BURTON_ADIPOGENESIS_PEAK_AT_16HR		36	0.2863	0.737243	0.684739	0.942872	1	2751	tags=22%, list=19%, signal=27%
YAMAZAKI_TCEB3_TARGETS_DN	YAMAZAKI_TCEB3_TARGETS_DN		166	0.183604	0.737224	0.927126	0.942307	1	3677	tags=26%, list=26%, signal=34%
BROWNE_HCMV_INFECTION_18HR_UP	BROWNE_HCMV_INFECTION_18HR_UP		152	0.20841	0.737172	0.816367	0.941771	1	2382	tags=15%, list=17%, signal=18%
LE_NEURONAL_DIFFERENTIATION_DN	LE_NEURONAL_DIFFERENTIATION_DN		15	0.316593	0.737158	0.802846	0.941178	1	1646	tags=20%, list=12%, signal=23%
WATANABE_RECTAL_CANCER_RADIOTHERAPY_RESPONSIVE_UP	WATANABE_RECTAL_CANCER_RADIOTHERAPY_RESPONSIVE_UP		86	0.166689	0.73697	0.849287	0.940818	1	1726	tags=8%, list=12%, signal=9%
BECKER_TAMOXIFEN_RESISTANCE_DN	BECKER_TAMOXIFEN_RESISTANCE_DN		37	0.262113	0.736674	0.886228	0.940629	1	1926	tags=22%, list=13%, signal=25%
REACTOME_SIGNALING_BY_NOTCH	REACTOME_SIGNALING_BY_NOTCH		87	0.21527	0.736201	0.817097	0.940723	1	1581	tags=15%, list=11%, signal=17%
CHANDRAN_METASTASIS_UP	CHANDRAN_METASTASIS_UP		139	0.215538	0.73605	0.787879	0.94035	1	4388	tags=34%, list=31%, signal=48%
ST_ADRENERGIC	ST_ADRENERGIC		28	0.315685	0.735916	0.774951	0.939943	1	3600	tags=32%, list=25%, signal=43%
DASU_IL6_SIGNALING_UP	DASU_IL6_SIGNALING_UP		41	0.254924	0.735872	0.80315	0.939384	1	4753	tags=51%, list=33%, signal=76%
HINATA_NFKB_TARGETS_FIBROBLAST_UP	HINATA_NFKB_TARGETS_FIBROBLAST_UP		59	0.21183	0.735808	0.891429	0.93887	1	2618	tags=24%, list=18%, signal=29%
KEGG_DORSO_VENTRAL_AXIS_FORMATION	KEGG_DORSO_VENTRAL_AXIS_FORMATION		19	0.282773	0.734931	0.809619	0.939551	1	3261	tags=37%, list=23%, signal=48%
MORI_PRE_BI_LYMPHOCYTE_UP	MORI_PRE_BI_LYMPHOCYTE_UP		57	0.274614	0.734333	0.768116	0.939807	1	541	tags=11%, list=4%, signal=11%
BARRIER_COLON_CANCER_RECURRENCE_DN	BARRIER_COLON_CANCER_RECURRENCE_DN		18	0.228344	0.733845	0.861842	0.939939	1	1540	tags=11%, list=11%, signal=12%
MILI_PSEUDOPODIA_HAPTOTAXIS_UP	MILI_PSEUDOPODIA_HAPTOTAXIS_UP		400	0.230039	0.733811	0.712032	0.939389	1	4725	tags=32%, list=33%, signal=46%
LEE_EARLY_T_LYMPHOCYTE_UP	LEE_EARLY_T_LYMPHOCYTE_UP		61	0.329168	0.733269	0.715953	0.939563	1	1652	tags=21%, list=12%, signal=24%
DAVICIONI_TARGETS_OF_PAX_FOXO1_FUSIONS_DN	DAVICIONI_TARGETS_OF_PAX_FOXO1_FUSIONS_DN		51	0.260623	0.732983	0.886051	0.939372	1	2579	tags=29%, list=18%, signal=36%
GAVIN_FOXP3_TARGETS_CLUSTER_T4	GAVIN_FOXP3_TARGETS_CLUSTER_T4		70	0.206056	0.732963	0.824803	0.9388	1	2659	tags=20%, list=19%, signal=24%
NIKOLSKY_BREAST_CANCER_8Q12_Q22_AMPLICON	NIKOLSKY_BREAST_CANCER_8Q12_Q22_AMPLICON		88	0.234484	0.732866	0.8	0.938322	1	2758	tags=22%, list=19%, signal=27%
REACTOME_DEPOSITION_OF_NEW_CENPA_CONTAINING_NUCLEOSOMES_AT_THE_CENTROMERE	REACTOME_DEPOSITION_OF_NEW_CENPA_CONTAINING_NUCLEOSOMES_AT_THE_CENTROMERE		18	0.309478	0.732192	0.780488	0.938671	1	1617	tags=17%, list=11%, signal=19%
MCLACHLAN_DENTAL_CARIES_UP	MCLACHLAN_DENTAL_CARIES_UP		145	0.285759	0.731518	0.732039	0.939089	1	2596	tags=28%, list=18%, signal=34%
REACTOME_INHIBITION_OF_VOLTAGE_GATED_CA2_CHANNELS_VIA_GBETA_GAMMA_SUBUNITS	REACTOME_INHIBITION_OF_VOLTAGE_GATED_CA2_CHANNELS_VIA_GBETA_GAMMA_SUBUNITS		20	0.250252	0.731353	0.884692	0.93873	1	2423	tags=20%, list=17%, signal=24%
PID_ERBB4_PATHWAY	PID_ERBB4_PATHWAY		34	0.293826	0.731308	0.810277	0.938205	1	2733	tags=26%, list=19%, signal=33%
BOYAULT_LIVER_CANCER_SUBCLASS_G1_UP	BOYAULT_LIVER_CANCER_SUBCLASS_G1_UP		80	0.206937	0.730665	0.797217	0.938585	1	4721	tags=34%, list=33%, signal=50%
PUJANA_BRCA2_PCC_NETWORK	PUJANA_BRCA2_PCC_NETWORK		333	0.21155	0.73051	0.748031	0.938216	1	3717	tags=26%, list=26%, signal=34%
CADWELL_ATG16L1_TARGETS_UP	CADWELL_ATG16L1_TARGETS_UP		50	0.234448	0.729507	0.88694	0.939064	1	3873	tags=32%, list=27%, signal=44%
REACTOME_SIGNALING_BY_NOTCH1	REACTOME_SIGNALING_BY_NOTCH1		60	0.202998	0.72866	0.851485	0.939695	1	2313	tags=17%, list=16%, signal=20%
RAMASWAMY_METASTASIS_DN	RAMASWAMY_METASTASIS_DN		41	0.25581	0.728104	0.83559	0.939912	1	1570	tags=17%, list=11%, signal=19%
VANLOO_SP3_TARGETS_DN	VANLOO_SP3_TARGETS_DN		61	0.260885	0.727823	0.764822	0.939705	1	3126	tags=28%, list=22%, signal=36%
TONG_INTERACT_WITH_PTTG1	TONG_INTERACT_WITH_PTTG1		41	0.222914	0.727658	0.887159	0.939336	1	647	tags=10%, list=5%, signal=10%
GEORGES_CELL_CYCLE_MIR192_TARGETS	GEORGES_CELL_CYCLE_MIR192_TARGETS		54	0.272397	0.726183	0.780303	0.940779	1	4180	tags=43%, list=29%, signal=60%
REACTOME_NEUROTRANSMITTER_RECEPTOR_BINDING_AND_DOWNSTREAM_TRANSMISSION_IN_THE_POSTSYNAPTIC_CELL	REACTOME_NEUROTRANSMITTER_RECEPTOR_BINDING_AND_DOWNSTREAM_TRANSMISSION_IN_THE_POSTSYNAPTIC_CELL		116	0.240696	0.725833	0.818363	0.940694	1	2631	tags=22%, list=18%, signal=26%
DING_LUNG_CANCER_MUTATED_SIGNIFICANTLY	DING_LUNG_CANCER_MUTATED_SIGNIFICANTLY		23	0.338222	0.725516	0.785859	0.940516	1	1788	tags=26%, list=12%, signal=30%
BIOCARTA_TEL_PATHWAY	BIOCARTA_TEL_PATHWAY		18	0.31903	0.725465	0.746939	0.939994	1	1593	tags=17%, list=11%, signal=19%
DAZARD_RESPONSE_TO_UV_NHEK_DN	DAZARD_RESPONSE_TO_UV_NHEK_DN		237	0.267161	0.724282	0.744141	0.941033	1	4248	tags=35%, list=30%, signal=50%
SCHEIDEREIT_IKK_INTERACTING_PROTEINS	SCHEIDEREIT_IKK_INTERACTING_PROTEINS		47	0.232338	0.724149	0.834677	0.940614	1	1928	tags=17%, list=13%, signal=20%
JUBAN_TARGETS_OF_SPI1_AND_FLI1_UP	JUBAN_TARGETS_OF_SPI1_AND_FLI1_UP		92	0.13612	0.7237	0.942913	0.940681	1	5225	tags=36%, list=37%, signal=56%
LINDGREN_BLADDER_CANCER_CLUSTER_3_UP	LINDGREN_BLADDER_CANCER_CLUSTER_3_UP		250	0.193116	0.723345	0.783567	0.940613	1	2935	tags=20%, list=21%, signal=25%
VERHAAK_GLIOBLASTOMA_MESENCHYMAL	VERHAAK_GLIOBLASTOMA_MESENCHYMAL		164	0.16069	0.723336	0.951681	0.940026	1	3942	tags=24%, list=28%, signal=32%
CHIARADONNA_NEOPLASTIC_TRANSFORMATION_KRAS_CDC25_UP	CHIARADONNA_NEOPLASTIC_TRANSFORMATION_KRAS_CDC25_UP		48	0.26551	0.722929	0.816568	0.940005	1	1971	tags=21%, list=14%, signal=24%
FONTAINE_PAPILLARY_THYROID_CARCINOMA_UP	FONTAINE_PAPILLARY_THYROID_CARCINOMA_UP		46	0.267441	0.722727	0.791271	0.939697	1	1647	tags=17%, list=12%, signal=20%
PID_S1P_S1P3_PATHWAY	PID_S1P_S1P3_PATHWAY		27	0.29493	0.722618	0.789272	0.939241	1	3840	tags=37%, list=27%, signal=51%
KEGG_T_CELL_RECEPTOR_SIGNALING_PATHWAY	KEGG_T_CELL_RECEPTOR_SIGNALING_PATHWAY		83	0.24248	0.722419	0.814741	0.93893	1	2396	tags=23%, list=17%, signal=27%
ZHANG_BREAST_CANCER_PROGENITORS_UP	ZHANG_BREAST_CANCER_PROGENITORS_UP		338	0.210212	0.722105	0.750495	0.938783	1	4193	tags=29%, list=29%, signal=40%
WAMUNYOKOLI_OVARIAN_CANCER_LMP_UP	WAMUNYOKOLI_OVARIAN_CANCER_LMP_UP		196	0.180629	0.721198	0.8998	0.939488	1	2274	tags=14%, list=16%, signal=17%
YAO_HOXA10_TARGETS_VIA_PROGESTERONE_UP	YAO_HOXA10_TARGETS_VIA_PROGESTERONE_UP		59	0.275553	0.720986	0.775047	0.939209	1	2776	tags=32%, list=19%, signal=40%
LIN_APC_TARGETS	LIN_APC_TARGETS		66	0.224477	0.720253	0.758285	0.939654	1	1486	tags=12%, list=10%, signal=13%
LEE_LIVER_CANCER_E2F1_UP	LEE_LIVER_CANCER_E2F1_UP		45	0.314171	0.719965	0.79596	0.939445	1	1369	tags=20%, list=10%, signal=22%
LUI_THYROID_CANCER_PAX8_PPARG_UP	LUI_THYROID_CANCER_PAX8_PPARG_UP		35	0.234444	0.719793	0.822519	0.93908	1	2845	tags=23%, list=20%, signal=28%
VANDESLUIS_NORMAL_EMBRYOS_DN	VANDESLUIS_NORMAL_EMBRYOS_DN		16	0.302181	0.717471	0.809426	0.941692	1	5443	tags=63%, list=38%, signal=101%
LINDVALL_IMMORTALIZED_BY_TERT_UP	LINDVALL_IMMORTALIZED_BY_TERT_UP		62	0.239667	0.716148	0.823643	0.942878	1	3700	tags=31%, list=26%, signal=41%
REACTOME_PROCESSING_OF_CAPPED_INTRONLESS_PRE_MRNA	REACTOME_PROCESSING_OF_CAPPED_INTRONLESS_PRE_MRNA		19	0.212774	0.715152	0.836653	0.94367	1	156	tags=5%, list=1%, signal=5%
LAIHO_COLORECTAL_CANCER_SERRATED_UP	LAIHO_COLORECTAL_CANCER_SERRATED_UP		97	0.194548	0.714824	0.905326	0.943504	1	4040	tags=29%, list=28%, signal=40%
FEVR_CTNNB1_TARGETS_DN	FEVR_CTNNB1_TARGETS_DN		418	0.184507	0.714334	0.755859	0.943596	1	3133	tags=20%, list=22%, signal=25%
IGLESIAS_E2F_TARGETS_UP	IGLESIAS_E2F_TARGETS_UP		133	0.258618	0.714333	0.763527	0.943008	1	2574	tags=26%, list=18%, signal=31%
YANG_BREAST_CANCER_ESR1_DN	YANG_BREAST_CANCER_ESR1_DN		22	0.266302	0.71405	0.912621	0.942811	1	4921	tags=59%, list=34%, signal=90%
CHANDRAN_METASTASIS_TOP50_UP	CHANDRAN_METASTASIS_TOP50_UP		25	0.200288	0.713492	0.806706	0.94297	1	4158	tags=32%, list=29%, signal=45%
KORKOLA_EMBRYONAL_CARCINOMA_UP	KORKOLA_EMBRYONAL_CARCINOMA_UP		28	0.19988	0.711907	0.873706	0.944567	1	5857	tags=46%, list=41%, signal=78%
REACTOME_TRANSPORT_OF_MATURE_TRANSCRIPT_TO_CYTOPLASM	REACTOME_TRANSPORT_OF_MATURE_TRANSCRIPT_TO_CYTOPLASM		37	0.181502	0.711254	0.800774	0.944848	1	4099	tags=24%, list=29%, signal=34%
PID_NFKAPPABATYPICALPATHWAY	PID_NFKAPPABATYPICALPATHWAY		17	0.230689	0.709713	0.904762	0.946264	1	1666	tags=18%, list=12%, signal=20%
IKEDA_MIR30_TARGETS_DN	IKEDA_MIR30_TARGETS_DN		22	0.294366	0.709038	0.761905	0.94656	1	3815	tags=36%, list=27%, signal=50%
HEIDENBLAD_AMPLIFIED_IN_PANCREATIC_CANCER	HEIDENBLAD_AMPLIFIED_IN_PANCREATIC_CANCER		25	0.20873	0.70663	0.855984	0.949251	1	2552	tags=20%, list=18%, signal=24%
MONNIER_POSTRADIATION_TUMOR_ESCAPE_UP	MONNIER_POSTRADIATION_TUMOR_ESCAPE_UP		309	0.187157	0.705203	0.807393	0.950564	1	4385	tags=29%, list=31%, signal=41%
OSMAN_BLADDER_CANCER_UP	OSMAN_BLADDER_CANCER_UP		314	0.2013	0.704931	0.77712	0.950354	1	3166	tags=19%, list=22%, signal=24%
BIOCARTA_SPPA_PATHWAY	BIOCARTA_SPPA_PATHWAY		19	0.273533	0.704892	0.842	0.949811	1	2872	tags=32%, list=20%, signal=39%
REACTOME_CELL_CELL_JUNCTION_ORGANIZATION	REACTOME_CELL_CELL_JUNCTION_ORGANIZATION		38	0.240303	0.703859	0.911025	0.950633	1	3354	tags=32%, list=23%, signal=41%
LU_IL4_SIGNALING	LU_IL4_SIGNALING		68	0.217263	0.703657	0.918919	0.95033	1	3991	tags=34%, list=28%, signal=47%
LIU_VMYB_TARGETS_UP	LIU_VMYB_TARGETS_UP		101	0.161664	0.702604	0.963265	0.951158	1	3693	tags=25%, list=26%, signal=33%
FARMER_BREAST_CANCER_CLUSTER_2	FARMER_BREAST_CANCER_CLUSTER_2		27	0.349053	0.700927	0.747591	0.952748	1	3677	tags=37%, list=26%, signal=50%
KEGG_SMALL_CELL_LUNG_CANCER	KEGG_SMALL_CELL_LUNG_CANCER		71	0.224926	0.700907	0.863636	0.952177	1	3494	tags=30%, list=24%, signal=39%
SASSON_RESPONSE_TO_GONADOTROPHINS_DN	SASSON_RESPONSE_TO_GONADOTROPHINS_DN		75	0.217077	0.700659	0.873563	0.951925	1	1625	tags=15%, list=11%, signal=16%
CHARAFE_BREAST_CANCER_LUMINAL_VS_BASAL_DN	CHARAFE_BREAST_CANCER_LUMINAL_VS_BASAL_DN		324	0.204542	0.70056	0.876923	0.951447	1	1565	tags=14%, list=11%, signal=16%
REACTOME_EXTENSION_OF_TELOMERES	REACTOME_EXTENSION_OF_TELOMERES		25	0.261456	0.699503	0.744898	0.952175	1	6192	tags=60%, list=43%, signal=106%
KEGG_GNRH_SIGNALING_PATHWAY	KEGG_GNRH_SIGNALING_PATHWAY		81	0.223739	0.699499	0.885481	0.951591	1	2872	tags=22%, list=20%, signal=28%
HOFMANN_CELL_LYMPHOMA_UP	HOFMANN_CELL_LYMPHOMA_UP		37	0.219716	0.69933	0.889546	0.951223	1	1295	tags=14%, list=9%, signal=15%
REACTOME_SMOOTH_MUSCLE_CONTRACTION	REACTOME_SMOOTH_MUSCLE_CONTRACTION		20	0.332606	0.698507	0.757282	0.951754	1	3881	tags=35%, list=27%, signal=48%
BURTON_ADIPOGENESIS_3	BURTON_ADIPOGENESIS_3		78	0.282604	0.698047	0.759443	0.951715	1	3677	tags=36%, list=26%, signal=48%
REACTOME_ACTIVATION_OF_NMDA_RECEPTOR_UPON_GLUTAMATE_BINDING_AND_POSTSYNAPTIC_EVENTS	REACTOME_ACTIVATION_OF_NMDA_RECEPTOR_UPON_GLUTAMATE_BINDING_AND_POSTSYNAPTIC_EVENTS		37	0.275519	0.697466	0.824351	0.951857	1	4284	tags=30%, list=30%, signal=42%
LU_AGING_BRAIN_UP	LU_AGING_BRAIN_UP		222	0.218475	0.696514	0.836327	0.952428	1	2882	tags=23%, list=20%, signal=28%
REACTOME_THROMBIN_SIGNALLING_THROUGH_PROTEINASE_ACTIVATED_RECEPTORS_PARS	REACTOME_THROMBIN_SIGNALLING_THROUGH_PROTEINASE_ACTIVATED_RECEPTORS_PARS		26	0.246653	0.696433	0.895551	0.951931	1	2433	tags=23%, list=17%, signal=28%
MARTINEZ_RESPONSE_TO_TRABECTEDIN_DN	MARTINEZ_RESPONSE_TO_TRABECTEDIN_DN		225	0.19108	0.696275	0.800781	0.951536	1	4767	tags=35%, list=33%, signal=52%
PID_IL8CXCR1_PATHWAY	PID_IL8CXCR1_PATHWAY		25	0.27026	0.695477	0.874031	0.952002	1	2929	tags=28%, list=20%, signal=35%
MISSIAGLIA_REGULATED_BY_METHYLATION_DN	MISSIAGLIA_REGULATED_BY_METHYLATION_DN		96	0.243727	0.694996	0.73161	0.951984	1	3225	tags=25%, list=23%, signal=32%
DACOSTA_UV_RESPONSE_VIA_ERCC3_COMMON_DN	DACOSTA_UV_RESPONSE_VIA_ERCC3_COMMON_DN		390	0.25294	0.694563	0.76342	0.951951	1	3807	tags=31%, list=27%, signal=41%
BIOCARTA_PGC1A_PATHWAY	BIOCARTA_PGC1A_PATHWAY		21	0.262456	0.69113	0.874763	0.955656	1	5011	tags=57%, list=35%, signal=88%
XU_GH1_AUTOCRINE_TARGETS_DN	XU_GH1_AUTOCRINE_TARGETS_DN		104	0.209785	0.691095	0.879098	0.955102	1	2660	tags=21%, list=19%, signal=26%
REACTOME_NUCLEAR_SIGNALING_BY_ERBB4	REACTOME_NUCLEAR_SIGNALING_BY_ERBB4		29	0.235366	0.690637	0.885437	0.955068	1	2733	tags=21%, list=19%, signal=26%
PID_PLK1_PATHWAY	PID_PLK1_PATHWAY		37	0.277233	0.690451	0.786427	0.954731	1	2229	tags=19%, list=16%, signal=22%
CROMER_TUMORIGENESIS_DN	CROMER_TUMORIGENESIS_DN		24	0.301117	0.690106	0.857143	0.954578	1	1505	tags=21%, list=11%, signal=23%
SANA_RESPONSE_TO_IFNG_DN	SANA_RESPONSE_TO_IFNG_DN		71	0.213462	0.6897	0.817635	0.954523	1	1058	tags=10%, list=7%, signal=11%
PID_ERBB1_RECEPTOR_PROXIMAL_PATHWAY	PID_ERBB1_RECEPTOR_PROXIMAL_PATHWAY		35	0.261135	0.6885	0.827381	0.955407	1	2682	tags=23%, list=19%, signal=28%
PID_ALK1PATHWAY	PID_ALK1PATHWAY		22	0.279231	0.688295	0.848197	0.955071	1	2079	tags=27%, list=15%, signal=32%
TARTE_PLASMA_CELL_VS_PLASMABLAST_DN	TARTE_PLASMA_CELL_VS_PLASMABLAST_DN		259	0.178929	0.687509	0.876268	0.955436	1	2764	tags=16%, list=19%, signal=20%
ZAMORA_NOS2_TARGETS_UP	ZAMORA_NOS2_TARGETS_UP		57	0.227315	0.68635	0.842315	0.956248	1	2635	tags=19%, list=18%, signal=24%
WEST_ADRENOCORTICAL_TUMOR_UP	WEST_ADRENOCORTICAL_TUMOR_UP		243	0.167117	0.686172	0.887324	0.955901	1	4705	tags=31%, list=33%, signal=45%
PID_INTEGRIN_A4B1_PATHWAY	PID_INTEGRIN_A4B1_PATHWAY		28	0.204958	0.68526	0.869318	0.956378	1	4273	tags=32%, list=30%, signal=46%
BURTON_ADIPOGENESIS_10	BURTON_ADIPOGENESIS_10		26	0.215931	0.685113	0.848907	0.955974	1	4872	tags=38%, list=34%, signal=58%
REACTOME_REGULATION_OF_INSULIN_SECRETION_BY_GLUCAGON_LIKE_PEPTIDE1	REACTOME_REGULATION_OF_INSULIN_SECRETION_BY_GLUCAGON_LIKE_PEPTIDE1		37	0.213249	0.68506	0.951883	0.955457	1	2433	tags=19%, list=17%, signal=23%
BIOCARTA_SPRY_PATHWAY	BIOCARTA_SPRY_PATHWAY		18	0.274816	0.684695	0.843496	0.955316	1	2851	tags=39%, list=20%, signal=49%
WHITFIELD_CELL_CYCLE_M_G1	WHITFIELD_CELL_CYCLE_M_G1		112	0.179474	0.68426	0.888889	0.955205	1	3979	tags=27%, list=28%, signal=37%
REACTOME_HEMOSTASIS	REACTOME_HEMOSTASIS		334	0.190554	0.684159	0.916832	0.954747	1	2935	tags=20%, list=21%, signal=24%
KEGG_NEUROTROPHIN_SIGNALING_PATHWAY	KEGG_NEUROTROPHIN_SIGNALING_PATHWAY		112	0.207636	0.683509	0.839921	0.954905	1	4066	tags=30%, list=28%, signal=42%
BROWNE_HCMV_INFECTION_20HR_UP	BROWNE_HCMV_INFECTION_20HR_UP		179	0.189121	0.683458	0.876	0.954378	1	3901	tags=30%, list=27%, signal=41%
PID_RAS_PATHWAY	PID_RAS_PATHWAY		29	0.264205	0.680674	0.86965	0.957119	1	1314	tags=14%, list=9%, signal=15%
KEGG_CITRATE_CYCLE_TCA_CYCLE	KEGG_CITRATE_CYCLE_TCA_CYCLE		27	0.221121	0.679845	0.739837	0.957472	1	3561	tags=19%, list=25%, signal=25%
MARSON_FOXP3_TARGETS_UP	MARSON_FOXP3_TARGETS_UP		52	0.241712	0.679807	0.860735	0.956942	1	1751	tags=17%, list=12%, signal=20%
GOLDRATH_ANTIGEN_RESPONSE	GOLDRATH_ANTIGEN_RESPONSE		252	0.210035	0.679463	0.879921	0.956758	1	3087	tags=26%, list=22%, signal=32%
SHARMA_PILOCYTIC_ASTROCYTOMA_LOCATION_UP	SHARMA_PILOCYTIC_ASTROCYTOMA_LOCATION_UP		16	0.255905	0.678403	0.893204	0.957433	1	3500	tags=25%, list=24%, signal=33%
BIOCARTA_CHEMICAL_PATHWAY	BIOCARTA_CHEMICAL_PATHWAY		22	0.217666	0.677651	0.88632	0.95771	1	2682	tags=23%, list=19%, signal=28%
WU_HBX_TARGETS_2_UP	WU_HBX_TARGETS_2_UP		19	0.234138	0.677474	0.891892	0.957327	1	2354	tags=21%, list=16%, signal=25%
BIOCARTA_ACTINY_PATHWAY	BIOCARTA_ACTINY_PATHWAY		17	0.226561	0.677459	0.887984	0.95676	1	4200	tags=41%, list=29%, signal=58%
LEE_RECENT_THYMIC_EMIGRANT	LEE_RECENT_THYMIC_EMIGRANT		161	0.199974	0.677124	0.922619	0.956559	1	2499	tags=19%, list=17%, signal=22%
KAAB_FAILED_HEART_VENTRICLE_DN	KAAB_FAILED_HEART_VENTRICLE_DN		34	0.243455	0.676236	0.832	0.956971	1	1541	tags=15%, list=11%, signal=16%
RASHI_RESPONSE_TO_IONIZING_RADIATION_4	RASHI_RESPONSE_TO_IONIZING_RADIATION_4		45	0.188401	0.675964	0.928846	0.956717	1	4269	tags=36%, list=30%, signal=51%
HOLLEMAN_PREDNISOLONE_RESISTANCE_B_ALL_UP	HOLLEMAN_PREDNISOLONE_RESISTANCE_B_ALL_UP		18	0.214889	0.673752	0.855072	0.958696	1	1524	tags=11%, list=11%, signal=12%
REACTOME_E2F_MEDIATED_REGULATION_OF_DNA_REPLICATION	REACTOME_E2F_MEDIATED_REGULATION_OF_DNA_REPLICATION		22	0.268075	0.673743	0.807229	0.958122	1	5008	tags=55%, list=35%, signal=84%
DAUER_STAT3_TARGETS_DN	DAUER_STAT3_TARGETS_DN		32	0.285022	0.673508	0.818182	0.957807	1	3111	tags=34%, list=22%, signal=44%
BIOCARTA_ARAP_PATHWAY	BIOCARTA_ARAP_PATHWAY		15	0.209069	0.672899	0.904483	0.957918	1	4724	tags=40%, list=33%, signal=60%
KEEN_RESPONSE_TO_ROSIGLITAZONE_DN	KEEN_RESPONSE_TO_ROSIGLITAZONE_DN		80	0.264235	0.672442	0.813492	0.957871	1	1712	tags=20%, list=12%, signal=23%
BIOCARTA_GSK3_PATHWAY	BIOCARTA_GSK3_PATHWAY		26	0.262277	0.671837	0.857685	0.957942	1	1739	tags=15%, list=12%, signal=17%
FLECHNER_BIOPSY_KIDNEY_TRANSPLANT_REJECTED_VS_OK_DN	FLECHNER_BIOPSY_KIDNEY_TRANSPLANT_REJECTED_VS_OK_DN		434	0.153407	0.671407	0.970588	0.957826	1	3656	tags=23%, list=26%, signal=30%
CAIRO_HEPATOBLASTOMA_UP	CAIRO_HEPATOBLASTOMA_UP		161	0.193786	0.670745	0.868885	0.958004	1	2746	tags=20%, list=19%, signal=24%
GRESHOCK_CANCER_COPY_NUMBER_UP	GRESHOCK_CANCER_COPY_NUMBER_UP		254	0.206532	0.66983	0.866935	0.958472	1	3033	tags=23%, list=21%, signal=29%
DER_IFN_GAMMA_RESPONSE_UP	DER_IFN_GAMMA_RESPONSE_UP		56	0.239492	0.669702	0.842105	0.958042	1	2958	tags=23%, list=21%, signal=29%
BERENJENO_TRANSFORMED_BY_RHOA_FOREVER_UP	BERENJENO_TRANSFORMED_BY_RHOA_FOREVER_UP		16	0.315128	0.669253	0.832381	0.957955	1	4376	tags=63%, list=31%, signal=90%
HARRIS_BRAIN_CANCER_PROGENITORS	HARRIS_BRAIN_CANCER_PROGENITORS		32	0.262929	0.666703	0.899606	0.960099	1	1712	tags=22%, list=12%, signal=25%
SEIDEN_MET_SIGNALING	SEIDEN_MET_SIGNALING		19	0.24318	0.665538	0.849903	0.960753	1	2215	tags=16%, list=15%, signal=19%
KEGG_INSULIN_SIGNALING_PATHWAY	KEGG_INSULIN_SIGNALING_PATHWAY		116	0.228071	0.66437	0.810484	0.96139	1	3307	tags=24%, list=23%, signal=31%
REACTOME_DEADENYLATION_DEPENDENT_MRNA_DECAY	REACTOME_DEADENYLATION_DEPENDENT_MRNA_DECAY		39	0.170027	0.663578	0.87751	0.961626	1	4961	tags=36%, list=35%, signal=55%
LENAOUR_DENDRITIC_CELL_MATURATION_DN	LENAOUR_DENDRITIC_CELL_MATURATION_DN		95	0.234423	0.663375	0.839844	0.961237	1	2574	tags=21%, list=18%, signal=25%
WILCOX_PRESPONSE_TO_ROGESTERONE_UP	WILCOX_PRESPONSE_TO_ROGESTERONE_UP		104	0.215584	0.662206	0.90239	0.961891	1	1138	tags=12%, list=8%, signal=12%
MYLLYKANGAS_AMPLIFICATION_HOT_SPOT_23	MYLLYKANGAS_AMPLIFICATION_HOT_SPOT_23		17	0.289473	0.661173	0.840237	0.962404	1	3556	tags=41%, list=25%, signal=55%
ENK_UV_RESPONSE_KERATINOCYTE_DN	ENK_UV_RESPONSE_KERATINOCYTE_DN		403	0.175901	0.661112	0.844	0.961898	1	3722	tags=25%, list=26%, signal=32%
REACTOME_FATTY_ACID_TRIACYLGLYCEROL_AND_KETONE_BODY_METABOLISM	REACTOME_FATTY_ACID_TRIACYLGLYCEROL_AND_KETONE_BODY_METABOLISM		139	0.161108	0.660263	0.90297	0.962207	1	2633	tags=17%, list=18%, signal=20%
BOYAULT_LIVER_CANCER_SUBCLASS_G5_DN	BOYAULT_LIVER_CANCER_SUBCLASS_G5_DN		19	0.300465	0.659968	0.834297	0.961896	1	3509	tags=26%, list=25%, signal=35%
KEGG_RENAL_CELL_CARCINOMA	KEGG_RENAL_CELL_CARCINOMA		66	0.219498	0.659803	0.846918	0.96148	1	4058	tags=32%, list=28%, signal=44%
LE_EGR2_TARGETS_UP	LE_EGR2_TARGETS_UP		90	0.243087	0.659555	0.802419	0.961186	1	2949	tags=24%, list=21%, signal=31%
BENPORATH_CYCLING_GENES	BENPORATH_CYCLING_GENES		486	0.177298	0.65915	0.880309	0.961035	1	3526	tags=22%, list=25%, signal=29%
KEGG_COLORECTAL_CANCER	KEGG_COLORECTAL_CANCER		55	0.241167	0.65893	0.83301	0.960698	1	3075	tags=29%, list=21%, signal=37%
KAAB_FAILED_HEART_ATRIUM_DN	KAAB_FAILED_HEART_ATRIUM_DN		120	0.13248	0.658064	0.963489	0.960981	1	3922	tags=22%, list=27%, signal=30%
REACTOME_TCR_SIGNALING	REACTOME_TCR_SIGNALING		35	0.222625	0.657165	0.933981	0.9613	1	3450	tags=31%, list=24%, signal=41%
LIANG_HEMATOPOIESIS_STEM_CELL_NUMBER_SMALL_VS_HUGE_DN	LIANG_HEMATOPOIESIS_STEM_CELL_NUMBER_SMALL_VS_HUGE_DN		29	0.229871	0.656984	0.950096	0.960917	1	4410	tags=38%, list=31%, signal=55%
YAN_ESCAPE_FROM_ANOIKIS	YAN_ESCAPE_FROM_ANOIKIS		15	0.312935	0.655319	0.827789	0.96204	1	4800	tags=60%, list=34%, signal=90%
ZHAN_VARIABLE_EARLY_DIFFERENTIATION_GENES_DN	ZHAN_VARIABLE_EARLY_DIFFERENTIATION_GENES_DN		22	0.181867	0.655024	0.907662	0.961753	1	4855	tags=41%, list=34%, signal=62%
PID_VEGFR1_PATHWAY	PID_VEGFR1_PATHWAY		26	0.270359	0.654594	0.830303	0.961612	1	2624	tags=23%, list=18%, signal=28%
GARGALOVIC_RESPONSE_TO_OXIDIZED_PHOSPHOLIPIDS_GREEN_DN	GARGALOVIC_RESPONSE_TO_OXIDIZED_PHOSPHOLIPIDS_GREEN_DN		20	0.187571	0.651306	0.901606	0.964211	1	1524	tags=10%, list=11%, signal=11%
TARTE_PLASMA_CELL_VS_B_LYMPHOCYTE_DN	TARTE_PLASMA_CELL_VS_B_LYMPHOCYTE_DN		22	0.229408	0.651279	0.947573	0.963678	1	5159	tags=50%, list=36%, signal=78%
ZHAN_MULTIPLE_MYELOMA_CD1_VS_CD2_DN	ZHAN_MULTIPLE_MYELOMA_CD1_VS_CD2_DN		38	0.182508	0.650904	0.946108	0.963473	1	5349	tags=39%, list=37%, signal=63%
RODWELL_AGING_KIDNEY_NO_BLOOD_DN	RODWELL_AGING_KIDNEY_NO_BLOOD_DN		114	0.180321	0.650432	0.93254	0.963363	1	3163	tags=22%, list=22%, signal=28%
KEGG_ENDOMETRIAL_CANCER	KEGG_ENDOMETRIAL_CANCER		49	0.24398	0.649607	0.834646	0.963565	1	4541	tags=35%, list=32%, signal=51%
DACOSTA_UV_RESPONSE_VIA_ERCC3_XPCS_DN	DACOSTA_UV_RESPONSE_VIA_ERCC3_XPCS_DN		65	0.267346	0.649431	0.810757	0.963162	1	3726	tags=38%, list=26%, signal=52%
KAMMINGA_EZH2_TARGETS	KAMMINGA_EZH2_TARGETS		36	0.285815	0.64918	0.781818	0.962825	1	3241	tags=31%, list=23%, signal=39%
MORI_IMMATURE_B_LYMPHOCYTE_DN	MORI_IMMATURE_B_LYMPHOCYTE_DN		70	0.254197	0.648893	0.75835	0.962556	1	2751	tags=26%, list=19%, signal=32%
BOYAULT_LIVER_CANCER_SUBCLASS_G3_DN	BOYAULT_LIVER_CANCER_SUBCLASS_G3_DN		39	0.257782	0.648839	0.851272	0.962031	1	4834	tags=54%, list=34%, signal=81%
REN_BOUND_BY_E2F	REN_BOUND_BY_E2F		51	0.249844	0.647218	0.75822	0.962997	1	5651	tags=49%, list=39%, signal=81%
XU_HGF_TARGETS_INDUCED_BY_AKT1_48HR_DN	XU_HGF_TARGETS_INDUCED_BY_AKT1_48HR_DN		15	0.319528	0.646448	0.815842	0.963184	1	2236	tags=27%, list=16%, signal=32%
BONOME_OVARIAN_CANCER_POOR_SURVIVAL_DN	BONOME_OVARIAN_CANCER_POOR_SURVIVAL_DN		15	0.208102	0.646373	0.900383	0.962696	1	1839	tags=13%, list=13%, signal=15%
BIOCARTA_MPR_PATHWAY	BIOCARTA_MPR_PATHWAY		30	0.208258	0.645709	0.921687	0.962749	1	5158	tags=43%, list=36%, signal=68%
BROWNE_HCMV_INFECTION_1HR_UP	BROWNE_HCMV_INFECTION_1HR_UP		40	0.25735	0.64473	0.88632	0.963098	1	2803	tags=28%, list=20%, signal=34%
PID_INSULIN_GLUCOSE_PATHWAY	PID_INSULIN_GLUCOSE_PATHWAY		21	0.200082	0.64414	0.908222	0.963032	1	2344	tags=14%, list=16%, signal=17%
BURTON_ADIPOGENESIS_PEAK_AT_24HR	BURTON_ADIPOGENESIS_PEAK_AT_24HR		34	0.275099	0.643944	0.854772	0.962634	1	486	tags=9%, list=3%, signal=9%
ALCALA_APOPTOSIS	ALCALA_APOPTOSIS		71	0.202439	0.643287	0.883065	0.962674	1	1326	tags=8%, list=9%, signal=9%
REACTOME_PLATELET_HOMEOSTASIS	REACTOME_PLATELET_HOMEOSTASIS		63	0.205698	0.642901	0.972441	0.96247	1	3194	tags=24%, list=22%, signal=31%
BROWNE_HCMV_INFECTION_4HR_UP	BROWNE_HCMV_INFECTION_4HR_UP		38	0.246029	0.642421	0.928155	0.962353	1	4668	tags=47%, list=33%, signal=70%
BROWNE_HCMV_INFECTION_12HR_UP	BROWNE_HCMV_INFECTION_12HR_UP		76	0.203177	0.639785	0.936416	0.964239	1	5043	tags=45%, list=35%, signal=69%
TERAO_AOX4_TARGETS_HG_UP	TERAO_AOX4_TARGETS_HG_UP		21	0.251897	0.638957	0.869823	0.964425	1	2293	tags=24%, list=16%, signal=28%
BROWNE_HCMV_INFECTION_10HR_DN	BROWNE_HCMV_INFECTION_10HR_DN		42	0.201502	0.638289	0.89881	0.964454	1	3801	tags=29%, list=27%, signal=39%
YAMASHITA_METHYLATED_IN_PROSTATE_CANCER	YAMASHITA_METHYLATED_IN_PROSTATE_CANCER		30	0.261805	0.637237	0.918033	0.96479	1	2532	tags=30%, list=18%, signal=36%
REACTOME_GLYCOGEN_BREAKDOWN_GLYCOGENOLYSIS	REACTOME_GLYCOGEN_BREAKDOWN_GLYCOGENOLYSIS		15	0.226633	0.636159	0.885772	0.96517	1	5010	tags=40%, list=35%, signal=61%
YAO_TEMPORAL_RESPONSE_TO_PROGESTERONE_CLUSTER_12	YAO_TEMPORAL_RESPONSE_TO_PROGESTERONE_CLUSTER_12		66	0.231089	0.635491	0.857426	0.96522	1	3785	tags=29%, list=26%, signal=39%
MARKEY_RB1_ACUTE_LOF_DN	MARKEY_RB1_ACUTE_LOF_DN		188	0.189642	0.634964	0.841683	0.965117	1	3255	tags=22%, list=23%, signal=29%
FIGUEROA_AML_METHYLATION_CLUSTER_3_DN	FIGUEROA_AML_METHYLATION_CLUSTER_3_DN		19	0.262381	0.632426	0.879845	0.966799	1	1481	tags=16%, list=10%, signal=18%
WU_APOPTOSIS_BY_CDKN1A_VIA_TP53	WU_APOPTOSIS_BY_CDKN1A_VIA_TP53		44	0.280249	0.62997	0.816733	0.968375	1	3169	tags=36%, list=22%, signal=47%
KEGG_ERBB_SIGNALING_PATHWAY	KEGG_ERBB_SIGNALING_PATHWAY		84	0.238616	0.629955	0.875	0.967833	1	2851	tags=26%, list=20%, signal=33%
LEE_LIVER_CANCER_MYC_TGFA_UP	LEE_LIVER_CANCER_MYC_TGFA_UP		47	0.247556	0.629408	0.92623	0.967732	1	2310	tags=26%, list=16%, signal=30%
NUMATA_CSF3_SIGNALING_VIA_STAT3	NUMATA_CSF3_SIGNALING_VIA_STAT3		18	0.233174	0.629406	0.914729	0.967171	1	2091	tags=22%, list=15%, signal=26%
WANG_METASTASIS_OF_BREAST_CANCER_ESR1_UP	WANG_METASTASIS_OF_BREAST_CANCER_ESR1_UP		17	0.235096	0.62728	0.902724	0.968393	1	1931	tags=18%, list=13%, signal=20%
JECHLINGER_EPITHELIAL_TO_MESENCHYMAL_TRANSITION_UP	JECHLINGER_EPITHELIAL_TO_MESENCHYMAL_TRANSITION_UP		52	0.280608	0.626622	0.836576	0.968401	1	3676	tags=38%, list=26%, signal=52%
GAVIN_FOXP3_TARGETS_CLUSTER_P6	GAVIN_FOXP3_TARGETS_CLUSTER_P6		60	0.247994	0.624828	0.876797	0.969342	1	1084	tags=12%, list=8%, signal=13%
KEGG_VEGF_SIGNALING_PATHWAY	KEGG_VEGF_SIGNALING_PATHWAY		62	0.207789	0.62054	0.946429	0.972215	1	2396	tags=19%, list=17%, signal=23%
KEGG_RNA_DEGRADATION	KEGG_RNA_DEGRADATION		49	0.160365	0.62038	0.923232	0.971788	1	3680	tags=22%, list=26%, signal=30%
MCCLUNG_DELTA_FOSB_TARGETS_8WK	MCCLUNG_DELTA_FOSB_TARGETS_8WK		44	0.24271	0.618008	0.847656	0.973066	1	3944	tags=34%, list=28%, signal=47%
ZHENG_FOXP3_TARGETS_IN_T_LYMPHOCYTE_DN	ZHENG_FOXP3_TARGETS_IN_T_LYMPHOCYTE_DN		29	0.27097	0.616179	0.904	0.973928	1	1657	tags=17%, list=12%, signal=19%
SMID_BREAST_CANCER_RELAPSE_IN_BRAIN_DN	SMID_BREAST_CANCER_RELAPSE_IN_BRAIN_DN		49	0.214675	0.614352	0.962578	0.974687	1	3673	tags=24%, list=26%, signal=33%
ELLWOOD_MYC_TARGETS_DN	ELLWOOD_MYC_TARGETS_DN		25	0.185904	0.613471	0.931238	0.974743	1	3130	tags=20%, list=22%, signal=26%
RODWELL_AGING_KIDNEY_DN	RODWELL_AGING_KIDNEY_DN		107	0.173737	0.613059	0.977956	0.974463	1	3163	tags=22%, list=22%, signal=29%
KEGG_CALCIUM_SIGNALING_PATHWAY	KEGG_CALCIUM_SIGNALING_PATHWAY		143	0.201674	0.61203	0.983806	0.974645	1	3583	tags=26%, list=25%, signal=34%
ODONNELL_TFRC_TARGETS_DN	ODONNELL_TFRC_TARGETS_DN		88	0.245969	0.610712	0.871227	0.975071	1	1136	tags=11%, list=8%, signal=12%
LU_AGING_BRAIN_DN	LU_AGING_BRAIN_DN		135	0.196708	0.6098	0.910931	0.97515	1	3238	tags=23%, list=23%, signal=29%
SHEN_SMARCA2_TARGETS_UP	SHEN_SMARCA2_TARGETS_UP		347	0.181863	0.609179	0.813525	0.975003	1	4886	tags=30%, list=34%, signal=44%
STARK_PREFRONTAL_CORTEX_22Q11_DELETION_UP	STARK_PREFRONTAL_CORTEX_22Q11_DELETION_UP		156	0.240685	0.606135	0.823413	0.976669	1	4448	tags=36%, list=31%, signal=52%
BIOCARTA_WNT_PATHWAY	BIOCARTA_WNT_PATHWAY		24	0.238547	0.602897	0.879032	0.978389	1	2984	tags=29%, list=21%, signal=37%
NAGY_TFTC_COMPONENTS_HUMAN	NAGY_TFTC_COMPONENTS_HUMAN		15	0.179852	0.602567	0.922929	0.978052	1	1394	tags=7%, list=10%, signal=7%
REICHERT_MITOSIS_LIN9_TARGETS	REICHERT_MITOSIS_LIN9_TARGETS		25	0.298237	0.602537	0.8413	0.977506	1	4650	tags=48%, list=32%, signal=71%
CHEN_ETV5_TARGETS_TESTIS	CHEN_ETV5_TARGETS_TESTIS		15	0.283456	0.602508	0.88403	0.97696	1	3636	tags=40%, list=25%, signal=54%
NING_CHRONIC_OBSTRUCTIVE_PULMONARY_DISEASE_DN	NING_CHRONIC_OBSTRUCTIVE_PULMONARY_DISEASE_DN		99	0.175284	0.600213	0.952286	0.977963	1	2602	tags=17%, list=18%, signal=21%
CHEN_PDGF_TARGETS	CHEN_PDGF_TARGETS		16	0.231497	0.595354	0.947566	0.980716	1	4663	tags=38%, list=33%, signal=56%
KEGG_CHRONIC_MYELOID_LEUKEMIA	KEGG_CHRONIC_MYELOID_LEUKEMIA		67	0.208074	0.589732	0.892368	0.983804	1	3075	tags=27%, list=21%, signal=34%
BASSO_B_LYMPHOCYTE_NETWORK	BASSO_B_LYMPHOCYTE_NETWORK		121	0.158544	0.588627	0.968689	0.98393	1	1049	tags=7%, list=7%, signal=8%
ZHOU_CELL_CYCLE_GENES_IN_IR_RESPONSE_24HR	ZHOU_CELL_CYCLE_GENES_IN_IR_RESPONSE_24HR		99	0.233654	0.588338	0.850598	0.983538	1	3677	tags=26%, list=26%, signal=35%
KEGG_GAP_JUNCTION	KEGG_GAP_JUNCTION		73	0.189521	0.588066	0.962227	0.983141	1	2525	tags=16%, list=18%, signal=20%
MITSIADES_RESPONSE_TO_APLIDIN_DN	MITSIADES_RESPONSE_TO_APLIDIN_DN		199	0.189264	0.588031	0.898833	0.982601	1	4650	tags=32%, list=32%, signal=46%
HOWLIN_CITED1_TARGETS_1_UP	HOWLIN_CITED1_TARGETS_1_UP		23	0.216187	0.587878	0.977733	0.98213	1	967	tags=13%, list=7%, signal=14%
ST_GA13_PATHWAY	ST_GA13_PATHWAY		32	0.224403	0.586631	0.951076	0.982393	1	2605	tags=22%, list=18%, signal=27%
KEGG_VASOPRESSIN_REGULATED_WATER_REABSORPTION	KEGG_VASOPRESSIN_REGULATED_WATER_REABSORPTION		38	0.153642	0.581989	0.969574	0.984598	1	3945	tags=21%, list=28%, signal=29%
LAIHO_COLORECTAL_CANCER_SERRATED_DN	LAIHO_COLORECTAL_CANCER_SERRATED_DN		54	0.176762	0.581848	0.935685	0.984112	1	4731	tags=37%, list=33%, signal=55%
ZHONG_SECRETOME_OF_LUNG_CANCER_AND_ENDOTHELIUM	ZHONG_SECRETOME_OF_LUNG_CANCER_AND_ENDOTHELIUM		55	0.228876	0.580053	0.901961	0.984596	1	2441	tags=18%, list=17%, signal=22%
BIOCARTA_PPARA_PATHWAY	BIOCARTA_PPARA_PATHWAY		48	0.19059	0.579212	0.960552	0.984536	1	2469	tags=21%, list=17%, signal=25%
PID_TOLL_ENDOGENOUS_PATHWAY	PID_TOLL_ENDOGENOUS_PATHWAY		19	0.247787	0.578072	0.944554	0.98459	1	2414	tags=26%, list=17%, signal=32%
REACTOME_SYNTHESIS_OF_PIPS_AT_THE_PLASMA_MEMBRANE	REACTOME_SYNTHESIS_OF_PIPS_AT_THE_PLASMA_MEMBRANE		30	0.235063	0.576589	0.936083	0.984861	1	2870	tags=23%, list=20%, signal=29%
REACTOME_TRANSPORT_TO_THE_GOLGI_AND_SUBSEQUENT_MODIFICATION	REACTOME_TRANSPORT_TO_THE_GOLGI_AND_SUBSEQUENT_MODIFICATION		31	0.202537	0.576376	0.938	0.984433	1	1521	tags=13%, list=11%, signal=14%
REACTOME_SHC_RELATED_EVENTS	REACTOME_SHC_RELATED_EVENTS		15	0.223683	0.576021	0.90856	0.984072	1	3503	tags=27%, list=24%, signal=35%
HOFFMANN_LARGE_TO_SMALL_PRE_BII_LYMPHOCYTE_UP	HOFFMANN_LARGE_TO_SMALL_PRE_BII_LYMPHOCYTE_UP		131	0.205695	0.573361	0.849315	0.984982	1	3471	tags=27%, list=24%, signal=35%
KEGG_OLFACTORY_TRANSDUCTION	KEGG_OLFACTORY_TRANSDUCTION		16	0.248634	0.572996	0.925253	0.984591	1	3566	tags=25%, list=25%, signal=33%
REACTOME_CD28_DEPENDENT_PI3K_AKT_SIGNALING	REACTOME_CD28_DEPENDENT_PI3K_AKT_SIGNALING		19	0.230366	0.569846	0.942688	0.985697	1	4299	tags=32%, list=30%, signal=45%
REACTOME_GABA_RECEPTOR_ACTIVATION	REACTOME_GABA_RECEPTOR_ACTIVATION		43	0.198406	0.56918	0.985944	0.985456	1	2866	tags=21%, list=20%, signal=26%
VALK_AML_CLUSTER_8	VALK_AML_CLUSTER_8		21	0.213199	0.567837	0.995992	0.985572	1	4418	tags=43%, list=31%, signal=62%
BIOCARTA_CK1_PATHWAY	BIOCARTA_CK1_PATHWAY		15	0.244723	0.567613	0.927711	0.985145	1	3583	tags=33%, list=25%, signal=44%
CHIANG_LIVER_CANCER_SUBCLASS_PROLIFERATION_UP	CHIANG_LIVER_CANCER_SUBCLASS_PROLIFERATION_UP		126	0.205112	0.565118	0.93014	0.985882	1	2636	tags=21%, list=18%, signal=26%
MOREAUX_MULTIPLE_MYELOMA_BY_TACI_DN	MOREAUX_MULTIPLE_MYELOMA_BY_TACI_DN		128	0.137474	0.564519	0.940299	0.985618	1	4737	tags=28%, list=33%, signal=42%
REACTOME_SHC_MEDIATED_CASCADE	REACTOME_SHC_MEDIATED_CASCADE		15	0.237268	0.564423	0.96008	0.985112	1	2963	tags=27%, list=21%, signal=34%
GARY_CD5_TARGETS_DN	GARY_CD5_TARGETS_DN		342	0.131909	0.561566	0.969008	0.985936	1	2377	tags=12%, list=17%, signal=14%
OZEN_MIR125B1_TARGETS	OZEN_MIR125B1_TARGETS		24	0.199035	0.556168	0.939922	0.988012	1	2732	tags=21%, list=19%, signal=26%
PID_CDC42_PATHWAY	PID_CDC42_PATHWAY		67	0.195841	0.553249	0.899396	0.988777	1	4200	tags=39%, list=29%, signal=55%
WEI_MIR34A_TARGETS	WEI_MIR34A_TARGETS		122	0.184815	0.553018	0.922772	0.98831	1	3107	tags=24%, list=22%, signal=30%
RAMALHO_STEMNESS_UP	RAMALHO_STEMNESS_UP		185	0.122809	0.552771	0.981818	0.987844	1	3202	tags=14%, list=22%, signal=18%
BIOCARTA_NOS1_PATHWAY	BIOCARTA_NOS1_PATHWAY		20	0.214224	0.552629	0.932806	0.987337	1	5010	tags=40%, list=35%, signal=61%
JI_RESPONSE_TO_FSH_DN	JI_RESPONSE_TO_FSH_DN		49	0.200182	0.550778	0.960861	0.987591	1	3537	tags=29%, list=25%, signal=38%
PID_NCADHERINPATHWAY	PID_NCADHERINPATHWAY		30	0.199483	0.550047	0.930418	0.987348	1	4660	tags=33%, list=33%, signal=49%
LOPES_METHYLATED_IN_COLON_CANCER_DN	LOPES_METHYLATED_IN_COLON_CANCER_DN		17	0.208372	0.548501	0.981595	0.987503	1	1593	tags=12%, list=11%, signal=13%
FRASOR_RESPONSE_TO_SERM_OR_FULVESTRANT_DN	FRASOR_RESPONSE_TO_SERM_OR_FULVESTRANT_DN		40	0.23302	0.545454	0.868787	0.988169	1	2724	tags=20%, list=19%, signal=25%
GRAHAM_NORMAL_QUIESCENT_VS_NORMAL_DIVIDING_DN	GRAHAM_NORMAL_QUIESCENT_VS_NORMAL_DIVIDING_DN		62	0.230653	0.545341	0.871032	0.987667	1	5269	tags=42%, list=37%, signal=66%
REACTOME_SHC1_EVENTS_IN_ERBB4_SIGNALING	REACTOME_SHC1_EVENTS_IN_ERBB4_SIGNALING		18	0.205023	0.54397	0.972816	0.9877	1	2851	tags=22%, list=20%, signal=28%
KEGG_NICOTINATE_AND_NICOTINAMIDE_METABOLISM	KEGG_NICOTINATE_AND_NICOTINAMIDE_METABOLISM		18	0.201336	0.540688	0.98004	0.988501	1	1416	tags=11%, list=10%, signal=12%
ST_GAQ_PATHWAY	ST_GAQ_PATHWAY		25	0.196122	0.537328	0.97318	0.98917	1	4810	tags=36%, list=34%, signal=54%
BIOCARTA_RAS_PATHWAY	BIOCARTA_RAS_PATHWAY		22	0.152351	0.536547	0.967803	0.988904	1	4800	tags=32%, list=34%, signal=48%
ROSTY_CERVICAL_CANCER_PROLIFERATION_CLUSTER	ROSTY_CERVICAL_CANCER_PROLIFERATION_CLUSTER		114	0.233975	0.533426	0.884849	0.989527	1	1544	tags=15%, list=11%, signal=17%
REACTOME_FATTY_ACYL_COA_BIOSYNTHESIS	REACTOME_FATTY_ACYL_COA_BIOSYNTHESIS		15	0.220023	0.533404	0.924644	0.988983	1	5176	tags=40%, list=36%, signal=63%
LEIN_ASTROCYTE_MARKERS	LEIN_ASTROCYTE_MARKERS		36	0.21603	0.533199	0.921529	0.9885	1	1352	tags=17%, list=9%, signal=18%
PID_LKB1_PATHWAY	PID_LKB1_PATHWAY		43	0.130717	0.523114	0.971831	0.991574	1	3307	tags=16%, list=23%, signal=21%
YU_MYC_TARGETS_UP	YU_MYC_TARGETS_UP		31	0.219448	0.521712	0.915521	0.991485	1	4650	tags=39%, list=32%, signal=57%
REACTOME_TIE2_SIGNALING	REACTOME_TIE2_SIGNALING		17	0.204477	0.519048	0.982387	0.99178	1	2790	tags=24%, list=19%, signal=29%
VANHARANTA_UTERINE_FIBROID_WITH_7Q_DELETION_DN	VANHARANTA_UTERINE_FIBROID_WITH_7Q_DELETION_DN		31	0.17421	0.513068	0.957404	0.993106	1	2366	tags=16%, list=17%, signal=19%
REACTOME_RORA_ACTIVATES_CIRCADIAN_EXPRESSION	REACTOME_RORA_ACTIVATES_CIRCADIAN_EXPRESSION		24	0.213708	0.511672	0.932	0.992942	1	4606	tags=38%, list=32%, signal=55%
NIKOLSKY_BREAST_CANCER_6P24_P22_AMPLICON	NIKOLSKY_BREAST_CANCER_6P24_P22_AMPLICON		17	0.216208	0.511361	0.976645	0.992481	1	5578	tags=41%, list=39%, signal=67%
ULE_SPLICING_VIA_NOVA2	ULE_SPLICING_VIA_NOVA2		36	0.207179	0.510234	0.969072	0.992212	1	2844	tags=19%, list=20%, signal=24%
KEGG_VALINE_LEUCINE_AND_ISOLEUCINE_DEGRADATION	KEGG_VALINE_LEUCINE_AND_ISOLEUCINE_DEGRADATION		41	0.155145	0.504421	0.97286	0.993237	1	4068	tags=24%, list=28%, signal=34%
MOLENAAR_TARGETS_OF_CCND1_AND_CDK4_DN	MOLENAAR_TARGETS_OF_CCND1_AND_CDK4_DN		36	0.218275	0.501299	0.912791	0.993498	1	2586	tags=17%, list=18%, signal=20%
PID_CDC42_REG_PATHWAY	PID_CDC42_REG_PATHWAY		26	0.176782	0.501145	0.980119	0.992985	1	210	tags=4%, list=1%, signal=4%
SEIDEN_ONCOGENESIS_BY_MET	SEIDEN_ONCOGENESIS_BY_MET		71	0.149814	0.500874	0.97	0.992488	1	3682	tags=21%, list=26%, signal=28%
REACTOME_PI_METABOLISM	REACTOME_PI_METABOLISM		44	0.173218	0.500318	0.965164	0.992099	1	2952	tags=18%, list=21%, signal=23%
PRAMOONJAGO_SOX4_TARGETS_DN	PRAMOONJAGO_SOX4_TARGETS_DN		42	0.158097	0.50013	0.986139	0.991589	1	1388	tags=7%, list=10%, signal=8%
CROONQUIST_IL6_DEPRIVATION_DN	CROONQUIST_IL6_DEPRIVATION_DN		78	0.213361	0.499229	0.883858	0.991259	1	3636	tags=28%, list=25%, signal=38%
REACTOME_FORMATION_OF_TRANSCRIPTION_COUPLED_NER_TC_NER_REPAIR_COMPLEX	REACTOME_FORMATION_OF_TRANSCRIPTION_COUPLED_NER_TC_NER_REPAIR_COMPLEX		26	0.169302	0.49696	0.938856	0.991291	1	3985	tags=23%, list=28%, signal=32%
REACTOME_CD28_CO_STIMULATION	REACTOME_CD28_CO_STIMULATION		28	0.192096	0.494532	0.975708	0.991356	1	4299	tags=32%, list=30%, signal=46%
REACTOME_M_G1_TRANSITION	REACTOME_M_G1_TRANSITION		66	0.185119	0.490063	0.928144	0.991881	1	3290	tags=23%, list=23%, signal=29%
CAIRO_PML_TARGETS_BOUND_BY_MYC_UP	CAIRO_PML_TARGETS_BOUND_BY_MYC_UP		20	0.16052	0.473475	0.974257	0.994718	1	3866	tags=25%, list=27%, signal=34%
BRACHAT_RESPONSE_TO_CAMPTOTHECIN_DN	BRACHAT_RESPONSE_TO_CAMPTOTHECIN_DN		37	0.16124	0.471196	0.97076	0.99455	1	3298	tags=22%, list=23%, signal=28%
KEGG_UBIQUITIN_MEDIATED_PROTEOLYSIS	KEGG_UBIQUITIN_MEDIATED_PROTEOLYSIS		113	0.110608	0.467385	0.988095	0.994679	1	3448	tags=16%, list=24%, signal=21%
REACTOME_CIRCADIAN_REPRESSION_OF_EXPRESSION_BY_REV_ERBA	REACTOME_CIRCADIAN_REPRESSION_OF_EXPRESSION_BY_REV_ERBA		22	0.201609	0.463075	0.956088	0.994869	1	4606	tags=36%, list=32%, signal=54%
VERRECCHIA_RESPONSE_TO_TGFB1_C5	VERRECCHIA_RESPONSE_TO_TGFB1_C5		18	0.181336	0.46092	0.99211	0.994659	1	4785	tags=39%, list=33%, signal=58%
GRAHAM_CML_DIVIDING_VS_NORMAL_QUIESCENT_UP	GRAHAM_CML_DIVIDING_VS_NORMAL_QUIESCENT_UP		131	0.170832	0.45418	0.978	0.995101	1	1932	tags=11%, list=14%, signal=13%
DING_LUNG_CANCER_EXPRESSION_BY_COPY_NUMBER	DING_LUNG_CANCER_EXPRESSION_BY_COPY_NUMBER		88	0.132439	0.450458	0.941973	0.995051	1	5688	tags=35%, list=40%, signal=58%
PID_ARF_3PATHWAY	PID_ARF_3PATHWAY		19	0.131351	0.443317	1	0.99544	1	12431	tags=100%, list=87%, signal=761%
REACTOME_NUCLEOTIDE_EXCISION_REPAIR	REACTOME_NUCLEOTIDE_EXCISION_REPAIR		45	0.141553	0.433695	0.949495	0.995984	1	3985	tags=20%, list=28%, signal=28%
ISHIDA_E2F_TARGETS	ISHIDA_E2F_TARGETS		42	0.201931	0.425354	0.952	0.996266	1	5269	tags=45%, list=37%, signal=71%
REACTOME_TELOMERE_MAINTENANCE	REACTOME_TELOMERE_MAINTENANCE		36	0.146957	0.397853	0.993724	0.997774	1	3573	tags=19%, list=25%, signal=26%
REACTOME_TRANSCRIPTION_COUPLED_NER_TC_NER	REACTOME_TRANSCRIPTION_COUPLED_NER_TC_NER		41	0.123557	0.371128	0.986	0.998451	1	3985	tags=20%, list=28%, signal=27%

## Sheet: Curated_geneset up in Cocaine
NAME	GS<br> follow link to MSigDB	GS DETAILS	SIZE	ES	NES	NOM p-val	FDR q-val	FWER p-val	RANK AT MAX	LEADING EDGE
GARGALOVIC_RESPONSE_TO_OXIDIZED_PHOSPHOLIPIDS_BLACK_UP	GARGALOVIC_RESPONSE_TO_OXIDIZED_PHOSPHOLIPIDS_BLACK_UP	Details ...	27	-0.733086	-2.0926	0	0.0669066	0.029	946	tags=41%, list=7%, signal=44%
ABE_VEGFA_TARGETS_2HR	ABE_VEGFA_TARGETS_2HR	Details ...	24	-0.693186	-2.00263	0	0.112637	0.097	2043	tags=42%, list=14%, signal=49%
CHUANG_OXIDATIVE_STRESS_RESPONSE_UP	CHUANG_OXIDATIVE_STRESS_RESPONSE_UP	Details ...	20	-0.677016	-1.94773	0	0.158682	0.188	687	tags=35%, list=5%, signal=37%
CONCANNON_APOPTOSIS_BY_EPOXOMICIN_UP	CONCANNON_APOPTOSIS_BY_EPOXOMICIN_UP	Details ...	186	-0.482887	-1.90795	0	0.196437	0.266	828	tags=20%, list=6%, signal=21%
FLECHNER_BIOPSY_KIDNEY_TRANSPLANT_OK_VS_DONOR_DN	FLECHNER_BIOPSY_KIDNEY_TRANSPLANT_OK_VS_DONOR_DN	Details ...	20	-0.539215	-1.85719	0.00195312	0.290577	0.407	3985	tags=50%, list=28%, signal=69%
WENG_POR_TARGETS_LIVER_DN	WENG_POR_TARGETS_LIVER_DN	Details ...	16	-0.631424	-1.84929	0.00787402	0.267869	0.433	1713	tags=50%, list=12%, signal=57%
KEGG_PRION_DISEASES	KEGG_PRION_DISEASES	Details ...	25	-0.571435	-1.8029	0	0.411689	0.586	824	tags=28%, list=6%, signal=30%
REACTOME_G1_PHASE	REACTOME_G1_PHASE	Details ...	26	-0.596295	-1.78171	0.0120482	0.458899	0.675	1423	tags=31%, list=10%, signal=34%
KIM_PTEN_TARGETS_UP	KIM_PTEN_TARGETS_UP	Details ...	15	-0.64156	-1.77844	0.010101	0.424861	0.685	1169	tags=27%, list=8%, signal=29%
MARCINIAK_ER_STRESS_RESPONSE_VIA_CHOP	MARCINIAK_ER_STRESS_RESPONSE_VIA_CHOP	Details ...	20	-0.593095	-1.76286	0.0118812	0.450237	0.728	3243	tags=50%, list=23%, signal=65%
CEBALLOS_TARGETS_OF_TP53_AND_MYC_UP	CEBALLOS_TARGETS_OF_TP53_AND_MYC_UP	Details ...	18	-0.608571	-1.76155	0.00581395	0.416296	0.733	1970	tags=50%, list=14%, signal=58%
AMIT_SERUM_RESPONSE_20_MCF10A	AMIT_SERUM_RESPONSE_20_MCF10A	Details ...	16	-0.576587	-1.75275	0.00770713	0.421293	0.757	412	tags=25%, list=3%, signal=26%
OUYANG_PROSTATE_CANCER_PROGRESSION_UP	OUYANG_PROSTATE_CANCER_PROGRESSION_UP	Details ...	17	-0.637834	-1.75135	0.00782779	0.395913	0.764	412	tags=24%, list=3%, signal=24%
PID_REG_GR_PATHWAY	PID_REG_GR_PATHWAY	Details ...	57	-0.501694	-1.7318	0	0.460165	0.807	510	tags=16%, list=4%, signal=16%
KEGG_VIBRIO_CHOLERAE_INFECTION	KEGG_VIBRIO_CHOLERAE_INFECTION	Details ...	43	-0.456321	-1.72599	0.00384615	0.457496	0.819	4420	tags=44%, list=31%, signal=64%
AMIT_EGF_RESPONSE_120_MCF10A	AMIT_EGF_RESPONSE_120_MCF10A	Details ...	26	-0.590693	-1.71845	0	0.465405	0.833	784	tags=23%, list=5%, signal=24%
GAZDA_DIAMOND_BLACKFAN_ANEMIA_MYELOID_UP	GAZDA_DIAMOND_BLACKFAN_ANEMIA_MYELOID_UP	Details ...	21	-0.635928	-1.7126	0	0.465194	0.845	295	tags=14%, list=2%, signal=15%
REACTOME_SIGNALING_BY_TGF_BETA_RECEPTOR_COMPLEX	REACTOME_SIGNALING_BY_TGF_BETA_RECEPTOR_COMPLEX	Details ...	53	-0.454638	-1.71241	0.00795229	0.440213	0.845	1970	tags=26%, list=14%, signal=31%
TIEN_INTESTINE_PROBIOTICS_24HR_DN	TIEN_INTESTINE_PROBIOTICS_24HR_DN	Details ...	173	-0.398937	-1.67711	0.0115607	0.605787	0.917	1954	tags=29%, list=14%, signal=33%
WATANABE_COLON_CANCER_MSI_VS_MSS_UP	WATANABE_COLON_CANCER_MSI_VS_MSS_UP	Details ...	18	-0.599344	-1.67389	0.0150943	0.594633	0.919	174	tags=17%, list=1%, signal=17%
NICK_RESPONSE_TO_PROC_TREATMENT_DN	NICK_RESPONSE_TO_PROC_TREATMENT_DN	Details ...	21	-0.519899	-1.67341	0.0178571	0.569282	0.919	632	tags=14%, list=4%, signal=15%
LINDSTEDT_DENDRITIC_CELL_MATURATION_B	LINDSTEDT_DENDRITIC_CELL_MATURATION_B	Details ...	43	-0.504284	-1.67294	0.00585938	0.545878	0.919	1155	tags=28%, list=8%, signal=30%
NIKOLSKY_BREAST_CANCER_16Q24_AMPLICON	NIKOLSKY_BREAST_CANCER_16Q24_AMPLICON	Details ...	34	-0.563838	-1.67179	0.0115163	0.529111	0.92	2171	tags=41%, list=15%, signal=48%
HU_GENOTOXIC_DAMAGE_24HR	HU_GENOTOXIC_DAMAGE_24HR	Details ...	26	-0.604053	-1.66546	0.0095057	0.542201	0.93	2115	tags=46%, list=15%, signal=54%
MULLIGAN_NTF3_SIGNALING_VIA_INSR_AND_IGF1R_UP	MULLIGAN_NTF3_SIGNALING_VIA_INSR_AND_IGF1R_UP	Details ...	19	-0.516938	-1.6649	0.0277264	0.523101	0.931	4938	tags=68%, list=35%, signal=104%
HUNSBERGER_EXERCISE_REGULATED_GENES	HUNSBERGER_EXERCISE_REGULATED_GENES	Details ...	27	-0.624836	-1.65929	0.029703	0.531645	0.934	2084	tags=44%, list=15%, signal=52%
UEDA_CENTRAL_CLOCK	UEDA_CENTRAL_CLOCK	Details ...	74	-0.454349	-1.65665	0.0181818	0.524933	0.939	921	tags=26%, list=6%, signal=27%
MURAKAMI_UV_RESPONSE_6HR_UP	MURAKAMI_UV_RESPONSE_6HR_UP	Details ...	30	-0.575708	-1.65529	0.0139165	0.513276	0.943	1997	tags=37%, list=14%, signal=43%
DANG_MYC_TARGETS_DN	DANG_MYC_TARGETS_DN	Details ...	27	-0.575627	-1.65488	0.0303644	0.497331	0.944	1970	tags=41%, list=14%, signal=47%
UEDA_PERIFERAL_CLOCK	UEDA_PERIFERAL_CLOCK	Details ...	126	-0.390095	-1.65477	0.00792079	0.48122	0.945	1026	tags=21%, list=7%, signal=23%
SCHAEFFER_SOX9_TARGETS_IN_PROSTATE_DEVELOPMENT_UP	SCHAEFFER_SOX9_TARGETS_IN_PROSTATE_DEVELOPMENT_UP	Details ...	16	-0.58828	-1.65318	0.0121457	0.474212	0.946	403	tags=25%, list=3%, signal=26%
NIKOLSKY_BREAST_CANCER_20Q11_AMPLICON	NIKOLSKY_BREAST_CANCER_20Q11_AMPLICON	Details ...	19	-0.557323	-1.6526	0.0172414	0.46193	0.948	3775	tags=53%, list=26%, signal=71%
REACTOME_G_PROTEIN_ACTIVATION	REACTOME_G_PROTEIN_ACTIVATION	Details ...	23	-0.579693	-1.65147	0.00972763	0.453145	0.95	1745	tags=39%, list=12%, signal=44%
LIANG_HEMATOPOIESIS_STEM_CELL_NUMBER_LARGE_VS_TINY_DN	LIANG_HEMATOPOIESIS_STEM_CELL_NUMBER_LARGE_VS_TINY_DN	Details ...	36	-0.454211	-1.64396	0.0136719	0.475906	0.957	598	tags=14%, list=4%, signal=14%
MATZUK_SPERMATID_DIFFERENTIATION	MATZUK_SPERMATID_DIFFERENTIATION	Details ...	26	-0.494388	-1.63965	0	0.482245	0.96	1711	tags=35%, list=12%, signal=39%
RICKMAN_TUMOR_DIFFERENTIATED_WELL_VS_MODERATELY_DN	RICKMAN_TUMOR_DIFFERENTIATED_WELL_VS_MODERATELY_DN	Details ...	71	-0.503825	-1.63215	0.00592885	0.506974	0.961	1928	tags=31%, list=13%, signal=36%
KIM_TIAL1_TARGETS	KIM_TIAL1_TARGETS	Details ...	27	-0.551491	-1.62528	0.016129	0.528666	0.97	3488	tags=48%, list=24%, signal=64%
PID_AP1_PATHWAY	PID_AP1_PATHWAY	Details ...	47	-0.561252	-1.62378	0.00994036	0.522332	0.972	1437	tags=34%, list=10%, signal=38%
NAGASHIMA_NRG1_SIGNALING_UP	NAGASHIMA_NRG1_SIGNALING_UP	Details ...	140	-0.529325	-1.62335	0.0184805	0.510933	0.972	932	tags=31%, list=7%, signal=33%
DORSAM_HOXA9_TARGETS_UP	DORSAM_HOXA9_TARGETS_UP	Details ...	31	-0.507893	-1.6195	0.00764818	0.516498	0.973	1884	tags=29%, list=13%, signal=33%
PHONG_TNF_TARGETS_UP	PHONG_TNF_TARGETS_UP	Details ...	47	-0.610789	-1.61895	0.0229167	0.506935	0.973	1255	tags=38%, list=9%, signal=42%
RIZ_ERYTHROID_DIFFERENTIATION_HEMGN	RIZ_ERYTHROID_DIFFERENTIATION_HEMGN	Details ...	20	-0.664003	-1.61873	0.0175097	0.496073	0.973	390	tags=30%, list=3%, signal=31%
BRACHAT_RESPONSE_TO_CAMPTOTHECIN_UP	BRACHAT_RESPONSE_TO_CAMPTOTHECIN_UP	Details ...	26	-0.49276	-1.61338	0.0140845	0.510001	0.975	207	tags=12%, list=1%, signal=12%
BARRIER_CANCER_RELAPSE_NORMAL_SAMPLE_DN	BARRIER_CANCER_RELAPSE_NORMAL_SAMPLE_DN	Details ...	23	-0.538787	-1.61213	0.0372549	0.504834	0.978	2600	tags=39%, list=18%, signal=48%
FLECHNER_PBL_KIDNEY_TRANSPLANT_REJECTED_VS_OK_DN	FLECHNER_PBL_KIDNEY_TRANSPLANT_REJECTED_VS_OK_DN	Details ...	41	-0.474098	-1.60837	0.0288462	0.511289	0.98	2564	tags=34%, list=18%, signal=41%
PODAR_RESPONSE_TO_ADAPHOSTIN_UP	PODAR_RESPONSE_TO_ADAPHOSTIN_UP	Details ...	118	-0.42299	-1.60478	0.012024	0.518487	0.983	1668	tags=24%, list=12%, signal=27%
FAELT_B_CLL_WITH_VH_REARRANGEMENTS_UP	FAELT_B_CLL_WITH_VH_REARRANGEMENTS_UP	Details ...	39	-0.465618	-1.60272	0.0111111	0.517122	0.985	2283	tags=28%, list=16%, signal=33%
BIOCARTA_ETS_PATHWAY	BIOCARTA_ETS_PATHWAY	Details ...	16	-0.532738	-1.59993	0.0198807	0.520817	0.988	1584	tags=38%, list=11%, signal=42%
DELLA_RESPONSE_TO_TSA_AND_BUTYRATE	DELLA_RESPONSE_TO_TSA_AND_BUTYRATE	Details ...	18	-0.679004	-1.59494	0.0155642	0.534763	0.992	619	tags=28%, list=4%, signal=29%
NOJIMA_SFRP2_TARGETS_UP	NOJIMA_SFRP2_TARGETS_UP	Details ...	21	-0.554516	-1.59227	0.0235756	0.53701	0.994	1825	tags=43%, list=13%, signal=49%
HOFMANN_MYELODYSPLASTIC_SYNDROM_RISK_UP	HOFMANN_MYELODYSPLASTIC_SYNDROM_RISK_UP	Details ...	17	-0.669729	-1.59169	0.0230326	0.52966	0.994	1584	tags=47%, list=11%, signal=53%
MCCLUNG_CREB1_TARGETS_DN	MCCLUNG_CREB1_TARGETS_DN	Details ...	49	-0.569277	-1.58791	0.013834	0.538281	0.995	2126	tags=39%, list=15%, signal=45%
JAZAG_TGFB1_SIGNALING_DN	JAZAG_TGFB1_SIGNALING_DN	Details ...	23	-0.502067	-1.57682	0.032882	0.585028	0.996	335	tags=13%, list=2%, signal=13%
WANG_PROSTATE_CANCER_ANDROGEN_INDEPENDENT	WANG_PROSTATE_CANCER_ANDROGEN_INDEPENDENT	Details ...	42	-0.453332	-1.5763	0.0159681	0.576774	0.996	2990	tags=33%, list=21%, signal=42%
ZHU_SKIL_TARGETS_UP	ZHU_SKIL_TARGETS_UP	Details ...	16	-0.651048	-1.57109	0.0239044	0.594854	0.996	654	tags=31%, list=5%, signal=33%
ZHENG_FOXP3_TARGETS_UP	ZHENG_FOXP3_TARGETS_UP	Details ...	17	-0.636198	-1.56938	0.020202	0.593321	0.997	381	tags=24%, list=3%, signal=24%
WANG_METHYLATED_IN_BREAST_CANCER	WANG_METHYLATED_IN_BREAST_CANCER	Details ...	27	-0.646392	-1.56836	0.0344828	0.588031	0.997	814	tags=33%, list=6%, signal=35%
ZHU_CMV_ALL_UP	ZHU_CMV_ALL_UP	Details ...	88	-0.401186	-1.56734	0.0119284	0.583816	0.997	1632	tags=25%, list=11%, signal=28%
COLLER_MYC_TARGETS_UP	COLLER_MYC_TARGETS_UP	Details ...	23	-0.4583	-1.55651	0.038835	0.630074	0.999	4330	tags=65%, list=30%, signal=93%
RIZ_ERYTHROID_DIFFERENTIATION_12HR	RIZ_ERYTHROID_DIFFERENTIATION_12HR	Details ...	29	-0.561151	-1.55099	0.0282258	0.650846	0.999	2092	tags=41%, list=15%, signal=48%
SHAFFER_IRF4_TARGETS_IN_PLASMA_CELL_VS_MATURE_B_LYMPHOCYTE	SHAFFER_IRF4_TARGETS_IN_PLASMA_CELL_VS_MATURE_B_LYMPHOCYTE	Details ...	56	-0.464438	-1.54667	0.033264	0.665638	0.999	546	tags=20%, list=4%, signal=20%
MITSIADES_RESPONSE_TO_APLIDIN_UP	MITSIADES_RESPONSE_TO_APLIDIN_UP	Details ...	321	-0.336294	-1.54625	0.0160966	0.657508	0.999	1729	tags=19%, list=12%, signal=21%
REACTOME_TGF_BETA_RECEPTOR_SIGNALING_ACTIVATES_SMADS	REACTOME_TGF_BETA_RECEPTOR_SIGNALING_ACTIVATES_SMADS	Details ...	23	-0.484625	-1.54542	0.0429448	0.651777	0.999	2401	tags=43%, list=17%, signal=52%
CERVERA_SDHB_TARGETS_1_DN	CERVERA_SDHB_TARGETS_1_DN	Details ...	20	-0.554953	-1.54399	0.0348837	0.649931	0.999	1036	tags=35%, list=7%, signal=38%
KYNG_RESPONSE_TO_H2O2_VIA_ERCC6_DN	KYNG_RESPONSE_TO_H2O2_VIA_ERCC6_DN	Details ...	33	-0.503117	-1.53849	0.0494297	0.670794	0.999	3341	tags=48%, list=23%, signal=63%
PID_HNF3BPATHWAY	PID_HNF3BPATHWAY	Details ...	26	-0.489327	-1.53183	0.0227273	0.698728	0.999	2195	tags=31%, list=15%, signal=36%
BURTON_ADIPOGENESIS_PEAK_AT_2HR	BURTON_ADIPOGENESIS_PEAK_AT_2HR	Details ...	44	-0.598434	-1.53092	0.0509804	0.693575	0.999	1679	tags=48%, list=12%, signal=54%
KRIGE_AMINO_ACID_DEPRIVATION	KRIGE_AMINO_ACID_DEPRIVATION	Details ...	24	-0.547092	-1.53049	0.0542169	0.685914	0.999	943	tags=29%, list=7%, signal=31%
ADDYA_ERYTHROID_DIFFERENTIATION_BY_HEMIN	ADDYA_ERYTHROID_DIFFERENTIATION_BY_HEMIN	Details ...	58	-0.49328	-1.53044	0.0244399	0.676192	0.999	796	tags=28%, list=6%, signal=29%
PENG_LEUCINE_DEPRIVATION_DN	PENG_LEUCINE_DEPRIVATION_DN	Details ...	158	-0.349772	-1.52475	0.0745698	0.698393	0.999	4838	tags=50%, list=34%, signal=75%
REACTOME_SULFUR_AMINO_ACID_METABOLISM	REACTOME_SULFUR_AMINO_ACID_METABOLISM	Details ...	22	-0.463309	-1.52316	0.055336	0.697579	0.999	890	tags=23%, list=6%, signal=24%
AMUNDSON_GENOTOXIC_SIGNATURE	AMUNDSON_GENOTOXIC_SIGNATURE	Details ...	76	-0.428373	-1.52203	0.0402414	0.693665	0.999	2269	tags=25%, list=16%, signal=30%
XU_CREBBP_TARGETS_DN	XU_CREBBP_TARGETS_DN	Details ...	32	-0.454237	-1.52087	0.0392927	0.690698	0.999	2458	tags=38%, list=17%, signal=45%
BURTON_ADIPOGENESIS_1	BURTON_ADIPOGENESIS_1	Details ...	29	-0.610238	-1.51833	0.0488281	0.695936	0.999	1595	tags=48%, list=11%, signal=54%
SHAFFER_IRF4_TARGETS_IN_MYELOMA_VS_MATURE_B_LYMPHOCYTE	SHAFFER_IRF4_TARGETS_IN_MYELOMA_VS_MATURE_B_LYMPHOCYTE	Details ...	84	-0.359988	-1.51349	0.0240964	0.715295	0.999	2011	tags=21%, list=14%, signal=25%
BILANGES_SERUM_RESPONSE_TRANSLATION	BILANGES_SERUM_RESPONSE_TRANSLATION	Details ...	28	-0.593141	-1.51295	0.0644531	0.708944	0.999	3611	tags=68%, list=25%, signal=91%
NAGASHIMA_EGF_SIGNALING_UP	NAGASHIMA_EGF_SIGNALING_UP	Details ...	50	-0.647504	-1.50974	0.0534979	0.718656	0.999	481	tags=38%, list=3%, signal=39%
ZHU_CMV_24_HR_UP	ZHU_CMV_24_HR_UP	Details ...	69	-0.392231	-1.50748	0.043222	0.722417	0.999	2666	tags=33%, list=19%, signal=41%
HOEBEKE_LYMPHOID_STEM_CELL_DN	HOEBEKE_LYMPHOID_STEM_CELL_DN	Details ...	71	-0.44054	-1.50351	0.0238569	0.736273	1	2400	tags=35%, list=17%, signal=42%
KEGG_BLADDER_CANCER	KEGG_BLADDER_CANCER	Details ...	35	-0.450561	-1.50334	0.0264228	0.728332	1	2166	tags=29%, list=15%, signal=34%
KIM_GERMINAL_CENTER_T_HELPER_DN	KIM_GERMINAL_CENTER_T_HELPER_DN	Details ...	16	-0.634506	-1.4997	0.043299	0.740742	1	756	tags=31%, list=5%, signal=33%
SARTIPY_BLUNTED_BY_INSULIN_RESISTANCE_UP	SARTIPY_BLUNTED_BY_INSULIN_RESISTANCE_UP	Details ...	16	-0.606481	-1.49521	0.0545455	0.758153	1	376	tags=25%, list=3%, signal=26%
WIERENGA_PML_INTERACTOME	WIERENGA_PML_INTERACTOME	Details ...	36	-0.412916	-1.49421	0.0678295	0.754733	1	2091	tags=17%, list=15%, signal=19%
LEE_AGING_MUSCLE_UP	LEE_AGING_MUSCLE_UP	Details ...	33	-0.455472	-1.48502	0.0465116	0.800154	1	858	tags=15%, list=6%, signal=16%
AIYAR_COBRA1_TARGETS_DN	AIYAR_COBRA1_TARGETS_DN	Details ...	23	-0.484972	-1.48415	0.0876827	0.796258	1	1901	tags=22%, list=13%, signal=25%
TARTE_PLASMA_CELL_VS_B_LYMPHOCYTE_UP	TARTE_PLASMA_CELL_VS_B_LYMPHOCYTE_UP	Details ...	61	-0.35343	-1.48017	0.0418327	0.811997	1	920	tags=13%, list=6%, signal=14%
MIZUSHIMA_AUTOPHAGOSOME_FORMATION	MIZUSHIMA_AUTOPHAGOSOME_FORMATION	Details ...	15	-0.460195	-1.47785	0.104651	0.816711	1	5914	tags=73%, list=41%, signal=125%
HELLER_SILENCED_BY_METHYLATION_DN	HELLER_SILENCED_BY_METHYLATION_DN	Details ...	78	-0.419986	-1.47759	0.0380762	0.808908	1	1030	tags=24%, list=7%, signal=26%
REACTOME_DOWNREGULATION_OF_TGF_BETA_RECEPTOR_SIGNALING	REACTOME_DOWNREGULATION_OF_TGF_BETA_RECEPTOR_SIGNALING	Details ...	20	-0.479082	-1.47621	0.0861723	0.808653	1	1665	tags=35%, list=12%, signal=40%
BROWNE_HCMV_INFECTION_10HR_UP	BROWNE_HCMV_INFECTION_10HR_UP	Details ...	75	-0.42634	-1.47418	0.0352251	0.81183	1	938	tags=19%, list=7%, signal=20%
PRAMOONJAGO_SOX4_TARGETS_UP	PRAMOONJAGO_SOX4_TARGETS_UP	Details ...	42	-0.450974	-1.47243	0.0632184	0.813304	1	1668	tags=26%, list=12%, signal=30%
GARGALOVIC_RESPONSE_TO_OXIDIZED_PHOSPHOLIPIDS_BLUE_UP	GARGALOVIC_RESPONSE_TO_OXIDIZED_PHOSPHOLIPIDS_BLUE_UP	Details ...	95	-0.480591	-1.47052	0.0647773	0.816075	1	824	tags=25%, list=6%, signal=27%
SEITZ_NEOPLASTIC_TRANSFORMATION_BY_8P_DELETION_DN	SEITZ_NEOPLASTIC_TRANSFORMATION_BY_8P_DELETION_DN	Details ...	22	-0.469222	-1.46778	0.0362595	0.824126	1	974	tags=18%, list=7%, signal=19%
TIEN_INTESTINE_PROBIOTICS_6HR_UP	TIEN_INTESTINE_PROBIOTICS_6HR_UP	Details ...	47	-0.66047	-1.46653	0.0722656	0.822427	1	1970	tags=49%, list=14%, signal=57%
PID_P73PATHWAY	PID_P73PATHWAY	Details ...	63	-0.413826	-1.4646	0.0404858	0.824967	1	2411	tags=24%, list=17%, signal=29%
MEISSNER_NPC_HCP_WITH_H3K27ME3	MEISSNER_NPC_HCP_WITH_H3K27ME3	Details ...	27	-0.55169	-1.46217	0.024	0.830499	1	1446	tags=41%, list=10%, signal=45%
TAVOR_CEBPA_TARGETS_UP	TAVOR_CEBPA_TARGETS_UP	Details ...	39	-0.469398	-1.46128	0.0272904	0.827603	1	619	tags=23%, list=4%, signal=24%
LANDIS_BREAST_CANCER_PROGRESSION_UP	LANDIS_BREAST_CANCER_PROGRESSION_UP	Details ...	35	-0.435172	-1.46038	0.0393258	0.824646	1	1795	tags=26%, list=13%, signal=29%
TAKAO_RESPONSE_TO_UVB_RADIATION_UP	TAKAO_RESPONSE_TO_UVB_RADIATION_UP	Details ...	74	-0.579758	-1.45847	0.0796813	0.828194	1	2598	tags=49%, list=18%, signal=59%
BIOCARTA_IL6_PATHWAY	BIOCARTA_IL6_PATHWAY	Details ...	19	-0.508928	-1.45841	0.0702811	0.820328	1	487	tags=21%, list=3%, signal=22%
SHAFFER_IRF4_MULTIPLE_MYELOMA_PROGRAM	SHAFFER_IRF4_MULTIPLE_MYELOMA_PROGRAM		27	-0.463034	-1.45574	0.0582121	0.827869	1	1970	tags=33%, list=14%, signal=39%
KANG_FLUOROURACIL_RESISTANCE_UP	KANG_FLUOROURACIL_RESISTANCE_UP		18	-0.538652	-1.45513	0.0841487	0.823383	1	687	tags=17%, list=5%, signal=17%
HOFFMANN_SMALL_PRE_BII_TO_IMMATURE_B_LYMPHOCYTE_DN	HOFFMANN_SMALL_PRE_BII_TO_IMMATURE_B_LYMPHOCYTE_DN		42	-0.487462	-1.45297	0.0552268	0.828237	1	670	tags=24%, list=5%, signal=25%
REACTOME_ENOS_ACTIVATION_AND_REGULATION	REACTOME_ENOS_ACTIVATION_AND_REGULATION		18	-0.473812	-1.45208	0.0669291	0.82524	1	304	tags=11%, list=2%, signal=11%
PID_TCRCALCIUMPATHWAY	PID_TCRCALCIUMPATHWAY		19	-0.641015	-1.45201	0.0920245	0.817728	1	894	tags=32%, list=6%, signal=34%
JEPSEN_SMRT_TARGETS	JEPSEN_SMRT_TARGETS		28	-0.464427	-1.45192	0.0379242	0.810567	1	1524	tags=25%, list=11%, signal=28%
KEGG_GLYCEROLIPID_METABOLISM	KEGG_GLYCEROLIPID_METABOLISM		36	-0.401493	-1.4518	0.0410156	0.803623	1	3353	tags=42%, list=23%, signal=54%
RAMPON_ENRICHED_LEARNING_ENVIRONMENT_LATE_UP	RAMPON_ENRICHED_LEARNING_ENVIRONMENT_LATE_UP		20	-0.513763	-1.44979	0.0844278	0.807854	1	2874	tags=45%, list=20%, signal=56%
TIEN_INTESTINE_PROBIOTICS_2HR_UP	TIEN_INTESTINE_PROBIOTICS_2HR_UP		20	-0.560912	-1.44684	0.082218	0.817728	1	1803	tags=30%, list=13%, signal=34%
PID_P38_MK2PATHWAY	PID_P38_MK2PATHWAY		20	-0.478005	-1.44607	0.0660194	0.814725	1	336	tags=15%, list=2%, signal=15%
PID_NFAT_TFPATHWAY	PID_NFAT_TFPATHWAY		28	-0.63994	-1.44031	0.089613	0.84042	1	475	tags=36%, list=3%, signal=37%
SESTO_RESPONSE_TO_UV_C1	SESTO_RESPONSE_TO_UV_C1		52	-0.400175	-1.43794	0.0688259	0.846693	1	439	tags=10%, list=3%, signal=10%
REACTOME_GLUTATHIONE_CONJUGATION	REACTOME_GLUTATHIONE_CONJUGATION		18	-0.653577	-1.43725	0.0613861	0.843511	1	3720	tags=72%, list=26%, signal=97%
MAHADEVAN_RESPONSE_TO_MP470_DN	MAHADEVAN_RESPONSE_TO_MP470_DN		16	-0.605326	-1.43658	0.0920245	0.840012	1	906	tags=44%, list=6%, signal=47%
BILANGES_SERUM_SENSITIVE_VIA_TSC1	BILANGES_SERUM_SENSITIVE_VIA_TSC1		17	-0.610561	-1.43416	0.0732673	0.846585	1	2029	tags=47%, list=14%, signal=55%
KANG_CISPLATIN_RESISTANCE_UP	KANG_CISPLATIN_RESISTANCE_UP		16	-0.594429	-1.43199	0.0933852	0.851952	1	557	tags=25%, list=4%, signal=26%
CHEN_HOXA5_TARGETS_9HR_UP	CHEN_HOXA5_TARGETS_9HR_UP		156	-0.406696	-1.43124	0.0948617	0.848931	1	1550	tags=19%, list=11%, signal=21%
PICCALUGA_ANGIOIMMUNOBLASTIC_LYMPHOMA_DN	PICCALUGA_ANGIOIMMUNOBLASTIC_LYMPHOMA_DN		98	-0.464242	-1.42986	0.114458	0.849662	1	1603	tags=23%, list=11%, signal=26%
MATZUK_SPERMATOZOA	MATZUK_SPERMATOZOA		84	-0.375151	-1.42927	0.0421687	0.84603	1	2470	tags=29%, list=17%, signal=34%
DORN_ADENOVIRUS_INFECTION_12HR_UP	DORN_ADENOVIRUS_INFECTION_12HR_UP		20	-0.591052	-1.4246	0.0715746	0.865972	1	2496	tags=65%, list=17%, signal=79%
REACTOME_GLYCOLYSIS	REACTOME_GLYCOLYSIS		24	-0.4192	-1.42376	0.115385	0.863882	1	3111	tags=42%, list=22%, signal=53%
REACTOME_REGULATION_OF_MRNA_STABILITY_BY_PROTEINS_THAT_BIND_AU_RICH_ELEMENTS	REACTOME_REGULATION_OF_MRNA_STABILITY_BY_PROTEINS_THAT_BIND_AU_RICH_ELEMENTS		75	-0.414365	-1.42242	0.11946	0.864474	1	4429	tags=51%, list=31%, signal=73%
AMIT_EGF_RESPONSE_40_MCF10A	AMIT_EGF_RESPONSE_40_MCF10A		17	-0.563942	-1.41876	0.0808081	0.87873	1	902	tags=29%, list=6%, signal=31%
SWEET_KRAS_TARGETS_DN	SWEET_KRAS_TARGETS_DN		48	-0.423829	-1.41847	0.0564854	0.873418	1	573	tags=19%, list=4%, signal=19%
GUILLAUMOND_KLF10_TARGETS_DN	GUILLAUMOND_KLF10_TARGETS_DN		19	-0.428954	-1.41812	0.083499	0.868494	1	3261	tags=47%, list=23%, signal=61%
REACTOME_TRANSCRIPTIONAL_REGULATION_OF_WHITE_ADIPOCYTE_DIFFERENTIATION	REACTOME_TRANSCRIPTIONAL_REGULATION_OF_WHITE_ADIPOCYTE_DIFFERENTIATION		56	-0.397733	-1.41801	0.0918164	0.862186	1	515	tags=13%, list=4%, signal=13%
BROWN_MYELOID_CELL_DEVELOPMENT_DN	BROWN_MYELOID_CELL_DEVELOPMENT_DN		96	-0.310811	-1.4173	0.0495049	0.859325	1	2654	tags=26%, list=19%, signal=32%
PID_FRA_PATHWAY	PID_FRA_PATHWAY		24	-0.57283	-1.41705	0.094	0.853962	1	412	tags=21%, list=3%, signal=21%
ABE_VEGFA_TARGETS_30MIN	ABE_VEGFA_TARGETS_30MIN		25	-0.547051	-1.41645	0.0914634	0.850814	1	2368	tags=36%, list=17%, signal=43%
WENG_POR_TARGETS_GLOBAL_DN	WENG_POR_TARGETS_GLOBAL_DN		17	-0.502773	-1.41595	0.0989691	0.847044	1	1713	tags=41%, list=12%, signal=47%
MUELLER_COMMON_TARGETS_OF_AML_FUSIONS_DN	MUELLER_COMMON_TARGETS_OF_AML_FUSIONS_DN		17	-0.499016	-1.41552	0.043222	0.843116	1	1827	tags=35%, list=13%, signal=40%
SUH_COEXPRESSED_WITH_ID1_AND_ID2_UP	SUH_COEXPRESSED_WITH_ID1_AND_ID2_UP		17	-0.576221	-1.41351	0.114458	0.847951	1	906	tags=35%, list=6%, signal=38%
MOREIRA_RESPONSE_TO_TSA_UP	MOREIRA_RESPONSE_TO_TSA_UP		22	-0.620893	-1.41097	0.10338	0.855733	1	2636	tags=55%, list=18%, signal=67%
HU_ANGIOGENESIS_UP	HU_ANGIOGENESIS_UP		19	-0.529891	-1.40678	0.0729783	0.872475	1	514	tags=21%, list=4%, signal=22%
BIOCARTA_CDMAC_PATHWAY	BIOCARTA_CDMAC_PATHWAY		15	-0.549696	-1.40647	0.0885827	0.867567	1	1970	tags=40%, list=14%, signal=46%
BROWNE_HCMV_INFECTION_30MIN_UP	BROWNE_HCMV_INFECTION_30MIN_UP		36	-0.474238	-1.40637	0.042	0.861743	1	1100	tags=28%, list=8%, signal=30%
TIAN_TNF_SIGNALING_NOT_VIA_NFKB	TIAN_TNF_SIGNALING_NOT_VIA_NFKB		20	-0.63699	-1.4063	0.120792	0.855816	1	546	tags=45%, list=4%, signal=47%
OUYANG_PROSTATE_CANCER_MARKERS	OUYANG_PROSTATE_CANCER_MARKERS		15	-0.588997	-1.40431	0.0845361	0.860309	1	243	tags=20%, list=2%, signal=20%
VALK_AML_CLUSTER_16	VALK_AML_CLUSTER_16		17	-0.508378	-1.40193	0.0734127	0.866948	1	2065	tags=35%, list=14%, signal=41%
PID_IL12_STAT4PATHWAY	PID_IL12_STAT4PATHWAY		17	-0.581299	-1.39911	0.0925926	0.876002	1	427	tags=24%, list=3%, signal=24%
FLECHNER_PBL_KIDNEY_TRANSPLANT_OK_VS_DONOR_UP	FLECHNER_PBL_KIDNEY_TRANSPLANT_OK_VS_DONOR_UP		122	-0.321365	-1.39903	0.0399202	0.87024	1	3261	tags=34%, list=23%, signal=43%
BOYAULT_LIVER_CANCER_SUBCLASS_G12_UP	BOYAULT_LIVER_CANCER_SUBCLASS_G12_UP		28	-0.39429	-1.39886	0.118712	0.865064	1	2450	tags=32%, list=17%, signal=39%
LIN_MELANOMA_COPY_NUMBER_DN	LIN_MELANOMA_COPY_NUMBER_DN		36	-0.35665	-1.39874	0.0912548	0.859598	1	3129	tags=36%, list=22%, signal=46%
MANTOVANI_VIRAL_GPCR_SIGNALING_DN	MANTOVANI_VIRAL_GPCR_SIGNALING_DN		36	-0.407426	-1.39751	0.0903733	0.860268	1	2281	tags=36%, list=16%, signal=43%
GERY_CEBP_TARGETS	GERY_CEBP_TARGETS		88	-0.443524	-1.39707	0.0931174	0.85667	1	906	tags=24%, list=6%, signal=25%
PID_MAPKTRKPATHWAY	PID_MAPKTRKPATHWAY		32	-0.491344	-1.39568	0.102881	0.858142	1	439	tags=19%, list=3%, signal=19%
YANG_BREAST_CANCER_ESR1_UP	YANG_BREAST_CANCER_ESR1_UP		20	-0.437074	-1.3955	0.0673267	0.853156	1	838	tags=20%, list=6%, signal=21%
MA_PITUITARY_FETAL_VS_ADULT_UP	MA_PITUITARY_FETAL_VS_ADULT_UP		22	-0.523297	-1.3948	0.0671937	0.851088	1	676	tags=27%, list=5%, signal=29%
TRACEY_RESISTANCE_TO_IFNA2_DN	TRACEY_RESISTANCE_TO_IFNA2_DN		23	-0.44031	-1.38886	0.0889328	0.876579	1	1984	tags=39%, list=14%, signal=45%
PENG_RAPAMYCIN_RESPONSE_DN	PENG_RAPAMYCIN_RESPONSE_DN		206	-0.312753	-1.38678	0.143137	0.882295	1	4772	tags=47%, list=33%, signal=70%
ABE_VEGFA_TARGETS	ABE_VEGFA_TARGETS		16	-0.607655	-1.38641	0.0925553	0.878321	1	2390	tags=44%, list=17%, signal=52%
WEINMANN_ADAPTATION_TO_HYPOXIA_UP	WEINMANN_ADAPTATION_TO_HYPOXIA_UP		27	-0.500856	-1.38621	0.056926	0.873617	1	2990	tags=44%, list=21%, signal=56%
CHANGOLKAR_H2AFY_TARGETS_DN	CHANGOLKAR_H2AFY_TARGETS_DN		31	-0.504914	-1.38572	0.0846457	0.870586	1	1433	tags=26%, list=10%, signal=29%
CREIGHTON_AKT1_SIGNALING_VIA_MTOR_UP	CREIGHTON_AKT1_SIGNALING_VIA_MTOR_UP		30	-0.483576	-1.38342	0.159393	0.877427	1	3294	tags=43%, list=23%, signal=56%
PID_HDAC_CLASSII_PATHWAY	PID_HDAC_CLASSII_PATHWAY		31	-0.42728	-1.38318	0.101031	0.872953	1	3769	tags=52%, list=26%, signal=70%
PID_AVB3_OPN_PATHWAY	PID_AVB3_OPN_PATHWAY		27	-0.498645	-1.38019	0.118126	0.882822	1	412	tags=15%, list=3%, signal=15%
SHIN_B_CELL_LYMPHOMA_CLUSTER_2	SHIN_B_CELL_LYMPHOMA_CLUSTER_2		24	-0.480871	-1.38007	0.0604288	0.877749	1	1199	tags=29%, list=8%, signal=32%
LUI_THYROID_CANCER_CLUSTER_1	LUI_THYROID_CANCER_CLUSTER_1		40	-0.406095	-1.37969	0.0698603	0.87401	1	670	tags=15%, list=5%, signal=16%
ELVIDGE_HYPOXIA_DN	ELVIDGE_HYPOXIA_DN		114	-0.25541	-1.37874	0.0632184	0.873529	1	3374	tags=29%, list=24%, signal=38%
REACTOME_PHASE_II_CONJUGATION	REACTOME_PHASE_II_CONJUGATION		34	-0.459569	-1.37834	0.107004	0.870165	1	3720	tags=50%, list=26%, signal=67%
NATSUME_RESPONSE_TO_INTERFERON_BETA_UP	NATSUME_RESPONSE_TO_INTERFERON_BETA_UP		52	-0.421685	-1.37366	0.0730223	0.889747	1	681	tags=17%, list=5%, signal=18%
DIRMEIER_LMP1_RESPONSE_LATE_UP	DIRMEIER_LMP1_RESPONSE_LATE_UP		41	-0.380821	-1.3716	0.103175	0.895556	1	831	tags=22%, list=6%, signal=23%
BIOCARTA_CELLCYCLE_PATHWAY	BIOCARTA_CELLCYCLE_PATHWAY		17	-0.541359	-1.36813	0.11609	0.908385	1	1423	tags=35%, list=10%, signal=39%
LIN_NPAS4_TARGETS_DN	LIN_NPAS4_TARGETS_DN		60	-0.516126	-1.36789	0.127883	0.904092	1	2390	tags=43%, list=17%, signal=52%
POS_HISTAMINE_RESPONSE_NETWORK	POS_HISTAMINE_RESPONSE_NETWORK		29	-0.43956	-1.36723	0.101594	0.902216	1	1072	tags=31%, list=7%, signal=33%
HEDENFALK_BREAST_CANCER_BRACX_DN	HEDENFALK_BREAST_CANCER_BRACX_DN		16	-0.343781	-1.36706	0.09	0.897692	1	2487	tags=19%, list=17%, signal=23%
YOKOE_CANCER_TESTIS_ANTIGENS	YOKOE_CANCER_TESTIS_ANTIGENS		16	-0.50346	-1.36677	0.0895833	0.893925	1	172	tags=19%, list=1%, signal=19%
SHIPP_DLBCL_CURED_VS_FATAL_UP	SHIPP_DLBCL_CURED_VS_FATAL_UP		20	-0.547549	-1.36427	0.0962343	0.901486	1	1736	tags=30%, list=12%, signal=34%
PID_MYC_ACTIVPATHWAY	PID_MYC_ACTIVPATHWAY		67	-0.338022	-1.36186	0.082	0.90856	1	4001	tags=43%, list=28%, signal=60%
PID_SMAD2_3NUCLEARPATHWAY	PID_SMAD2_3NUCLEARPATHWAY		56	-0.413766	-1.36134	0.0978723	0.906176	1	499	tags=13%, list=3%, signal=13%
HE_PTEN_TARGETS_UP	HE_PTEN_TARGETS_UP		15	-0.516072	-1.35997	0.0912863	0.907657	1	484	tags=20%, list=3%, signal=21%
ZHOU_TNF_SIGNALING_30MIN	ZHOU_TNF_SIGNALING_30MIN		43	-0.459787	-1.35145	0.133603	0.948013	1	955	tags=16%, list=7%, signal=17%
MCBRYAN_PUBERTAL_BREAST_3_4WK_DN	MCBRYAN_PUBERTAL_BREAST_3_4WK_DN		29	-0.494816	-1.35051	0.0918164	0.947688	1	1605	tags=31%, list=11%, signal=35%
PACHER_TARGETS_OF_IGF1_AND_IGF2_UP	PACHER_TARGETS_OF_IGF1_AND_IGF2_UP		27	-0.469164	-1.34931	0.0879346	0.948344	1	974	tags=30%, list=7%, signal=32%
PID_HNF3APATHWAY	PID_HNF3APATHWAY		28	-0.433307	-1.34333	0.0993915	0.975935	1	1628	tags=32%, list=11%, signal=36%
DALESSIO_TSA_RESPONSE	DALESSIO_TSA_RESPONSE		15	-0.607192	-1.34293	0.131213	0.972725	1	906	tags=40%, list=6%, signal=43%
REACTOME_TRANSFERRIN_ENDOCYTOSIS_AND_RECYCLING	REACTOME_TRANSFERRIN_ENDOCYTOSIS_AND_RECYCLING		19	-0.454367	-1.34249	0.189293	0.969443	1	4180	tags=42%, list=29%, signal=59%
MUNSHI_MULTIPLE_MYELOMA_UP	MUNSHI_MULTIPLE_MYELOMA_UP		66	-0.416821	-1.34198	0.0696325	0.966707	1	2453	tags=35%, list=17%, signal=42%
JIANG_AGING_CEREBRAL_CORTEX_UP	JIANG_AGING_CEREBRAL_CORTEX_UP		31	-0.440808	-1.34111	0.116183	0.965977	1	2273	tags=32%, list=16%, signal=38%
REACTOME_METABOLISM_OF_AMINO_ACIDS_AND_DERIVATIVES	REACTOME_METABOLISM_OF_AMINO_ACIDS_AND_DERIVATIVES		146	-0.361016	-1.34089	0.119923	0.961713	1	2957	tags=31%, list=21%, signal=38%
YIH_RESPONSE_TO_ARSENITE_C3	YIH_RESPONSE_TO_ARSENITE_C3		28	-0.433592	-1.34083	0.0873016	0.956735	1	2786	tags=46%, list=19%, signal=58%
WANG_LSD1_TARGETS_DN	WANG_LSD1_TARGETS_DN		29	-0.493603	-1.33932	0.104839	0.959661	1	1026	tags=28%, list=7%, signal=30%
PID_PDGFRAPATHWAY	PID_PDGFRAPATHWAY		19	-0.568286	-1.33916	0.150713	0.955226	1	412	tags=21%, list=3%, signal=22%
SHEPARD_CRUSH_AND_BURN_MUTANT_UP	SHEPARD_CRUSH_AND_BURN_MUTANT_UP		151	-0.360018	-1.33584	0.120902	0.967158	1	554	tags=13%, list=4%, signal=13%
HILLION_HMGA1_TARGETS	HILLION_HMGA1_TARGETS		76	-0.426594	-1.3341	0.126214	0.971089	1	3165	tags=39%, list=22%, signal=50%
GALLUZZI_PREVENT_MITOCHONDIAL_PERMEABILIZATION	GALLUZZI_PREVENT_MITOCHONDIAL_PERMEABILIZATION		18	-0.45494	-1.33297	0.120155	0.971649	1	3285	tags=44%, list=23%, signal=58%
REACTOME_INFLUENZA_LIFE_CYCLE	REACTOME_INFLUENZA_LIFE_CYCLE		124	-0.585896	-1.33146	0.223969	0.974229	1	3423	tags=57%, list=24%, signal=75%
SMIRNOV_RESPONSE_TO_IR_2HR_UP	SMIRNOV_RESPONSE_TO_IR_2HR_UP		42	-0.399445	-1.33082	0.112766	0.972488	1	412	tags=17%, list=3%, signal=17%
NAKAMURA_METASTASIS_MODEL_UP	NAKAMURA_METASTASIS_MODEL_UP		35	-0.416616	-1.33067	0.139489	0.968127	1	758	tags=14%, list=5%, signal=15%
PID_SYNDECAN_4_PATHWAY	PID_SYNDECAN_4_PATHWAY		23	-0.518276	-1.3289	0.130952	0.972434	1	1648	tags=30%, list=12%, signal=34%
OZANNE_AP1_TARGETS_UP	OZANNE_AP1_TARGETS_UP		15	-0.552031	-1.3267	0.151575	0.978848	1	212	tags=13%, list=1%, signal=14%
RHEIN_ALL_GLUCOCORTICOID_THERAPY_UP	RHEIN_ALL_GLUCOCORTICOID_THERAPY_UP		47	-0.463237	-1.32602	0.0933852	0.977471	1	1609	tags=30%, list=11%, signal=33%
SASSON_RESPONSE_TO_FORSKOLIN_UP	SASSON_RESPONSE_TO_FORSKOLIN_UP		73	-0.290266	-1.32512	0.0712831	0.976839	1	3794	tags=38%, list=27%, signal=52%
BLUM_RESPONSE_TO_SALIRASIB_UP	BLUM_RESPONSE_TO_SALIRASIB_UP		203	-0.261705	-1.325	0.0845666	0.972351	1	2213	tags=19%, list=15%, signal=22%
PID_P53DOWNSTREAMPATHWAY	PID_P53DOWNSTREAMPATHWAY		95	-0.344439	-1.32472	0.0858896	0.96891	1	2281	tags=22%, list=16%, signal=26%
SARTIPY_NORMAL_AT_INSULIN_RESISTANCE_UP	SARTIPY_NORMAL_AT_INSULIN_RESISTANCE_UP		26	-0.533308	-1.32408	0.183884	0.967183	1	1547	tags=46%, list=11%, signal=52%
AMIT_EGF_RESPONSE_120_HELA	AMIT_EGF_RESPONSE_120_HELA		50	-0.477643	-1.3235	0.176955	0.965288	1	1437	tags=24%, list=10%, signal=27%
YAMASHITA_LIVER_CANCER_STEM_CELL_DN	YAMASHITA_LIVER_CANCER_STEM_CELL_DN		37	-0.409376	-1.32333	0.10397	0.961289	1	2204	tags=30%, list=15%, signal=35%
BROWNE_HCMV_INFECTION_14HR_UP	BROWNE_HCMV_INFECTION_14HR_UP		115	-0.357144	-1.32269	0.092	0.959522	1	2247	tags=27%, list=16%, signal=32%
DELPUECH_FOXO3_TARGETS_UP	DELPUECH_FOXO3_TARGETS_UP		54	-0.348506	-1.32173	0.0833333	0.959703	1	1841	tags=24%, list=13%, signal=28%
AMIT_SERUM_RESPONSE_40_MCF10A	AMIT_SERUM_RESPONSE_40_MCF10A		23	-0.57371	-1.32111	0.163934	0.957998	1	848	tags=39%, list=6%, signal=42%
REACTOME_TRANSCRIPTIONAL_ACTIVITY_OF_SMAD2_SMAD3_SMAD4_HETEROTRIMER	REACTOME_TRANSCRIPTIONAL_ACTIVITY_OF_SMAD2_SMAD3_SMAD4_HETEROTRIMER		31	-0.418374	-1.32091	0.14053	0.954184	1	4103	tags=45%, list=29%, signal=63%
BIOCARTA_G1_PATHWAY	BIOCARTA_G1_PATHWAY		23	-0.464234	-1.31928	0.0989474	0.957881	1	1423	tags=26%, list=10%, signal=29%
MANN_RESPONSE_TO_AMIFOSTINE_UP	MANN_RESPONSE_TO_AMIFOSTINE_UP		17	-0.50327	-1.31922	0.158103	0.953554	1	2385	tags=29%, list=17%, signal=35%
GARGALOVIC_RESPONSE_TO_OXIDIZED_PHOSPHOLIPIDS_MAGENTA_UP	GARGALOVIC_RESPONSE_TO_OXIDIZED_PHOSPHOLIPIDS_MAGENTA_UP		21	-0.523706	-1.31831	0.14425	0.953576	1	2655	tags=48%, list=19%, signal=58%
NAKAMURA_CANCER_MICROENVIRONMENT_DN	NAKAMURA_CANCER_MICROENVIRONMENT_DN		39	-0.422489	-1.318	0.192157	0.950396	1	3296	tags=31%, list=23%, signal=40%
MIDORIKAWA_AMPLIFIED_IN_LIVER_CANCER	MIDORIKAWA_AMPLIFIED_IN_LIVER_CANCER		40	-0.386954	-1.31621	0.129032	0.954663	1	1756	tags=25%, list=12%, signal=28%
NEMETH_INFLAMMATORY_RESPONSE_LPS_DN	NEMETH_INFLAMMATORY_RESPONSE_LPS_DN		28	-0.427901	-1.31472	0.123431	0.95741	1	1067	tags=21%, list=7%, signal=23%
GAZDA_DIAMOND_BLACKFAN_ANEMIA_PROGENITOR_UP	GAZDA_DIAMOND_BLACKFAN_ANEMIA_PROGENITOR_UP		31	-0.378159	-1.31438	0.0917969	0.954592	1	557	tags=10%, list=4%, signal=10%
ICHIBA_GRAFT_VERSUS_HOST_DISEASE_35D_DN	ICHIBA_GRAFT_VERSUS_HOST_DISEASE_35D_DN		27	-0.423996	-1.31351	0.096	0.954234	1	2216	tags=37%, list=15%, signal=44%
HAHTOLA_CTCL_CUTANEOUS	HAHTOLA_CTCL_CUTANEOUS		19	-0.455291	-1.31304	0.110687	0.952116	1	2977	tags=37%, list=21%, signal=46%
SCHLOSSER_SERUM_RESPONSE_AUGMENTED_BY_MYC	SCHLOSSER_SERUM_RESPONSE_AUGMENTED_BY_MYC		88	-0.322136	-1.31173	0.114851	0.954174	1	3531	tags=35%, list=25%, signal=46%
BIOCARTA_EPO_PATHWAY	BIOCARTA_EPO_PATHWAY		18	-0.461954	-1.31046	0.146998	0.955727	1	412	tags=17%, list=3%, signal=17%
REACTOME_SMAD2_SMAD3_SMAD4_HETEROTRIMER_REGULATES_TRANSCRIPTION	REACTOME_SMAD2_SMAD3_SMAD4_HETEROTRIMER_REGULATES_TRANSCRIPTION		21	-0.462345	-1.30903	0.124498	0.958215	1	1201	tags=19%, list=8%, signal=21%
AMIT_DELAYED_EARLY_GENES	AMIT_DELAYED_EARLY_GENES		17	-0.585541	-1.30806	0.196281	0.958523	1	268	tags=29%, list=2%, signal=30%
PID_CD8TCRDOWNSTREAMPATHWAY	PID_CD8TCRDOWNSTREAMPATHWAY		34	-0.536231	-1.30745	0.173116	0.957044	1	1584	tags=29%, list=11%, signal=33%
REACTOME_G_ALPHA_Q_SIGNALLING_EVENTS	REACTOME_G_ALPHA_Q_SIGNALLING_EVENTS		105	-0.399379	-1.30592	0.0378072	0.95989	1	1357	tags=24%, list=9%, signal=26%
BRUINS_UVC_RESPONSE_MIDDLE	BRUINS_UVC_RESPONSE_MIDDLE		69	-0.294492	-1.30363	0.0662768	0.966703	1	1452	tags=17%, list=10%, signal=19%
ACEVEDO_NORMAL_TISSUE_ADJACENT_TO_LIVER_TUMOR_DN	ACEVEDO_NORMAL_TISSUE_ADJACENT_TO_LIVER_TUMOR_DN		266	-0.29541	-1.3034	0.0869565	0.963362	1	2603	tags=27%, list=18%, signal=32%
REACTOME_OPIOID_SIGNALLING	REACTOME_OPIOID_SIGNALLING		71	-0.408592	-1.30333	0.124248	0.959289	1	1745	tags=25%, list=12%, signal=29%
MATZUK_MALE_REPRODUCTION_SERTOLI	MATZUK_MALE_REPRODUCTION_SERTOLI		19	-0.415159	-1.30332	0.178197	0.955008	1	2643	tags=32%, list=18%, signal=39%
KEGG_PROTEIN_EXPORT	KEGG_PROTEIN_EXPORT		20	-0.507671	-1.3032	0.201161	0.951335	1	4644	tags=60%, list=32%, signal=89%
YAO_TEMPORAL_RESPONSE_TO_PROGESTERONE_CLUSTER_7	YAO_TEMPORAL_RESPONSE_TO_PROGESTERONE_CLUSTER_7		63	-0.368849	-1.30232	0.194553	0.951317	1	3732	tags=40%, list=26%, signal=53%
BRACHAT_RESPONSE_TO_CISPLATIN	BRACHAT_RESPONSE_TO_CISPLATIN		17	-0.421775	-1.30211	0.143689	0.948036	1	428	tags=12%, list=3%, signal=12%
HOEGERKORP_CD44_TARGETS_TEMPORAL_DN	HOEGERKORP_CD44_TARGETS_TEMPORAL_DN		18	-0.42116	-1.29989	0.122486	0.954582	1	1484	tags=22%, list=10%, signal=25%
PEDERSEN_METASTASIS_BY_ERBB2_ISOFORM_1	PEDERSEN_METASTASIS_BY_ERBB2_ISOFORM_1		34	-0.535332	-1.2997	0.155789	0.951265	1	373	tags=26%, list=3%, signal=27%
STONER_ESOPHAGEAL_CARCINOGENESIS_UP	STONER_ESOPHAGEAL_CARCINOGENESIS_UP		31	-0.381445	-1.29929	0.196819	0.949075	1	1548	tags=23%, list=11%, signal=25%
PID_FOXM1PATHWAY	PID_FOXM1PATHWAY		29	-0.478684	-1.29885	0.157576	0.946863	1	453	tags=14%, list=3%, signal=14%
MACLACHLAN_BRCA1_TARGETS_UP	MACLACHLAN_BRCA1_TARGETS_UP		17	-0.519231	-1.29775	0.150407	0.94776	1	416	tags=12%, list=3%, signal=12%
KOBAYASHI_EGFR_SIGNALING_6HR_DN	KOBAYASHI_EGFR_SIGNALING_6HR_DN		15	-0.631321	-1.29696	0.189899	0.94726	1	795	tags=40%, list=6%, signal=42%
PID_PRLSIGNALINGEVENTSPATHWAY	PID_PRLSIGNALINGEVENTSPATHWAY		21	-0.41737	-1.29689	0.119192	0.943517	1	682	tags=14%, list=5%, signal=15%
KYNG_ENVIRONMENTAL_STRESS_RESPONSE_DN	KYNG_ENVIRONMENTAL_STRESS_RESPONSE_DN		19	-0.477743	-1.29626	0.142012	0.942528	1	1121	tags=26%, list=8%, signal=29%
AMIT_SERUM_RESPONSE_480_MCF10A	AMIT_SERUM_RESPONSE_480_MCF10A		25	-0.449783	-1.29561	0.180467	0.941642	1	2692	tags=44%, list=19%, signal=54%
RUAN_RESPONSE_TO_TNF_TROGLITAZONE_DN	RUAN_RESPONSE_TO_TNF_TROGLITAZONE_DN		31	-0.445001	-1.29533	0.156746	0.938835	1	1613	tags=29%, list=11%, signal=33%
JAIN_NFKB_SIGNALING	JAIN_NFKB_SIGNALING		60	-0.320258	-1.29508	0.14053	0.935929	1	2290	tags=27%, list=16%, signal=32%
RUAN_RESPONSE_TO_TNF_DN	RUAN_RESPONSE_TO_TNF_DN		67	-0.371041	-1.29209	0.137331	0.946026	1	1937	tags=27%, list=14%, signal=31%
GRATIAS_RETINOBLASTOMA_16Q24	GRATIAS_RETINOBLASTOMA_16Q24		15	-0.408725	-1.29094	0.185185	0.947404	1	2099	tags=33%, list=15%, signal=39%
MISHRA_CARCINOMA_ASSOCIATED_FIBROBLAST_UP	MISHRA_CARCINOMA_ASSOCIATED_FIBROBLAST_UP		16	-0.592236	-1.29009	0.165029	0.947315	1	325	tags=31%, list=2%, signal=32%
REACTOME_INFLUENZA_VIRAL_RNA_TRANSCRIPTION_AND_REPLICATION	REACTOME_INFLUENZA_VIRAL_RNA_TRANSCRIPTION_AND_REPLICATION		93	-0.655132	-1.28969	0.244618	0.945149	1	3423	tags=69%, list=24%, signal=90%
REACTOME_METABOLISM_OF_MRNA	REACTOME_METABOLISM_OF_MRNA		189	-0.485942	-1.28941	0.231827	0.94258	1	3614	tags=50%, list=25%, signal=66%
HWANG_PROSTATE_CANCER_MARKERS	HWANG_PROSTATE_CANCER_MARKERS		22	-0.486909	-1.28914	0.189621	0.939946	1	1230	tags=32%, list=9%, signal=35%
CHIBA_RESPONSE_TO_TSA	CHIBA_RESPONSE_TO_TSA		39	-0.434405	-1.28835	0.189409	0.939905	1	814	tags=18%, list=6%, signal=19%
SAKAI_TUMOR_INFILTRATING_MONOCYTES_DN	SAKAI_TUMOR_INFILTRATING_MONOCYTES_DN		65	-0.362117	-1.28613	0.18664	0.946277	1	3569	tags=34%, list=25%, signal=45%
TONKS_TARGETS_OF_RUNX1_RUNX1T1_FUSION_SUSTAINDED_IN_ERYTHROCYTE_UP	TONKS_TARGETS_OF_RUNX1_RUNX1T1_FUSION_SUSTAINDED_IN_ERYTHROCYTE_UP		37	-0.493824	-1.28459	0.19798	0.949481	1	752	tags=27%, list=5%, signal=28%
ROVERSI_GLIOMA_COPY_NUMBER_UP	ROVERSI_GLIOMA_COPY_NUMBER_UP		66	-0.320458	-1.28458	0.0793037	0.945656	1	2381	tags=23%, list=17%, signal=27%
SA_TRKA_RECEPTOR	SA_TRKA_RECEPTOR		16	-0.466524	-1.28451	0.158416	0.942161	1	5	tags=6%, list=0%, signal=6%
MARSON_FOXP3_TARGETS_DN	MARSON_FOXP3_TARGETS_DN		37	-0.388993	-1.28303	0.125257	0.944803	1	2171	tags=30%, list=15%, signal=35%
GALINDO_IMMUNE_RESPONSE_TO_ENTEROTOXIN	GALINDO_IMMUNE_RESPONSE_TO_ENTEROTOXIN		65	-0.448739	-1.28247	0.191147	0.943507	1	1346	tags=32%, list=9%, signal=36%
FRIDMAN_IMMORTALIZATION_DN	FRIDMAN_IMMORTALIZATION_DN		27	-0.450539	-1.28204	0.150101	0.941704	1	2307	tags=41%, list=16%, signal=48%
KERLEY_RESPONSE_TO_CISPLATIN_UP	KERLEY_RESPONSE_TO_CISPLATIN_UP		31	-0.475135	-1.28155	0.167331	0.940075	1	71	tags=13%, list=0%, signal=13%
DEN_INTERACT_WITH_LCA5	DEN_INTERACT_WITH_LCA5		23	-0.469673	-1.2815	0.216374	0.93657	1	461	tags=13%, list=3%, signal=13%
LIU_VAV3_PROSTATE_CARCINOGENESIS_DN	LIU_VAV3_PROSTATE_CARCINOGENESIS_DN		15	-0.509369	-1.2811	0.142857	0.934523	1	125	tags=20%, list=1%, signal=20%
JEON_SMAD6_TARGETS_UP	JEON_SMAD6_TARGETS_UP		17	-0.519924	-1.2805	0.148438	0.933416	1	502	tags=29%, list=4%, signal=30%
BARIS_THYROID_CANCER_UP	BARIS_THYROID_CANCER_UP		19	-0.433499	-1.27982	0.160784	0.932764	1	1717	tags=26%, list=12%, signal=30%
PID_P38ALPHABETADOWNSTREAMPATHWAY	PID_P38ALPHABETADOWNSTREAMPATHWAY		33	-0.415367	-1.27845	0.202559	0.935112	1	574	tags=15%, list=4%, signal=16%
REACTOME_ENDOSOMAL_SORTING_COMPLEX_REQUIRED_FOR_TRANSPORT_ESCRT	REACTOME_ENDOSOMAL_SORTING_COMPLEX_REQUIRED_FOR_TRANSPORT_ESCRT		21	-0.428202	-1.27778	0.225296	0.934548	1	3658	tags=48%, list=26%, signal=64%
SA_B_CELL_RECEPTOR_COMPLEXES	SA_B_CELL_RECEPTOR_COMPLEXES		22	-0.458775	-1.27682	0.206967	0.935277	1	666	tags=18%, list=5%, signal=19%
LEE_AGING_NEOCORTEX_UP	LEE_AGING_NEOCORTEX_UP		75	-0.394084	-1.27628	0.169355	0.933989	1	1795	tags=25%, list=13%, signal=29%
BROWNE_HCMV_INFECTION_2HR_UP	BROWNE_HCMV_INFECTION_2HR_UP		26	-0.568529	-1.27506	0.174797	0.935965	1	670	tags=31%, list=5%, signal=32%
REACTOME_ACTIVATION_OF_CHAPERONE_GENES_BY_XBP1S	REACTOME_ACTIVATION_OF_CHAPERONE_GENES_BY_XBP1S		38	-0.323141	-1.27402	0.20122	0.936854	1	4440	tags=55%, list=31%, signal=80%
PENG_LEUCINE_DEPRIVATION_UP	PENG_LEUCINE_DEPRIVATION_UP		120	-0.305387	-1.27126	0.0958084	0.945731	1	1145	tags=17%, list=8%, signal=18%
AMIT_SERUM_RESPONSE_120_MCF10A	AMIT_SERUM_RESPONSE_120_MCF10A		51	-0.42342	-1.27121	0.148221	0.942355	1	1210	tags=25%, list=8%, signal=28%
VARELA_ZMPSTE24_TARGETS_DN	VARELA_ZMPSTE24_TARGETS_DN		22	-0.491241	-1.27079	0.183505	0.940694	1	2385	tags=50%, list=17%, signal=60%
BIOCARTA_PROTEASOME_PATHWAY	BIOCARTA_PROTEASOME_PATHWAY		27	-0.584953	-1.27079	0.239766	0.93716	1	4546	tags=74%, list=32%, signal=108%
MARTORIATI_MDM4_TARGETS_NEUROEPITHELIUM_UP	MARTORIATI_MDM4_TARGETS_NEUROEPITHELIUM_UP		129	-0.325089	-1.26967	0.0801603	0.938509	1	3313	tags=35%, list=23%, signal=45%
KEGG_CYSTEINE_AND_METHIONINE_METABOLISM	KEGG_CYSTEINE_AND_METHIONINE_METABOLISM		26	-0.378007	-1.26766	0.149701	0.943935	1	1261	tags=23%, list=9%, signal=25%
BENPORATH_ES_CORE_NINE_CORRELATED	BENPORATH_ES_CORE_NINE_CORRELATED		77	-0.387713	-1.26631	0.205451	0.946249	1	2622	tags=31%, list=18%, signal=38%
REACTOME_INSULIN_RECEPTOR_RECYCLING	REACTOME_INSULIN_RECEPTOR_RECYCLING		17	-0.428357	-1.26469	0.188462	0.950164	1	4619	tags=47%, list=32%, signal=69%
PID_RET_PATHWAY	PID_RET_PATHWAY		36	-0.431258	-1.26461	0.187747	0.94699	1	1584	tags=25%, list=11%, signal=28%
LEONARD_HYPOXIA	LEONARD_HYPOXIA		37	-0.435427	-1.26455	0.196687	0.943766	1	919	tags=27%, list=6%, signal=29%
REACTOME_GENERATION_OF_SECOND_MESSENGER_MOLECULES	REACTOME_GENERATION_OF_SECOND_MESSENGER_MOLECULES		15	-0.484737	-1.26408	0.179226	0.942374	1	2040	tags=40%, list=14%, signal=47%
NOUZOVA_METHYLATED_IN_APL	NOUZOVA_METHYLATED_IN_APL		39	-0.425776	-1.26227	0.172619	0.946949	1	3114	tags=44%, list=22%, signal=56%
XU_HGF_SIGNALING_NOT_VIA_AKT1_6HR	XU_HGF_SIGNALING_NOT_VIA_AKT1_6HR		20	-0.451197	-1.26069	0.162447	0.950204	1	1698	tags=35%, list=12%, signal=40%
DELASERNA_MYOD_TARGETS_UP	DELASERNA_MYOD_TARGETS_UP		66	-0.352342	-1.26058	0.143426	0.94724	1	3192	tags=36%, list=22%, signal=47%
REACTOME_PEPTIDE_CHAIN_ELONGATION	REACTOME_PEPTIDE_CHAIN_ELONGATION		79	-0.671606	-1.26041	0.269006	0.944615	1	3423	tags=73%, list=24%, signal=96%
HILLION_HMGA1B_TARGETS	HILLION_HMGA1B_TARGETS		77	-0.407458	-1.25941	0.162524	0.945257	1	1858	tags=29%, list=13%, signal=33%
HUANG_FOXA2_TARGETS_UP	HUANG_FOXA2_TARGETS_UP		32	-0.463643	-1.25941	0.138277	0.941889	1	324	tags=16%, list=2%, signal=16%
GRADE_METASTASIS_DN	GRADE_METASTASIS_DN		36	-0.509015	-1.25931	0.289017	0.938972	1	4234	tags=64%, list=30%, signal=91%
BIOCARTA_CCR5_PATHWAY	BIOCARTA_CCR5_PATHWAY		15	-0.501196	-1.25787	0.187243	0.942074	1	619	tags=20%, list=4%, signal=21%
GNATENKO_PLATELET_SIGNATURE	GNATENKO_PLATELET_SIGNATURE		33	-0.505605	-1.2577	0.214008	0.939376	1	1057	tags=21%, list=7%, signal=23%
KEGG_CARDIAC_MUSCLE_CONTRACTION	KEGG_CARDIAC_MUSCLE_CONTRACTION		56	-0.384975	-1.25754	0.153409	0.936811	1	2278	tags=30%, list=16%, signal=36%
WINTER_HYPOXIA_METAGENE	WINTER_HYPOXIA_METAGENE		174	-0.374722	-1.25534	0.217484	0.94289	1	1026	tags=19%, list=7%, signal=20%
REACTOME_PIP3_ACTIVATES_AKT_SIGNALING	REACTOME_PIP3_ACTIVATES_AKT_SIGNALING		25	-0.468094	-1.25468	0.246436	0.942471	1	1673	tags=20%, list=12%, signal=23%
REACTOME_UNFOLDED_PROTEIN_RESPONSE	REACTOME_UNFOLDED_PROTEIN_RESPONSE		64	-0.288444	-1.25453	0.190574	0.939783	1	988	tags=16%, list=7%, signal=17%
BURTON_ADIPOGENESIS_5	BURTON_ADIPOGENESIS_5		99	-0.316682	-1.25376	0.23622	0.939837	1	3793	tags=45%, list=27%, signal=61%
BIOCARTA_ATM_PATHWAY	BIOCARTA_ATM_PATHWAY		20	-0.429772	-1.25354	0.162978	0.93749	1	936	tags=15%, list=7%, signal=16%
LUI_TARGETS_OF_PAX8_PPARG_FUSION	LUI_TARGETS_OF_PAX8_PPARG_FUSION		30	-0.499075	-1.2535	0.248047	0.934336	1	5493	tags=77%, list=38%, signal=124%
DIRMEIER_LMP1_RESPONSE_EARLY	DIRMEIER_LMP1_RESPONSE_EARLY		50	-0.475887	-1.25209	0.200787	0.936926	1	2655	tags=46%, list=19%, signal=56%
MMS_MOUSE_LYMPH_HIGH_4HRS_UP	MMS_MOUSE_LYMPH_HIGH_4HRS_UP		33	-0.364412	-1.25028	0.215139	0.941356	1	1822	tags=21%, list=13%, signal=24%
COLLIS_PRKDC_REGULATORS	COLLIS_PRKDC_REGULATORS		15	-0.417099	-1.25014	0.178138	0.938738	1	459	tags=13%, list=3%, signal=14%
GENTILE_UV_LOW_DOSE_UP	GENTILE_UV_LOW_DOSE_UP		21	-0.438577	-1.24934	0.185336	0.938692	1	697	tags=10%, list=5%, signal=10%
YAO_TEMPORAL_RESPONSE_TO_PROGESTERONE_CLUSTER_14	YAO_TEMPORAL_RESPONSE_TO_PROGESTERONE_CLUSTER_14		121	-0.354775	-1.24834	0.267748	0.939744	1	4208	tags=45%, list=29%, signal=63%
SESTO_RESPONSE_TO_UV_C6	SESTO_RESPONSE_TO_UV_C6		36	-0.423265	-1.24807	0.209073	0.937814	1	2820	tags=28%, list=20%, signal=35%
CAFFAREL_RESPONSE_TO_THC_DN	CAFFAREL_RESPONSE_TO_THC_DN		19	-0.480716	-1.24782	0.25	0.93562	1	2448	tags=42%, list=17%, signal=51%
REACTOME_EFFECTS_OF_PIP2_HYDROLYSIS	REACTOME_EFFECTS_OF_PIP2_HYDROLYSIS		19	-0.550687	-1.24672	0.218075	0.937015	1	646	tags=26%, list=5%, signal=28%
KAPOSI_LIVER_CANCER_MET_UP	KAPOSI_LIVER_CANCER_MET_UP		15	-0.496279	-1.24638	0.205339	0.935274	1	789	tags=20%, list=6%, signal=21%
REACTOME_NONSENSE_MEDIATED_DECAY_ENHANCED_BY_THE_EXON_JUNCTION_COMPLEX	REACTOME_NONSENSE_MEDIATED_DECAY_ENHANCED_BY_THE_EXON_JUNCTION_COMPLEX		94	-0.608419	-1.24589	0.276803	0.934222	1	3614	tags=67%, list=25%, signal=89%
ASTIER_INTEGRIN_SIGNALING	ASTIER_INTEGRIN_SIGNALING		42	-0.320984	-1.24577	0.186879	0.931605	1	3250	tags=31%, list=23%, signal=40%
REACTOME_METABOLISM_OF_RNA	REACTOME_METABOLISM_OF_RNA		227	-0.445362	-1.24539	0.283168	0.929926	1	3739	tags=47%, list=26%, signal=63%
PENG_GLUTAMINE_DEPRIVATION_DN	PENG_GLUTAMINE_DEPRIVATION_DN		276	-0.237701	-1.2447	0.202677	0.929687	1	3218	tags=27%, list=22%, signal=34%
JUBAN_TARGETS_OF_SPI1_AND_FLI1_DN	JUBAN_TARGETS_OF_SPI1_AND_FLI1_DN		74	-0.282234	-1.24448	0.161355	0.927502	1	2272	tags=24%, list=16%, signal=29%
TOOKER_GEMCITABINE_RESISTANCE_DN	TOOKER_GEMCITABINE_RESISTANCE_DN		106	-0.297376	-1.24443	0.163223	0.924615	1	1987	tags=21%, list=14%, signal=24%
UDAYAKUMAR_MED1_TARGETS_DN	UDAYAKUMAR_MED1_TARGETS_DN		178	-0.319155	-1.24402	0.145129	0.923333	1	1924	tags=21%, list=13%, signal=24%
KEGG_SELENOAMINO_ACID_METABOLISM	KEGG_SELENOAMINO_ACID_METABOLISM		20	-0.336579	-1.24288	0.186475	0.924851	1	207	tags=10%, list=1%, signal=10%
PID_TAP63PATHWAY	PID_TAP63PATHWAY		43	-0.378027	-1.2422	0.16701	0.924709	1	687	tags=12%, list=5%, signal=12%
WELCH_GATA1_TARGETS	WELCH_GATA1_TARGETS		17	-0.416206	-1.23908	0.17551	0.934615	1	1720	tags=29%, list=12%, signal=33%
PENG_GLUCOSE_DEPRIVATION_DN	PENG_GLUCOSE_DEPRIVATION_DN		133	-0.26437	-1.23905	0.169922	0.931736	1	2329	tags=22%, list=16%, signal=26%
LEE_LIVER_CANCER_MYC_E2F1_DN	LEE_LIVER_CANCER_MYC_E2F1_DN		40	-0.39657	-1.23898	0.151052	0.929005	1	2167	tags=35%, list=15%, signal=41%
REACTOME_INSULIN_SYNTHESIS_AND_PROCESSING	REACTOME_INSULIN_SYNTHESIS_AND_PROCESSING		17	-0.571376	-1.23799	0.276	0.930037	1	2	tags=6%, list=0%, signal=6%
MCCLUNG_COCAIN_REWARD_4WK	MCCLUNG_COCAIN_REWARD_4WK		51	-0.455699	-1.23685	0.221532	0.931946	1	920	tags=22%, list=6%, signal=23%
MA_MYELOID_DIFFERENTIATION_DN	MA_MYELOID_DIFFERENTIATION_DN		29	-0.407066	-1.23589	0.180085	0.933019	1	1764	tags=21%, list=12%, signal=24%
REACTOME_NUCLEAR_RECEPTOR_TRANSCRIPTION_PATHWAY	REACTOME_NUCLEAR_RECEPTOR_TRANSCRIPTION_PATHWAY		29	-0.461039	-1.23358	0.213573	0.939614	1	2508	tags=41%, list=18%, signal=50%
DORSAM_HOXA9_TARGETS_DN	DORSAM_HOXA9_TARGETS_DN		25	-0.370007	-1.23241	0.196281	0.941447	1	1970	tags=24%, list=14%, signal=28%
REACTOME_SRP_DEPENDENT_COTRANSLATIONAL_PROTEIN_TARGETING_TO_MEMBRANE	REACTOME_SRP_DEPENDENT_COTRANSLATIONAL_PROTEIN_TARGETING_TO_MEMBRANE		99	-0.62175	-1.23146	0.303327	0.94244	1	3423	tags=64%, list=24%, signal=83%
DAVICIONI_PAX_FOXO1_SIGNATURE_IN_ARMS_DN	DAVICIONI_PAX_FOXO1_SIGNATURE_IN_ARMS_DN		16	-0.53534	-1.23105	0.212944	0.941103	1	361	tags=25%, list=3%, signal=26%
WANG_CLASSIC_ADIPOGENIC_TARGETS_OF_PPARG	WANG_CLASSIC_ADIPOGENIC_TARGETS_OF_PPARG		18	-0.50392	-1.23081	0.200389	0.939022	1	2248	tags=44%, list=16%, signal=53%
HSIAO_HOUSEKEEPING_GENES	HSIAO_HOUSEKEEPING_GENES		351	-0.424871	-1.23073	0.289157	0.93636	1	3496	tags=42%, list=24%, signal=54%
KEGG_GLYCINE_SERINE_AND_THREONINE_METABOLISM	KEGG_GLYCINE_SERINE_AND_THREONINE_METABOLISM		22	-0.444747	-1.2297	0.217842	0.937474	1	1228	tags=36%, list=9%, signal=40%
HESS_TARGETS_OF_HOXA9_AND_MEIS1_UP	HESS_TARGETS_OF_HOXA9_AND_MEIS1_UP		52	-0.299118	-1.22884	0.199226	0.937978	1	2827	tags=27%, list=20%, signal=33%
DARWICHE_PAPILLOMA_PROGRESSION_RISK	DARWICHE_PAPILLOMA_PROGRESSION_RISK		52	-0.356116	-1.22825	0.123288	0.937483	1	1702	tags=27%, list=12%, signal=30%
REACTOME_GASTRIN_CREB_SIGNALLING_PATHWAY_VIA_PKC_AND_MAPK	REACTOME_GASTRIN_CREB_SIGNALLING_PATHWAY_VIA_PKC_AND_MAPK		124	-0.365976	-1.22706	0.0901961	0.93937	1	1818	tags=25%, list=13%, signal=28%
ROESSLER_LIVER_CANCER_METASTASIS_UP	ROESSLER_LIVER_CANCER_METASTASIS_UP		82	-0.293726	-1.2241	0.154902	0.948654	1	998	tags=13%, list=7%, signal=14%
BIOCARTA_CALCINEURIN_PATHWAY	BIOCARTA_CALCINEURIN_PATHWAY		17	-0.45634	-1.21969	0.239754	0.963619	1	5	tags=6%, list=0%, signal=6%
LEI_MYB_TARGETS	LEI_MYB_TARGETS		244	-0.336443	-1.21857	0.214	0.96515	1	1362	tags=18%, list=10%, signal=20%
YAO_TEMPORAL_RESPONSE_TO_PROGESTERONE_CLUSTER_11	YAO_TEMPORAL_RESPONSE_TO_PROGESTERONE_CLUSTER_11		79	-0.282603	-1.21771	0.240848	0.965623	1	3639	tags=29%, list=25%, signal=39%
KEGG_RIBOSOME	KEGG_RIBOSOME		80	-0.646478	-1.21709	0.315789	0.965187	1	3423	tags=76%, list=24%, signal=100%
REACTOME_3_UTR_MEDIATED_TRANSLATIONAL_REGULATION	REACTOME_3_UTR_MEDIATED_TRANSLATIONAL_REGULATION		94	-0.616128	-1.21696	0.309804	0.962705	1	3611	tags=67%, list=25%, signal=89%
SATO_SILENCED_EPIGENETICALLY_IN_PANCREATIC_CANCER	SATO_SILENCED_EPIGENETICALLY_IN_PANCREATIC_CANCER		26	-0.45537	-1.21531	0.215264	0.966654	1	1371	tags=27%, list=10%, signal=30%
BILANGES_SERUM_AND_RAPAMYCIN_SENSITIVE_GENES	BILANGES_SERUM_AND_RAPAMYCIN_SENSITIVE_GENES		63	-0.578497	-1.21449	0.314961	0.967206	1	3423	tags=62%, list=24%, signal=81%
BIOCARTA_P53_PATHWAY	BIOCARTA_P53_PATHWAY		15	-0.424646	-1.21432	0.194672	0.964909	1	5	tags=7%, list=0%, signal=7%
WINTER_HYPOXIA_UP	WINTER_HYPOXIA_UP		70	-0.310164	-1.20984	0.191033	0.980091	1	3981	tags=43%, list=28%, signal=59%
REACTOME_TRANSLATION	REACTOME_TRANSLATION		131	-0.55643	-1.20961	0.329412	0.978104	1	3739	tags=57%, list=26%, signal=77%
SCHUHMACHER_MYC_TARGETS_UP	SCHUHMACHER_MYC_TARGETS_UP		69	-0.280129	-1.20948	0.255769	0.97567	1	4725	tags=51%, list=33%, signal=75%
STANELLE_E2F1_TARGETS	STANELLE_E2F1_TARGETS		24	-0.356094	-1.20932	0.169884	0.973429	1	3114	tags=33%, list=22%, signal=43%
AMIT_EGF_RESPONSE_40_HELA	AMIT_EGF_RESPONSE_40_HELA		39	-0.470643	-1.20928	0.240938	0.970696	1	1015	tags=28%, list=7%, signal=30%
CHESLER_BRAIN_HIGHEST_GENETIC_VARIANCE	CHESLER_BRAIN_HIGHEST_GENETIC_VARIANCE		26	-0.298404	-1.20865	0.191321	0.970347	1	2896	tags=27%, list=20%, signal=34%
REACTOME_RESPIRATORY_ELECTRON_TRANSPORT_ATP_SYNTHESIS_BY_CHEMIOSMOTIC_COUPLING_AND_HEAT_PRODUCTION_BY_UNCOUPLING_PROTEINS_	REACTOME_RESPIRATORY_ELECTRON_TRANSPORT_ATP_SYNTHESIS_BY_CHEMIOSMOTIC_COUPLING_AND_HEAT_PRODUCTION_BY_UNCOUPLING_PROTEINS_		73	-0.59198	-1.20701	0.358121	0.974102	1	3719	tags=60%, list=26%, signal=81%
HOLLEMAN_ASPARAGINASE_RESISTANCE_B_ALL_UP	HOLLEMAN_ASPARAGINASE_RESISTANCE_B_ALL_UP		22	-0.482986	-1.20694	0.311609	0.971477	1	2307	tags=45%, list=16%, signal=54%
BIOCARTA_RACCYCD_PATHWAY	BIOCARTA_RACCYCD_PATHWAY		23	-0.400803	-1.20673	0.225597	0.969429	1	1584	tags=22%, list=11%, signal=24%
BILANGES_SERUM_SENSITIVE_GENES	BILANGES_SERUM_SENSITIVE_GENES		68	-0.331998	-1.20652	0.164093	0.967468	1	2591	tags=31%, list=18%, signal=38%
KEGG_ANTIGEN_PROCESSING_AND_PRESENTATION	KEGG_ANTIGEN_PROCESSING_AND_PRESENTATION		31	-0.386473	-1.2064	0.239437	0.965102	1	1032	tags=16%, list=7%, signal=17%
MARSON_FOXP3_TARGETS_STIMULATED_UP	MARSON_FOXP3_TARGETS_STIMULATED_UP		18	-0.459968	-1.20636	0.209677	0.962454	1	1191	tags=22%, list=8%, signal=24%
HANN_RESISTANCE_TO_BCL2_INHIBITOR_DN	HANN_RESISTANCE_TO_BCL2_INHIBITOR_DN		33	-0.409318	-1.20623	0.158915	0.960154	1	1188	tags=24%, list=8%, signal=26%
REACTOME_PREFOLDIN_MEDIATED_TRANSFER_OF_SUBSTRATE_TO_CCT_TRIC	REACTOME_PREFOLDIN_MEDIATED_TRANSFER_OF_SUBSTRATE_TO_CCT_TRIC		20	-0.520843	-1.20616	0.273256	0.957618	1	4234	tags=60%, list=30%, signal=85%
OSWALD_HEMATOPOIETIC_STEM_CELL_IN_COLLAGEN_GEL_UP	OSWALD_HEMATOPOIETIC_STEM_CELL_IN_COLLAGEN_GEL_UP		170	-0.308947	-1.20526	0.159509	0.958453	1	1210	tags=16%, list=8%, signal=18%
PAL_PRMT5_TARGETS_DN	PAL_PRMT5_TARGETS_DN		24	-0.452698	-1.20412	0.205761	0.960176	1	544	tags=21%, list=4%, signal=22%
MODY_HIPPOCAMPUS_PRENATAL	MODY_HIPPOCAMPUS_PRENATAL		33	-0.511969	-1.204	0.275335	0.957931	1	2205	tags=42%, list=15%, signal=50%
LUI_THYROID_CANCER_PAX8_PPARG_DN	LUI_THYROID_CANCER_PAX8_PPARG_DN		41	-0.461811	-1.2038	0.318982	0.955996	1	2636	tags=37%, list=18%, signal=45%
DORN_ADENOVIRUS_INFECTION_48HR_DN	DORN_ADENOVIRUS_INFECTION_48HR_DN		29	-0.440745	-1.20296	0.236581	0.956504	1	2688	tags=52%, list=19%, signal=64%
PID_IL6_7PATHWAY	PID_IL6_7PATHWAY		37	-0.401754	-1.20263	0.217565	0.95512	1	487	tags=14%, list=3%, signal=14%
ST_GA12_PATHWAY	ST_GA12_PATHWAY		18	-0.401687	-1.20173	0.172131	0.95601	1	712	tags=17%, list=5%, signal=18%
COATES_MACROPHAGE_M1_VS_M2_DN	COATES_MACROPHAGE_M1_VS_M2_DN		49	-0.369522	-1.20161	0.17357	0.953746	1	2331	tags=37%, list=16%, signal=44%
OUELLET_CULTURED_OVARIAN_CANCER_INVASIVE_VS_LMP_UP	OUELLET_CULTURED_OVARIAN_CANCER_INVASIVE_VS_LMP_UP		56	-0.280714	-1.20142	0.229839	0.951797	1	789	tags=11%, list=6%, signal=11%
KEGG_OXIDATIVE_PHOSPHORYLATION	KEGG_OXIDATIVE_PHOSPHORYLATION		96	-0.524303	-1.19993	0.359922	0.954985	1	3719	tags=53%, list=26%, signal=71%
AIGNER_ZEB1_TARGETS	AIGNER_ZEB1_TARGETS		24	-0.469637	-1.19981	0.193089	0.952779	1	919	tags=25%, list=6%, signal=27%
BIOCARTA_IL2_PATHWAY	BIOCARTA_IL2_PATHWAY		19	-0.380624	-1.19733	0.203219	0.9598	1	412	tags=16%, list=3%, signal=16%
GESERICK_TERT_TARGETS_DN	GESERICK_TERT_TARGETS_DN		21	-0.558458	-1.19715	0.305328	0.957859	1	244	tags=29%, list=2%, signal=29%
MCCABE_HOXC6_TARGETS_CANCER_DN	MCCABE_HOXC6_TARGETS_CANCER_DN		17	-0.364862	-1.19712	0.198444	0.955274	1	1567	tags=29%, list=11%, signal=33%
YANG_BREAST_CANCER_ESR1_LASER_UP	YANG_BREAST_CANCER_ESR1_LASER_UP		18	-0.416484	-1.19685	0.272381	0.953669	1	2344	tags=28%, list=16%, signal=33%
BILBAN_B_CLL_LPL_DN	BILBAN_B_CLL_LPL_DN		31	-0.462456	-1.19634	0.239915	0.953053	1	1655	tags=26%, list=12%, signal=29%
ENK_UV_RESPONSE_KERATINOCYTE_UP	ENK_UV_RESPONSE_KERATINOCYTE_UP		412	-0.362768	-1.19576	0.286561	0.952617	1	3324	tags=38%, list=23%, signal=48%
PLASARI_TGFB1_TARGETS_1HR_UP	PLASARI_TGFB1_TARGETS_1HR_UP		31	-0.508444	-1.19574	0.26898	0.950062	1	1698	tags=42%, list=12%, signal=47%
HOFMANN_MYELODYSPLASTIC_SYNDROM_LOW_RISK_DN	HOFMANN_MYELODYSPLASTIC_SYNDROM_LOW_RISK_DN		22	-0.490281	-1.19502	0.24902	0.950184	1	2381	tags=41%, list=17%, signal=49%
REACTOME_PYRIMIDINE_METABOLISM	REACTOME_PYRIMIDINE_METABOLISM		18	-0.416076	-1.19482	0.230769	0.948306	1	3594	tags=50%, list=25%, signal=67%
REACTOME_IRON_UPTAKE_AND_TRANSPORT	REACTOME_IRON_UPTAKE_AND_TRANSPORT		29	-0.402897	-1.19372	0.247563	0.949766	1	1596	tags=21%, list=11%, signal=23%
DARWICHE_PAPILLOMA_RISK_HIGH_VS_LOW_DN	DARWICHE_PAPILLOMA_RISK_HIGH_VS_LOW_DN		23	-0.363528	-1.19342	0.218324	0.948337	1	1000	tags=17%, list=7%, signal=19%
LAU_APOPTOSIS_CDKN2A_UP	LAU_APOPTOSIS_CDKN2A_UP		48	-0.337053	-1.19242	0.193416	0.949649	1	1423	tags=19%, list=10%, signal=21%
STAMBOLSKY_TARGETS_OF_MUTATED_TP53_UP	STAMBOLSKY_TARGETS_OF_MUTATED_TP53_UP		34	-0.364273	-1.19168	0.194118	0.949889	1	1573	tags=21%, list=11%, signal=23%
REACTOME_CYCLIN_E_ASSOCIATED_EVENTS_DURING_G1_S_TRANSITION_	REACTOME_CYCLIN_E_ASSOCIATED_EVENTS_DURING_G1_S_TRANSITION_		59	-0.428592	-1.19047	0.337786	0.951962	1	4385	tags=53%, list=31%, signal=75%
MCCLUNG_COCAINE_REWARD_5D	MCCLUNG_COCAINE_REWARD_5D		69	-0.378804	-1.18921	0.264463	0.954255	1	2237	tags=26%, list=16%, signal=31%
YE_METASTATIC_LIVER_CANCER	YE_METASTATIC_LIVER_CANCER		17	-0.447203	-1.18835	0.239754	0.955124	1	1357	tags=24%, list=9%, signal=26%
KEGG_TYROSINE_METABOLISM	KEGG_TYROSINE_METABOLISM		22	-0.451021	-1.18827	0.253968	0.952774	1	1789	tags=27%, list=13%, signal=31%
VALK_AML_CLUSTER_5	VALK_AML_CLUSTER_5		18	-0.371562	-1.18748	0.242248	0.953124	1	1762	tags=28%, list=12%, signal=32%
JACKSON_DNMT1_TARGETS_UP	JACKSON_DNMT1_TARGETS_UP		61	-0.3765	-1.18694	0.260504	0.952696	1	936	tags=18%, list=7%, signal=19%
GRAESSMANN_RESPONSE_TO_MC_AND_SERUM_DEPRIVATION_DN	GRAESSMANN_RESPONSE_TO_MC_AND_SERUM_DEPRIVATION_DN		67	-0.314127	-1.18693	0.198397	0.950177	1	1043	tags=15%, list=7%, signal=16%
BURTON_ADIPOGENESIS_9	BURTON_ADIPOGENESIS_9		77	-0.338968	-1.18683	0.203354	0.948082	1	949	tags=17%, list=7%, signal=18%
SIMBULAN_PARP1_TARGETS_UP	SIMBULAN_PARP1_TARGETS_UP		27	-0.479423	-1.18674	0.263918	0.94593	1	324	tags=15%, list=2%, signal=15%
ZHANG_TLX_TARGETS_DN	ZHANG_TLX_TARGETS_DN		94	-0.352282	-1.18628	0.226378	0.945156	1	1841	tags=23%, list=13%, signal=27%
DAZARD_UV_RESPONSE_CLUSTER_G1	DAZARD_UV_RESPONSE_CLUSTER_G1		49	-0.446039	-1.18564	0.286807	0.945166	1	3151	tags=49%, list=22%, signal=63%
REACTOME_RESPIRATORY_ELECTRON_TRANSPORT	REACTOME_RESPIRATORY_ELECTRON_TRANSPORT		59	-0.594123	-1.18535	0.364706	0.943786	1	3719	tags=61%, list=26%, signal=82%
KIM_BIPOLAR_DISORDER_OLIGODENDROCYTE_DENSITY_CORR_DN	KIM_BIPOLAR_DISORDER_OLIGODENDROCYTE_DENSITY_CORR_DN		38	-0.422016	-1.18456	0.185039	0.944158	1	511	tags=18%, list=4%, signal=19%
PID_RHOA_PATHWAY	PID_RHOA_PATHWAY		41	-0.377409	-1.18423	0.264822	0.942941	1	1423	tags=20%, list=10%, signal=22%
REACTOME_SIGNALING_BY_SCF_KIT	REACTOME_SIGNALING_BY_SCF_KIT		68	-0.373269	-1.18409	0.287968	0.94103	1	1673	tags=16%, list=12%, signal=18%
ACOSTA_PROLIFERATION_INDEPENDENT_MYC_TARGETS_DN	ACOSTA_PROLIFERATION_INDEPENDENT_MYC_TARGETS_DN		87	-0.366884	-1.18244	0.27833	0.944727	1	2050	tags=29%, list=14%, signal=33%
AMUNDSON_RESPONSE_TO_ARSENITE	AMUNDSON_RESPONSE_TO_ARSENITE		172	-0.28873	-1.18201	0.240166	0.943936	1	1532	tags=16%, list=11%, signal=18%
PID_MYC_PATHWAY	PID_MYC_PATHWAY		21	-0.324048	-1.18024	0.239264	0.947953	1	9680	tags=100%, list=68%, signal=309%
KEGG_ALANINE_ASPARTATE_AND_GLUTAMATE_METABOLISM	KEGG_ALANINE_ASPARTATE_AND_GLUTAMATE_METABOLISM		24	-0.379973	-1.18018	0.284314	0.945714	1	1539	tags=21%, list=11%, signal=23%
BRACHAT_RESPONSE_TO_METHOTREXATE_UP	BRACHAT_RESPONSE_TO_METHOTREXATE_UP		20	-0.388288	-1.17978	0.234216	0.944773	1	5	tags=5%, list=0%, signal=5%
YAO_TEMPORAL_RESPONSE_TO_PROGESTERONE_CLUSTER_2	YAO_TEMPORAL_RESPONSE_TO_PROGESTERONE_CLUSTER_2		54	-0.385203	-1.17954	0.230461	0.943175	1	1136	tags=17%, list=8%, signal=18%
HASLINGER_B_CLL_WITH_13Q14_DELETION	HASLINGER_B_CLL_WITH_13Q14_DELETION		18	-0.391814	-1.17911	0.244533	0.942364	1	308	tags=11%, list=2%, signal=11%
MELLMAN_TUT1_TARGETS_DN	MELLMAN_TUT1_TARGETS_DN		42	-0.335376	-1.17757	0.219561	0.945685	1	4087	tags=48%, list=29%, signal=66%
DORSEY_GAB2_TARGETS	DORSEY_GAB2_TARGETS		20	-0.460626	-1.17729	0.222433	0.944303	1	1841	tags=35%, list=13%, signal=40%
DORN_ADENOVIRUS_INFECTION_32HR_DN	DORN_ADENOVIRUS_INFECTION_32HR_DN		30	-0.430714	-1.17692	0.275449	0.943291	1	2375	tags=47%, list=17%, signal=56%
MORI_SMALL_PRE_BII_LYMPHOCYTE_DN	MORI_SMALL_PRE_BII_LYMPHOCYTE_DN		64	-0.313373	-1.17637	0.247525	0.943001	1	1664	tags=19%, list=12%, signal=21%
UZONYI_RESPONSE_TO_LEUKOTRIENE_AND_THROMBIN	UZONYI_RESPONSE_TO_LEUKOTRIENE_AND_THROMBIN		31	-0.525582	-1.17569	0.274227	0.943072	1	1698	tags=39%, list=12%, signal=44%
BYSTRYKH_HEMATOPOIESIS_STEM_CELL_QTL_CIS	BYSTRYKH_HEMATOPOIESIS_STEM_CELL_QTL_CIS		98	-0.270647	-1.17525	0.197266	0.942227	1	2997	tags=24%, list=21%, signal=31%
SHAFFER_IRF4_TARGETS_IN_ACTIVATED_B_LYMPHOCYTE	SHAFFER_IRF4_TARGETS_IN_ACTIVATED_B_LYMPHOCYTE		67	-0.292336	-1.17302	0.249004	0.947878	1	1970	tags=19%, list=14%, signal=22%
LEE_LIVER_CANCER_MYC_TGFA_DN	LEE_LIVER_CANCER_MYC_TGFA_DN		39	-0.361352	-1.17045	0.216061	0.95477	1	2345	tags=41%, list=16%, signal=49%
SCHLOSSER_MYC_TARGETS_AND_SERUM_RESPONSE_DN	SCHLOSSER_MYC_TARGETS_AND_SERUM_RESPONSE_DN		40	-0.313372	-1.17038	0.3	0.952606	1	4456	tags=45%, list=31%, signal=65%
REACTOME_FORMATION_OF_TUBULIN_FOLDING_INTERMEDIATES_BY_CCT_TRIC	REACTOME_FORMATION_OF_TUBULIN_FOLDING_INTERMEDIATES_BY_CCT_TRIC		16	-0.503819	-1.16946	0.312139	0.953456	1	4880	tags=69%, list=34%, signal=104%
MOOTHA_PGC	MOOTHA_PGC		353	-0.298393	-1.16918	0.327416	0.952178	1	3601	tags=34%, list=25%, signal=45%
MATZUK_SPERMATOCYTE	MATZUK_SPERMATOCYTE		50	-0.312847	-1.16883	0.205339	0.951148	1	2337	tags=26%, list=16%, signal=31%
MIKKELSEN_ES_HCP_WITH_H3_UNMETHYLATED	MIKKELSEN_ES_HCP_WITH_H3_UNMETHYLATED		30	-0.400638	-1.16831	0.236842	0.950802	1	1240	tags=20%, list=9%, signal=22%
SHETH_LIVER_CANCER_VS_TXNIP_LOSS_PAM1	SHETH_LIVER_CANCER_VS_TXNIP_LOSS_PAM1		173	-0.286665	-1.16713	0.205589	0.952849	1	2359	tags=25%, list=16%, signal=30%
AMIT_EGF_RESPONSE_60_HELA	AMIT_EGF_RESPONSE_60_HELA		32	-0.459006	-1.16699	0.288344	0.950965	1	808	tags=19%, list=6%, signal=20%
NGUYEN_NOTCH1_TARGETS_DN	NGUYEN_NOTCH1_TARGETS_DN		74	-0.294626	-1.16665	0.226337	0.949787	1	2936	tags=26%, list=21%, signal=32%
PID_HDAC_CLASSIII_PATHWAY	PID_HDAC_CLASSIII_PATHWAY		21	-0.394311	-1.16536	0.282983	0.952354	1	1047	tags=19%, list=7%, signal=21%
SABATES_COLORECTAL_ADENOMA_UP	SABATES_COLORECTAL_ADENOMA_UP		62	-0.392815	-1.16419	0.200385	0.954306	1	1258	tags=27%, list=9%, signal=30%
BILANGES_RAPAMYCIN_SENSITIVE_GENES	BILANGES_RAPAMYCIN_SENSITIVE_GENES		30	-0.387409	-1.16353	0.296593	0.954227	1	2299	tags=30%, list=16%, signal=36%
QI_HYPOXIA	QI_HYPOXIA		109	-0.302334	-1.16254	0.251462	0.955369	1	2825	tags=28%, list=20%, signal=34%
STEGER_ADIPOGENESIS_UP	STEGER_ADIPOGENESIS_UP		15	-0.469628	-1.1597	0.287938	0.963241	1	1849	tags=40%, list=13%, signal=46%
SMIRNOV_RESPONSE_TO_IR_6HR_UP	SMIRNOV_RESPONSE_TO_IR_6HR_UP		119	-0.284136	-1.15781	0.209644	0.967641	1	1764	tags=19%, list=12%, signal=22%
KARLSSON_TGFB1_TARGETS_UP	KARLSSON_TGFB1_TARGETS_UP		103	-0.290744	-1.15733	0.267894	0.967006	1	3167	tags=32%, list=22%, signal=41%
NAKAYAMA_SOFT_TISSUE_TUMORS_PCA2_DN	NAKAYAMA_SOFT_TISSUE_TUMORS_PCA2_DN		50	-0.431481	-1.15604	0.234927	0.969319	1	676	tags=22%, list=5%, signal=23%
VALK_AML_CLUSTER_15	VALK_AML_CLUSTER_15		19	-0.438743	-1.15577	0.308668	0.967983	1	393	tags=11%, list=3%, signal=11%
ZHONG_RESPONSE_TO_AZACITIDINE_AND_TSA_UP	ZHONG_RESPONSE_TO_AZACITIDINE_AND_TSA_UP		134	-0.320666	-1.15455	0.229474	0.970264	1	1155	tags=15%, list=8%, signal=16%
SMID_BREAST_CANCER_RELAPSE_IN_LUNG_UP	SMID_BREAST_CANCER_RELAPSE_IN_LUNG_UP		16	-0.415243	-1.15408	0.228516	0.96965	1	974	tags=25%, list=7%, signal=27%
REACTOME_PI3K_AKT_ACTIVATION	REACTOME_PI3K_AKT_ACTIVATION		33	-0.423308	-1.15406	0.309129	0.967404	1	244	tags=9%, list=2%, signal=9%
JAZAG_TGFB1_SIGNALING_VIA_SMAD4_UP	JAZAG_TGFB1_SIGNALING_VIA_SMAD4_UP		79	-0.289846	-1.15321	0.242248	0.968034	1	2861	tags=29%, list=20%, signal=36%
ZHAN_MULTIPLE_MYELOMA_CD1_UP	ZHAN_MULTIPLE_MYELOMA_CD1_UP		28	-0.449848	-1.14923	0.27673	0.980097	1	1342	tags=36%, list=9%, signal=39%
WANG_ESOPHAGUS_CANCER_VS_NORMAL_DN	WANG_ESOPHAGUS_CANCER_VS_NORMAL_DN		83	-0.289175	-1.14904	0.253192	0.978449	1	472	tags=8%, list=3%, signal=9%
ICHIBA_GRAFT_VERSUS_HOST_DISEASE_D7_DN	ICHIBA_GRAFT_VERSUS_HOST_DISEASE_D7_DN		26	-0.376511	-1.14871	0.270916	0.977357	1	2914	tags=35%, list=20%, signal=43%
HARRIS_HYPOXIA	HARRIS_HYPOXIA		61	-0.398157	-1.14858	0.305499	0.975531	1	427	tags=15%, list=3%, signal=15%
HERNANDEZ_MITOTIC_ARREST_BY_DOCETAXEL_1_DN	HERNANDEZ_MITOTIC_ARREST_BY_DOCETAXEL_1_DN		26	-0.392211	-1.14433	0.274354	0.988644	1	1942	tags=27%, list=14%, signal=31%
AUNG_GASTRIC_CANCER	AUNG_GASTRIC_CANCER		33	-0.324103	-1.14237	0.246964	0.993292	1	2806	tags=39%, list=20%, signal=49%
REACTOME_FORMATION_OF_THE_TERNARY_COMPLEX_AND_SUBSEQUENTLY_THE_43S_COMPLEX	REACTOME_FORMATION_OF_THE_TERNARY_COMPLEX_AND_SUBSEQUENTLY_THE_43S_COMPLEX		42	-0.608142	-1.1422	0.37747	0.991661	1	3611	tags=62%, list=25%, signal=83%
BOUDOUKHA_BOUND_BY_IGF2BP2	BOUDOUKHA_BOUND_BY_IGF2BP2		83	-0.344742	-1.13975	0.34714	0.998405	1	2724	tags=34%, list=19%, signal=41%
MATZUK_MEIOTIC_AND_DNA_REPAIR	MATZUK_MEIOTIC_AND_DNA_REPAIR		28	-0.365546	-1.13906	0.227545	0.998506	1	1199	tags=21%, list=8%, signal=23%
CROMER_TUMORIGENESIS_UP	CROMER_TUMORIGENESIS_UP		37	-0.409302	-1.13849	0.307536	0.998243	1	171	tags=14%, list=1%, signal=14%
BOSCO_ALLERGEN_INDUCED_TH2_ASSOCIATED_MODULE	BOSCO_ALLERGEN_INDUCED_TH2_ASSOCIATED_MODULE		103	-0.326113	-1.13773	0.232068	0.99871	1	621	tags=14%, list=4%, signal=14%
WEIGEL_OXIDATIVE_STRESS_BY_TBH_AND_H2O2	WEIGEL_OXIDATIVE_STRESS_BY_TBH_AND_H2O2		32	-0.365098	-1.13651	0.327273	1	1	499	tags=16%, list=3%, signal=16%
BAKKER_FOXO3_TARGETS_UP	BAKKER_FOXO3_TARGETS_UP		51	-0.339722	-1.13614	0.300589	0.999881	1	2821	tags=31%, list=20%, signal=39%
REACTOME_PERK_REGULATED_GENE_EXPRESSION	REACTOME_PERK_REGULATED_GENE_EXPRESSION		22	-0.339943	-1.13569	0.253465	0.999118	1	742	tags=18%, list=5%, signal=19%
REACTOME_LATE_PHASE_OF_HIV_LIFE_CYCLE	REACTOME_LATE_PHASE_OF_HIV_LIFE_CYCLE		87	-0.275131	-1.13505	0.356275	0.999203	1	3422	tags=29%, list=24%, signal=38%
RUAN_RESPONSE_TO_TROGLITAZONE_UP	RUAN_RESPONSE_TO_TROGLITAZONE_UP		19	-0.404038	-1.13434	0.281496	0.999356	1	1924	tags=32%, list=13%, signal=36%
NIKOLSKY_BREAST_CANCER_1Q21_AMPLICON	NIKOLSKY_BREAST_CANCER_1Q21_AMPLICON		26	-0.422515	-1.1343	0.346228	0.997206	1	1545	tags=35%, list=11%, signal=39%
PID_UPA_UPAR_PATHWAY	PID_UPA_UPAR_PATHWAY		24	-0.462003	-1.13377	0.319672	0.996878	1	875	tags=21%, list=6%, signal=22%
LAMB_CCND1_TARGETS	LAMB_CCND1_TARGETS		16	-0.426167	-1.13365	0.327198	0.995004	1	1121	tags=25%, list=8%, signal=27%
KYNG_RESPONSE_TO_H2O2	KYNG_RESPONSE_TO_H2O2		57	-0.349932	-1.13301	0.328	0.994924	1	3207	tags=39%, list=22%, signal=50%
REACTOME_MRNA_SPLICING_MINOR_PATHWAY	REACTOME_MRNA_SPLICING_MINOR_PATHWAY		29	-0.470955	-1.13229	0.42885	0.995316	1	4232	tags=45%, list=30%, signal=64%
MARIADASON_RESPONSE_TO_CURCUMIN_SULINDAC_5	MARIADASON_RESPONSE_TO_CURCUMIN_SULINDAC_5		19	-0.356493	-1.13136	0.275194	0.996597	1	2652	tags=32%, list=19%, signal=39%
MARIADASON_REGULATED_BY_HISTONE_ACETYLATION_DN	MARIADASON_REGULATED_BY_HISTONE_ACETYLATION_DN		39	-0.326022	-1.1308	0.340726	0.996268	1	2764	tags=26%, list=19%, signal=32%
PUIFFE_INVASION_INHIBITED_BY_ASCITES_UP	PUIFFE_INVASION_INHIBITED_BY_ASCITES_UP		66	-0.264473	-1.1308	0.272727	0.99404	1	2467	tags=26%, list=17%, signal=31%
DARWICHE_PAPILLOMA_RISK_LOW_UP	DARWICHE_PAPILLOMA_RISK_LOW_UP		111	-0.291828	-1.13075	0.266409	0.991936	1	1803	tags=22%, list=13%, signal=25%
HOLLEMAN_VINCRISTINE_RESISTANCE_ALL_DN	HOLLEMAN_VINCRISTINE_RESISTANCE_ALL_DN		16	-0.596071	-1.13048	0.407843	0.99071	1	3201	tags=50%, list=22%, signal=64%
GROSS_ELK3_TARGETS_DN	GROSS_ELK3_TARGETS_DN		25	-0.419864	-1.13035	0.290258	0.988956	1	928	tags=20%, list=6%, signal=21%
SAMOLS_TARGETS_OF_KHSV_MIRNAS_DN	SAMOLS_TARGETS_OF_KHSV_MIRNAS_DN		44	-0.351332	-1.13011	0.280488	0.98757	1	785	tags=14%, list=5%, signal=14%
WOOD_EBV_EBNA1_TARGETS_UP	WOOD_EBV_EBNA1_TARGETS_UP		85	-0.292094	-1.12949	0.253968	0.987581	1	687	tags=11%, list=5%, signal=11%
CHEN_LVAD_SUPPORT_OF_FAILING_HEART_UP	CHEN_LVAD_SUPPORT_OF_FAILING_HEART_UP		77	-0.369231	-1.12945	0.314225	0.985526	1	906	tags=18%, list=6%, signal=19%
MATZUK_CENTRAL_FOR_FEMALE_FERTILITY	MATZUK_CENTRAL_FOR_FEMALE_FERTILITY		15	-0.477109	-1.1288	0.306773	0.985644	1	781	tags=33%, list=5%, signal=35%
CHAUHAN_RESPONSE_TO_METHOXYESTRADIOL_UP	CHAUHAN_RESPONSE_TO_METHOXYESTRADIOL_UP		41	-0.373123	-1.12852	0.358527	0.984454	1	2516	tags=32%, list=18%, signal=38%
GROSS_HYPOXIA_VIA_HIF1A_UP	GROSS_HYPOXIA_VIA_HIF1A_UP		61	-0.233404	-1.12534	0.270588	0.99379	1	3165	tags=33%, list=22%, signal=42%
POMEROY_MEDULLOBLASTOMA_PROGNOSIS_DN	POMEROY_MEDULLOBLASTOMA_PROGNOSIS_DN		37	-0.431041	-1.1243	0.369863	0.99535	1	2467	tags=38%, list=17%, signal=46%
BIOCARTA_KERATINOCYTE_PATHWAY	BIOCARTA_KERATINOCYTE_PATHWAY		42	-0.368975	-1.12345	0.321429	0.996131	1	1849	tags=29%, list=13%, signal=33%
REACTOME_ACTIVATION_OF_THE_MRNA_UPON_BINDING_OF_THE_CAP_BINDING_COMPLEX_AND_EIFS_AND_SUBSEQUENT_BINDING_TO_43S	REACTOME_ACTIVATION_OF_THE_MRNA_UPON_BINDING_OF_THE_CAP_BINDING_COMPLEX_AND_EIFS_AND_SUBSEQUENT_BINDING_TO_43S		50	-0.555975	-1.12095	0.414397	1	1	3998	tags=62%, list=28%, signal=86%
APRELIKOVA_BRCA1_TARGETS	APRELIKOVA_BRCA1_TARGETS		40	-0.294569	-1.12077	0.291242	1	1	3705	tags=33%, list=26%, signal=44%
GRAESSMANN_RESPONSE_TO_MC_AND_DOXORUBICIN_UP	GRAESSMANN_RESPONSE_TO_MC_AND_DOXORUBICIN_UP		475	-0.259301	-1.12068	0.277778	0.999413	1	3173	tags=31%, list=22%, signal=38%
PID_LYSOPHOSPHOLIPID_PATHWAY	PID_LYSOPHOSPHOLIPID_PATHWAY		58	-0.372195	-1.119	0.341847	1	1	1879	tags=19%, list=13%, signal=22%
GAJATE_RESPONSE_TO_TRABECTEDIN_DN	GAJATE_RESPONSE_TO_TRABECTEDIN_DN		15	-0.399426	-1.11795	0.322772	1	1	1813	tags=20%, list=13%, signal=23%
WARTERS_IR_RESPONSE_5GY	WARTERS_IR_RESPONSE_5GY		32	-0.345991	-1.11615	0.281746	1	1	770	tags=16%, list=5%, signal=16%
KEGG_GLUTATHIONE_METABOLISM	KEGG_GLUTATHIONE_METABOLISM		35	-0.43487	-1.11581	0.367188	1	1	3885	tags=57%, list=27%, signal=78%
ZHAN_LATE_DIFFERENTIATION_GENES_DN	ZHAN_LATE_DIFFERENTIATION_GENES_DN		15	-0.448974	-1.11565	0.297352	1	1	1289	tags=33%, list=9%, signal=37%
BORCZUK_MALIGNANT_MESOTHELIOMA_DN	BORCZUK_MALIGNANT_MESOTHELIOMA_DN		61	-0.354134	-1.11505	0.32567	1	1	1282	tags=21%, list=9%, signal=23%
PID_PI3KCIAKTPATHWAY	PID_PI3KCIAKTPATHWAY		33	-0.352138	-1.11487	0.369478	1	1	3859	tags=30%, list=27%, signal=41%
HINATA_NFKB_TARGETS_KERATINOCYTE_UP	HINATA_NFKB_TARGETS_KERATINOCYTE_UP		63	-0.372785	-1.11422	0.320641	1	1	854	tags=21%, list=6%, signal=22%
HENDRICKS_SMARCA4_TARGETS_UP	HENDRICKS_SMARCA4_TARGETS_UP		40	-0.365118	-1.11346	0.297405	1	1	2080	tags=25%, list=15%, signal=29%
PARK_HSC_AND_MULTIPOTENT_PROGENITORS	PARK_HSC_AND_MULTIPOTENT_PROGENITORS		40	-0.299007	-1.1133	0.294922	1	1	1632	tags=20%, list=11%, signal=23%
WONG_MITOCHONDRIA_GENE_MODULE	WONG_MITOCHONDRIA_GENE_MODULE		197	-0.385046	-1.11137	0.437984	1	1	3719	tags=47%, list=26%, signal=63%
NIKOLSKY_MUTATED_AND_AMPLIFIED_IN_BREAST_CANCER	NIKOLSKY_MUTATED_AND_AMPLIFIED_IN_BREAST_CANCER		59	-0.317274	-1.10625	0.323108	1	1	2060	tags=24%, list=14%, signal=28%
CAFFAREL_RESPONSE_TO_THC_24HR_5_UP	CAFFAREL_RESPONSE_TO_THC_24HR_5_UP		27	-0.337372	-1.10597	0.329389	1	1	4346	tags=48%, list=30%, signal=69%
DACOSTA_UV_RESPONSE_VIA_ERCC3_UP	DACOSTA_UV_RESPONSE_VIA_ERCC3_UP		241	-0.316496	-1.10597	0.365112	1	1	3142	tags=32%, list=22%, signal=40%
NIELSEN_LEIOMYOSARCOMA_CNN1_DN	NIELSEN_LEIOMYOSARCOMA_CNN1_DN		17	-0.434229	-1.10547	0.347368	1	1	275	tags=18%, list=2%, signal=18%
SMID_BREAST_CANCER_LUMINAL_B_UP	SMID_BREAST_CANCER_LUMINAL_B_UP		111	-0.319081	-1.10486	0.296846	1	1	614	tags=13%, list=4%, signal=13%
KEGG_P53_SIGNALING_PATHWAY	KEGG_P53_SIGNALING_PATHWAY		48	-0.342755	-1.10483	0.276859	1	1	1913	tags=23%, list=13%, signal=26%
GRAESSMANN_APOPTOSIS_BY_SERUM_DEPRIVATION_DN	GRAESSMANN_APOPTOSIS_BY_SERUM_DEPRIVATION_DN		178	-0.268761	-1.10427	0.300613	1	1	1049	tags=15%, list=7%, signal=16%
PLASARI_TGFB1_TARGETS_10HR_UP	PLASARI_TGFB1_TARGETS_10HR_UP		158	-0.381084	-1.10389	0.322449	1	1	971	tags=22%, list=7%, signal=23%
TONKS_TARGETS_OF_RUNX1_RUNX1T1_FUSION_HSC_UP	TONKS_TARGETS_OF_RUNX1_RUNX1T1_FUSION_HSC_UP		136	-0.32774	-1.10381	0.313525	1	1	932	tags=16%, list=7%, signal=17%
SMITH_TERT_TARGETS_UP	SMITH_TERT_TARGETS_UP		122	-0.254637	-1.10338	0.302083	1	1	1822	tags=19%, list=13%, signal=21%
GARY_CD5_TARGETS_UP	GARY_CD5_TARGETS_UP		369	-0.230125	-1.10301	0.291339	1	1	1504	tags=13%, list=11%, signal=14%
ROSS_ACUTE_MYELOID_LEUKEMIA_CBF	ROSS_ACUTE_MYELOID_LEUKEMIA_CBF		59	-0.326111	-1.10294	0.271845	1	1	2306	tags=27%, list=16%, signal=32%
BIOCARTA_G2_PATHWAY	BIOCARTA_G2_PATHWAY		21	-0.391969	-1.1026	0.334016	1	1	1595	tags=19%, list=11%, signal=21%
REACTOME_INHIBITION_OF_INSULIN_SECRETION_BY_ADRENALINE_NORADRENALINE	REACTOME_INHIBITION_OF_INSULIN_SECRETION_BY_ADRENALINE_NORADRENALINE		21	-0.382794	-1.10203	0.321862	1	1	2383	tags=38%, list=17%, signal=46%
CASORELLI_APL_SECONDARY_VS_DE_NOVO_UP	CASORELLI_APL_SECONDARY_VS_DE_NOVO_UP		29	-0.393401	-1.10088	0.347072	1	1	622	tags=17%, list=4%, signal=18%
JOHANSSON_BRAIN_CANCER_EARLY_VS_LATE_DN	JOHANSSON_BRAIN_CANCER_EARLY_VS_LATE_DN		44	-0.322055	-1.10063	0.329412	1	1	2760	tags=30%, list=19%, signal=36%
WANG_BARRETTS_ESOPHAGUS_AND_ESOPHAGUS_CANCER_UP	WANG_BARRETTS_ESOPHAGUS_AND_ESOPHAGUS_CANCER_UP		15	-0.477994	-1.09854	0.381423	1	1	1771	tags=33%, list=12%, signal=38%
KAYO_AGING_MUSCLE_DN	KAYO_AGING_MUSCLE_DN		96	-0.260108	-1.09806	0.313462	1	1	3313	tags=31%, list=23%, signal=40%
MOOTHA_VOXPHOS	MOOTHA_VOXPHOS		75	-0.529562	-1.09797	0.463366	1	1	4709	tags=67%, list=33%, signal=99%
ZHANG_RESPONSE_TO_CANTHARIDIN_UP	ZHANG_RESPONSE_TO_CANTHARIDIN_UP		16	-0.459262	-1.09786	0.385859	1	1	910	tags=25%, list=6%, signal=27%
LUI_THYROID_CANCER_CLUSTER_3	LUI_THYROID_CANCER_CLUSTER_3		26	-0.499339	-1.09769	0.451866	1	1	4904	tags=65%, list=34%, signal=99%
BYSTRYKH_HEMATOPOIESIS_STEM_CELL_AND_BRAIN_QTL_CIS	BYSTRYKH_HEMATOPOIESIS_STEM_CELL_AND_BRAIN_QTL_CIS		59	-0.224961	-1.09717	0.311111	1	1	2896	tags=24%, list=20%, signal=30%
BIOCARTA_P53HYPOXIA_PATHWAY	BIOCARTA_P53HYPOXIA_PATHWAY		20	-0.362852	-1.0968	0.336957	1	1	687	tags=10%, list=5%, signal=10%
PARK_HSC_VS_MULTIPOTENT_PROGENITORS_DN	PARK_HSC_VS_MULTIPOTENT_PROGENITORS_DN		15	-0.395102	-1.09421	0.348399	1	1	3955	tags=47%, list=28%, signal=64%
SASSON_RESPONSE_TO_GONADOTROPHINS_UP	SASSON_RESPONSE_TO_GONADOTROPHINS_UP		71	-0.248319	-1.09402	0.315574	1	1	920	tags=13%, list=6%, signal=13%
ST_DIFFERENTIATION_PATHWAY_IN_PC12_CELLS	ST_DIFFERENTIATION_PATHWAY_IN_PC12_CELLS		42	-0.422239	-1.09347	0.40404	1	1	412	tags=12%, list=3%, signal=12%
YAO_TEMPORAL_RESPONSE_TO_PROGESTERONE_CLUSTER_8	YAO_TEMPORAL_RESPONSE_TO_PROGESTERONE_CLUSTER_8		42	-0.341458	-1.09288	0.344358	1	1	1970	tags=26%, list=14%, signal=30%
DIRMEIER_LMP1_RESPONSE_LATE_DN	DIRMEIER_LMP1_RESPONSE_LATE_DN		25	-0.53253	-1.09253	0.4334	1	1	1376	tags=44%, list=10%, signal=49%
NIKOLSKY_BREAST_CANCER_20Q12_Q13_AMPLICON	NIKOLSKY_BREAST_CANCER_20Q12_Q13_AMPLICON		87	-0.283851	-1.0916	0.295547	1	1	1171	tags=14%, list=8%, signal=15%
TENEDINI_MEGAKARYOCYTE_MARKERS	TENEDINI_MEGAKARYOCYTE_MARKERS		42	-0.368293	-1.09112	0.379098	1	1	2218	tags=29%, list=16%, signal=34%
REACTOME_BMAL1_CLOCK_NPAS2_ACTIVATES_CIRCADIAN_EXPRESSION	REACTOME_BMAL1_CLOCK_NPAS2_ACTIVATES_CIRCADIAN_EXPRESSION		33	-0.413486	-1.09101	0.39521	1	1	756	tags=15%, list=5%, signal=16%
BIOCARTA_CARDIACEGF_PATHWAY	BIOCARTA_CARDIACEGF_PATHWAY		16	-0.428814	-1.09054	0.336634	1	1	1970	tags=31%, list=14%, signal=36%
PID_RXR_VDR_PATHWAY	PID_RXR_VDR_PATHWAY		22	-0.421036	-1.09016	0.366337	1	1	3285	tags=41%, list=23%, signal=53%
GROSS_HYPOXIA_VIA_ELK3_ONLY_UP	GROSS_HYPOXIA_VIA_ELK3_ONLY_UP		27	-0.36333	-1.08949	0.35259	1	1	2530	tags=37%, list=18%, signal=45%
REACTOME_DESTABILIZATION_OF_MRNA_BY_AUF1_HNRNP_D0	REACTOME_DESTABILIZATION_OF_MRNA_BY_AUF1_HNRNP_D0		46	-0.449532	-1.08938	0.422925	1	1	4385	tags=54%, list=31%, signal=78%
PID_IGF1_PATHWAY	PID_IGF1_PATHWAY		30	-0.381106	-1.08818	0.383104	1	1	459	tags=10%, list=3%, signal=10%
WANG_TUMOR_INVASIVENESS_UP	WANG_TUMOR_INVASIVENESS_UP		316	-0.269035	-1.08752	0.399209	1	1	3218	tags=31%, list=22%, signal=39%
POTTI_PACLITAXEL_SENSITIVITY	POTTI_PACLITAXEL_SENSITIVITY		32	-0.342969	-1.08669	0.357143	1	1	2409	tags=34%, list=17%, signal=41%
MOOTHA_FFA_OXYDATION	MOOTHA_FFA_OXYDATION		21	-0.34884	-1.08662	0.371154	1	1	3208	tags=38%, list=22%, signal=49%
MAGRANGEAS_MULTIPLE_MYELOMA_IGG_VS_IGA_UP	MAGRANGEAS_MULTIPLE_MYELOMA_IGG_VS_IGA_UP		17	-0.37058	-1.08521	0.362376	1	1	1595	tags=24%, list=11%, signal=26%
PHONG_TNF_RESPONSE_VIA_P38_PARTIAL	PHONG_TNF_RESPONSE_VIA_P38_PARTIAL		117	-0.34596	-1.0833	0.360489	1	1	843	tags=17%, list=6%, signal=18%
PID_ALPHASYNUCLEIN_PATHWAY	PID_ALPHASYNUCLEIN_PATHWAY		30	-0.332581	-1.08218	0.303774	1	1	3757	tags=53%, list=26%, signal=72%
MALONEY_RESPONSE_TO_17AAG_DN	MALONEY_RESPONSE_TO_17AAG_DN		68	-0.399113	-1.08187	0.45776	1	1	4563	tags=60%, list=32%, signal=88%
CHENG_IMPRINTED_BY_ESTRADIOL	CHENG_IMPRINTED_BY_ESTRADIOL		69	-0.292182	-1.08101	0.347305	1	1	2802	tags=26%, list=20%, signal=32%
RHODES_CANCER_META_SIGNATURE	RHODES_CANCER_META_SIGNATURE		55	-0.354771	-1.0809	0.388571	1	1	1739	tags=20%, list=12%, signal=23%
RICKMAN_TUMOR_DIFFERENTIATED_WELL_VS_POORLY_DN	RICKMAN_TUMOR_DIFFERENTIATED_WELL_VS_POORLY_DN		279	-0.301153	-1.08089	0.374233	1	1	1871	tags=20%, list=13%, signal=23%
BILANGES_RAPAMYCIN_SENSITIVE_VIA_TSC1_AND_TSC2	BILANGES_RAPAMYCIN_SENSITIVE_VIA_TSC1_AND_TSC2		63	-0.405096	-1.07922	0.45098	1	1	4567	tags=51%, list=32%, signal=74%
REACTOME_RNA_POL_II_PRE_TRANSCRIPTION_EVENTS	REACTOME_RNA_POL_II_PRE_TRANSCRIPTION_EVENTS		50	-0.296799	-1.07849	0.415822	1	1	4278	tags=38%, list=30%, signal=54%
NADLER_HYPERGLYCEMIA_AT_OBESITY	NADLER_HYPERGLYCEMIA_AT_OBESITY		50	-0.3396	-1.07843	0.376471	1	1	1931	tags=30%, list=13%, signal=35%
CAFFAREL_RESPONSE_TO_THC_24HR_5_DN	CAFFAREL_RESPONSE_TO_THC_24HR_5_DN		44	-0.349729	-1.07821	0.426295	1	1	4011	tags=45%, list=28%, signal=63%
NAKAYAMA_FRA2_TARGETS	NAKAYAMA_FRA2_TARGETS		33	-0.341362	-1.0774	0.355509	1	1	275	tags=12%, list=2%, signal=12%
PELLICCIOTTA_HDAC_IN_ANTIGEN_PRESENTATION_UP	PELLICCIOTTA_HDAC_IN_ANTIGEN_PRESENTATION_UP		55	-0.380585	-1.07706	0.472946	1	1	4803	tags=45%, list=34%, signal=68%
BRUINS_UVC_RESPONSE_VIA_TP53_GROUP_C	BRUINS_UVC_RESPONSE_VIA_TP53_GROUP_C		64	-0.300859	-1.07665	0.338298	1	1	1077	tags=16%, list=8%, signal=17%
BEGUM_TARGETS_OF_PAX3_FOXO1_FUSION_DN	BEGUM_TARGETS_OF_PAX3_FOXO1_FUSION_DN		35	-0.406647	-1.07633	0.352475	1	1	949	tags=23%, list=7%, signal=24%
WANG_CISPLATIN_RESPONSE_AND_XPC_DN	WANG_CISPLATIN_RESPONSE_AND_XPC_DN		169	-0.252184	-1.07576	0.331915	1	1	1392	tags=14%, list=10%, signal=15%
KEGG_RNA_POLYMERASE	KEGG_RNA_POLYMERASE		25	-0.383898	-1.07571	0.426587	1	1	3384	tags=44%, list=24%, signal=58%
KEGG_HUNTINGTONS_DISEASE	KEGG_HUNTINGTONS_DISEASE		145	-0.344584	-1.07563	0.417476	1	1	4028	tags=46%, list=28%, signal=63%
ONO_AML1_TARGETS_DN	ONO_AML1_TARGETS_DN		19	-0.417956	-1.07543	0.363239	1	1	990	tags=32%, list=7%, signal=34%
BENPORATH_MYC_TARGETS_WITH_EBOX	BENPORATH_MYC_TARGETS_WITH_EBOX		187	-0.259619	-1.0746	0.295858	1	1	2545	tags=26%, list=18%, signal=31%
MATTIOLI_MGUS_VS_PCL	MATTIOLI_MGUS_VS_PCL		85	-0.274978	-1.0741	0.365306	1	1	3228	tags=29%, list=23%, signal=38%
CHOW_RASSF1_TARGETS_DN	CHOW_RASSF1_TARGETS_DN		26	-0.329134	-1.07348	0.386588	1	1	3296	tags=38%, list=23%, signal=50%
REACTOME_SCFSKP2_MEDIATED_DEGRADATION_OF_P27_P21	REACTOME_SCFSKP2_MEDIATED_DEGRADATION_OF_P27_P21		50	-0.41519	-1.07272	0.44592	1	1	4385	tags=52%, list=31%, signal=75%
SERVITJA_ISLET_HNF1A_TARGETS_DN	SERVITJA_ISLET_HNF1A_TARGETS_DN		57	-0.338911	-1.0721	0.33004	1	1	1903	tags=25%, list=13%, signal=28%
LI_AMPLIFIED_IN_LUNG_CANCER	LI_AMPLIFIED_IN_LUNG_CANCER		149	-0.382794	-1.07207	0.409836	1	1	2516	tags=34%, list=18%, signal=41%
PID_ATF2_PATHWAY	PID_ATF2_PATHWAY		47	-0.366192	-1.06999	0.373673	1	1	416	tags=15%, list=3%, signal=15%
VIETOR_IFRD1_TARGETS	VIETOR_IFRD1_TARGETS		17	-0.475211	-1.06987	0.4	1	1	2566	tags=41%, list=18%, signal=50%
JIANG_HYPOXIA_VIA_VHL	JIANG_HYPOXIA_VIA_VHL		27	-0.299602	-1.06914	0.354582	1	1	3400	tags=41%, list=24%, signal=53%
LEE_CALORIE_RESTRICTION_NEOCORTEX_UP	LEE_CALORIE_RESTRICTION_NEOCORTEX_UP		60	-0.30415	-1.06885	0.373469	1	1	1805	tags=17%, list=13%, signal=19%
WILENSKY_RESPONSE_TO_DARAPLADIB	WILENSKY_RESPONSE_TO_DARAPLADIB		20	-0.467457	-1.06843	0.419422	1	1	544	tags=20%, list=4%, signal=21%
TAKAO_RESPONSE_TO_UVB_RADIATION_DN	TAKAO_RESPONSE_TO_UVB_RADIATION_DN		79	-0.242084	-1.06839	0.344554	1	1	1157	tags=10%, list=8%, signal=11%
KANNAN_TP53_TARGETS_UP	KANNAN_TP53_TARGETS_UP		41	-0.404859	-1.06835	0.422535	1	1	1611	tags=27%, list=11%, signal=30%
ASGHARZADEH_NEUROBLASTOMA_POOR_SURVIVAL_DN	ASGHARZADEH_NEUROBLASTOMA_POOR_SURVIVAL_DN		30	-0.409023	-1.0678	0.39499	1	1	1603	tags=23%, list=11%, signal=26%
YAO_TEMPORAL_RESPONSE_TO_PROGESTERONE_CLUSTER_10	YAO_TEMPORAL_RESPONSE_TO_PROGESTERONE_CLUSTER_10		57	-0.31514	-1.06561	0.441634	1	1	3153	tags=32%, list=22%, signal=40%
MARTINEZ_RB1_TARGETS_DN	MARTINEZ_RB1_TARGETS_DN		381	-0.237855	-1.06552	0.321499	1	1	1600	tags=14%, list=11%, signal=16%
ONO_FOXP3_TARGETS_DN	ONO_FOXP3_TARGETS_DN		24	-0.40531	-1.06413	0.370213	1	1	1193	tags=25%, list=8%, signal=27%
RIZ_ERYTHROID_DIFFERENTIATION_HBZ	RIZ_ERYTHROID_DIFFERENTIATION_HBZ		24	-0.398493	-1.06264	0.395112	1	1	2839	tags=38%, list=20%, signal=47%
REACTOME_G_ALPHA_Z_SIGNALLING_EVENTS	REACTOME_G_ALPHA_Z_SIGNALLING_EVENTS		39	-0.321821	-1.06062	0.366603	1	1	1745	tags=28%, list=12%, signal=32%
LI_DCP2_BOUND_MRNA	LI_DCP2_BOUND_MRNA		71	-0.396539	-1.06038	0.463115	1	1	4673	tags=55%, list=33%, signal=81%
PURBEY_TARGETS_OF_CTBP1_AND_SATB1_DN	PURBEY_TARGETS_OF_CTBP1_AND_SATB1_DN		137	-0.241769	-1.06016	0.350538	1	1	2448	tags=20%, list=17%, signal=24%
MEISSNER_NPC_ICP_WITH_H3K4ME3	MEISSNER_NPC_ICP_WITH_H3K4ME3		16	-0.334954	-1.05977	0.367619	1	1	1670	tags=25%, list=12%, signal=28%
GUENTHER_GROWTH_SPHERICAL_VS_ADHERENT_DN	GUENTHER_GROWTH_SPHERICAL_VS_ADHERENT_DN		20	-0.438993	-1.05837	0.384615	1	1	711	tags=20%, list=5%, signal=21%
MOOTHA_TCA	MOOTHA_TCA		15	-0.404869	-1.0581	0.427146	1	1	3562	tags=33%, list=25%, signal=44%
SCHLINGEMANN_SKIN_CARCINOGENESIS_TPA_UP	SCHLINGEMANN_SKIN_CARCINOGENESIS_TPA_UP		28	-0.327783	-1.05797	0.357576	1	1	537	tags=11%, list=4%, signal=11%
WILSON_PROTEASES_AT_TUMOR_BONE_INTERFACE_UP	WILSON_PROTEASES_AT_TUMOR_BONE_INTERFACE_UP		17	-0.428207	-1.05741	0.409736	1	1	4	tags=6%, list=0%, signal=6%
ELVIDGE_HYPOXIA_BY_DMOG_DN	ELVIDGE_HYPOXIA_BY_DMOG_DN		49	-0.25992	-1.05703	0.354478	1	1	2237	tags=18%, list=16%, signal=22%
FAELT_B_CLL_WITH_VH3_21_UP	FAELT_B_CLL_WITH_VH3_21_UP		35	-0.337461	-1.05662	0.398406	1	1	796	tags=14%, list=6%, signal=15%
CUI_GLUCOSE_DEPRIVATION	CUI_GLUCOSE_DEPRIVATION		46	-0.279863	-1.05547	0.360934	1	1	2171	tags=22%, list=15%, signal=26%
KORKOLA_EMBRYONIC_CARCINOMA_VS_SEMINOMA_UP	KORKOLA_EMBRYONIC_CARCINOMA_VS_SEMINOMA_UP		19	-0.373069	-1.05543	0.370968	1	1	2363	tags=32%, list=17%, signal=38%
AMIT_EGF_RESPONSE_240_HELA	AMIT_EGF_RESPONSE_240_HELA		52	-0.346849	-1.05486	0.409182	1	1	444	tags=10%, list=3%, signal=10%
REACTOME_RNA_POL_I_TRANSCRIPTION	REACTOME_RNA_POL_I_TRANSCRIPTION		30	-0.302711	-1.05444	0.415663	1	1	3044	tags=33%, list=21%, signal=42%
WU_HBX_TARGETS_1_DN	WU_HBX_TARGETS_1_DN		20	-0.366557	-1.05409	0.387879	1	1	697	tags=20%, list=5%, signal=21%
MENSSEN_MYC_TARGETS	MENSSEN_MYC_TARGETS		43	-0.340651	-1.05408	0.404715	1	1	2806	tags=33%, list=20%, signal=40%
BASSO_CD40_SIGNALING_DN	BASSO_CD40_SIGNALING_DN		51	-0.322508	-1.05296	0.363462	1	1	2156	tags=24%, list=15%, signal=28%
VANDESLUIS_COMMD1_TARGETS_GROUP_3_UP	VANDESLUIS_COMMD1_TARGETS_GROUP_3_UP		64	-0.377098	-1.05171	0.418327	1	1	596	tags=14%, list=4%, signal=15%
REACTOME_HIV_LIFE_CYCLE	REACTOME_HIV_LIFE_CYCLE		100	-0.242489	-1.05165	0.404858	1	1	3422	tags=27%, list=24%, signal=35%
LIANG_HEMATOPOIESIS_STEM_CELL_NUMBER_LARGE_VS_TINY_UP	LIANG_HEMATOPOIESIS_STEM_CELL_NUMBER_LARGE_VS_TINY_UP		31	-0.344274	-1.0515	0.384158	1	1	2685	tags=35%, list=19%, signal=44%
KAYO_AGING_MUSCLE_UP	KAYO_AGING_MUSCLE_UP		167	-0.248973	-1.05136	0.331418	1	1	1079	tags=11%, list=8%, signal=12%
SCIAN_INVERSED_TARGETS_OF_TP53_AND_TP73_DN	SCIAN_INVERSED_TARGETS_OF_TP53_AND_TP73_DN		25	-0.286196	-1.05111	0.407407	1	1	1392	tags=20%, list=10%, signal=22%
DUAN_PRDM5_TARGETS	DUAN_PRDM5_TARGETS		50	-0.306331	-1.05056	0.386752	1	1	1970	tags=24%, list=14%, signal=28%
REACTOME_TCA_CYCLE_AND_RESPIRATORY_ELECTRON_TRANSPORT	REACTOME_TCA_CYCLE_AND_RESPIRATORY_ELECTRON_TRANSPORT		107	-0.408155	-1.05025	0.488281	1	1	3719	tags=45%, list=26%, signal=60%
HELLER_HDAC_TARGETS_SILENCED_BY_METHYLATION_UP	HELLER_HDAC_TARGETS_SILENCED_BY_METHYLATION_UP		313	-0.259403	-1.04993	0.352577	1	1	1343	tags=14%, list=9%, signal=16%
HEDENFALK_BREAST_CANCER_BRACX_UP	HEDENFALK_BREAST_CANCER_BRACX_UP		17	-0.442215	-1.04987	0.427757	1	1	3403	tags=59%, list=24%, signal=77%
PECE_MAMMARY_STEM_CELL_DN	PECE_MAMMARY_STEM_CELL_DN		111	-0.438206	-1.04911	0.468379	1	1	2556	tags=41%, list=18%, signal=50%
REACTOME_DIABETES_PATHWAYS	REACTOME_DIABETES_PATHWAYS		99	-0.279662	-1.04876	0.394958	1	1	988	tags=12%, list=7%, signal=13%
REACTOME_PI_3K_CASCADE	REACTOME_PI_3K_CASCADE		39	-0.350931	-1.04876	0.449187	1	1	2006	tags=21%, list=14%, signal=24%
REACTOME_CLASS_A1_RHODOPSIN_LIKE_RECEPTORS	REACTOME_CLASS_A1_RHODOPSIN_LIKE_RECEPTORS		129	-0.330825	-1.0485	0.354207	1	1	1009	tags=22%, list=7%, signal=24%
WANG_RECURRENT_LIVER_CANCER_UP	WANG_RECURRENT_LIVER_CANCER_UP		18	-0.396682	-1.04679	0.41875	1	1	4103	tags=39%, list=29%, signal=54%
REACTOME_DOWNSTREAM_SIGNALING_EVENTS_OF_B_CELL_RECEPTOR_BCR	REACTOME_DOWNSTREAM_SIGNALING_EVENTS_OF_B_CELL_RECEPTOR_BCR		86	-0.270332	-1.04646	0.407186	1	1	4385	tags=44%, list=31%, signal=63%
CHO_NR4A1_TARGETS	CHO_NR4A1_TARGETS		22	-0.388899	-1.04603	0.383673	1	1	742	tags=27%, list=5%, signal=29%
PROVENZANI_METASTASIS_DN	PROVENZANI_METASTASIS_DN		110	-0.290967	-1.04564	0.39759	1	1	2820	tags=24%, list=20%, signal=29%
PID_RB_1PATHWAY	PID_RB_1PATHWAY		45	-0.335968	-1.04503	0.419492	1	1	487	tags=9%, list=3%, signal=9%
PURBEY_TARGETS_OF_CTBP1_AND_SATB1_UP	PURBEY_TARGETS_OF_CTBP1_AND_SATB1_UP		60	-0.247758	-1.04475	0.360624	1	1	2729	tags=27%, list=19%, signal=33%
NGO_MALIGNANT_GLIOMA_1P_LOH	NGO_MALIGNANT_GLIOMA_1P_LOH		16	-0.443093	-1.04337	0.458661	1	1	3570	tags=38%, list=25%, signal=50%
HELLER_HDAC_TARGETS_DN	HELLER_HDAC_TARGETS_DN		229	-0.268483	-1.04332	0.390946	1	1	1225	tags=16%, list=9%, signal=17%
LIU_COMMON_CANCER_GENES	LIU_COMMON_CANCER_GENES		50	-0.263484	-1.0432	0.37525	1	1	1538	tags=20%, list=11%, signal=22%
KHETCHOUMIAN_TRIM24_TARGETS_UP	KHETCHOUMIAN_TRIM24_TARGETS_UP		44	-0.445346	-1.04318	0.428571	1	1	499	tags=18%, list=3%, signal=19%
BIOCARTA_NGF_PATHWAY	BIOCARTA_NGF_PATHWAY		18	-0.349201	-1.04257	0.427723	1	1	412	tags=11%, list=3%, signal=11%
HOFMANN_MYELODYSPLASTIC_SYNDROM_LOW_RISK_UP	HOFMANN_MYELODYSPLASTIC_SYNDROM_LOW_RISK_UP		16	-0.37883	-1.04245	0.372233	1	1	796	tags=19%, list=6%, signal=20%
KASLER_HDAC7_TARGETS_1_UP	KASLER_HDAC7_TARGETS_1_UP		149	-0.258459	-1.04238	0.393536	1	1	2998	tags=33%, list=21%, signal=41%
KESHELAVA_MULTIPLE_DRUG_RESISTANCE	KESHELAVA_MULTIPLE_DRUG_RESISTANCE		63	-0.29847	-1.04168	0.433333	1	1	2666	tags=25%, list=19%, signal=31%
MEDINA_SMARCA4_TARGETS	MEDINA_SMARCA4_TARGETS		31	-0.341648	-1.04165	0.421162	1	1	2028	tags=26%, list=14%, signal=30%
HOLLEMAN_ASPARAGINASE_RESISTANCE_ALL_DN	HOLLEMAN_ASPARAGINASE_RESISTANCE_ALL_DN		21	-0.341321	-1.04153	0.391714	1	1	4925	tags=48%, list=34%, signal=73%
BIOCARTA_TOLL_PATHWAY	BIOCARTA_TOLL_PATHWAY		32	-0.39662	-1.04128	0.4371	1	1	1155	tags=22%, list=8%, signal=24%
LUCAS_HNF4A_TARGETS_UP	LUCAS_HNF4A_TARGETS_UP		43	-0.307921	-1.04002	0.39265	1	1	1756	tags=19%, list=12%, signal=21%
HSIAO_LIVER_SPECIFIC_GENES	HSIAO_LIVER_SPECIFIC_GENES		122	-0.346066	-1.03952	0.404669	1	1	2500	tags=31%, list=17%, signal=37%
REACTOME_PI3K_EVENTS_IN_ERBB4_SIGNALING	REACTOME_PI3K_EVENTS_IN_ERBB4_SIGNALING		33	-0.383204	-1.03925	0.439076	1	1	1698	tags=18%, list=12%, signal=21%
FARDIN_HYPOXIA_11	FARDIN_HYPOXIA_11		29	-0.283626	-1.03902	0.389222	1	1	3445	tags=41%, list=24%, signal=54%
REACTOME_LATENT_INFECTION_OF_HOMO_SAPIENS_WITH_MYCOBACTERIUM_TUBERCULOSIS	REACTOME_LATENT_INFECTION_OF_HOMO_SAPIENS_WITH_MYCOBACTERIUM_TUBERCULOSIS		23	-0.363448	-1.03884	0.418787	1	1	2027	tags=26%, list=14%, signal=30%
BHATI_G2M_ARREST_BY_2METHOXYESTRADIOL_DN	BHATI_G2M_ARREST_BY_2METHOXYESTRADIOL_DN		88	-0.297753	-1.03866	0.392996	1	1	943	tags=16%, list=7%, signal=17%
VILIMAS_NOTCH1_TARGETS_UP	VILIMAS_NOTCH1_TARGETS_UP		26	-0.385421	-1.03849	0.377823	1	1	795	tags=19%, list=6%, signal=20%
WELCSH_BRCA1_TARGETS_DN	WELCSH_BRCA1_TARGETS_DN		113	-0.235252	-1.03807	0.440476	1	1	4563	tags=38%, list=32%, signal=55%
KEGG_PARKINSONS_DISEASE	KEGG_PARKINSONS_DISEASE		99	-0.416421	-1.03764	0.507722	1	1	3187	tags=44%, list=22%, signal=57%
MA_PITUITARY_FETAL_VS_ADULT_DN	MA_PITUITARY_FETAL_VS_ADULT_DN		16	-0.310105	-1.03701	0.38523	1	1	3567	tags=38%, list=25%, signal=50%
KAN_RESPONSE_TO_ARSENIC_TRIOXIDE	KAN_RESPONSE_TO_ARSENIC_TRIOXIDE		92	-0.320018	-1.03646	0.39485	1	1	943	tags=18%, list=7%, signal=20%
REACTOME_RNA_POL_II_TRANSCRIPTION	REACTOME_RNA_POL_II_TRANSCRIPTION		78	-0.260449	-1.03641	0.443532	1	1	3519	tags=33%, list=25%, signal=44%
LIU_SOX4_TARGETS_DN	LIU_SOX4_TARGETS_DN		247	-0.186302	-1.03635	0.375238	0.998983	1	2530	tags=19%, list=18%, signal=22%
REACTOME_ELONGATION_ARREST_AND_RECOVERY	REACTOME_ELONGATION_ARREST_AND_RECOVERY		28	-0.313457	-1.03624	0.447059	0.997674	1	3243	tags=32%, list=23%, signal=41%
REACTOME_RNA_POL_II_TRANSCRIPTION_PRE_INITIATION_AND_PROMOTER_OPENING	REACTOME_RNA_POL_II_TRANSCRIPTION_PRE_INITIATION_AND_PROMOTER_OPENING		33	-0.354278	-1.0358	0.455268	0.997419	1	3400	tags=33%, list=24%, signal=44%
GARGALOVIC_RESPONSE_TO_OXIDIZED_PHOSPHOLIPIDS_YELLOW_UP	GARGALOVIC_RESPONSE_TO_OXIDIZED_PHOSPHOLIPIDS_YELLOW_UP		21	-0.466375	-1.03539	0.463074	0.99714	1	3716	tags=57%, list=26%, signal=77%
DAIRKEE_CANCER_PRONE_RESPONSE_BPA	DAIRKEE_CANCER_PRONE_RESPONSE_BPA		40	-0.29913	-1.03481	0.404215	0.997236	1	3101	tags=30%, list=22%, signal=38%
HU_GENOTOXIC_DAMAGE_4HR	HU_GENOTOXIC_DAMAGE_4HR		29	-0.406844	-1.0337	0.439072	0.999042	1	2457	tags=38%, list=17%, signal=46%
KEGG_PPAR_SIGNALING_PATHWAY	KEGG_PPAR_SIGNALING_PATHWAY		46	-0.294244	-1.03254	0.389899	1	1	1291	tags=22%, list=9%, signal=24%
XU_HGF_SIGNALING_NOT_VIA_AKT1_48HR_UP	XU_HGF_SIGNALING_NOT_VIA_AKT1_48HR_UP		28	-0.309735	-1.03166	0.391386	1	1	1573	tags=18%, list=11%, signal=20%
ONDER_CDH1_TARGETS_1_UP	ONDER_CDH1_TARGETS_1_UP		104	-0.271703	-1.03071	0.386364	1	1	1611	tags=19%, list=11%, signal=22%
YAGI_AML_RELAPSE_PROGNOSIS	YAGI_AML_RELAPSE_PROGNOSIS		26	-0.350611	-1.03043	0.427146	1	1	2321	tags=35%, list=16%, signal=41%
GARGALOVIC_RESPONSE_TO_OXIDIZED_PHOSPHOLIPIDS_GREEN_UP	GARGALOVIC_RESPONSE_TO_OXIDIZED_PHOSPHOLIPIDS_GREEN_UP		19	-0.479519	-1.0301	0.46	1	1	1404	tags=32%, list=10%, signal=35%
BHATTACHARYA_EMBRYONIC_STEM_CELL	BHATTACHARYA_EMBRYONIC_STEM_CELL		65	-0.306591	-1.02965	0.424419	1	1	3496	tags=40%, list=24%, signal=53%
REACTOME_METABOLISM_OF_PROTEINS	REACTOME_METABOLISM_OF_PROTEINS		347	-0.292158	-1.02956	0.434698	1	1	3423	tags=36%, list=24%, signal=47%
JOHANSSON_GLIOMAGENESIS_BY_PDGFB_UP	JOHANSSON_GLIOMAGENESIS_BY_PDGFB_UP		46	-0.35922	-1.02943	0.407115	0.999288	1	213	tags=11%, list=1%, signal=11%
DURCHDEWALD_SKIN_CARCINOGENESIS_UP	DURCHDEWALD_SKIN_CARCINOGENESIS_UP		55	-0.300383	-1.02941	0.441532	0.997766	1	3216	tags=27%, list=22%, signal=35%
PID_IL12_2PATHWAY	PID_IL12_2PATHWAY		32	-0.34309	-1.02806	0.437113	1	1	1974	tags=25%, list=14%, signal=29%
CREIGHTON_AKT1_SIGNALING_VIA_MTOR_DN	CREIGHTON_AKT1_SIGNALING_VIA_MTOR_DN		22	-0.464256	-1.02744	0.48932	1	1	3076	tags=41%, list=21%, signal=52%
CAVARD_LIVER_CANCER_MALIGNANT_VS_BENIGN	CAVARD_LIVER_CANCER_MALIGNANT_VS_BENIGN		16	-0.477217	-1.02731	0.455253	0.999375	1	1927	tags=44%, list=13%, signal=51%
NAKAJIMA_MAST_CELL	NAKAJIMA_MAST_CELL		32	-0.379995	-1.02705	0.415861	0.998627	1	1108	tags=19%, list=8%, signal=20%
ZWANG_CLASS_3_TRANSIENTLY_INDUCED_BY_EGF	ZWANG_CLASS_3_TRANSIENTLY_INDUCED_BY_EGF		165	-0.35051	-1.02689	0.439673	0.99747	1	1720	tags=25%, list=12%, signal=29%
GERHOLD_ADIPOGENESIS_UP	GERHOLD_ADIPOGENESIS_UP		41	-0.303842	-1.0267	0.424303	0.996474	1	2166	tags=24%, list=15%, signal=29%
SHEDDEN_LUNG_CANCER_GOOD_SURVIVAL_A12	SHEDDEN_LUNG_CANCER_GOOD_SURVIVAL_A12		176	-0.247074	-1.02651	0.391813	0.995381	1	1160	tags=15%, list=8%, signal=16%
LEE_LIVER_CANCER_SURVIVAL_DN	LEE_LIVER_CANCER_SURVIVAL_DN		144	-0.294408	-1.02606	0.415686	0.995132	1	3086	tags=33%, list=22%, signal=41%
KOHOUTEK_CCNT2_TARGETS	KOHOUTEK_CCNT2_TARGETS		34	-0.331905	-1.026	0.390291	0.9937	1	2584	tags=26%, list=18%, signal=32%
AMIT_EGF_RESPONSE_240_MCF10A	AMIT_EGF_RESPONSE_240_MCF10A		18	-0.392206	-1.02496	0.420732	0.995285	1	1072	tags=28%, list=7%, signal=30%
LANDIS_ERBB2_BREAST_TUMORS_324_UP	LANDIS_ERBB2_BREAST_TUMORS_324_UP		118	-0.249355	-1.02455	0.402062	0.99484	1	1835	tags=19%, list=13%, signal=21%
AMIT_SERUM_RESPONSE_60_MCF10A	AMIT_SERUM_RESPONSE_60_MCF10A		46	-0.371676	-1.02384	0.453252	0.995389	1	2375	tags=33%, list=17%, signal=39%
KIM_RESPONSE_TO_TSA_AND_DECITABINE_UP	KIM_RESPONSE_TO_TSA_AND_DECITABINE_UP		80	-0.34472	-1.02309	0.42998	0.996114	1	1638	tags=28%, list=11%, signal=31%
HOWLIN_CITED1_TARGETS_1_DN	HOWLIN_CITED1_TARGETS_1_DN		28	-0.368171	-1.02281	0.440574	0.995364	1	197	tags=11%, list=1%, signal=11%
SATO_SILENCED_BY_METHYLATION_IN_PANCREATIC_CANCER_2	SATO_SILENCED_BY_METHYLATION_IN_PANCREATIC_CANCER_2		31	-0.426926	-1.02225	0.432	0.995501	1	755	tags=26%, list=5%, signal=27%
BIOCARTA_BCR_PATHWAY	BIOCARTA_BCR_PATHWAY		30	-0.325721	-1.02143	0.436735	0.996364	1	412	tags=10%, list=3%, signal=10%
WANG_RESPONSE_TO_GSK3_INHIBITOR_SB216763_DN	WANG_RESPONSE_TO_GSK3_INHIBITOR_SB216763_DN		267	-0.250983	-1.02084	0.412955	0.996576	1	2822	tags=28%, list=20%, signal=35%
SCHOEN_NFKB_SIGNALING	SCHOEN_NFKB_SIGNALING		25	-0.419857	-1.02027	0.449367	0.996741	1	1423	tags=28%, list=10%, signal=31%
ROZANOV_MMP14_TARGETS_DN	ROZANOV_MMP14_TARGETS_DN		24	-0.352394	-1.01926	0.431212	0.998208	1	1187	tags=21%, list=8%, signal=23%
LU_TUMOR_VASCULATURE_UP	LU_TUMOR_VASCULATURE_UP		20	-0.415936	-1.01922	0.453608	0.996765	1	1018	tags=25%, list=7%, signal=27%
LIEN_BREAST_CARCINOMA_METAPLASTIC_VS_DUCTAL_DN	LIEN_BREAST_CARCINOMA_METAPLASTIC_VS_DUCTAL_DN		54	-0.330868	-1.01866	0.43083	0.996769	1	1896	tags=30%, list=13%, signal=34%
GHANDHI_DIRECT_IRRADIATION_UP	GHANDHI_DIRECT_IRRADIATION_UP		58	-0.347701	-1.01857	0.422037	0.995503	1	874	tags=21%, list=6%, signal=22%
KOHOUTEK_CCNT1_TARGETS	KOHOUTEK_CCNT1_TARGETS		33	-0.395383	-1.01823	0.45674	0.994998	1	1410	tags=21%, list=10%, signal=23%
MIKKELSEN_MEF_ICP_WITH_H3K4ME3_AND_H3K27ME3	MIKKELSEN_MEF_ICP_WITH_H3K4ME3_AND_H3K27ME3		30	-0.370412	-1.01684	0.43787	0.997691	1	62	tags=7%, list=0%, signal=7%
COULOUARN_TEMPORAL_TGFB1_SIGNATURE_DN	COULOUARN_TEMPORAL_TGFB1_SIGNATURE_DN		102	-0.285125	-1.01673	0.42029	0.996511	1	1685	tags=24%, list=12%, signal=26%
FOSTER_KDM1A_TARGETS_DN	FOSTER_KDM1A_TARGETS_DN		157	-0.239349	-1.01639	0.465726	0.996005	1	2620	tags=24%, list=18%, signal=29%
CASORELLI_ACUTE_PROMYELOCYTIC_LEUKEMIA_UP	CASORELLI_ACUTE_PROMYELOCYTIC_LEUKEMIA_UP		125	-0.310223	-1.01633	0.435845	0.994673	1	1078	tags=14%, list=8%, signal=15%
ZAMORA_NOS2_TARGETS_DN	ZAMORA_NOS2_TARGETS_DN		81	-0.303995	-1.01597	0.468127	0.994226	1	1975	tags=20%, list=14%, signal=23%
PEART_HDAC_PROLIFERATION_CLUSTER_UP	PEART_HDAC_PROLIFERATION_CLUSTER_UP		53	-0.308112	-1.01565	0.415663	0.993632	1	3109	tags=43%, list=22%, signal=55%
YAMASHITA_LIVER_CANCER_WITH_EPCAM_UP	YAMASHITA_LIVER_CANCER_WITH_EPCAM_UP		47	-0.366267	-1.01549	0.455598	0.992581	1	3403	tags=53%, list=24%, signal=70%
DANG_MYC_TARGETS_UP	DANG_MYC_TARGETS_UP		124	-0.305257	-1.01471	0.459184	0.993283	1	3496	tags=40%, list=24%, signal=53%
HALMOS_CEBPA_TARGETS_UP	HALMOS_CEBPA_TARGETS_UP		38	-0.323987	-1.01466	0.421663	0.991879	1	1210	tags=24%, list=8%, signal=26%
REACTOME_CIRCADIAN_CLOCK	REACTOME_CIRCADIAN_CLOCK		48	-0.348803	-1.01436	0.455823	0.99125	1	2116	tags=23%, list=15%, signal=27%
MA_MYELOID_DIFFERENTIATION_UP	MA_MYELOID_DIFFERENTIATION_UP		34	-0.308902	-1.01436	0.440162	0.989744	1	3086	tags=38%, list=22%, signal=49%
REACTOME_SIGNALING_BY_THE_B_CELL_RECEPTOR_BCR	REACTOME_SIGNALING_BY_THE_B_CELL_RECEPTOR_BCR		109	-0.236529	-1.01405	0.424547	0.989137	1	4222	tags=37%, list=30%, signal=52%
ST_PHOSPHOINOSITIDE_3_KINASE_PATHWAY	ST_PHOSPHOINOSITIDE_3_KINASE_PATHWAY		33	-0.284819	-1.01357	0.443114	0.989031	1	11	tags=3%, list=0%, signal=3%
FERRARI_RESPONSE_TO_FENRETINIDE_UP	FERRARI_RESPONSE_TO_FENRETINIDE_UP		15	-0.384898	-1.01195	0.434156	0.992333	1	742	tags=27%, list=5%, signal=28%
BURTON_ADIPOGENESIS_6	BURTON_ADIPOGENESIS_6		156	-0.295219	-1.01194	0.463074	0.99086	1	3344	tags=34%, list=23%, signal=44%
PID_AR_NONGENOMIC_PATHWAY	PID_AR_NONGENOMIC_PATHWAY		29	-0.33054	-1.01178	0.467909	0.989794	1	1584	tags=17%, list=11%, signal=19%
LINDSTEDT_DENDRITIC_CELL_MATURATION_A	LINDSTEDT_DENDRITIC_CELL_MATURATION_A		39	-0.387561	-1.01146	0.439834	0.989283	1	752	tags=31%, list=5%, signal=32%
MORI_MATURE_B_LYMPHOCYTE_DN	MORI_MATURE_B_LYMPHOCYTE_DN		58	-0.314964	-1.01082	0.433781	0.989623	1	1571	tags=17%, list=11%, signal=19%
TURASHVILI_BREAST_DUCTAL_CARCINOMA_VS_DUCTAL_NORMAL_DN	TURASHVILI_BREAST_DUCTAL_CARCINOMA_VS_DUCTAL_NORMAL_DN		112	-0.333922	-1.01032	0.414141	0.989581	1	2248	tags=30%, list=16%, signal=36%
REACTOME_PEPTIDE_LIGAND_BINDING_RECEPTORS	REACTOME_PEPTIDE_LIGAND_BINDING_RECEPTORS		73	-0.348306	-1.0102	0.428571	0.988447	1	970	tags=22%, list=7%, signal=23%
RAMASWAMY_METASTASIS_UP	RAMASWAMY_METASTASIS_UP		50	-0.283591	-1.00913	0.446247	0.990036	1	3228	tags=38%, list=23%, signal=49%
BRUINS_UVC_RESPONSE_VIA_TP53_GROUP_B	BRUINS_UVC_RESPONSE_VIA_TP53_GROUP_B		400	-0.246189	-1.0091	0.409091	0.988625	1	2108	tags=20%, list=15%, signal=22%
BIOCARTA_INSULIN_PATHWAY	BIOCARTA_INSULIN_PATHWAY		21	-0.393266	-1.00831	0.468938	0.98945	1	412	tags=14%, list=3%, signal=15%
RASHI_RESPONSE_TO_IONIZING_RADIATION_1	RASHI_RESPONSE_TO_IONIZING_RADIATION_1		35	-0.323077	-1.00807	0.442623	0.988641	1	814	tags=17%, list=6%, signal=18%
REACTOME_G_ALPHA_I_SIGNALLING_EVENTS	REACTOME_G_ALPHA_I_SIGNALLING_EVENTS		107	-0.29695	-1.00783	0.455969	0.987824	1	1818	tags=24%, list=13%, signal=28%
LEE_LIVER_CANCER_E2F1_DN	LEE_LIVER_CANCER_E2F1_DN		39	-0.343858	-1.00714	0.441584	0.98842	1	1613	tags=26%, list=11%, signal=29%
LOPEZ_TRANSLATION_VIA_FN1_SIGNALING	LOPEZ_TRANSLATION_VIA_FN1_SIGNALING		31	-0.277439	-1.00618	0.462451	0.989788	1	3	tags=3%, list=0%, signal=3%
GARGALOVIC_RESPONSE_TO_OXIDIZED_PHOSPHOLIPIDS_TURQUOISE_DN	GARGALOVIC_RESPONSE_TO_OXIDIZED_PHOSPHOLIPIDS_TURQUOISE_DN		36	-0.39481	-1.00575	0.45	0.989573	1	1763	tags=28%, list=12%, signal=32%
ACEVEDO_LIVER_TUMOR_VS_NORMAL_ADJACENT_TISSUE_DN	ACEVEDO_LIVER_TUMOR_VS_NORMAL_ADJACENT_TISSUE_DN		180	-0.259426	-1.00558	0.438384	0.988631	1	1558	tags=14%, list=11%, signal=16%
DOANE_RESPONSE_TO_ANDROGEN_DN	DOANE_RESPONSE_TO_ANDROGEN_DN		185	-0.253283	-1.00549	0.462012	0.987388	1	1745	tags=18%, list=12%, signal=20%
TSAI_RESPONSE_TO_IONIZING_RADIATION	TSAI_RESPONSE_TO_IONIZING_RADIATION		113	-0.268148	-1.00547	0.439673	0.986009	1	1970	tags=21%, list=14%, signal=24%
IIZUKA_LIVER_CANCER_PROGRESSION_G2_G3_UP	IIZUKA_LIVER_CANCER_PROGRESSION_G2_G3_UP		22	-0.32733	-1.00511	0.451346	0.985634	1	2273	tags=27%, list=16%, signal=32%
HIRSCH_CELLULAR_TRANSFORMATION_SIGNATURE_UP	HIRSCH_CELLULAR_TRANSFORMATION_SIGNATURE_UP		188	-0.241151	-1.00458	0.437895	0.985804	1	1692	tags=17%, list=12%, signal=19%
REACTOME_INTEGRATION_OF_ENERGY_METABOLISM	REACTOME_INTEGRATION_OF_ENERGY_METABOLISM		95	-0.265346	-1.00391	0.454369	0.986221	1	1745	tags=17%, list=12%, signal=19%
KASLER_HDAC7_TARGETS_2_DN	KASLER_HDAC7_TARGETS_2_DN		27	-0.324208	-1.00351	0.451613	0.98591	1	906	tags=11%, list=6%, signal=12%
REACTOME_PLC_BETA_MEDIATED_EVENTS	REACTOME_PLC_BETA_MEDIATED_EVENTS		39	-0.367124	-1.00345	0.505859	0.984637	1	1725	tags=18%, list=12%, signal=20%
WEIGEL_OXIDATIVE_STRESS_RESPONSE	WEIGEL_OXIDATIVE_STRESS_RESPONSE		32	-0.32838	-1.00344	0.430862	0.983205	1	2926	tags=31%, list=20%, signal=39%
MARSHALL_VIRAL_INFECTION_RESPONSE_DN	MARSHALL_VIRAL_INFECTION_RESPONSE_DN		18	-0.419778	-1.00289	0.45749	0.983351	1	1382	tags=33%, list=10%, signal=37%
ALONSO_METASTASIS_UP	ALONSO_METASTASIS_UP		157	-0.258122	-1.00224	0.43787	0.983779	1	4089	tags=41%, list=29%, signal=57%
HAHTOLA_MYCOSIS_FUNGOIDES_CD4_UP	HAHTOLA_MYCOSIS_FUNGOIDES_CD4_UP		43	-0.352891	-1.00168	0.464819	0.983955	1	1698	tags=21%, list=12%, signal=24%
HOSHIDA_LIVER_CANCER_SURVIVAL_DN	HOSHIDA_LIVER_CANCER_SURVIVAL_DN		81	-0.240566	-1.00165	0.447917	0.982572	1	3597	tags=38%, list=25%, signal=51%
ELVIDGE_HIF1A_AND_HIF2A_TARGETS_DN	ELVIDGE_HIF1A_AND_HIF2A_TARGETS_DN		82	-0.282602	-1.00106	0.441057	0.982772	1	1803	tags=20%, list=13%, signal=22%
LEE_LIVER_CANCER_MYC_DN	LEE_LIVER_CANCER_MYC_DN		36	-0.3646	-1.00099	0.450106	0.981529	1	1578	tags=31%, list=11%, signal=34%
AMIT_SERUM_RESPONSE_240_MCF10A	AMIT_SERUM_RESPONSE_240_MCF10A		43	-0.333416	-1.00056	0.461373	0.981277	1	1072	tags=16%, list=7%, signal=18%
ROME_INSULIN_TARGETS_IN_MUSCLE_UP	ROME_INSULIN_TARGETS_IN_MUSCLE_UP		350	-0.205659	-1.00043	0.439331	0.980233	1	3414	tags=27%, list=24%, signal=35%
HOLLEMAN_PREDNISOLONE_RESISTANCE_ALL_DN	HOLLEMAN_PREDNISOLONE_RESISTANCE_ALL_DN		16	-0.344289	-1.00038	0.477228	0.978951	1	4342	tags=56%, list=30%, signal=81%
KIM_HYPOXIA	KIM_HYPOXIA		20	-0.3633	-1.0002	0.473029	0.977978	1	3192	tags=45%, list=22%, signal=58%
ROSS_AML_WITH_AML1_ETO_FUSION	ROSS_AML_WITH_AML1_ETO_FUSION		53	-0.308113	-0.999861	0.451677	0.977497	1	2306	tags=26%, list=16%, signal=31%
DARWICHE_PAPILLOMA_RISK_HIGH_UP	DARWICHE_PAPILLOMA_RISK_HIGH_UP		100	-0.277617	-0.999303	0.467197	0.977672	1	1825	tags=24%, list=13%, signal=27%
BOYLAN_MULTIPLE_MYELOMA_C_D_UP	BOYLAN_MULTIPLE_MYELOMA_C_D_UP		107	-0.237325	-0.999213	0.456212	0.976508	1	1518	tags=13%, list=11%, signal=15%
LY_AGING_MIDDLE_DN	LY_AGING_MIDDLE_DN		15	-0.559262	-0.999073	0.524793	0.975519	1	2115	tags=40%, list=15%, signal=47%
CAMPS_COLON_CANCER_COPY_NUMBER_DN	CAMPS_COLON_CANCER_COPY_NUMBER_DN		23	-0.361211	-0.998662	0.463221	0.975358	1	2527	tags=35%, list=18%, signal=42%
NOUSHMEHR_GBM_SILENCED_BY_METHYLATION	NOUSHMEHR_GBM_SILENCED_BY_METHYLATION		33	-0.407607	-0.9985	0.481409	0.974384	1	1715	tags=27%, list=12%, signal=31%
SU_LIVER	SU_LIVER		18	-0.379002	-0.997167	0.477137	0.976691	1	2508	tags=33%, list=18%, signal=40%
LU_TUMOR_ENDOTHELIAL_MARKERS_UP	LU_TUMOR_ENDOTHELIAL_MARKERS_UP		17	-0.406389	-0.99589	0.460317	0.97893	1	1573	tags=29%, list=11%, signal=33%
OUYANG_PROSTATE_CANCER_PROGRESSION_DN	OUYANG_PROSTATE_CANCER_PROGRESSION_DN		18	-0.340466	-0.995282	0.474438	0.979177	1	2943	tags=44%, list=21%, signal=56%
RAY_TUMORIGENESIS_BY_ERBB2_CDC25A_UP	RAY_TUMORIGENESIS_BY_ERBB2_CDC25A_UP		69	-0.295044	-0.993665	0.461847	0.982481	1	2484	tags=28%, list=17%, signal=33%
ZHAN_V2_LATE_DIFFERENTIATION_GENES	ZHAN_V2_LATE_DIFFERENTIATION_GENES		39	-0.286996	-0.993613	0.5	0.981229	1	4075	tags=46%, list=28%, signal=64%
GRABARCZYK_BCL11B_TARGETS_DN	GRABARCZYK_BCL11B_TARGETS_DN		39	-0.291167	-0.993565	0.452479	0.97996	1	2585	tags=28%, list=18%, signal=34%
HUMMERICH_SKIN_CANCER_PROGRESSION_UP	HUMMERICH_SKIN_CANCER_PROGRESSION_UP		69	-0.361411	-0.992924	0.468938	0.980326	1	1226	tags=19%, list=9%, signal=21%
ELVIDGE_HIF1A_TARGETS_DN	ELVIDGE_HIF1A_TARGETS_DN		70	-0.281742	-0.992223	0.449898	0.980838	1	1650	tags=17%, list=12%, signal=19%
POTTI_ETOPOSIDE_SENSITIVITY	POTTI_ETOPOSIDE_SENSITIVITY		33	-0.33311	-0.992201	0.489152	0.979497	1	785	tags=18%, list=5%, signal=19%
HELLER_SILENCED_BY_METHYLATION_UP	HELLER_SILENCED_BY_METHYLATION_UP		170	-0.331235	-0.992099	0.474012	0.978424	1	1484	tags=19%, list=10%, signal=21%
GAUSSMANN_MLL_AF4_FUSION_TARGETS_E_DN	GAUSSMANN_MLL_AF4_FUSION_TARGETS_E_DN		15	-0.395089	-0.991759	0.450867	0.97797	1	366	tags=20%, list=3%, signal=21%
LEE_LIVER_CANCER_DENA_DN	LEE_LIVER_CANCER_DENA_DN		40	-0.329218	-0.991633	0.468872	0.976941	1	2182	tags=35%, list=15%, signal=41%
WANG_BARRETTS_ESOPHAGUS_AND_ESOPHAGUS_CANCER_DN	WANG_BARRETTS_ESOPHAGUS_AND_ESOPHAGUS_CANCER_DN		23	-0.397408	-0.99132	0.482109	0.976419	1	2925	tags=39%, list=20%, signal=49%
HOFFMANN_PRE_BI_TO_LARGE_PRE_BII_LYMPHOCYTE_UP	HOFFMANN_PRE_BI_TO_LARGE_PRE_BII_LYMPHOCYTE_UP		24	-0.287325	-0.990427	0.464	0.9776	1	3357	tags=38%, list=23%, signal=49%
CHANDRAN_METASTASIS_TOP50_DN	CHANDRAN_METASTASIS_TOP50_DN		40	-0.292579	-0.99023	0.440711	0.97675	1	931	tags=13%, list=7%, signal=13%
DARWICHE_SKIN_TUMOR_PROMOTER_DN	DARWICHE_SKIN_TUMOR_PROMOTER_DN		128	-0.211843	-0.98886	0.468254	0.979219	1	3258	tags=30%, list=23%, signal=39%
ZHU_CMV_8_HR_UP	ZHU_CMV_8_HR_UP		31	-0.350281	-0.986352	0.470226	0.984904	1	1609	tags=26%, list=11%, signal=29%
MISSIAGLIA_REGULATED_BY_METHYLATION_UP	MISSIAGLIA_REGULATED_BY_METHYLATION_UP		89	-0.311056	-0.985708	0.473896	0.985364	1	944	tags=12%, list=7%, signal=13%
PID_NFAT_3PATHWAY	PID_NFAT_3PATHWAY		53	-0.338186	-0.985452	0.478599	0.984754	1	1561	tags=19%, list=11%, signal=21%
KEGG_METABOLISM_OF_XENOBIOTICS_BY_CYTOCHROME_P450	KEGG_METABOLISM_OF_XENOBIOTICS_BY_CYTOCHROME_P450		23	-0.433113	-0.984557	0.521154	0.985889	1	1075	tags=26%, list=8%, signal=28%
HERNANDEZ_ABERRANT_MITOSIS_BY_DOCETACEL_2NM_UP	HERNANDEZ_ABERRANT_MITOSIS_BY_DOCETACEL_2NM_UP		57	-0.311615	-0.984144	0.485887	0.985739	1	1942	tags=25%, list=14%, signal=28%
VALK_AML_CLUSTER_12	VALK_AML_CLUSTER_12		24	-0.318982	-0.983489	0.490119	0.986166	1	1078	tags=21%, list=8%, signal=22%
GAJATE_RESPONSE_TO_TRABECTEDIN_UP	GAJATE_RESPONSE_TO_TRABECTEDIN_UP		51	-0.375046	-0.983431	0.489837	0.98493	1	207	tags=10%, list=1%, signal=10%
NIKOLSKY_BREAST_CANCER_11Q12_Q14_AMPLICON	NIKOLSKY_BREAST_CANCER_11Q12_Q14_AMPLICON		112	-0.246798	-0.982814	0.502982	0.985251	1	2193	tags=22%, list=15%, signal=26%
MULLIGHAN_NPM1_MUTATED_SIGNATURE_1_DN	MULLIGHAN_NPM1_MUTATED_SIGNATURE_1_DN		93	-0.239308	-0.982795	0.494048	0.983926	1	939	tags=8%, list=7%, signal=8%
ZHANG_RESPONSE_TO_CANTHARIDIN_DN	ZHANG_RESPONSE_TO_CANTHARIDIN_DN		53	-0.315165	-0.982767	0.53229	0.98264	1	4456	tags=47%, list=31%, signal=68%
RIZKI_TUMOR_INVASIVENESS_3D_UP	RIZKI_TUMOR_INVASIVENESS_3D_UP		158	-0.238064	-0.982627	0.494949	0.981688	1	2396	tags=21%, list=17%, signal=25%
ZHANG_TLX_TARGETS_36HR_UP	ZHANG_TLX_TARGETS_36HR_UP		193	-0.262036	-0.980769	0.487805	0.985591	1	1865	tags=18%, list=13%, signal=21%
PID_ANGIOPOIETINRECEPTOR_PATHWAY	PID_ANGIOPOIETINRECEPTOR_PATHWAY		46	-0.355846	-0.980237	0.487448	0.985716	1	475	tags=11%, list=3%, signal=11%
REACTOME_GAB1_SIGNALOSOME	REACTOME_GAB1_SIGNALOSOME		33	-0.339971	-0.980126	0.5	0.984663	1	1673	tags=15%, list=12%, signal=17%
LEE_AGING_CEREBELLUM_UP	LEE_AGING_CEREBELLUM_UP		66	-0.321424	-0.97944	0.51272	0.985213	1	732	tags=15%, list=5%, signal=16%
LU_TUMOR_ANGIOGENESIS_UP	LU_TUMOR_ANGIOGENESIS_UP		22	-0.372551	-0.979305	0.50996	0.984229	1	1762	tags=18%, list=12%, signal=21%
VERRECCHIA_RESPONSE_TO_TGFB1_C1	VERRECCHIA_RESPONSE_TO_TGFB1_C1		16	-0.330807	-0.978902	0.46473	0.984054	1	1597	tags=25%, list=11%, signal=28%
JOSEPH_RESPONSE_TO_SODIUM_BUTYRATE_UP	JOSEPH_RESPONSE_TO_SODIUM_BUTYRATE_UP		26	-0.426204	-0.978627	0.53252	0.98352	1	4242	tags=58%, list=30%, signal=82%
BERENJENO_ROCK_SIGNALING_NOT_VIA_RHOA_DN	BERENJENO_ROCK_SIGNALING_NOT_VIA_RHOA_DN		40	-0.309825	-0.978404	0.490722	0.982792	1	1063	tags=15%, list=7%, signal=16%
REACTOME_METABOLISM_OF_NUCLEOTIDES	REACTOME_METABOLISM_OF_NUCLEOTIDES		53	-0.233326	-0.977901	0.497984	0.982849	1	3185	tags=32%, list=22%, signal=41%
CROMER_METASTASIS_DN	CROMER_METASTASIS_DN		63	-0.271936	-0.977742	0.488372	0.981961	1	3517	tags=32%, list=25%, signal=42%
YOSHIOKA_LIVER_CANCER_EARLY_RECURRENCE_DN	YOSHIOKA_LIVER_CANCER_EARLY_RECURRENCE_DN		39	-0.246824	-0.97716	0.498047	0.982292	1	2225	tags=26%, list=16%, signal=30%
KEGG_LEISHMANIA_INFECTION	KEGG_LEISHMANIA_INFECTION		44	-0.33781	-0.976379	0.482546	0.983122	1	544	tags=14%, list=4%, signal=14%
PID_RETINOIC_ACID_PATHWAY	PID_RETINOIC_ACID_PATHWAY		26	-0.29435	-0.976324	0.490683	0.981952	1	3523	tags=38%, list=25%, signal=51%
PID_IL3_PATHWAY	PID_IL3_PATHWAY		24	-0.320599	-0.974835	0.509881	0.984774	1	487	tags=13%, list=3%, signal=13%
REACTOME_REGULATION_OF_INSULIN_SECRETION	REACTOME_REGULATION_OF_INSULIN_SECRETION		73	-0.267712	-0.974677	0.513308	0.983861	1	1745	tags=16%, list=12%, signal=19%
FAELT_B_CLL_WITH_VH_REARRANGEMENTS_DN	FAELT_B_CLL_WITH_VH_REARRANGEMENTS_DN		35	-0.256161	-0.974623	0.496932	0.982666	1	4180	tags=43%, list=29%, signal=60%
SAGIV_CD24_TARGETS_DN	SAGIV_CD24_TARGETS_DN		38	-0.383168	-0.972877	0.511066	0.98609	1	517	tags=11%, list=4%, signal=11%
ELVIDGE_HIF1A_AND_HIF2A_TARGETS_UP	ELVIDGE_HIF1A_AND_HIF2A_TARGETS_UP		33	-0.258974	-0.972613	0.487132	0.985496	1	4081	tags=33%, list=29%, signal=47%
MARTORIATI_MDM4_TARGETS_FETAL_LIVER_UP	MARTORIATI_MDM4_TARGETS_FETAL_LIVER_UP		164	-0.227487	-0.972363	0.481038	0.984771	1	2149	tags=20%, list=15%, signal=23%
BIOCARTA_MTA3_PATHWAY	BIOCARTA_MTA3_PATHWAY		15	-0.435386	-0.972276	0.487379	0.983665	1	21	tags=7%, list=0%, signal=7%
APPIERTO_RESPONSE_TO_FENRETINIDE_DN	APPIERTO_RESPONSE_TO_FENRETINIDE_DN		38	-0.298127	-0.972062	0.520875	0.982925	1	2758	tags=32%, list=19%, signal=39%
GENTILE_UV_RESPONSE_CLUSTER_D5	GENTILE_UV_RESPONSE_CLUSTER_D5		30	-0.283487	-0.97197	0.49076	0.98182	1	477	tags=13%, list=3%, signal=14%
BURTON_ADIPOGENESIS_PEAK_AT_8HR	BURTON_ADIPOGENESIS_PEAK_AT_8HR		29	-0.345374	-0.971149	0.5	0.982724	1	1213	tags=24%, list=8%, signal=26%
KIM_WT1_TARGETS_UP	KIM_WT1_TARGETS_UP		165	-0.301831	-0.971052	0.490566	0.981691	1	952	tags=15%, list=7%, signal=16%
REACTOME_GLUCOSE_METABOLISM	REACTOME_GLUCOSE_METABOLISM		56	-0.232524	-0.970972	0.486274	0.980597	1	3324	tags=29%, list=23%, signal=37%
REACTOME_P53_DEPENDENT_G1_DNA_DAMAGE_RESPONSE	REACTOME_P53_DEPENDENT_G1_DNA_DAMAGE_RESPONSE		49	-0.372581	-0.970235	0.538012	0.981241	1	4385	tags=51%, list=31%, signal=73%
KYNG_ENVIRONMENTAL_STRESS_RESPONSE_NOT_BY_UV_IN_OLD	KYNG_ENVIRONMENTAL_STRESS_RESPONSE_NOT_BY_UV_IN_OLD		19	-0.329981	-0.970183	0.498016	0.980074	1	1294	tags=21%, list=9%, signal=23%
DOANE_BREAST_CANCER_ESR1_UP	DOANE_BREAST_CANCER_ESR1_UP		70	-0.325108	-0.969471	0.497143	0.980819	1	987	tags=17%, list=7%, signal=18%
ZHAN_MULTIPLE_MYELOMA_CD1_VS_CD2_UP	ZHAN_MULTIPLE_MYELOMA_CD1_VS_CD2_UP		51	-0.310179	-0.969458	0.475789	0.979545	1	1521	tags=24%, list=11%, signal=26%
REACTOME_TRANSCRIPTION	REACTOME_TRANSCRIPTION		127	-0.209647	-0.969453	0.485597	0.978256	1	3519	tags=31%, list=25%, signal=41%
RUTELLA_RESPONSE_TO_HGF_VS_CSF2RB_AND_IL4_DN	RUTELLA_RESPONSE_TO_HGF_VS_CSF2RB_AND_IL4_DN		179	-0.264109	-0.968908	0.50497	0.978421	1	1460	tags=16%, list=10%, signal=17%
REACTOME_REGULATION_OF_ORNITHINE_DECARBOXYLASE_ODC	REACTOME_REGULATION_OF_ORNITHINE_DECARBOXYLASE_ODC		44	-0.407563	-0.968168	0.536489	0.979066	1	4571	tags=61%, list=32%, signal=90%
LEE_LIVER_CANCER_CIPROFIBRATE_UP	LEE_LIVER_CANCER_CIPROFIBRATE_UP		44	-0.317671	-0.967854	0.531568	0.978604	1	2080	tags=27%, list=15%, signal=32%
MCBRYAN_PUBERTAL_BREAST_4_5WK_UP	MCBRYAN_PUBERTAL_BREAST_4_5WK_UP		189	-0.284921	-0.967283	0.483936	0.978968	1	2714	tags=32%, list=19%, signal=39%
PID_E2F_PATHWAY	PID_E2F_PATHWAY		50	-0.308807	-0.967131	0.486166	0.978115	1	2367	tags=24%, list=17%, signal=29%
IVANOVA_HEMATOPOIESIS_INTERMEDIATE_PROGENITOR	IVANOVA_HEMATOPOIESIS_INTERMEDIATE_PROGENITOR		106	-0.216213	-0.9666	0.50969	0.978205	1	3192	tags=25%, list=22%, signal=33%
YAO_TEMPORAL_RESPONSE_TO_PROGESTERONE_CLUSTER_17	YAO_TEMPORAL_RESPONSE_TO_PROGESTERONE_CLUSTER_17		153	-0.319945	-0.966271	0.554455	0.977785	1	4983	tags=49%, list=35%, signal=74%
GAUSSMANN_MLL_AF4_FUSION_TARGETS_E_UP	GAUSSMANN_MLL_AF4_FUSION_TARGETS_E_UP		68	-0.333846	-0.965862	0.536325	0.977597	1	476	tags=15%, list=3%, signal=15%
PENG_GLUCOSE_DEPRIVATION_UP	PENG_GLUCOSE_DEPRIVATION_UP		37	-0.315701	-0.965123	0.550516	0.978316	1	2751	tags=32%, list=19%, signal=40%
DAZARD_RESPONSE_TO_UV_NHEK_UP	DAZARD_RESPONSE_TO_UV_NHEK_UP		174	-0.311662	-0.964817	0.53629	0.977758	1	3393	tags=40%, list=24%, signal=52%
CHUNG_BLISTER_CYTOTOXICITY_UP	CHUNG_BLISTER_CYTOTOXICITY_UP		99	-0.242144	-0.964451	0.508032	0.977405	1	3782	tags=33%, list=26%, signal=45%
BOGNI_TREATMENT_RELATED_MYELOID_LEUKEMIA_UP	BOGNI_TREATMENT_RELATED_MYELOID_LEUKEMIA_UP		20	-0.337667	-0.963574	0.494	0.978385	1	884	tags=15%, list=6%, signal=16%
SEMENZA_HIF1_TARGETS	SEMENZA_HIF1_TARGETS		31	-0.373287	-0.963443	0.503984	0.977453	1	1261	tags=19%, list=9%, signal=21%
NIKOLSKY_BREAST_CANCER_16P13_AMPLICON	NIKOLSKY_BREAST_CANCER_16P13_AMPLICON		74	-0.32764	-0.96342	0.536585	0.976245	1	3130	tags=31%, list=22%, signal=40%
ZHANG_TARGETS_OF_EWSR1_FLI1_FUSION	ZHANG_TARGETS_OF_EWSR1_FLI1_FUSION		73	-0.279877	-0.963219	0.519565	0.975573	1	682	tags=10%, list=5%, signal=10%
KEGG_GLYCOSPHINGOLIPID_BIOSYNTHESIS_LACTO_AND_NEOLACTO_SERIES	KEGG_GLYCOSPHINGOLIPID_BIOSYNTHESIS_LACTO_AND_NEOLACTO_SERIES		19	-0.32606	-0.962569	0.519231	0.975998	1	2240	tags=37%, list=16%, signal=44%
FRIDMAN_SENESCENCE_UP	FRIDMAN_SENESCENCE_UP		60	-0.339416	-0.96238	0.501027	0.9752	1	3486	tags=42%, list=24%, signal=55%
BANDRES_RESPONSE_TO_CARMUSTIN_MGMT_48HR_DN	BANDRES_RESPONSE_TO_CARMUSTIN_MGMT_48HR_DN		105	-0.273339	-0.962271	0.527383	0.974204	1	928	tags=13%, list=6%, signal=14%
PHONG_TNF_RESPONSE_NOT_VIA_P38	PHONG_TNF_RESPONSE_NOT_VIA_P38		262	-0.259232	-0.962193	0.512097	0.973182	1	1437	tags=17%, list=10%, signal=18%
REACTOME_NFKB_AND_MAP_KINASES_ACTIVATION_MEDIATED_BY_TLR4_SIGNALING_REPERTOIRE	REACTOME_NFKB_AND_MAP_KINASES_ACTIVATION_MEDIATED_BY_TLR4_SIGNALING_REPERTOIRE		60	-0.304078	-0.961787	0.519149	0.973067	1	1542	tags=20%, list=11%, signal=22%
BILD_CTNNB1_ONCOGENIC_SIGNATURE	BILD_CTNNB1_ONCOGENIC_SIGNATURE		58	-0.292235	-0.961767	0.512871	0.971867	1	1015	tags=10%, list=7%, signal=11%
BIOCARTA_IGF1_PATHWAY	BIOCARTA_IGF1_PATHWAY		21	-0.393515	-0.961454	0.542268	0.971465	1	412	tags=14%, list=3%, signal=15%
EHLERS_ANEUPLOIDY_UP	EHLERS_ANEUPLOIDY_UP		32	-0.266803	-0.960883	0.522634	0.971623	1	1604	tags=19%, list=11%, signal=21%
MISHRA_CARCINOMA_ASSOCIATED_FIBROBLAST_DN	MISHRA_CARCINOMA_ASSOCIATED_FIBROBLAST_DN		16	-0.462588	-0.960306	0.540275	0.971926	1	2385	tags=44%, list=17%, signal=52%
RUTELLA_RESPONSE_TO_CSF2RB_AND_IL4_UP	RUTELLA_RESPONSE_TO_CSF2RB_AND_IL4_UP		257	-0.247695	-0.960129	0.499002	0.971132	1	1984	tags=18%, list=14%, signal=20%
ASTON_MAJOR_DEPRESSIVE_DISORDER_UP	ASTON_MAJOR_DEPRESSIVE_DISORDER_UP		36	-0.308844	-0.960104	0.514403	0.969969	1	1095	tags=14%, list=8%, signal=15%
REACTOME_RNA_POL_I_TRANSCRIPTION_TERMINATION	REACTOME_RNA_POL_I_TRANSCRIPTION_TERMINATION		17	-0.292503	-0.959565	0.509355	0.970173	1	3044	tags=29%, list=21%, signal=37%
KOBAYASHI_EGFR_SIGNALING_24HR_UP	KOBAYASHI_EGFR_SIGNALING_24HR_UP		63	-0.313204	-0.959202	0.507368	0.969843	1	1911	tags=27%, list=13%, signal=31%
XU_HGF_TARGETS_REPRESSED_BY_AKT1_DN	XU_HGF_TARGETS_REPRESSED_BY_AKT1_DN		56	-0.304549	-0.959142	0.515267	0.968764	1	417	tags=9%, list=3%, signal=9%
SWEET_KRAS_ONCOGENIC_SIGNATURE	SWEET_KRAS_ONCOGENIC_SIGNATURE		77	-0.27787	-0.95903	0.5286	0.967834	1	1771	tags=17%, list=12%, signal=19%
CAIRO_HEPATOBLASTOMA_DN	CAIRO_HEPATOBLASTOMA_DN		169	-0.260539	-0.957713	0.49899	0.970035	1	1679	tags=18%, list=12%, signal=21%
VANASSE_BCL2_TARGETS_UP	VANASSE_BCL2_TARGETS_UP		20	-0.383835	-0.957342	0.509091	0.96977	1	43	tags=10%, list=0%, signal=10%
REACTOME_ADP_SIGNALLING_THROUGH_P2RY12	REACTOME_ADP_SIGNALLING_THROUGH_P2RY12		18	-0.334538	-0.957325	0.507128	0.968567	1	2383	tags=33%, list=17%, signal=40%
ABRAHAM_ALPC_VS_MULTIPLE_MYELOMA_DN	ABRAHAM_ALPC_VS_MULTIPLE_MYELOMA_DN		16	-0.291335	-0.956894	0.507014	0.968406	1	2329	tags=25%, list=16%, signal=30%
POTTI_ADRIAMYCIN_SENSITIVITY	POTTI_ADRIAMYCIN_SENSITIVITY		63	-0.305567	-0.9566	0.52795	0.967999	1	268	tags=10%, list=2%, signal=10%
STARK_PREFRONTAL_CORTEX_22Q11_DELETION_DN	STARK_PREFRONTAL_CORTEX_22Q11_DELETION_DN		403	-0.291067	-0.955972	0.535156	0.968393	1	4264	tags=45%, list=30%, signal=63%
ZHANG_ANTIVIRAL_RESPONSE_TO_RIBAVIRIN_DN	ZHANG_ANTIVIRAL_RESPONSE_TO_RIBAVIRIN_DN		42	-0.293823	-0.955556	0.513402	0.968234	1	3346	tags=40%, list=23%, signal=53%
LINSLEY_MIR16_TARGETS	LINSLEY_MIR16_TARGETS		168	-0.234523	-0.955291	0.527197	0.967651	1	2335	tags=18%, list=16%, signal=22%
HU_GENOTOXIN_ACTION_DIRECT_VS_INDIRECT_24HR	HU_GENOTOXIN_ACTION_DIRECT_VS_INDIRECT_24HR		41	-0.244411	-0.954404	0.512	0.968684	1	3769	tags=34%, list=26%, signal=46%
REACTOME_TRAFFICKING_OF_GLUR2_CONTAINING_AMPA_RECEPTORS	REACTOME_TRAFFICKING_OF_GLUR2_CONTAINING_AMPA_RECEPTORS		15	-0.400819	-0.954358	0.542094	0.967582	1	3057	tags=33%, list=21%, signal=42%
ZHAN_LATE_DIFFERENTIATION_GENES_UP	ZHAN_LATE_DIFFERENTIATION_GENES_UP		26	-0.320212	-0.954036	0.496982	0.967224	1	7	tags=4%, list=0%, signal=4%
WANG_ESOPHAGUS_CANCER_VS_NORMAL_UP	WANG_ESOPHAGUS_CANCER_VS_NORMAL_UP		88	-0.355444	-0.952173	0.529532	0.97093	1	1008	tags=20%, list=7%, signal=22%
XU_GH1_AUTOCRINE_TARGETS_UP	XU_GH1_AUTOCRINE_TARGETS_UP		171	-0.239584	-0.95143	0.570281	0.971613	1	2372	tags=23%, list=17%, signal=28%
REACTOME_COMPLEMENT_CASCADE	REACTOME_COMPLEMENT_CASCADE		15	-0.474767	-0.95126	0.517103	0.970875	1	732	tags=33%, list=5%, signal=35%
TANG_SENESCENCE_TP53_TARGETS_UP	TANG_SENESCENCE_TP53_TARGETS_UP		27	-0.336262	-0.949938	0.534	0.973085	1	59	tags=7%, list=0%, signal=7%
GAVIN_FOXP3_TARGETS_CLUSTER_P4	GAVIN_FOXP3_TARGETS_CLUSTER_P4		69	-0.300201	-0.949766	0.532934	0.972292	1	990	tags=14%, list=7%, signal=15%
MOOTHA_MITOCHONDRIA	MOOTHA_MITOCHONDRIA		377	-0.252473	-0.949364	0.528958	0.972103	1	4075	tags=39%, list=28%, signal=53%
GAZDA_DIAMOND_BLACKFAN_ANEMIA_PROGENITOR_DN	GAZDA_DIAMOND_BLACKFAN_ANEMIA_PROGENITOR_DN		51	-0.25206	-0.948409	0.486056	0.973462	1	2922	tags=24%, list=20%, signal=29%
PID_GMCSF_PATHWAY	PID_GMCSF_PATHWAY		32	-0.344593	-0.948278	0.554435	0.972585	1	310	tags=9%, list=2%, signal=10%
PID_CMYB_PATHWAY	PID_CMYB_PATHWAY		62	-0.295229	-0.947291	0.536926	0.973928	1	2028	tags=23%, list=14%, signal=26%
KEGG_DRUG_METABOLISM_OTHER_ENZYMES	KEGG_DRUG_METABOLISM_OTHER_ENZYMES		19	-0.318319	-0.947281	0.553106	0.972733	1	2457	tags=32%, list=17%, signal=38%
YAGI_AML_WITH_INV_16_TRANSLOCATION	YAGI_AML_WITH_INV_16_TRANSLOCATION		314	-0.223839	-0.947121	0.571721	0.971939	1	1623	tags=14%, list=11%, signal=16%
GEORGANTAS_HSC_MARKERS	GEORGANTAS_HSC_MARKERS		38	-0.334676	-0.947084	0.527721	0.970828	1	1191	tags=18%, list=8%, signal=20%
REACTOME_REGULATORY_RNA_PATHWAYS	REACTOME_REGULATORY_RNA_PATHWAYS		22	-0.306327	-0.94706	0.526012	0.96967	1	3087	tags=36%, list=22%, signal=46%
REACTOME_DOWNSTREAM_SIGNALING_OF_ACTIVATED_FGFR	REACTOME_DOWNSTREAM_SIGNALING_OF_ACTIVATED_FGFR		79	-0.299127	-0.946965	0.529762	0.968714	1	1725	tags=16%, list=12%, signal=19%
BILD_HRAS_ONCOGENIC_SIGNATURE	BILD_HRAS_ONCOGENIC_SIGNATURE		173	-0.292103	-0.946455	0.553015	0.968858	1	1008	tags=16%, list=7%, signal=17%
SHAFFER_IRF4_TARGETS_IN_ACTIVATED_DENDRITIC_CELL	SHAFFER_IRF4_TARGETS_IN_ACTIVATED_DENDRITIC_CELL		52	-0.273349	-0.946369	0.538775	0.967853	1	1739	tags=15%, list=12%, signal=17%
REACTOME_MICRORNA_MIRNA_BIOGENESIS	REACTOME_MICRORNA_MIRNA_BIOGENESIS		20	-0.321328	-0.946128	0.550495	0.967278	1	3087	tags=40%, list=22%, signal=51%
VECCHI_GASTRIC_CANCER_ADVANCED_VS_EARLY_DN	VECCHI_GASTRIC_CANCER_ADVANCED_VS_EARLY_DN		63	-0.286283	-0.946104	0.540323	0.966154	1	1832	tags=24%, list=13%, signal=27%
PID_PI3KPLCTRKPATHWAY	PID_PI3KPLCTRKPATHWAY		35	-0.310164	-0.945718	0.55315	0.965919	1	1893	tags=20%, list=13%, signal=23%
KEGG_PYRIMIDINE_METABOLISM	KEGG_PYRIMIDINE_METABOLISM		80	-0.239601	-0.945517	0.521912	0.965272	1	3137	tags=30%, list=22%, signal=38%
LEE_CALORIE_RESTRICTION_MUSCLE_UP	LEE_CALORIE_RESTRICTION_MUSCLE_UP		27	-0.351377	-0.945099	0.553942	0.96519	1	2907	tags=37%, list=20%, signal=46%
NIKOLSKY_BREAST_CANCER_17Q11_Q21_AMPLICON	NIKOLSKY_BREAST_CANCER_17Q11_Q21_AMPLICON		71	-0.268874	-0.944912	0.546185	0.964534	1	1822	tags=25%, list=13%, signal=29%
TURASHVILI_BREAST_NORMAL_DUCTAL_VS_LOBULAR_UP	TURASHVILI_BREAST_NORMAL_DUCTAL_VS_LOBULAR_UP		47	-0.324105	-0.944506	0.552361	0.964451	1	1952	tags=26%, list=14%, signal=29%
OUELLET_OVARIAN_CANCER_INVASIVE_VS_LMP_UP	OUELLET_OVARIAN_CANCER_INVASIVE_VS_LMP_UP		96	-0.259044	-0.943888	0.52233	0.964872	1	4089	tags=34%, list=29%, signal=48%
JECHLINGER_EPITHELIAL_TO_MESENCHYMAL_TRANSITION_DN	JECHLINGER_EPITHELIAL_TO_MESENCHYMAL_TRANSITION_DN		58	-0.355227	-0.943054	0.523605	0.96582	1	285	tags=14%, list=2%, signal=14%
REACTOME_SIGNALING_BY_FGFR	REACTOME_SIGNALING_BY_FGFR		90	-0.292672	-0.942981	0.528713	0.964833	1	1725	tags=17%, list=12%, signal=19%
REACTOME_TRIF_MEDIATED_TLR3_SIGNALING	REACTOME_TRIF_MEDIATED_TLR3_SIGNALING		61	-0.290562	-0.942301	0.548729	0.965447	1	1542	tags=18%, list=11%, signal=20%
ZHENG_GLIOBLASTOMA_PLASTICITY_DN	ZHENG_GLIOBLASTOMA_PLASTICITY_DN		47	-0.324561	-0.941996	0.51875	0.965058	1	1451	tags=19%, list=10%, signal=21%
SHETH_LIVER_CANCER_VS_TXNIP_LOSS_PAM3	SHETH_LIVER_CANCER_VS_TXNIP_LOSS_PAM3		51	-0.342069	-0.941773	0.525667	0.9645	1	1196	tags=27%, list=8%, signal=30%
WIERENGA_STAT5A_TARGETS_GROUP1	WIERENGA_STAT5A_TARGETS_GROUP1		96	-0.266236	-0.94168	0.538767	0.963554	1	2702	tags=28%, list=19%, signal=34%
RHEIN_ALL_GLUCOCORTICOID_THERAPY_DN	RHEIN_ALL_GLUCOCORTICOID_THERAPY_DN		305	-0.238612	-0.941266	0.526523	0.963407	1	3296	tags=27%, list=23%, signal=34%
GROSS_HIF1A_TARGETS_DN	GROSS_HIF1A_TARGETS_DN		22	-0.322562	-0.940841	0.554702	0.963385	1	889	tags=18%, list=6%, signal=19%
MARZEC_IL2_SIGNALING_UP	MARZEC_IL2_SIGNALING_UP		82	-0.287956	-0.940698	0.556017	0.962596	1	1437	tags=20%, list=10%, signal=22%
NING_CHRONIC_OBSTRUCTIVE_PULMONARY_DISEASE_UP	NING_CHRONIC_OBSTRUCTIVE_PULMONARY_DISEASE_UP		126	-0.285869	-0.940684	0.525355	0.961456	1	2110	tags=22%, list=15%, signal=26%
MOOTHA_HUMAN_MITODB_6_2002	MOOTHA_HUMAN_MITODB_6_2002		365	-0.2506	-0.940321	0.535922	0.961212	1	4075	tags=38%, list=28%, signal=52%
JIANG_HYPOXIA_CANCER	JIANG_HYPOXIA_CANCER		64	-0.244635	-0.940086	0.559524	0.960603	1	2540	tags=22%, list=18%, signal=26%
TOMLINS_PROSTATE_CANCER_UP	TOMLINS_PROSTATE_CANCER_UP		35	-0.248231	-0.938917	0.522244	0.962415	1	3750	tags=49%, list=26%, signal=66%
REACTOME_HIV_INFECTION	REACTOME_HIV_INFECTION		169	-0.228692	-0.938808	0.528942	0.961522	1	4546	tags=38%, list=32%, signal=56%
SWEET_LUNG_CANCER_KRAS_UP	SWEET_LUNG_CANCER_KRAS_UP		377	-0.230157	-0.938086	0.545455	0.962179	1	1312	tags=12%, list=9%, signal=13%
ST_B_CELL_ANTIGEN_RECEPTOR	ST_B_CELL_ANTIGEN_RECEPTOR		35	-0.26149	-0.937873	0.538934	0.961567	1	666	tags=11%, list=5%, signal=12%
VALK_AML_WITH_CEBPA	VALK_AML_WITH_CEBPA		23	-0.325855	-0.937124	0.553816	0.962304	1	611	tags=13%, list=4%, signal=14%
HEDENFALK_BREAST_CANCER_HEREDITARY_VS_SPORADIC	HEDENFALK_BREAST_CANCER_HEREDITARY_VS_SPORADIC		45	-0.222285	-0.936547	0.532039	0.962563	1	4857	tags=44%, list=34%, signal=67%
JAEGER_METASTASIS_DN	JAEGER_METASTASIS_DN		149	-0.286899	-0.935961	0.55489	0.962875	1	1026	tags=17%, list=7%, signal=18%
CHNG_MULTIPLE_MYELOMA_HYPERPLOID_UP	CHNG_MULTIPLE_MYELOMA_HYPERPLOID_UP		46	-0.44863	-0.935143	0.588235	0.963763	1	3558	tags=57%, list=25%, signal=75%
REACTOME_APC_C_CDH1_MEDIATED_DEGRADATION_OF_CDC20_AND_OTHER_APC_C_CDH1_TARGETED_PROTEINS_IN_LATE_MITOSIS_EARLY_G1	REACTOME_APC_C_CDH1_MEDIATED_DEGRADATION_OF_CDC20_AND_OTHER_APC_C_CDH1_TARGETED_PROTEINS_IN_LATE_MITOSIS_EARLY_G1		60	-0.340169	-0.934876	0.547573	0.963311	1	4635	tags=48%, list=32%, signal=71%
KIM_ALL_DISORDERS_DURATION_CORR_DN	KIM_ALL_DISORDERS_DURATION_CORR_DN		124	-0.306822	-0.934629	0.590361	0.962836	1	4880	tags=51%, list=34%, signal=76%
HANN_RESISTANCE_TO_BCL2_INHIBITOR_UP	HANN_RESISTANCE_TO_BCL2_INHIBITOR_UP		23	-0.290668	-0.934605	0.604206	0.961734	1	213	tags=9%, list=1%, signal=9%
SCHLESINGER_METHYLATED_DE_NOVO_IN_CANCER	SCHLESINGER_METHYLATED_DE_NOVO_IN_CANCER		59	-0.323891	-0.934555	0.573964	0.960705	1	2351	tags=32%, list=16%, signal=38%
BERNARD_PPAPDC1B_TARGETS_DN	BERNARD_PPAPDC1B_TARGETS_DN		45	-0.336172	-0.934535	0.554435	0.95962	1	1573	tags=27%, list=11%, signal=30%
STEIN_ESRRA_TARGETS_DN	STEIN_ESRRA_TARGETS_DN		68	-0.23426	-0.934318	0.551935	0.959002	1	1394	tags=15%, list=10%, signal=16%
HAHTOLA_SEZARY_SYNDROM_UP	HAHTOLA_SEZARY_SYNDROM_UP		68	-0.255472	-0.933945	0.546875	0.958758	1	3180	tags=32%, list=22%, signal=41%
DELACROIX_RAR_BOUND_ES	DELACROIX_RAR_BOUND_ES		323	-0.207172	-0.933863	0.607004	0.957822	1	3260	tags=28%, list=23%, signal=36%
CHYLA_CBFA2T3_TARGETS_DN	CHYLA_CBFA2T3_TARGETS_DN		164	-0.239437	-0.933431	0.563241	0.957814	1	1760	tags=16%, list=12%, signal=19%
WONG_PROTEASOME_GENE_MODULE	WONG_PROTEASOME_GENE_MODULE		45	-0.289702	-0.933334	0.527778	0.956939	1	5020	tags=49%, list=35%, signal=75%
REACTOME_CDK_MEDIATED_PHOSPHORYLATION_AND_REMOVAL_OF_CDC6	REACTOME_CDK_MEDIATED_PHOSPHORYLATION_AND_REMOVAL_OF_CDC6		43	-0.390037	-0.932588	0.575581	0.957737	1	4546	tags=58%, list=32%, signal=85%
IVANOVA_HEMATOPOIESIS_EARLY_PROGENITOR	IVANOVA_HEMATOPOIESIS_EARLY_PROGENITOR		403	-0.172104	-0.932198	0.61811	0.957574	1	3241	tags=25%, list=23%, signal=31%
BIOCARTA_IGF1MTOR_PATHWAY	BIOCARTA_IGF1MTOR_PATHWAY		19	-0.359138	-0.931962	0.546584	0.957046	1	4519	tags=53%, list=32%, signal=77%
GENTILE_UV_RESPONSE_CLUSTER_D7	GENTILE_UV_RESPONSE_CLUSTER_D7		29	-0.261287	-0.931677	0.542169	0.956651	1	1570	tags=17%, list=11%, signal=19%
BROWNE_HCMV_INFECTION_8HR_UP	BROWNE_HCMV_INFECTION_8HR_UP		75	-0.298906	-0.930912	0.577075	0.957431	1	944	tags=16%, list=7%, signal=17%
LIAN_NEUTROPHIL_GRANULE_CONSTITUENTS	LIAN_NEUTROPHIL_GRANULE_CONSTITUENTS		16	-0.411751	-0.930712	0.548193	0.956834	1	4	tags=6%, list=0%, signal=6%
WATTEL_AUTONOMOUS_THYROID_ADENOMA_DN	WATTEL_AUTONOMOUS_THYROID_ADENOMA_DN		42	-0.353649	-0.929851	0.568421	0.957826	1	1543	tags=29%, list=11%, signal=32%
MODY_HIPPOCAMPUS_POSTNATAL	MODY_HIPPOCAMPUS_POSTNATAL		59	-0.313752	-0.929716	0.544177	0.95705	1	3458	tags=29%, list=24%, signal=38%
SIG_INSULIN_RECEPTOR_PATHWAY_IN_CARDIAC_MYOCYTES	SIG_INSULIN_RECEPTOR_PATHWAY_IN_CARDIAC_MYOCYTES		45	-0.300763	-0.929691	0.547667	0.956011	1	459	tags=7%, list=3%, signal=7%
LIEN_BREAST_CARCINOMA_METAPLASTIC_VS_DUCTAL_UP	LIEN_BREAST_CARCINOMA_METAPLASTIC_VS_DUCTAL_UP		60	-0.305092	-0.92946	0.549145	0.955453	1	1468	tags=18%, list=10%, signal=20%
OUILLETTE_CLL_13Q14_DELETION_DN	OUILLETTE_CLL_13Q14_DELETION_DN		43	-0.279264	-0.929298	0.606061	0.954733	1	275	tags=12%, list=2%, signal=12%
STEIN_ESTROGEN_RESPONSE_NOT_VIA_ESRRA	STEIN_ESTROGEN_RESPONSE_NOT_VIA_ESRRA		15	-0.33779	-0.928829	0.589069	0.954829	1	337	tags=13%, list=2%, signal=14%
VALK_AML_CLUSTER_4	VALK_AML_CLUSTER_4		17	-0.366789	-0.928504	0.534021	0.954437	1	2368	tags=35%, list=17%, signal=42%
SHEPARD_BMYB_MORPHOLINO_UP	SHEPARD_BMYB_MORPHOLINO_UP		169	-0.203072	-0.928289	0.559454	0.953863	1	1862	tags=14%, list=13%, signal=16%
DANG_REGULATED_BY_MYC_UP	DANG_REGULATED_BY_MYC_UP		56	-0.223116	-0.927871	0.558994	0.953768	1	3446	tags=29%, list=24%, signal=37%
TOOKER_GEMCITABINE_RESISTANCE_UP	TOOKER_GEMCITABINE_RESISTANCE_UP		59	-0.27237	-0.927759	0.59127	0.952958	1	3603	tags=42%, list=25%, signal=56%
JOHNSTONE_PARVB_TARGETS_2_UP	JOHNSTONE_PARVB_TARGETS_2_UP		101	-0.302619	-0.927456	0.548902	0.952578	1	2166	tags=23%, list=15%, signal=27%
RODRIGUES_NTN1_TARGETS_DN	RODRIGUES_NTN1_TARGETS_DN		107	-0.283641	-0.927441	0.563894	0.951512	1	380	tags=10%, list=3%, signal=10%
MONNIER_POSTRADIATION_TUMOR_ESCAPE_DN	MONNIER_POSTRADIATION_TUMOR_ESCAPE_DN		284	-0.227977	-0.927314	0.557143	0.950746	1	2394	tags=23%, list=17%, signal=27%
BIOCARTA_BCELLSURVIVAL_PATHWAY	BIOCARTA_BCELLSURVIVAL_PATHWAY		15	-0.337905	-0.92659	0.529774	0.951416	1	1672	tags=20%, list=12%, signal=23%
HU_ANGIOGENESIS_DN	HU_ANGIOGENESIS_DN		29	-0.314812	-0.926096	0.524085	0.951519	1	2583	tags=31%, list=18%, signal=38%
SENESE_HDAC1_AND_HDAC2_TARGETS_UP	SENESE_HDAC1_AND_HDAC2_TARGETS_UP		162	-0.280102	-0.925995	0.57	0.950663	1	907	tags=14%, list=6%, signal=15%
WEINMANN_ADAPTATION_TO_HYPOXIA_DN	WEINMANN_ADAPTATION_TO_HYPOXIA_DN		33	-0.32973	-0.925489	0.553498	0.950847	1	1711	tags=24%, list=12%, signal=27%
MIKKELSEN_NPC_HCP_WITH_H3K4ME3_AND_H3K27ME3	MIKKELSEN_NPC_HCP_WITH_H3K4ME3_AND_H3K27ME3		150	-0.300962	-0.924639	0.623701	0.951821	1	1110	tags=17%, list=8%, signal=19%
SCHLOSSER_SERUM_RESPONSE_UP	SCHLOSSER_SERUM_RESPONSE_UP		99	-0.279006	-0.924205	0.532653	0.95177	1	2949	tags=26%, list=21%, signal=33%
REACTOME_NOTCH1_INTRACELLULAR_DOMAIN_REGULATES_TRANSCRIPTION	REACTOME_NOTCH1_INTRACELLULAR_DOMAIN_REGULATES_TRANSCRIPTION		38	-0.252832	-0.923999	0.567288	0.951201	1	1201	tags=16%, list=8%, signal=17%
REACTOME_SYNTHESIS_OF_PA	REACTOME_SYNTHESIS_OF_PA		19	-0.322531	-0.923834	0.555102	0.950527	1	3267	tags=42%, list=23%, signal=54%
PID_ERBB2ERBB3PATHWAY	PID_ERBB2ERBB3PATHWAY		43	-0.313215	-0.923681	0.56998	0.949822	1	412	tags=7%, list=3%, signal=7%
FALVELLA_SMOKERS_WITH_LUNG_CANCER	FALVELLA_SMOKERS_WITH_LUNG_CANCER		51	-0.333132	-0.923662	0.562624	0.948776	1	1573	tags=20%, list=11%, signal=22%
SHEDDEN_LUNG_CANCER_GOOD_SURVIVAL_A5	SHEDDEN_LUNG_CANCER_GOOD_SURVIVAL_A5		42	-0.248134	-0.92354	0.542857	0.948018	1	3071	tags=24%, list=21%, signal=30%
BYSTROEM_CORRELATED_WITH_IL5_UP	BYSTROEM_CORRELATED_WITH_IL5_UP		43	-0.279762	-0.92342	0.578189	0.947207	1	1441	tags=16%, list=10%, signal=18%
YEGNASUBRAMANIAN_PROSTATE_CANCER	YEGNASUBRAMANIAN_PROSTATE_CANCER		72	-0.273872	-0.922935	0.562753	0.947362	1	1397	tags=15%, list=10%, signal=17%
NADLER_OBESITY_DN	NADLER_OBESITY_DN		44	-0.349049	-0.922868	0.558416	0.946435	1	3628	tags=45%, list=25%, signal=61%
YAO_TEMPORAL_RESPONSE_TO_PROGESTERONE_CLUSTER_6	YAO_TEMPORAL_RESPONSE_TO_PROGESTERONE_CLUSTER_6		56	-0.302247	-0.922501	0.569672	0.946289	1	1255	tags=20%, list=9%, signal=21%
FLOTHO_PEDIATRIC_ALL_THERAPY_RESPONSE_UP	FLOTHO_PEDIATRIC_ALL_THERAPY_RESPONSE_UP		43	-0.321231	-0.9223	0.583665	0.9457	1	2400	tags=33%, list=17%, signal=39%
CORRE_MULTIPLE_MYELOMA_UP	CORRE_MULTIPLE_MYELOMA_UP		43	-0.324511	-0.921948	0.587879	0.945497	1	1141	tags=21%, list=8%, signal=23%
LEE_LIVER_CANCER_CIPROFIBRATE_DN	LEE_LIVER_CANCER_CIPROFIBRATE_DN		37	-0.340418	-0.921258	0.557769	0.946121	1	2069	tags=38%, list=14%, signal=44%
DORN_ADENOVIRUS_INFECTION_24HR_DN	DORN_ADENOVIRUS_INFECTION_24HR_DN		34	-0.331303	-0.920622	0.595918	0.946642	1	1003	tags=26%, list=7%, signal=28%
NELSON_RESPONSE_TO_ANDROGEN_DN	NELSON_RESPONSE_TO_ANDROGEN_DN		16	-0.335799	-0.920602	0.568273	0.945618	1	2376	tags=25%, list=17%, signal=30%
IVANOVA_HEMATOPOIESIS_STEM_CELL	IVANOVA_HEMATOPOIESIS_STEM_CELL		187	-0.266181	-0.920544	0.593939	0.944692	1	1554	tags=16%, list=11%, signal=18%
SHIPP_DLBCL_VS_FOLLICULAR_LYMPHOMA_UP	SHIPP_DLBCL_VS_FOLLICULAR_LYMPHOMA_UP		42	-0.327446	-0.920231	0.582031	0.944431	1	3981	tags=48%, list=28%, signal=66%
ST_P38_MAPK_PATHWAY	ST_P38_MAPK_PATHWAY		33	-0.313302	-0.919908	0.560768	0.944175	1	814	tags=12%, list=6%, signal=13%
WALLACE_PROSTATE_CANCER_UP	WALLACE_PROSTATE_CANCER_UP		15	-0.295751	-0.919867	0.621795	0.943197	1	755	tags=13%, list=5%, signal=14%
PID_HIF1_TFPATHWAY	PID_HIF1_TFPATHWAY		53	-0.272987	-0.919494	0.604	0.943011	1	619	tags=9%, list=4%, signal=10%
PID_FGF_PATHWAY	PID_FGF_PATHWAY		41	-0.341827	-0.919448	0.587174	0.942077	1	412	tags=7%, list=3%, signal=8%
REACTOME_GENERIC_TRANSCRIPTION_PATHWAY	REACTOME_GENERIC_TRANSCRIPTION_PATHWAY		128	-0.25233	-0.918257	0.575569	0.943929	1	1506	tags=13%, list=11%, signal=14%
ZHAN_MULTIPLE_MYELOMA_CD1_DN	ZHAN_MULTIPLE_MYELOMA_CD1_DN		32	-0.28031	-0.917922	0.590717	0.943644	1	711	tags=9%, list=5%, signal=10%
LANDIS_ERBB2_BREAST_PRENEOPLASTIC_DN	LANDIS_ERBB2_BREAST_PRENEOPLASTIC_DN		45	-0.269091	-0.917767	0.579268	0.942963	1	2980	tags=38%, list=21%, signal=48%
NAM_FXYD5_TARGETS_DN	NAM_FXYD5_TARGETS_DN		15	-0.29365	-0.917252	0.578337	0.94313	1	3167	tags=47%, list=22%, signal=60%
MOOTHA_GLUCONEOGENESIS	MOOTHA_GLUCONEOGENESIS		26	-0.286879	-0.917157	0.541322	0.942303	1	3111	tags=35%, list=22%, signal=44%
KOYAMA_SEMA3B_TARGETS_DN	KOYAMA_SEMA3B_TARGETS_DN		291	-0.22612	-0.916527	0.613035	0.942814	1	2949	tags=27%, list=21%, signal=33%
RUTELLA_RESPONSE_TO_HGF_DN	RUTELLA_RESPONSE_TO_HGF_DN		168	-0.253147	-0.916305	0.593561	0.94231	1	1729	tags=20%, list=12%, signal=22%
MALONEY_RESPONSE_TO_17AAG_UP	MALONEY_RESPONSE_TO_17AAG_UP		32	-0.388998	-0.916303	0.552894	0.941269	1	1546	tags=22%, list=11%, signal=24%
MIKKELSEN_IPS_HCP_WITH_H3_UNMETHYLATED	MIKKELSEN_IPS_HCP_WITH_H3_UNMETHYLATED		40	-0.296021	-0.916274	0.675197	0.940285	1	2317	tags=28%, list=16%, signal=33%
ZUCCHI_METASTASIS_DN	ZUCCHI_METASTASIS_DN		29	-0.385351	-0.916184	0.604374	0.939463	1	1437	tags=24%, list=10%, signal=27%
REACTOME_TRAF6_MEDIATED_INDUCTION_OF_NFKB_AND_MAP_KINASES_UPON_TLR7_8_OR_9_ACTIVATION	REACTOME_TRAF6_MEDIATED_INDUCTION_OF_NFKB_AND_MAP_KINASES_UPON_TLR7_8_OR_9_ACTIVATION		63	-0.290416	-0.915982	0.56341	0.938913	1	1542	tags=17%, list=11%, signal=19%
LENAOUR_DENDRITIC_CELL_MATURATION_UP	LENAOUR_DENDRITIC_CELL_MATURATION_UP		86	-0.300716	-0.915316	0.579592	0.93949	1	1651	tags=19%, list=12%, signal=21%
PID_AMB2_NEUTROPHILS_PATHWAY	PID_AMB2_NEUTROPHILS_PATHWAY		29	-0.31726	-0.915198	0.577236	0.938712	1	752	tags=10%, list=5%, signal=11%
RODRIGUES_NTN1_AND_DCC_TARGETS	RODRIGUES_NTN1_AND_DCC_TARGETS		25	-0.380316	-0.914927	0.582441	0.938323	1	396	tags=16%, list=3%, signal=16%
FRASOR_RESPONSE_TO_ESTRADIOL_UP	FRASOR_RESPONSE_TO_ESTRADIOL_UP		27	-0.321128	-0.914831	0.635246	0.937501	1	107	tags=7%, list=1%, signal=7%
UDAYAKUMAR_MED1_TARGETS_UP	UDAYAKUMAR_MED1_TARGETS_UP		111	-0.219334	-0.914816	0.586558	0.936505	1	2036	tags=19%, list=14%, signal=22%
REACTOME_MYD88_MAL_CASCADE_INITIATED_ON_PLASMA_MEMBRANE	REACTOME_MYD88_MAL_CASCADE_INITIATED_ON_PLASMA_MEMBRANE		70	-0.290682	-0.914716	0.573499	0.935751	1	1542	tags=19%, list=11%, signal=21%
JIANG_HYPOXIA_NORMAL	JIANG_HYPOXIA_NORMAL		230	-0.202702	-0.914435	0.595436	0.935361	1	2756	tags=23%, list=19%, signal=28%
REACTOME_SIGNALING_BY_WNT	REACTOME_SIGNALING_BY_WNT		58	-0.286315	-0.914219	0.551456	0.934865	1	4803	tags=53%, list=34%, signal=80%
SATO_SILENCED_BY_DEACETYLATION_IN_PANCREATIC_CANCER	SATO_SILENCED_BY_DEACETYLATION_IN_PANCREATIC_CANCER		29	-0.32873	-0.913444	0.579882	0.935628	1	1801	tags=31%, list=13%, signal=35%
PHONG_TNF_RESPONSE_VIA_P38_COMPLETE	PHONG_TNF_RESPONSE_VIA_P38_COMPLETE		182	-0.263612	-0.912378	0.559596	0.93717	1	1277	tags=13%, list=9%, signal=14%
ELVIDGE_HYPOXIA_UP	ELVIDGE_HYPOXIA_UP		136	-0.262815	-0.911477	0.575949	0.938279	1	1711	tags=19%, list=12%, signal=22%
CHEMELLO_SOLEUS_VS_EDL_MYOFIBERS_UP	CHEMELLO_SOLEUS_VS_EDL_MYOFIBERS_UP		23	-0.359662	-0.911323	0.602083	0.937616	1	528	tags=17%, list=4%, signal=18%
STOSSI_RESPONSE_TO_ESTRADIOL	STOSSI_RESPONSE_TO_ESTRADIOL		34	-0.372737	-0.91123	0.589431	0.936799	1	472	tags=12%, list=3%, signal=12%
TSUNODA_CISPLATIN_RESISTANCE_DN	TSUNODA_CISPLATIN_RESISTANCE_DN		33	-0.334681	-0.911201	0.578512	0.935832	1	545	tags=18%, list=4%, signal=19%
BIOCARTA_GLEEVEC_PATHWAY	BIOCARTA_GLEEVEC_PATHWAY		23	-0.332651	-0.910984	0.58871	0.935344	1	666	tags=13%, list=5%, signal=14%
REACTOME_GPCR_LIGAND_BINDING	REACTOME_GPCR_LIGAND_BINDING		195	-0.277793	-0.910884	0.681729	0.934569	1	1009	tags=19%, list=7%, signal=20%
RASHI_RESPONSE_TO_IONIZING_RADIATION_2	RASHI_RESPONSE_TO_IONIZING_RADIATION_2		96	-0.267197	-0.910326	0.590062	0.934859	1	1040	tags=15%, list=7%, signal=16%
IRITANI_MAD1_TARGETS_DN	IRITANI_MAD1_TARGETS_DN		39	-0.305425	-0.910229	0.562874	0.934062	1	4264	tags=38%, list=30%, signal=55%
RICKMAN_METASTASIS_DN	RICKMAN_METASTASIS_DN		190	-0.265846	-0.909493	0.565048	0.934824	1	3164	tags=29%, list=22%, signal=37%
BIOCARTA_VEGF_PATHWAY	BIOCARTA_VEGF_PATHWAY		26	-0.298527	-0.909472	0.580777	0.933854	1	2150	tags=31%, list=15%, signal=36%
MCBRYAN_PUBERTAL_BREAST_3_4WK_UP	MCBRYAN_PUBERTAL_BREAST_3_4WK_UP		151	-0.26873	-0.908767	0.541922	0.934473	1	829	tags=13%, list=6%, signal=14%
GRADE_COLON_VS_RECTAL_CANCER_DN	GRADE_COLON_VS_RECTAL_CANCER_DN		39	-0.250474	-0.907054	0.578411	0.937546	1	2632	tags=23%, list=18%, signal=28%
PID_S1P_S1P2_PATHWAY	PID_S1P_S1P2_PATHWAY		23	-0.389344	-0.906794	0.602972	0.937135	1	1081	tags=17%, list=8%, signal=19%
BASAKI_YBX1_TARGETS_UP	BASAKI_YBX1_TARGETS_UP		214	-0.274155	-0.905889	0.557282	0.938175	1	1845	tags=20%, list=13%, signal=23%
KOKKINAKIS_METHIONINE_DEPRIVATION_48HR_DN	KOKKINAKIS_METHIONINE_DEPRIVATION_48HR_DN		53	-0.254947	-0.905358	0.622407	0.938343	1	1970	tags=21%, list=14%, signal=24%
PID_ERA_GENOMIC_PATHWAY	PID_ERA_GENOMIC_PATHWAY		51	-0.231385	-0.904664	0.57485	0.938965	1	3159	tags=25%, list=22%, signal=33%
MAGRANGEAS_MULTIPLE_MYELOMA_IGLL_VS_IGLK_DN	MAGRANGEAS_MULTIPLE_MYELOMA_IGLL_VS_IGLK_DN		20	-0.310402	-0.904614	0.615538	0.938067	1	814	tags=15%, list=6%, signal=16%
SPIELMAN_LYMPHOBLAST_EUROPEAN_VS_ASIAN_UP	SPIELMAN_LYMPHOBLAST_EUROPEAN_VS_ASIAN_UP		394	-0.24744	-0.904239	0.606186	0.937929	1	3243	tags=31%, list=23%, signal=40%
CAIRO_LIVER_DEVELOPMENT_DN	CAIRO_LIVER_DEVELOPMENT_DN		159	-0.283214	-0.90419	0.586345	0.93705	1	1228	tags=16%, list=9%, signal=18%
MCDOWELL_ACUTE_LUNG_INJURY_UP	MCDOWELL_ACUTE_LUNG_INJURY_UP		34	-0.365488	-0.903605	0.622951	0.937384	1	814	tags=18%, list=6%, signal=19%
VALK_AML_CLUSTER_7	VALK_AML_CLUSTER_7		17	-0.341645	-0.902712	0.604	0.938413	1	2714	tags=41%, list=19%, signal=51%
BORLAK_LIVER_CANCER_EGF_UP	BORLAK_LIVER_CANCER_EGF_UP		41	-0.326831	-0.90265	0.604	0.937549	1	285	tags=12%, list=2%, signal=12%
REACTOME_ER_PHAGOSOME_PATHWAY	REACTOME_ER_PHAGOSOME_PATHWAY		50	-0.373384	-0.902632	0.588933	0.936589	1	4546	tags=56%, list=32%, signal=82%
VANOEVELEN_MYOGENESIS_SIN3A_TARGETS	VANOEVELEN_MYOGENESIS_SIN3A_TARGETS		168	-0.161921	-0.901466	0.674322	0.938314	1	2138	tags=14%, list=15%, signal=16%
HELLER_HDAC_TARGETS_SILENCED_BY_METHYLATION_DN	HELLER_HDAC_TARGETS_SILENCED_BY_METHYLATION_DN		207	-0.242316	-0.901436	0.619247	0.937393	1	1215	tags=15%, list=8%, signal=17%
JAZAG_TGFB1_SIGNALING_VIA_SMAD4_DN	JAZAG_TGFB1_SIGNALING_VIA_SMAD4_DN		44	-0.277412	-0.900276	0.637081	0.939142	1	2513	tags=36%, list=18%, signal=44%
VANHARANTA_UTERINE_FIBROID_WITH_7Q_DELETION_UP	VANHARANTA_UTERINE_FIBROID_WITH_7Q_DELETION_UP		54	-0.190901	-0.900181	0.601179	0.938357	1	2965	tags=22%, list=21%, signal=28%
DARWICHE_SQUAMOUS_CELL_CARCINOMA_UP	DARWICHE_SQUAMOUS_CELL_CARCINOMA_UP		105	-0.252678	-0.899925	0.60119	0.937935	1	1825	tags=22%, list=13%, signal=25%
DELYS_THYROID_CANCER_UP	DELYS_THYROID_CANCER_UP		332	-0.27731	-0.899872	0.549696	0.937074	1	919	tags=14%, list=6%, signal=14%
WIERENGA_STAT5A_TARGETS_UP	WIERENGA_STAT5A_TARGETS_UP		144	-0.252365	-0.899716	0.645094	0.936442	1	2702	tags=28%, list=19%, signal=34%
GOTZMANN_EPITHELIAL_TO_MESENCHYMAL_TRANSITION_DN	GOTZMANN_EPITHELIAL_TO_MESENCHYMAL_TRANSITION_DN		165	-0.216374	-0.899037	0.640974	0.937047	1	1651	tags=15%, list=12%, signal=17%
KEGG_EPITHELIAL_CELL_SIGNALING_IN_HELICOBACTER_PYLORI_INFECTION	KEGG_EPITHELIAL_CELL_SIGNALING_IN_HELICOBACTER_PYLORI_INFECTION		55	-0.219489	-0.898889	0.645228	0.936404	1	1780	tags=15%, list=12%, signal=17%
JISON_SICKLE_CELL_DISEASE_DN	JISON_SICKLE_CELL_DISEASE_DN		134	-0.227086	-0.898432	0.592664	0.936573	1	3611	tags=35%, list=25%, signal=46%
WEIGEL_OXIDATIVE_STRESS_BY_HNE_AND_H2O2	WEIGEL_OXIDATIVE_STRESS_BY_HNE_AND_H2O2		35	-0.24191	-0.898119	0.570842	0.936298	1	2044	tags=20%, list=14%, signal=23%
PID_IL4_2PATHWAY	PID_IL4_2PATHWAY		41	-0.299952	-0.897817	0.604603	0.935991	1	827	tags=12%, list=6%, signal=13%
ELVIDGE_HYPOXIA_BY_DMOG_UP	ELVIDGE_HYPOXIA_BY_DMOG_UP		107	-0.263684	-0.897183	0.604651	0.936574	1	1573	tags=18%, list=11%, signal=20%
REACTOME_SIGNALING_BY_ERBB2	REACTOME_SIGNALING_BY_ERBB2		91	-0.286453	-0.895998	0.608081	0.938278	1	1725	tags=14%, list=12%, signal=16%
LEIN_LOCALIZED_TO_PROXIMAL_DENDRITES	LEIN_LOCALIZED_TO_PROXIMAL_DENDRITES		33	-0.306476	-0.895943	0.572008	0.937411	1	1049	tags=12%, list=7%, signal=13%
ACEVEDO_LIVER_CANCER_DN	ACEVEDO_LIVER_CANCER_DN		376	-0.213428	-0.895651	0.576	0.937064	1	2517	tags=21%, list=18%, signal=25%
BIOCARTA_TPO_PATHWAY	BIOCARTA_TPO_PATHWAY		23	-0.310972	-0.894346	0.615854	0.939059	1	1584	tags=17%, list=11%, signal=20%
DACOSTA_ERCC3_ALLELE_XPCS_VS_TTD_UP	DACOSTA_ERCC3_ALLELE_XPCS_VS_TTD_UP		22	-0.361015	-0.893629	0.610753	0.939703	1	592	tags=18%, list=4%, signal=19%
KIM_WT1_TARGETS_8HR_UP	KIM_WT1_TARGETS_8HR_UP		133	-0.294141	-0.893616	0.604603	0.93874	1	952	tags=14%, list=7%, signal=14%
REACTOME_VIF_MEDIATED_DEGRADATION_OF_APOBEC3G	REACTOME_VIF_MEDIATED_DEGRADATION_OF_APOBEC3G		45	-0.368725	-0.89338	0.585799	0.938294	1	4546	tags=53%, list=32%, signal=78%
DAZARD_UV_RESPONSE_CLUSTER_G24	DAZARD_UV_RESPONSE_CLUSTER_G24		17	-0.386932	-0.893273	0.657143	0.937547	1	1437	tags=29%, list=10%, signal=33%
BECKER_TAMOXIFEN_RESISTANCE_UP	BECKER_TAMOXIFEN_RESISTANCE_UP		37	-0.327417	-0.893002	0.582661	0.937173	1	2273	tags=27%, list=16%, signal=32%
VERNELL_RETINOBLASTOMA_PATHWAY_DN	VERNELL_RETINOBLASTOMA_PATHWAY_DN		18	-0.325557	-0.8926	0.634888	0.937127	1	165	tags=11%, list=1%, signal=11%
DOANE_BREAST_CANCER_ESR1_DN	DOANE_BREAST_CANCER_ESR1_DN		29	-0.315163	-0.891963	0.648649	0.937554	1	1440	tags=17%, list=10%, signal=19%
REACTOME_DAG_AND_IP3_SIGNALING	REACTOME_DAG_AND_IP3_SIGNALING		29	-0.341137	-0.891613	0.606654	0.937325	1	2753	tags=24%, list=19%, signal=30%
ZHOU_INFLAMMATORY_RESPONSE_LIVE_UP	ZHOU_INFLAMMATORY_RESPONSE_LIVE_UP		304	-0.25789	-0.89153	0.646817	0.936535	1	1611	tags=16%, list=11%, signal=18%
KYNG_ENVIRONMENTAL_STRESS_RESPONSE_NOT_BY_4NQO_IN_WS	KYNG_ENVIRONMENTAL_STRESS_RESPONSE_NOT_BY_4NQO_IN_WS		37	-0.247976	-0.891219	0.637081	0.936282	1	1294	tags=16%, list=9%, signal=18%
KIM_WT1_TARGETS_8HR_DN	KIM_WT1_TARGETS_8HR_DN		87	-0.235079	-0.891068	0.644578	0.935615	1	2839	tags=28%, list=20%, signal=34%
ZHAN_MULTIPLE_MYELOMA_UP	ZHAN_MULTIPLE_MYELOMA_UP		50	-0.224644	-0.890988	0.65	0.934803	1	1191	tags=10%, list=8%, signal=11%
BRUECKNER_TARGETS_OF_MIRLET7A3_UP	BRUECKNER_TARGETS_OF_MIRLET7A3_UP		83	-0.254094	-0.890905	0.605578	0.934007	1	1026	tags=11%, list=7%, signal=12%
REACTOME_PLATELET_CALCIUM_HOMEOSTASIS	REACTOME_PLATELET_CALCIUM_HOMEOSTASIS		15	-0.338371	-0.890884	0.615702	0.93309	1	646	tags=13%, list=5%, signal=14%
KEGG_PROTEASOME	KEGG_PROTEASOME		41	-0.375097	-0.890791	0.590291	0.932351	1	4546	tags=61%, list=32%, signal=89%
DAIRKEE_CANCER_PRONE_RESPONSE_BPA_E2	DAIRKEE_CANCER_PRONE_RESPONSE_BPA_E2		97	-0.223411	-0.8903	0.615226	0.932532	1	2729	tags=28%, list=19%, signal=34%
AMIT_EGF_RESPONSE_480_HELA	AMIT_EGF_RESPONSE_480_HELA		135	-0.256103	-0.890272	0.597633	0.93163	1	2458	tags=26%, list=17%, signal=31%
SIMBULAN_UV_RESPONSE_IMMORTALIZED_DN	SIMBULAN_UV_RESPONSE_IMMORTALIZED_DN		25	-0.344458	-0.888382	0.602434	0.934894	1	2268	tags=28%, list=16%, signal=33%
HOLLEMAN_ASPARAGINASE_RESISTANCE_ALL_UP	HOLLEMAN_ASPARAGINASE_RESISTANCE_ALL_UP		17	-0.317518	-0.888154	0.626243	0.934453	1	1738	tags=35%, list=12%, signal=40%
KEGG_LEUKOCYTE_TRANSENDOTHELIAL_MIGRATION	KEGG_LEUKOCYTE_TRANSENDOTHELIAL_MIGRATION		85	-0.29806	-0.888127	0.578313	0.933545	1	2421	tags=24%, list=17%, signal=28%
CHARAFE_BREAST_CANCER_LUMINAL_VS_MESENCHYMAL_UP	CHARAFE_BREAST_CANCER_LUMINAL_VS_MESENCHYMAL_UP		296	-0.207099	-0.887525	0.697446	0.934049	1	2604	tags=24%, list=18%, signal=29%
BIOCARTA_NTHI_PATHWAY	BIOCARTA_NTHI_PATHWAY		22	-0.325656	-0.886423	0.608961	0.93553	1	3615	tags=50%, list=25%, signal=67%
KEGG_SPLICEOSOME	KEGG_SPLICEOSOME		90	-0.255937	-0.886418	0.573643	0.934585	1	5026	tags=43%, list=35%, signal=66%
GROSS_HYPOXIA_VIA_ELK3_ONLY_DN	GROSS_HYPOXIA_VIA_ELK3_ONLY_DN		35	-0.289998	-0.88609	0.623218	0.93434	1	3448	tags=40%, list=24%, signal=53%
KEGG_ARGININE_AND_PROLINE_METABOLISM	KEGG_ARGININE_AND_PROLINE_METABOLISM		38	-0.250186	-0.8846	0.62249	0.936728	1	2827	tags=24%, list=20%, signal=29%
KYNG_DNA_DAMAGE_BY_4NQO_OR_UV	KYNG_DNA_DAMAGE_BY_4NQO_OR_UV		55	-0.215485	-0.884252	0.604938	0.936513	1	1685	tags=13%, list=12%, signal=14%
KEGG_MAPK_SIGNALING_PATHWAY	KEGG_MAPK_SIGNALING_PATHWAY		216	-0.263014	-0.884065	0.616935	0.935967	1	2001	tags=19%, list=14%, signal=22%
JIANG_AGING_HYPOTHALAMUS_DN	JIANG_AGING_HYPOTHALAMUS_DN		36	-0.251173	-0.883895	0.601504	0.935407	1	1581	tags=14%, list=11%, signal=16%
LEE_CALORIE_RESTRICTION_NEOCORTEX_DN	LEE_CALORIE_RESTRICTION_NEOCORTEX_DN		71	-0.229315	-0.883139	0.620202	0.936162	1	723	tags=10%, list=5%, signal=10%
REACTOME_ABORTIVE_ELONGATION_OF_HIV1_TRANSCRIPT_IN_THE_ABSENCE_OF_TAT	REACTOME_ABORTIVE_ELONGATION_OF_HIV1_TRANSCRIPT_IN_THE_ABSENCE_OF_TAT		19	-0.354518	-0.882874	0.617188	0.935838	1	4838	tags=53%, list=34%, signal=79%
RIGGI_EWING_SARCOMA_PROGENITOR_UP	RIGGI_EWING_SARCOMA_PROGENITOR_UP		304	-0.268591	-0.882761	0.646694	0.935155	1	1058	tags=13%, list=7%, signal=14%
SMID_BREAST_CANCER_BASAL_DN	SMID_BREAST_CANCER_BASAL_DN		471	-0.235181	-0.882728	0.708333	0.934268	1	999	tags=12%, list=7%, signal=12%
GINESTIER_BREAST_CANCER_20Q13_AMPLIFICATION_DN	GINESTIER_BREAST_CANCER_20Q13_AMPLIFICATION_DN		132	-0.225035	-0.882642	0.597107	0.933527	1	2239	tags=19%, list=16%, signal=22%
REACTOME_SCF_BETA_TRCP_MEDIATED_DEGRADATION_OF_EMI1	REACTOME_SCF_BETA_TRCP_MEDIATED_DEGRADATION_OF_EMI1		46	-0.370626	-0.88254	0.60039	0.932801	1	4546	tags=57%, list=32%, signal=83%
SENGUPTA_EBNA1_ANTICORRELATED	SENGUPTA_EBNA1_ANTICORRELATED		103	-0.277224	-0.882495	0.593361	0.931962	1	1796	tags=24%, list=13%, signal=28%
PID_EPOPATHWAY	PID_EPOPATHWAY		33	-0.32326	-0.882123	0.645749	0.931843	1	508	tags=12%, list=4%, signal=13%
[truncated: 562 more rows]

## Sheet: GO_geneset up in Saline
NAME	GS<br> follow link to MSigDB	GS DETAILS	SIZE	ES	NES	NOM p-val	FDR q-val	FWER p-val	RANK AT MAX	LEADING EDGE
[truncated: 495 more rows]

[truncated: 12 more sheets: GO_geneset up in Cocaine, TFT_geneset up in Saline, TFT_geneset up in Cocaine, Cocaine_comparewith Guez-Barber, Curated_geneset up in IC, Curated_geneset up in EC, GO_geneset up in IC, GO_geneset up in EC, TFT_geneset up in IC, TFT_geneset up in EC, EE_Transcriptionfactoractivity, EE_V$EGR_Q6]
